# Supplementary material for: Urinary protein biomarkers based on LC–MS/MS analysis to discriminate vascular dementia from Alzheimer’s disease in Han Chinese population
Source: Front Aging Neurosci. 2023 Jan 25;15:1070854. doi: 10.3389/fnagi.2023.1070854 (PMC9905227; doi:10.3389/fnagi.2023.1070854)
Supplement: Supplementary file 1 [file Data_Sheet_1.zip]

Archive with 5 entries (5 files):
- Table S1.XLSX
- Table S2.XLS
- Table S3.XLS
- Table S4.XLS
- Table S5.XLSX
