# Supplementary material for: Urinary protein biomarkers based on LC–MS/MS analysis to discriminate vascular dementia from Alzheimer’s disease in Han Chinese population
Source: Front Aging Neurosci. 2023 Jan 25;15:1070854. doi: 10.3389/fnagi.2023.1070854 (PMC9905227; doi:10.3389/fnagi.2023.1070854)
Supplement: Supplementary file 1 [file Data_Sheet_1.zip › Table S1.XLSX]

## Sheet: Sheet1
TABLE S1 List of all proteins data identified in 3 groups
Accession_id	Protein FDR Confidence	Description	Coverage	Peptides	PSM	Unique Peptides	AAs	MW[kDa]	calc.pl	Abundance_AD1	Abundance_AD2	Abundance_NC1	Abundance_VD1	Abundance_AD3	Abundance_AD4	Abundance_NC2	Abundance_NC3	Abundance_NC4	Abundance_NC5	Abundance_NC6	Abundance_NC7	Abundance_NC8	Abundance_NC9	Abundance_NC10	Abundance_NC11	Abundance_NC12	Abundance_NC13	Abundance_NC14	Abundance_NC15	Abundance_NC16	Abundance_NC17	Abundance_NC18	Abundance_NC19	Abundance_NC20	Abundance_NC21	Abundance_AD5	Abundance_AD6	Abundance_AD7	Abundance_AD8	Abundance_AD9	Abundance_VD2	Abundance_VD3	Abundance_VD4	Abundance_VD5	Abundance_VD6	Abundance_VD7	Abundance_VD8	Abundance_VD9	Abundance_VD10
P01024	High	Complement C3 OS=Homo sapiens OX=9606 GN=C3 PE=1 SV=2	71	143	8171	143	1663	187	6.4	4.98642e+10	1.87863e+09	3.58686e+10	9.74109e+09	8.88362e+09	5.85784e+09	1.70532e+10	4.91807e+09	1.13305e+10	6.25176e+09	1.88181e+10	8.66049e+09	1.20931e+10	2.49469e+10	4.67516e+09	2.98468e+10	5.09923e+10	2.1831e+10	1.45784e+10	2.2031e+10	3.19559e+10	552935511968	13104996013	6.90946e+09	4.50708e+09	2.91219e+10	2.37077e+10	3.2448e+10	8.12604e+09	340655981985	2.17195e+10	4.20597e+10	7.48902e+09	60266222148	7.68328e+09	1.33597e+10	4.20375e+10	1.02816e+10	1.07023e+10	3.25585e+10
C0JYY2	High	Apolipoprotein B (Including Ag(X) antigen) OS=Homo sapiens OX=9606 GN=APOB PE=4 SV=1	59	241	1353	171	4563	515.2	7.05	8.87764e+08	1.7088e+09	6.7469e+09	1.17651e+09	6.86839e+09	1.2273e+09	2.20679e+09	1.17655e+09	1.41815e+09	4.04339e+09	1.25306e+09	1.06568e+09	8.0952e+08	5.94545e+08	4.2647e+08	2.08189e+09	9.69705e+09	9.41585e+08	7.33723e+08	5.39451e+09	7.40619e+08	2.40643e+10	1.04621e+09	1.56428e+09	3.87742e+09	7.58403e+09	3.42578e+09	7.88309e+09	5.73312e+08	4.97035e+09	1.12947e+10	1.43796e+10	5.56236e+08	1.14809e+10	3.83339e+08	6.65682e+08	6.24543e+09	3.55888e+08	3.5394e+08	1.30017e+10
Q09666	High	Neuroblast differentiation-associated protein AHNAK OS=Homo sapiens OX=9606 GN=AHNAK PE=1 SV=2	70	233	2692	233	5890	628.7	6.15	3.33356e+09	8.07717e+09	2.13795e+10	16088892291	10166134641	1.38057e+10	1.09433e+10	29273594694	8.99134e+09	7.56989e+09	1.52487e+09	5.88207e+08	1.87097e+10	1.79899e+09	3.54185e+10	9.19702e+08	1.14488e+10	6.62581e+09	3.21317e+09	9.03186e+09	4.96598e+09	1.71532e+09	5.53248e+09	1.53836e+09	1.64858e+09	1.39317e+09	7.46252e+09	5.19743e+09	9.99393e+08	2.62658e+09	1.92455e+10	2.7321e+10	1.81353e+09	3.80118e+10	9.74523e+08	3.35512e+09	1.45005e+10	21176483874	2.11032e+10	2.04735e+10
P35579	High	Myosin-9 OS=Homo sapiens OX=9606 GN=MYH9 PE=1 SV=4	62	151	3885	134	1960	226.4	5.6	5.34756e+09	9.05972e+09	2.10021e+10	1.94338e+10	1.01446e+10	1.13626e+10	1.4553e+10	1.26683e+10	5.83051e+09	9.41858e+09	7.14793e+09	3.42772e+09	1.39203e+10	5.38334e+09	1.04279e+10	6.07139e+09	1.39975e+10	1.08284e+10	1.86237e+10	9.55832e+09	5.85027e+09	1.54503e+09	1.55124e+10	2.5168e+09	1.53133e+10	2.70888e+09	7.68567e+09	1.68984e+10	4.07053e+09	5.49003e+09	14033519042	6.79598e+09	4.41088e+09	1.46058e+10	6.47135e+09	8.01424e+09	2.32303e+10	1.13214e+10	1.1481e+10	2.08196e+10
P15924	High	Desmoplakin OS=Homo sapiens OX=9606 GN=DSP PE=1 SV=3	54	183	4170	183	2871	331.6	6.81	1.75393e+09	8.16317e+09	2.29131e+10	1.81894e+10	5.25917e+10	3.55314e+10	1.02602e+10	63066921897	1.43319e+10	1.41707e+10	4.99191e+09	4.17977e+08	2.22353e+10	5.20036e+09	3.76342e+10	1.78733e+09	4.64271e+10	1.98425e+10	2.02727e+10	8.32157e+09	8.26008e+09	7.19979e+08	3.07937e+10	9.07577e+08	1.92388e+09	6.43243e+09	8.16795e+09	1.13879e+10	8.13229e+08	2.33117e+09	1.46029e+10	1.15378e+10	1.70855e+09	1.07624e+10	2.77108e+09	6.69464e+09	9.16599e+09	3.01978e+10	2.98647e+10	3.44126e+10
P0C0L4	High	Complement C4-A OS=Homo sapiens OX=9606 GN=C4A PE=1 SV=2	53	96	4708	4	1744	192.7	7.08	2.27829e+08	8.64566e+06	1.22226e+08	4.8373e+07	2.33289e+08	1.07288e+07	7.48948e+07	4.51536e+07	3.98374e+07	2.71444e+08	6.11794e+07	2.40766e+07	4.3769e+07	1.28546e+08	4.30152e+07	8.62759e+07	1.88124e+08	7.1972e+07	1.17727e+08	1.1956e+08	1.07613e+08	8.03868e+08	4.04127e+07	3.91152e+07	3.87394e+07	1.19792e+08	5.09927e+07	1.13379e+08	2.00742e+08	1.49355e+09	3.90107e+08	4.76336e+08	1.28001e+08	9.44527e+08	1.16081e+08	9.04868e+07	7.7229e+07	1.36192e+08	1.38764e+08	1.5298e+08
P00450	High	Ceruloplasmin OS=Homo sapiens OX=9606 GN=CP PE=1 SV=1	62	64	5549	16	1065	122.1	5.72	4.24132e+09	4.59111e+08	2.10615e+08	1.12967e+09	9.64148e+08	4.65276e+08	7.30424e+09	1.93549e+09	1.8966e+09	1.64737e+09	1.66054e+09	1.75493e+09	7.58088e+09	5.04307e+09	4.58709e+09	3.44095e+09	6.52855e+09	2.30606e+09	2.52891e+09	3.95327e+09	5.11132e+09	16562286446	1.04159e+09	9066637646	2.75467e+08	5.57055e+09	3.74941e+09	1.03535e+09	7.99519e+09	1.33671e+10	8.37686e+09	2.70381e+09	3.46338e+09	1.21425e+09	2.43632e+09	4.2269e+09	1.74249e+09	1.81764e+09	1.62856e+09	3.697e+08
P98164	High	Low-density lipoprotein receptor-related protein 2 OS=Homo sapiens OX=9606 GN=LRP2 PE=1 SV=3	25	110	5189	110	4655	521.6	5.08	7.51425e+09	1.18013e+10	24960734128	1.78795e+10	9.32798e+09	2.37557e+09	7.51999e+09	5.30025e+09	5.88229e+09	1.31953e+10	38536127330	2.89004e+10	2.09856e+10	2.95242e+10	1.21805e+10	4.0465e+10	1.07079e+10	2.75363e+10	2.36012e+10	2.71475e+10	3.37623e+10	8.82164e+08	2.1432e+10	1.34741e+10	1.91244e+09	1.12476e+10	27818378340	2.17369e+09	1.77971e+10	6.60029e+09	4.23733e+10	1.53293e+10	9.63737e+09	2.8772e+10	3.49815e+10	1.36405e+10	1.60123e+10	7.94896e+09	8.06866e+09	18731327735
A0A024R6I7	High	Alpha-1-antitrypsin OS=Homo sapiens OX=9606 GN=SERPINA1 PE=1 SV=1	81	63	9358	5	418	46.7	5.59	1.10926e+07	6.47309e+07	8.17214e+07	3.68529e+06	2.45058e+07	2.06811e+06	7.26377e+06	9.86804e+06	1.35301e+09	2.30255e+07	4.6039e+06	0	0	2.58499e+06	3.26882e+06	3.73797e+06	1.85345e+07	0	3.0971e+08	1.80071e+07	2.02949e+06	1.25441e+10	1.79414e+07	6.25712e+06	6.02874e+07	2.04869e+06	4.97318e+07	9.93093e+06	2.73088e+08	6.24399e+06	3.00763e+08	3.61013e+07	8.64897e+06	2.123e+08	1.30451e+06	3.08457e+06	8.16618e+08	1.56742e+07	8.95006e+06	5.21027e+07
Q14204	High	Cytoplasmic dynein 1 heavy chain 1 OS=Homo sapiens OX=9606 GN=DYNC1H1 PE=1 SV=5	44	178	1872	178	4646	532.1	6.4	4.50175e+09	1.27682e+10	7.94976e+09	2.18085e+10	8.22014e+09	3.6022e+09	5.8874e+09	7.67991e+09	4.69234e+09	3.6616e+09	2.6572e+10	1.82009e+09	2.02667e+10	1.10074e+09	1.08703e+10	6.65395e+09	6.22222e+09	1.3105e+10	8.09602e+09	3.0051e+09	3.50758e+09	4.40406e+08	2.79899e+09	5.18021e+08	4.91741e+09	1.4369e+09	3.05414e+09	5.90603e+09	7.25113e+08	2.58066e+09	1.01553e+10	8.46024e+09	6.48819e+08	1.66657e+10	8.58593e+08	8.23345e+09	13094296980	7.43056e+09	7.5482e+09	5.79204e+09
A0A384MDQ7	High	Epididymis secretory sperm binding protein OS=Homo sapiens OX=9606 PE=2 SV=1	82	64	10636	9	418	46.7	5.59	5.31801e+09	3.5134e+08	2.40311e+09	2.5448e+09	2.51958e+09	9.15034e+08	2.17119e+09	5.06024e+08	2.40386e+09	1.3582e+08	4.59479e+09	2.29461e+09	4.46137e+09	5.94172e+09	4.83377e+09	6.75096e+09	4.55022e+09	3.48554e+09	1.0106e+09	2.11184e+09	7.56877e+09	9.49211e+09	4.66899e+08	2.4374e+09	3.82413e+08	4.40433e+09	2.69993e+09	5.91974e+08	5.72186e+08	4.52658e+10	5.54069e+09	1.12081e+09	5.55682e+08	2.88495e+09	2.31685e+09	2.25451e+09	1.99851e+09	1.48884e+09	1.50518e+09	3.59667e+09
Q15149	High	Plectin OS=Homo sapiens OX=9606 GN=PLEC PE=1 SV=3	47	194	1240	187	4684	531.5	5.96	7.98116e+08	2.14284e+09	5.09993e+09	7.07138e+09	5.64031e+09	2.78769e+09	2.11245e+09	9.27042e+09	1.61682e+09	5.16583e+09	2.88208e+09	4.91082e+08	4.89554e+09	1.04256e+09	7.06528e+09	1.77521e+09	6.96289e+09	1.71258e+09	1.73935e+09	2.30325e+09	1.10261e+09	1.26362e+08	3.53655e+09	4.99544e+08	2.33378e+09	5.76116e+08	9.31401e+08	2.33404e+09	5.81414e+08	1.17747e+09	7.70241e+09	1.05264e+10	9.3405e+08	6.95922e+09	1.31944e+09	1.60128e+09	8.02152e+09	5.46038e+09	5.39467e+09	6.0205e+09
O60437	High	Periplakin OS=Homo sapiens OX=9606 GN=PPL PE=1 SV=4	62	125	2605	125	1756	204.6	5.6	3.78205e+09	9.35721e+09	17051528789	17230673920	2.99998e+10	7.09604e+09	5.64964e+09	3.69874e+10	2.23929e+10	2.71596e+09	7.03923e+09	2.58356e+09	1.86961e+10	2.3836e+10	3.62405e+10	2.72885e+09	1.87799e+10	6.81376e+09	4.32649e+09	3.1305e+10	37184119681	1.03764e+09	1.98704e+10	6.10607e+09	2.38803e+09	9.96993e+09	3.61513e+10	4.42994e+09	39488121559	1.21726e+09	1.10233e+10	1.14964e+10	4.18519e+10	1.493e+10	4.19234e+10	2.90779e+09	8.05821e+09	3.10999e+10	3.10686e+10	27272349839
A1A4E9	High	Keratin 13 OS=Homo sapiens OX=9606 GN=KRT13 PE=1 SV=1	70	54	12705	19	458	49.6	4.96	2.05707e+08	4.21111e+10	166311941259	102036853921	9.80469e+09	5.98233e+10	1.17382e+10	433589042020	4.71512e+10	4.82106e+10	9.89945e+09	2.31054e+09	6.44491e+10	4.60293e+10	207518745825	5.81383e+09	5.17124e+10	1.28957e+10	2.35929e+10	5.02354e+10	6.24152e+10	9.03553e+08	204268885984	4.34084e+09	3.55873e+09	2.92678e+09	1.33163e+10	6.46115e+09	1.12423e+10	3.36196e+09	120601950058	4.12278e+09	8.09316e+09	5.33111e+09	2.00888e+10	16664047161	12315262713	332483080527	326909533239	204828932337
P15144	High	Aminopeptidase N OS=Homo sapiens OX=9606 GN=ANPEP PE=1 SV=4	51	60	7627	26	967	109.5	5.48	29509286369	4.395e+10	3.60062e+10	4.85856e+10	1.80433e+10	1.55128e+10	1.36043e+10	9.52832e+09	1.52412e+10	10182691614	6.04295e+10	2.19789e+10	4.10089e+10	1.70071e+10	7.8975e+10	53964419307	1.55807e+10	42907758029	27043845819	8.65681e+09	2.33811e+10	3.48114e+09	6.09124e+09	2.57402e+09	1.99947e+09	4.79028e+09	2.37024e+10	2.76452e+09	2.28116e+10	1.77998e+10	2.10763e+10	3.92923e+09	7.27245e+09	4.32956e+09	1.14451e+10	3.39579e+10	4.00205e+10	2.43976e+10	2.43277e+10	2.5258e+10
A0A024R462	High	Fibronectin 1, isoform CRA_n OS=Homo sapiens OX=9606 GN=FN1 PE=4 SV=1	45	76	2163	70	2355	259	5.73	1.53274e+09	4.56155e+09	6.75329e+09	1.63951e+09	2.10208e+09	1.29595e+09	2.90211e+09	7.95825e+08	5.42235e+09	3.84021e+09	8.91999e+09	6.09268e+09	2.733e+09	5.06827e+10	1.16096e+09	7.26536e+09	2.30699e+09	4.91898e+09	13522050706	1.53578e+10	1.77734e+10	8.03209e+08	8.00406e+09	1.09092e+10	4.44074e+08	174053452038	7.79041e+09	2.57557e+09	2.06321e+10	1245811316	5.69178e+09	2.52394e+10	15757971194	8.76427e+09	1.22156e+10	2.87727e+09	225606233765	2.6887e+09	2.51731e+09	4.82532e+09
Q92817	High	Envoplakin OS=Homo sapiens OX=9606 GN=EVPL PE=1 SV=3	53	110	2002	110	2033	231.5	6.96	9.2573e+08	3.98581e+09	1.42435e+10	1.43257e+10	1.22565e+10	5.89628e+09	1.58357e+09	2.11684e+10	5.46676e+09	6.0281e+09	1.53402e+09	3.87762e+08	1.45068e+10	3.27507e+09	2.33123e+10	1.95064e+09	1.11149e+10	1.22918e+09	1.44665e+09	7.45846e+09	5.84578e+09	1.46363e+09	5.0166e+09	3.9353e+08	8.27985e+08	1.62763e+09	5.88921e+09	4.17193e+09	2.85506e+09	1.01254e+09	1.69963e+10	1.08411e+10	1.39863e+09	1.30528e+10	1.29939e+09	1.53517e+09	15698794076	17986944905	1.82704e+10	1.8226e+10
P06727	High	Apolipoprotein A-IV OS=Homo sapiens OX=9606 GN=APOA4 PE=1 SV=3	85	80	3475	79	396	45.4	5.38	106465518466	9.67565e+09	1.7027e+10	105834306758	7.82102e+09	3.60703e+09	5.92238e+10	5.39253e+09	4.06221e+10	11980167166	8.50881e+09	7.32055e+10	7.4635e+10	7.58247e+09	5.56141e+09	5.6276e+10	4.48387e+10	2.15017e+10	1.76175e+10	1.00633e+10	2.43349e+10	496947984197	2.9085e+09	2.57109e+10	7.51988e+08	5.94006e+09	2.07511e+10	1.99521e+09	1.07374e+10	6.49464e+10	8.3978e+09	1.6217e+10	1.06625e+10	1.35082e+10	5.70873e+09	6.98834e+10	1.1511e+10	2.20384e+10	2.24624e+10	1.35475e+10
P02647	High	Apolipoprotein A-I OS=Homo sapiens OX=9606 GN=APOA1 PE=1 SV=1	87	64	3255	64	267	30.8	5.76	5.87272e+10	9.89878e+09	1.32352e+10	110136593053	4.81614e+09	7.2132e+09	4.2318e+10	7.41646e+09	3.15821e+10	2.72309e+10	8.50741e+09	3.16152e+10	3.4568e+10	10495977634	4.17655e+09	6.1164e+10	1.58251e+10	1.839e+10	1.7576e+10	6.96595e+09	1.39695e+10	9.92379e+11	2085912940	1.45603e+10	3.04445e+09	1.85611e+10	5.72801e+09	1.6564e+10	9.49061e+09	354830332226	1.14774e+10	1.16985e+10	13351279999	2.19828e+10	5.71455e+09	36875616370	1.43593e+10	1.65884e+10	1.67436e+10	9.80732e+09
P49327	High	Fatty acid synthase OS=Homo sapiens OX=9606 GN=FASN PE=1 SV=3	45	90	1463	90	2511	273.3	6.44	1.08763e+09	3.36803e+09	6.62029e+09	3.59839e+10	3.94997e+09	9.646e+08	1.02282e+09	6.34092e+09	9.52127e+08	1.96357e+09	9.47992e+08	1.30976e+09	4.38736e+09	8.36011e+08	4.40235e+09	3.72449e+09	1.67348e+10	18514160614	1.53399e+09	3.71225e+09	1.26289e+09	2.33081e+08	2.69694e+09	5.70272e+08	1.36731e+09	3.11572e+09	2.82201e+09	1.46336e+09	1.18898e+09	4.83268e+08	6.57464e+09	5.85571e+09	6.25397e+08	8.78615e+09	4.85582e+08	1.66696e+10	6.77731e+09	6.30167e+09	6.16065e+09	10626224043
B2RMS9	High	Inter-alpha (Globulin) inhibitor H4 (Plasma Kallikrein-sensitive glycoprotein) OS=Homo sapiens OX=9606 GN=ITIH4 PE=2 SV=1	49	52	6227	52	930	103.3	6.98	25704048775	1.27185e+10	7.14129e+09	5.02714e+09	16503757650	5.42523e+09	5.53256e+10	8.81993e+09	8.33806e+10	9.35177e+09	8.24507e+10	8.04655e+10	5.7127e+10	146033254713	8.87935e+09	8.5667e+10	3.34435e+10	205141381868	88587544767	188791531137	291594567041	1.3705e+10	9.1863e+10	6.68124e+10	2.46158e+09	7.42876e+10	164341303063	4.24346e+09	9.15265e+10	4.40112e+10	6.32688e+10	9.3122e+10	4.24211e+10	6.59428e+10	6.83288e+10	5.67335e+10	2.63382e+10	1.30086e+10	1.34045e+10	1.29055e+10
A0A024RAB6	High	Heparan sulfate proteoglycan 2 (Perlecan), isoform CRA_b OS=Homo sapiens OX=9606 GN=HSPG2 PE=4 SV=1	27	81	4042	42	4346	463.7	6.51	2.37092e+09	1.25271e+09	7.18563e+08	7.71715e+08	1.13881e+09	1.06856e+09	2.61225e+09	3.6837e+08	1.19644e+10	4.9746e+09	6.91463e+09	1.06351e+10	1.75351e+09	1.1251e+10	1.65731e+09	3.77669e+09	2.94417e+09	4.43098e+09	1.70189e+09	2.52655e+10	1.62717e+10	1.10207e+09	7.35907e+09	26834236021	1.93339e+08	6.06349e+09	1.92348e+10	3.39181e+08	22127878812	8.86515e+08	2.77363e+09	4.13279e+09	5.31888e+10	2.48015e+10	2.67548e+10	1.86036e+09	1.70918e+09	1.5412e+09	1.58745e+09	4.9676e+08
A0A087WVQ6	High	Clathrin heavy chain OS=Homo sapiens OX=9606 GN=CLTC PE=1 SV=1	46	65	2050	65	1679	191.9	5.69	2.30396e+09	3.53927e+09	5.1265e+09	1.64632e+10	9.19845e+09	4.56418e+09	2.91155e+09	1.19872e+10	2.35457e+09	3.0493e+09	4.34045e+09	1.05268e+09	5.75255e+09	1.31114e+09	7.93839e+09	3.49006e+09	5.61315e+09	4520167646	5.03694e+09	2.38926e+09	2.86545e+09	3.2483e+08	4.30474e+09	1.29645e+08	6.22972e+09	1748427199	4.52835e+09	6.16432e+09	5.56478e+08	1.26615e+09	6.10053e+09	1.53919e+10	4.96993e+08	3.20512e+09	1.07801e+09	4.67046e+09	5.4693e+09	8.55868e+09	8.60873e+09	3.46583e+09
B4E1B2	High	cDNA FLJ53691, highly similar to Serotransferrin OS=Homo sapiens OX=9606 PE=2 SV=1	43	47	5168	8	678	74.8	7.12	5.1124e+09	3.39062e+08	3.0056e+08	7.38499e+08	1.15978e+09	5.62966e+08	2.00676e+09	3.97997e+08	3.22242e+09	6.71521e+08	1.46017e+09	2.76576e+09	1.77302e+09	6.49514e+09	4.49365e+09	2.50368e+09	1.14992e+09	1.54736e+09	4.47545e+08	3.90029e+09	7.28331e+09	5.70775e+10	3.4556e+09	13618789132	1.87625e+08	7.9627e+09	3.20805e+09	1.58437e+09	8.51801e+09	1.89659e+10	9.27374e+09	3.69683e+09	3.67028e+09	2.68286e+09	3.02282e+09	2.99041e+09	4.91002e+09	7.17295e+08	7.74388e+08	1.12596e+09
O43707	High	Alpha-actinin-4 OS=Homo sapiens OX=9606 GN=ACTN4 PE=1 SV=2	68	65	3025	38	911	104.8	5.44	4.15167e+09	5.92227e+09	3.07096e+09	7.42624e+09	4.19357e+09	2.67897e+09	4.2377e+09	1.08436e+10	2.87696e+09	2.051e+09	4.79761e+09	1.29571e+09	9.18369e+09	3.1627e+09	1.31436e+10	6.25465e+09	6.16957e+09	4.1571e+09	2.84219e+09	3.14725e+09	5.95042e+09	3.30444e+08	6.58066e+09	9.22495e+08	3.66549e+09	1.51609e+09	1.81921e+09	3.15153e+09	1.84213e+09	2.33462e+09	5.46892e+09	1.58993e+09	1.5555e+09	4.50631e+09	1.75261e+09	3.48334e+09	5.19873e+09	1.31963e+10	1.35995e+10	4.48951e+09
P35908	High	Keratin, type II cytoskeletal 2 epidermal OS=Homo sapiens OX=9606 GN=KRT2 PE=1 SV=2	89	61	4732	44	639	65.4	8	1.03219e+10	2.48454e+10	2.33322e+09	5.46399e+09	418781510791	307392592399	72206780096	4.92523e+09	4.12885e+10	5.53843e+09	59444772504	3.40843e+09	2.17136e+10	1.26175e+09	8.38107e+09	5.415e+09	2.59469e+10	2.95587e+10	67360638546	7.67324e+09	12899758791	5.4223e+08	2.21221e+09	6.57787e+08	4.89727e+09	4.37943e+09	4.52436e+09	3.33131e+09	1.19355e+09	8.46367e+09	1.19628e+10	1.43473e+10	1.30423e+09	5.93624e+09	2.71302e+09	3.51633e+10	2.18444e+10	6.54512e+09	6.6089e+09	4.39705e+09
B4DRW1	High	cDNA FLJ55805, highly similar to Keratin, type II cytoskeletal 4 OS=Homo sapiens OX=9606 PE=2 SV=1	72	71	8488	57	474	51.7	6.81	5.09735e+08	7.82691e+10	340887036323	133326141689	2.38784e+10	9.99387e+10	1.78502e+10	469148707264	135637947941	3.64126e+10	1.69821e+10	3.43838e+09	141559165517	7.72234e+10	410147845488	7.52522e+09	3.96401e+10	1.27658e+10	3.86484e+10	103806696089	144644958212	7.55857e+09	2.5383e+10	7.94178e+09	6.70852e+09	4.16632e+09	1.80229e+10	2.84e+09	2.12228e+09	3.7314e+09	347700417086	1.43817e+10	1.60038e+10	3.70172e+10	3.60209e+10	2.32829e+10	3.53714e+10	638840994932	647101257934	417585055361
P46940	High	Ras GTPase-activating-like protein IQGAP1 OS=Homo sapiens OX=9606 GN=IQGAP1 PE=1 SV=1	57	80	1517	79	1657	189.1	6.48	2.96615e+09	5.94108e+09	4.84106e+09	6.69482e+09	2.80064e+09	3.67338e+09	3.76769e+09	8.80388e+09	3.2646e+09	1.62997e+09	4.45374e+09	1.02819e+09	6.70282e+09	1.76653e+09	9.25779e+09	5.3621e+09	4.13675e+09	3.98631e+09	3.89467e+09	4.34881e+09	3.37759e+09	1.86424e+08	3.60948e+09	4.10162e+08	4.986e+09	1.02999e+09	2.04298e+09	5.62129e+09	6.02348e+08	1.26884e+09	4.54059e+09	3.19796e+09	7.64628e+08	5.24858e+09	1.3611e+09	4.93548e+09	4.21391e+09	9.07595e+09	9.23218e+09	3.27216e+09
Q7Z406	High	Myosin-14 OS=Homo sapiens OX=9606 GN=MYH14 PE=1 SV=2	51	94	1054	54	1995	227.7	5.6	1.51387e+09	6.46798e+08	3.2584e+09	3.1433e+09	1.74248e+09	9.46689e+08	1.4433e+09	2.03568e+09	9.31463e+08	2.57725e+09	1.84586e+09	8.59605e+07	3.52796e+09	6.35918e+08	3.76604e+09	1.82821e+09	4.53697e+09	1.36989e+09	1.32589e+09	2.10044e+09	1.76948e+09	1.60394e+08	1.44261e+09	3.42572e+08	1.35099e+08	7.35454e+08	2.8087e+09	8.59469e+08	5.31337e+08	6.7609e+09	3.80418e+09	3.83852e+09	8.69314e+08	1.61207e+10	2.63654e+08	9.08061e+08	10613202658	3.07839e+09	3.15168e+09	3.35095e+09
P01023	High	Alpha-2-macroglobulin OS=Homo sapiens OX=9606 GN=A2M PE=1 SV=3	45	65	1916	58	1474	163.2	6.46	1.46949e+09	6.90305e+08	2.36503e+09	1.06815e+09	1.97456e+09	1.3596e+09	9.5708e+08	2.67187e+09	1.29964e+09	1.68152e+10	2.15762e+09	1.37435e+09	1.02828e+09	8.72194e+08	1.63644e+09	3.28457e+09	4.40748e+09	1.31878e+09	2.87777e+09	6.47742e+09	3.93091e+09	1.26758e+10	1.3471e+10	4.69122e+08	6.46852e+08	4.39489e+10	2.39945e+09	79939059166	1.50259e+09	1.48188e+10	2.05215e+10	3.67788e+10	2.71294e+09	6.69638e+09	1.71931e+09	2.07868e+09	3.81752e+10	3.35075e+08	3.45182e+08	3.44707e+09
H6VRG0	High	Keratin 1 OS=Homo sapiens OX=9606 GN=KRT1 PE=3 SV=1	65	67	8006	58	644	65.9	7.8	53346257499	163743613865	37374092830	6.73104e+10	474800431603	7.10767e+11	279742502201	127066220193	255958840445	254766409181	174913005344	7.5658e+09	193691885014	1.78999e+10	140256946681	2.1245e+10	356124876590	399867955471	349505611816	7.83166e+10	6.47366e+10	4.66812e+09	4.02615e+10	1.84627e+10	2.75364e+10	8.5058e+10	2.97552e+10	174540694691	9.89259e+09	5.64076e+10	8.24389e+10	4.66483e+10	2.0535e+10	4.67298e+10	1.44591e+10	190079440380	122246613518	7.23136e+10	7.23302e+10	293675650012
Q02383	High	Semenogelin-2 OS=Homo sapiens OX=9606 GN=SEMG2 PE=1 SV=1	81	60	858	55	582	65.4	9.07	2.06117e+09	7.76962e+09	9.64307e+09	3.28564e+09	10874972972	1.24384e+09	1.40488e+09	3.46325e+09	1.04522e+09	2.65988e+09	3.53402e+08	4.36352e+08	8.21734e+08	6.46226e+10	2.16835e+09	2.85667e+08	4.05002e+09	2.39297e+09	9.97054e+09	3.75435e+09	1.037e+09	7.18006e+08	1.0042e+09	1.34759e+08	1.39911e+09	264436347601	2.91065e+09	1.11207e+09	1.042e+09	2.22219e+09	1.09148e+10	14472001987	2.93281e+09	2.95607e+10	3.41726e+08	6.73659e+08	313512909044	1.84038e+08	2.2359e+08	1.2966e+10
P08133	High	Annexin A6 OS=Homo sapiens OX=9606 GN=ANXA6 PE=1 SV=3	77	68	2410	3	673	75.8	5.6	2.95646e+07	6.64593e+07	1.481e+08	1.50477e+08	1.28591e+08	3.66139e+08	1.07554e+08	2.06171e+08	8.87328e+07	1.83528e+07	1.67731e+08	1.13696e+07	3.21393e+07	0	2.41939e+08	3.62503e+08	8.04144e+07	6.14239e+07	3.36469e+08	1.0719e+08	6.58604e+07	0	6.09736e+07	0	8.77221e+08	0	2.64313e+07	2.03594e+09	0	6.99254e+07	4.57824e+07	1.47485e+07	2.16136e+07	5.66893e+07	0	0	5.57022e+07	7.31093e+07	9.05306e+07	2.18987e+07
E7ER45	High	Maltase-glucoamylase, intestinal OS=Homo sapiens OX=9606 GN=MGAM PE=1 SV=2	34	61	3231	28	2753	311.8	5.41	3.25909e+10	9.45279e+09	1.64313e+09	5.27707e+09	5.54186e+09	1.57324e+09	1.17628e+09	2.28431e+09	2.15895e+09	1.11984e+10	4.4684e+09	2.24862e+09	6.71327e+09	6.70024e+09	1.16126e+10	4.00718e+09	9.5356e+09	2163561537	5.526e+09	2.11598e+10	4.86102e+09	1.9113e+09	1.22876e+09	3.46748e+09	3.42508e+09	2.38992e+09	4.87776e+09	4.40852e+09	2.09082e+09	4.04898e+09	3.95071e+09	4.14901e+10	3.28664e+09	4.03114e+09	1.18409e+10	7.90588e+09	1.64086e+10	2.45486e+09	2.61586e+09	3.78725e+09
P04083	High	Annexin A1 OS=Homo sapiens OX=9606 GN=ANXA1 PE=1 SV=2	74	46	3698	25	346	38.7	7.02	7.42407e+08	8.50752e+09	7.47257e+10	2.01288e+10	3.93798e+09	4.10311e+10	47298958082	108515335820	1.76063e+10	1.00942e+10	2.56945e+09	6.43791e+08	23606130074	8.39136e+09	6.66473e+10	1.61003e+09	2.27814e+10	6.4792e+09	1.61342e+10	1.59163e+10	1.66537e+10	2.48694e+08	5.24033e+10	2.97246e+09	2.19676e+10	1.42548e+09	6.36622e+09	261360101397	9.22243e+08	1.51911e+09	2.96396e+10	3.64252e+09	4.37059e+09	3.69593e+09	8.14348e+09	6.86657e+09	4.73714e+09	5.54637e+10	5.63578e+10	3.7477e+10
B7ZKY6	High	Membrane metallo-endopeptidase OS=Homo sapiens OX=9606 GN=MME PE=2 SV=1	55	51	4122	51	750	85.5	5.91	3.47726e+10	7.11782e+10	2.9197e+10	4.51576e+10	1.55983e+10	9.51856e+09	6.99138e+09	7.80195e+09	1.59286e+10	9.66404e+09	5.35514e+10	3.44029e+10	5.46561e+10	2.33182e+10	5.37937e+10	6.24592e+10	1.88342e+10	3.38137e+10	3.40356e+10	7.38655e+09	1.9126e+10	4.59743e+09	4.4957e+09	1.8575e+09	2.38204e+09	4.29355e+09	8.10757e+09	1.85241e+09	5.41988e+09	1.36029e+10	1.13887e+10	7.54116e+09	5.34897e+09	5.70302e+09	9.78778e+09	4.53596e+10	138097783437	25527739142	2.54892e+10	1.75146e+10
P02768	High	Serum albumin OS=Homo sapiens OX=9606 GN=ALB PE=1 SV=2	47	54	11054	4	609	69.3	6.28	350439716403	5.18026e+09	3.56722e+09	1.00339e+10	1.12714e+10	9.51461e+09	2.21679e+10	5.93721e+09	1.18638e+10	11188021046	1.81e+10	1.61602e+10	1.37309e+10	111767012110	1.91138e+10	8.79783e+09	1.00919e+10	3.93735e+09	4.84813e+09	183188385323	220000799913	2.41166e+10	9.24616e+10	228475243103	3.0291e+09	7.28469e+10	6.28431e+10	28470034740	112412046123	211852542294	2.86398e+10	4.37755e+10	162642627039	3.34698e+10	186647700064	4.88101e+10	6.34612e+09	6.4525e+09	6.76688e+09	3.82637e+09
Q9Y490	High	Talin-1 OS=Homo sapiens OX=9606 GN=TLN1 PE=1 SV=3	38	79	707	79	2541	269.6	6.07	1.02263e+09	1.4854e+09	3.04539e+09	3.78644e+09	1.06405e+10	2.63932e+09	1.86421e+09	2.5187e+09	7.87532e+08	2.41201e+09	1.64748e+09	5.64524e+08	1.76906e+09	1.09136e+09	2.73917e+09	1.84945e+09	2.95059e+09	1.96786e+09	1.55772e+09	2.80474e+09	1.46846e+09	1.52418e+08	2.10669e+09	3.68745e+08	12257711930	4.87923e+08	8.37665e+08	5.58637e+09	5.19748e+08	6.30258e+08	5.68588e+09	6.96358e+09	6.1995e+08	18070780235	6.97134e+08	1.63422e+09	2.54776e+09	1.76282e+09	1.81246e+09	3.90573e+09
A0A0S2Z377	High	Annexin (Fragment) OS=Homo sapiens OX=9606 GN=ANXA6 PE=2 SV=1	77	67	2376	2	667	75.2	5.67	1.97539e+07	4.18174e+07	1.04386e+08	6.98845e+07	1.24057e+07	6.91979e+07	1.52744e+07	7.2341e+07	4.74096e+07	0	7.17528e+07	8.75163e+06	2.96813e+07	0	1.12106e+08	7.3997e+07	2.72363e+07	5.13158e+07	1.03319e+08	0	2.8326e+07	0	3.30877e+07	0	2.10358e+08	5.28257e+06	0	7.44921e+08	3.69753e+06	2.00501e+07	1.25794e+08	4.62544e+06	0	0	7.90198e+06	4.12116e+07	5.5346e+07	3.45326e+07	3.97266e+07	2.83583e+07
P26038	High	Moesin OS=Homo sapiens OX=9606 GN=MSN PE=1 SV=3	77	69	2832	44	577	67.8	6.4	8.9805e+09	1.16045e+10	3.49784e+10	3.706e+09	5.20559e+09	2.79088e+09	2.0501e+09	2.56383e+09	2.79901e+09	2.84227e+09	3.44981e+09	1.54122e+09	3.85971e+09	1.16201e+09	5.75597e+09	5.8602e+09	1.00746e+10	2.54981e+09	2.11299e+09	7.68073e+09	1.81937e+09	7.86011e+08	1.5029e+09	1.2156e+09	8.47017e+09	1.06589e+09	1.95986e+10	6.80072e+09	2.26363e+09	1.11975e+09	6.07341e+09	1.18461e+10	1.66022e+09	5.64337e+10	1.64563e+09	3.00387e+09	2.04476e+10	3.13568e+09	3.25182e+09	2.0011e+10
P02538	High	Keratin, type II cytoskeletal 6A OS=Homo sapiens OX=9606 GN=KRT6A PE=1 SV=3	65	68	6732	7	564	60	8	1.72584e+08	3.27757e+09	3.53952e+10	2.37164e+10	4.04559e+09	8.22604e+09	6.65267e+09	3.79205e+10	5.92041e+09	6.51371e+09	2.24723e+09	2.58962e+08	10520346633	4.32539e+09	20484593608	7.48114e+08	124938956983	9.2773e+09	11110946410	1.54492e+10	4.04397e+09	5.62926e+08	7.45678e+10	4.41895e+08	3.73907e+08	2.19085e+09	4.11399e+10	4.26992e+09	1.03844e+09	6.69331e+08	1.06252e+10	7.84503e+09	5.73637e+08	5.87863e+10	9.04249e+08	2.89522e+09	5.99714e+09	1.22007e+10	1.24315e+10	8.1618e+10
P05787	High	Keratin, type II cytoskeletal 8 OS=Homo sapiens OX=9606 GN=KRT8 PE=1 SV=7	84	61	3412	47	483	53.7	5.59	5.7845e+09	1.51936e+10	5.76553e+09	231054979971	3.66448e+10	4.86178e+09	1.91752e+10	2.4689e+09	2.49222e+09	9.84373e+08	9.74505e+09	3.58813e+09	1.85995e+10	1.63637e+09	4.96734e+09	8.80704e+09	1.97493e+09	3.8904e+09	2.65637e+10	2.80449e+09	1.00146e+10	1.70723e+09	3.82254e+09	5.35868e+09	3.19731e+09	2.67601e+09	1.5354e+09	6.82848e+08	9.5719e+09	1.57439e+09	3.8707e+09	5.54271e+09	3.73659e+09	4.20626e+09	2.86133e+09	8.14286e+09	3.67299e+09	2.15642e+10	2.23154e+10	4.87725e+09
P15309	High	Prostatic acid phosphatase OS=Homo sapiens OX=9606 GN=ACP3 PE=1 SV=3	43	33	2857	10	386	44.5	6.24	1.53301e+09	2.55356e+09	1.01466e+09	14938469046	4.64238e+08	1.68502e+09	1.55055e+09	4.05665e+08	3.91475e+09	1.84738e+08	7.99426e+09	1.40443e+10	3.91109e+09	8.65747e+09	2.03614e+08	5.21866e+10	5.84813e+08	4.4149e+10	9.51761e+08	1.65406e+09	3.03451e+09	2.58199e+08	1.33355e+09	6.74062e+08	1.91504e+08	3.36797e+09	4.30464e+09	2.3502e+08	4.82946e+09	6.09938e+08	1.8071e+09	1.47973e+09	1.71661e+09	3.56583e+09	2.93012e+09	4.02714e+10	5.22092e+09	26636812970	2.55801e+10	3.66073e+09
O60494	High	Cubilin OS=Homo sapiens OX=9606 GN=CUBN PE=1 SV=5	16	60	3870	60	3623	398.5	5.35	8.09317e+09	2.10816e+10	5.865e+09	1.55105e+10	5.40863e+09	2.78136e+09	22176433364	4.53346e+09	1.93955e+10	7.86549e+09	4.94394e+10	3.19763e+10	2.42643e+10	2.53587e+10	6.61995e+09	2.8954e+10	8897039686	2.58073e+10	1.21006e+10	2.05869e+10	3.40858e+10	4.2798e+08	1.62461e+10	8.88108e+09	5.4091e+08	7.4302e+09	1.30551e+10	1.24047e+09	1.71725e+10	5.15762e+09	1.41666e+10	1.25587e+10	1.7739e+10	1.79555e+10	3.39447e+10	1.32128e+10	1.44466e+10	7.84472e+09	8.06571e+09	9.90429e+09
P13645	High	Keratin, type I cytoskeletal 10 OS=Homo sapiens OX=9606 GN=KRT10 PE=1 SV=6	51	48	6727	39	584	58.8	5.21	2.49248e+10	7.95735e+10	2.0988e+10	4.59238e+10	566987162085	585648079024	186942422899	61932299618	131592296212	167581630835	128413760235	4.7811e+09	101133073958	7.55093e+09	6.25848e+10	1.41622e+10	464748234133	262214905368	289278756999	3.21679e+10	3.04987e+10	1.5772e+09	2.65107e+10	1.34203e+10	1.7884e+10	58407765956	3.67155e+10	116742476177	7.9234e+09	2.07857e+10	6.38971e+10	4.1476e+10	2.41535e+09	7.88777e+09	8.21535e+09	128675097881	109531935111	3.84592e+10	39015282367	219737530137
P68133	High	Actin, alpha skeletal muscle OS=Homo sapiens OX=9606 GN=ACTA1 PE=1 SV=1	61	32	4624	5	377	42	5.39	3.99753e+08	6.60561e+08	1.2727e+08	8.98079e+08	9.04003e+09	2.62164e+08	7.64528e+08	1.17391e+08	4.65344e+08	2.08276e+08	4.17626e+08	3.31435e+07	2.70321e+09	4.40419e+07	1.14958e+09	3.13504e+08	4.61688e+08	1.04438e+08	2.83832e+08	1.038e+08	3.89387e+07	1.27465e+09	4.01627e+08	1.91186e+08	7.69857e+08	1.22485e+08	9.81344e+07	5.08212e+07	2.40124e+07	1.22687e+08	1.28394e+08	5.9257e+08	1.5743e+07	5.78274e+08	0	4.41256e+06	5.06047e+08	9.79299e+08	9.57461e+08	3.31429e+08
P06396	High	Gelsolin OS=Homo sapiens OX=9606 GN=GSN PE=1 SV=1	62	48	3435	2	782	85.6	6.28	2.69804e+07	8.50444e+07	0	5.51613e+08	1.93241e+08	2.2404e+07	2.95921e+08	0	6.99471e+07	0	8.88023e+07	0	3.3323e+08	0	0	1.01066e+07	9.20999e+08	1.59879e+08	0	0	4.37307e+06	5.3125e+07	1.32984e+06	4.69153e+08	8.45756e+06	2.38985e+07	0	0	2.82756e+08	3.79268e+07	1.93478e+06	0	2.98663e+08	0	1.76723e+07	2.02217e+08	9.11962e+07	2.22406e+07	6.96481e+06	0
P01133	High	Pro-epidermal growth factor OS=Homo sapiens OX=9606 GN=EGF PE=1 SV=2	29	44	3662	44	1207	133.9	5.85	2.31474e+09	2.36345e+10	2.73547e+09	2.6388e+10	6.27724e+09	1.76721e+10	1.90463e+10	3.32954e+09	17188082642	1.16646e+09	216673343385	121895889655	21770827122	4.18291e+10	3.16833e+09	144706652494	9.94146e+09	87720400705	1.29798e+10	3.35729e+10	119355801821	3.45496e+08	2.91137e+10	1.39679e+10	9.28268e+08	4.26104e+09	1.76966e+10	1.58766e+08	1.18187e+10	1.84825e+09	12201893715	2.94063e+09	4.61449e+10	2.64477e+10	4.9658e+10	5.80386e+10	1.53268e+10	5.4204e+10	5.5332e+10	3.17006e+09
I0B0K8	High	Truncated profilaggrin OS=Homo sapiens OX=9606 GN=FLG PE=4 SV=1	35	63	556	52	4021	430.2	9.29	2.21211e+08	4.65013e+08	1.36758e+08	4.16496e+08	3.66234e+09	1.68421e+09	1.27108e+09	6.6788e+08	1.90957e+09	2.582e+09	9.41901e+08	2.52639e+07	8.86539e+08	1.16523e+08	5.76294e+08	1.85183e+08	1.21351e+09	3.09663e+09	2.74869e+09	3.72599e+08	6.41826e+08	2.31248e+08	7.57993e+07	2.02764e+08	1.40201e+09	1.09763e+09	1.87457e+08	6.61857e+09	3.2624e+08	1.50121e+08	2.70361e+09	5.07566e+08	1.03406e+08	6.78298e+08	6.59346e+07	4.38035e+08	1.55404e+09	3.19028e+08	3.4706e+08	5.0979e+09
P02533	High	Keratin, type I cytoskeletal 14 OS=Homo sapiens OX=9606 GN=KRT14 PE=1 SV=4	68	45	5056	20	472	51.5	5.16	1.0255e+09	1.98288e+09	4.27953e+09	9.02334e+09	1.30854e+10	2.20209e+10	1.45347e+10	5.43728e+09	4.72732e+09	6.50258e+09	3.55474e+09	2.26252e+08	3.86492e+09	7.49575e+08	4.19731e+09	6.34231e+08	9.60112e+10	2.11042e+10	1.92679e+10	2.26312e+09	1.2438e+09	1.78622e+08	4.50301e+10	4.89606e+08	4.65894e+08	3.12935e+09	1.53982e+10	9.64999e+09	7.82943e+08	1.05292e+09	3.10758e+09	7.87513e+09	3.93581e+08	2.28656e+09	4.91952e+08	3.30637e+09	4.53959e+09	4.63805e+09	4.77055e+09	11472753872
B7Z992	High	cDNA FLJ53698, highly similar to Gelsolin OS=Homo sapiens OX=9606 PE=2 SV=1	62	46	3454	1	715	78.8	6.11	1.54714e+08	3.22508e+08	4.77304e+08	2.22018e+08	1.26116e+08	4.34868e+08	9.13486e+08	1.47741e+08	2.22778e+08	8.0498e+07	2.88186e+08	9.99685e+07	2.69984e+08	2.12654e+08	1.37449e+08	1.99404e+08	3.35509e+07	1.94979e+08	1.81714e+08	1.61101e+08	2.90774e+08	1.15031e+07	7.49408e+08	1.47669e+08	3.97416e+08	9.83587e+07	1.23621e+08	7.60097e+08	2.19984e+08	3.21897e+07	0	1.76085e+07	3.31529e+08	0	3.78145e+08	1.48381e+08	5.10205e+07	1.99599e+08	1.89078e+08	3.65581e+07
P12814	High	Alpha-actinin-1 OS=Homo sapiens OX=9606 GN=ACTN1 PE=1 SV=2	62	58	1594	35	892	103	5.41	3.01052e+08	4.3485e+08	3.21724e+09	1.20386e+09	3.57459e+09	2.06006e+09	2.53554e+09	2.6867e+09	3.68059e+08	6.37191e+08	3.48857e+08	4.53151e+08	5.30899e+08	8.39419e+08	8.65241e+08	6.01365e+08	1.68568e+09	1.11447e+09	1.39807e+09	9.17625e+08	7.6313e+08	5.82056e+07	4.68682e+09	2.93872e+08	6.28694e+09	5.91944e+08	1.06542e+09	4.51511e+09	2.26513e+08	1.19438e+08	1.06176e+09	9.37082e+08	7.35021e+08	9.15799e+08	1.03106e+09	6.96136e+08	5.20523e+08	1.5365e+09	1.5684e+09	1.13624e+09
Q6NUR7	High	Ezrin OS=Homo sapiens OX=9606 GN=EZR PE=2 SV=1	69	63	2839	46	586	69.2	6.27	1.31104e+10	19790956437	3.68795e+09	8.01346e+09	4.73563e+09	2.24516e+09	2.76401e+09	3.17182e+09	6.99083e+09	6.61589e+08	6.96906e+09	2.05228e+09	7.10795e+09	1.72848e+09	7.80627e+09	6.78265e+09	2.42689e+09	5.6391e+09	2.2759e+09	2.43084e+09	3.00103e+09	1.83558e+09	1.20795e+09	1478049259	5.96192e+09	2518932401	1.92563e+09	3.28845e+09	3.16188e+09	1.89707e+09	4.08418e+09	3.22364e+09	1.38273e+09	4.62208e+09	1.80347e+09	4.46876e+09	2.52188e+10	9.50034e+09	9.45905e+09	3.68335e+09
P05164	High	Myeloperoxidase OS=Homo sapiens OX=9606 GN=MPO PE=1 SV=1	47	40	1813	31	745	83.8	8.97	4.70582e+08	2.37145e+08	3.25653e+10	4.38623e+08	2102989048	8.52643e+09	1.37476e+10	5.9663e+09	2.85779e+09	1.50576e+10	6.97346e+08	4.67061e+08	3.81639e+08	2.62762e+09	6.03482e+08	1.03693e+09	7.10699e+09	4.03567e+09	1.24927e+10	5.22199e+09	4.14304e+09	2.01445e+08	1.60482e+10	3.91088e+09	4.4232e+10	5.91927e+08	9.78143e+09	3.36571e+10	9.15529e+08	3.59657e+08	2.04198e+09	6.54432e+09	8.88943e+09	2.46305e+10	5.10405e+09	7.44613e+08	2.1875e+09	6.53568e+08	8.40936e+08	2.23848e+10
P10253	High	Lysosomal alpha-glucosidase OS=Homo sapiens OX=9606 GN=GAA PE=1 SV=4	42	37	2265	17	952	105.3	6	1.09614e+08	2.69956e+08	2.23337e+08	4.23908e+08	2.55558e+08	1.79349e+09	1.62248e+09	1.5347e+08	7.91864e+09	8.87046e+07	2.62871e+09	1.58303e+10	4.41187e+09	9.18167e+09	5.99268e+08	4.96596e+09	5.73669e+08	7.26064e+09	1.22368e+09	1.0765e+10	7.00697e+09	5.38798e+08	6.02212e+09	5.42866e+09	2.38299e+08	1.24828e+09	1.08697e+10	2.58128e+08	3.23003e+09	2.77843e+08	2.16726e+09	8.44656e+09	9.9343e+09	6.15903e+09	1.70541e+10	5.97995e+09	1.95372e+09	1.25863e+09	1.35172e+09	1.38605e+09
P13647	High	Keratin, type II cytoskeletal 5 OS=Homo sapiens OX=9606 GN=KRT5 PE=1 SV=3	63	65	5461	12	590	62.3	7.74	3.02314e+08	2.25842e+09	7.06761e+09	1.26747e+10	8.92637e+09	1.43495e+10	5.5773e+09	1.44782e+10	6.32578e+09	2.82641e+09	2.42207e+09	1.21232e+08	8.72482e+09	2.13583e+09	2.59088e+10	5.04925e+08	3.12232e+10	6.37671e+09	9.65218e+09	2.72956e+09	4.10966e+09	2.50775e+08	1.50989e+10	1.06233e+08	3.2174e+08	1.85084e+09	3.70069e+09	5.40865e+09	2.86427e+08	5.48703e+08	4.78713e+09	3.98948e+09	5.87848e+08	4.52264e+08	6.78638e+08	2.74155e+09	6.42647e+09	1.58256e+10	1.69497e+10	1.39227e+10
P04279	High	Semenogelin-1 OS=Homo sapiens OX=9606 GN=SEMG1 PE=1 SV=2	80	49	745	44	462	52.1	9.29	7.14283e+08	5.95043e+09	4.57792e+08	6.71913e+08	4.0229e+09	5.21061e+08	5.46337e+08	2.26342e+08	6.04075e+08	3.15322e+09	2.95312e+08	7.99827e+07	4.48461e+08	7.65687e+10	2.54746e+08	2.26855e+08	1.83906e+09	1.4626e+08	6.4649e+09	7.74628e+08	1.46022e+08	4.40912e+08	2.86728e+08	2.16547e+08	2.31597e+08	222335147229	7.56107e+08	1.93131e+08	2.15476e+09	5.25696e+08	2.85131e+09	7.66105e+09	2.58307e+08	2.50643e+09	1.78614e+08	3.20692e+08	418586761286	2.53891e+08	2.26557e+08	2.28014e+09
P35527	High	Keratin, type I cytoskeletal 9 OS=Homo sapiens OX=9606 GN=KRT9 PE=1 SV=3	67	43	2652	42	623	62	5.24	2.28411e+10	4.11564e+10	2.81733e+09	1.02189e+10	4.74997e+10	260292272104	6.43003e+10	1.28012e+09	9.91529e+10	2.05353e+09	5.46438e+10	1.66609e+09	4.01547e+10	4.49934e+08	1.6961e+10	3.41503e+09	1.23155e+10	4.99953e+10	26398956893	9.43894e+09	1.72248e+10	9.46845e+08	4.56017e+09	1.12985e+09	5.65871e+09	1.40034e+10	1.48396e+09	1.7802e+09	5.86662e+08	2.6547e+10	6.52744e+09	6.50463e+09	2.34982e+09	4.60931e+09	2.8423e+09	5.16885e+10	7.35295e+09	6.92166e+09	6.82284e+09	4.32663e+09
P06733	High	Alpha-enolase OS=Homo sapiens OX=9606 GN=ENO1 PE=1 SV=2	77	45	2997	35	434	47.1	7.39	1.11003e+10	9.97259e+09	4.55606e+09	9.09536e+09	6.90759e+09	6.64391e+09	2.12247e+10	8.87964e+09	1.01891e+10	3.40137e+09	14768493388	4.43777e+09	1.40015e+10	5.28114e+09	10427936049	1.76095e+10	6.63185e+09	1.52135e+10	5.26522e+09	3.89667e+09	8.1042e+09	2.83044e+09	8.63101e+09	3.44229e+09	8.33785e+09	2.05078e+09	6.34251e+09	1.06774e+10	3.68785e+09	4.17483e+09	5.18508e+09	3.35873e+09	1.97057e+10	2.51097e+09	4.60298e+09	1.05581e+10	2.07913e+10	9.14197e+09	9.41835e+09	3.78071e+09
P01011	High	Alpha-1-antichymotrypsin OS=Homo sapiens OX=9606 GN=SERPINA3 PE=1 SV=2	60	30	2731	30	423	47.6	5.52	9.19376e+09	1.89832e+09	5.04785e+09	8.75511e+09	7.28977e+09	1.46179e+09	1.16339e+10	1.4054e+09	1.42217e+10	4.00969e+08	3.13804e+09	5.26011e+09	5.76743e+10	2.15777e+10	2.00415e+10	9.69867e+09	14684068976	4.42585e+10	2.31122e+10	8.14507e+09	1.5531e+10	9.94407e+09	5.40379e+08	2.12533e+10	1.63788e+09	11347335479	1.98384e+10	3.8665e+08	5.62885e+09	5.43896e+10	7.06561e+09	2.93985e+09	1.46705e+10	10184295001	1.0366e+10	2.23768e+10	8.78727e+09	3.05137e+09	2984680458	8.73217e+09
P04406	High	Glyceraldehyde-3-phosphate dehydrogenase OS=Homo sapiens OX=9606 GN=GAPDH PE=1 SV=3	84	32	3428	22	335	36	8.46	1.46718e+10	1.1761e+10	1.21521e+10	2.56776e+10	1.50862e+10	1.25533e+10	2.01428e+10	1.10869e+10	9.09548e+09	2.46801e+09	2.43458e+10	6.58234e+09	1.78407e+10	6.7049e+09	3.17847e+10	20024097225	1.28645e+10	1.18487e+10	1.21015e+10	3.83492e+09	1.25997e+10	1.95394e+09	1.12911e+10	3.8829e+09	1.9694e+10	3.61488e+09	3.99532e+09	1.97999e+10	4.19821e+09	7.18183e+09	7.19843e+09	5.1115e+09	6.52458e+09	1.98933e+09	6.62907e+09	1.24426e+10	1.49816e+10	1.73774e+10	1.79164e+10	11145893263
P04259	High	Keratin, type II cytoskeletal 6B OS=Homo sapiens OX=9606 GN=KRT6B PE=1 SV=5	65	62	6071	2	564	60	8	1.19553e+08	1.78989e+08	3.23118e+08	6.19359e+08	2.25673e+08	6.04512e+08	1.33351e+09	1.48597e+09	3.6546e+08	2.90107e+08	4.15738e+08	8.39691e+06	2.0735e+08	1.32754e+08	6.29796e+08	1.80083e+07	2.08323e+09	4.01986e+08	3.48637e+08	3.20161e+08	5.84537e+07	2.20889e+07	6.18742e+09	2.42957e+07	4.09989e+07	5.91284e+07	5.21716e+08	6.21958e+07	3.06697e+07	5.62977e+07	3.27677e+08	2.57643e+09	0	0	0	1.67741e+08	2.78308e+08	8.91744e+08	8.45472e+08	4.56621e+08
P12429	High	Annexin A3 OS=Homo sapiens OX=9606 GN=ANXA3 PE=1 SV=3	85	49	1370	49	323	36.4	5.92	1.12274e+09	3.98327e+09	3.29728e+10	5.48077e+09	7.74893e+09	2.53852e+10	1.48986e+10	3.42173e+10	2.77177e+09	1.80663e+09	1.59052e+09	8.59516e+08	1.02243e+09	7.64483e+08	1.32918e+09	2.10697e+09	4.61706e+09	4.11284e+09	3.17444e+10	3.38117e+09	2.47053e+09	1.97076e+08	9.93464e+09	8.99527e+08	2.52464e+10	5.974e+08	1.60344e+09	349165994399	1.10022e+09	1.23984e+09	2.91956e+09	4.52798e+09	2.03414e+09	5.54652e+09	2.26297e+09	4.44605e+09	3.58739e+09	1.95189e+09	2.01164e+09	6.37773e+09
B4DPH5	High	cDNA FLJ55496, highly similar to Aminopeptidase N OS=Homo sapiens OX=9606 PE=2 SV=1	57	36	4042	2	533	61.4	5.33	1.94405e+09	2.16701e+09	1.04641e+08	2.31869e+08	4.66712e+08	5.28195e+07	1.23121e+09	7.24693e+07	1.15002e+09	5.82091e+07	2.889e+09	1.04915e+08	3.45358e+08	8.10361e+08	3.76811e+08	2.32818e+08	1.90828e+09	3.42714e+08	1.16106e+09	7.73833e+08	4.49416e+08	3.12617e+07	2.07243e+07	3.0188e+08	0	2.54143e+08	1.37143e+08	2.70778e+08	2.91433e+09	1.02908e+09	3.41894e+09	3.86429e+08	3.90939e+07	0	8.30541e+07	2.08242e+09	2.06383e+09	8.5047e+07	1.07803e+08	2.17108e+08
Q5T2W1	High	Na(+)/H(+) exchange regulatory cofactor NHE-RF3 OS=Homo sapiens OX=9606 GN=PDZK1 PE=1 SV=2	86	48	1295	48	519	57.1	5.55	2.46531e+10	1.63959e+10	3.79228e+09	5.22423e+09	1.05599e+10	1.81087e+09	2.52798e+09	2.67497e+09	5.1342e+09	3.20397e+09	2.99734e+09	2.06637e+09	4.62723e+09	7.75513e+08	7.90839e+09	4.05347e+09	4.41341e+09	2.13716e+09	2.1568e+09	1.86494e+09	2.00885e+09	2.32986e+09	7.95921e+08	1.31142e+09	1.12149e+10	1.22147e+09	1.8009e+09	2.69188e+09	2.05002e+09	3.0317e+09	5.21177e+09	3.05429e+09	4.92516e+08	3.71099e+09	6.91608e+08	3.97207e+09	1.15617e+10	5.28323e+09	5.39836e+09	8.66884e+09
P08727	High	Keratin, type I cytoskeletal 19 OS=Homo sapiens OX=9606 GN=KRT19 PE=1 SV=4	92	45	4778	29	400	44.1	5.14	1.64725e+09	5.30463e+09	8.02213e+09	3.64269e+10	4.638e+09	6.50208e+09	1.1708e+10	1.27288e+10	3.83471e+09	7.90629e+08	4.28267e+09	9.97176e+08	1.00885e+10	3.24088e+09	1.78501e+10	2.65593e+09	1.70993e+09	1.05218e+09	7.62062e+09	3.10718e+09	6.57628e+09	4.11553e+08	2.79293e+09	2.33267e+09	1.39191e+09	1.4241e+09	7.31231e+08	2.28543e+08	6.21679e+09	3.17154e+08	3.69525e+09	5.73338e+09	1.6657e+09	2.32092e+09	1.88662e+09	3.25475e+09	1.01096e+09	2.66244e+10	28436471277	11380854800
P14618	High	Pyruvate kinase PKM OS=Homo sapiens OX=9606 GN=PKM PE=1 SV=4	65	40	2410	4	531	57.9	7.84	1.51797e+09	9.80785e+08	2.1517e+09	2.04495e+09	7.62604e+08	1.01319e+09	2.82879e+09	1.71734e+09	9.5081e+08	3.29505e+08	8.24041e+08	3.71526e+08	9.91983e+08	4.58606e+08	1.91172e+09	1.03889e+09	3.26192e+09	1.8983e+09	1467143679	1.19327e+09	9.56336e+08	2.33034e+08	1.50899e+09	1.58581e+08	2.02914e+09	2.983e+08	8.85876e+08	1.85579e+09	8.46369e+07	1.017e+09	8.22497e+08	1.27122e+09	6.27689e+08	3.10432e+09	3.17596e+08	1.17359e+09	1.38282e+09	1.60931e+09	1.71799e+09	3.18855e+09
P12111	High	Collagen alpha-3(VI) chain OS=Homo sapiens OX=9606 GN=COL6A3 PE=1 SV=5	27	68	968	9	3177	343.5	6.68	3.08075e+09	1.4054e+07	0	2.06607e+07	5.38237e+07	9.82398e+06	7.18656e+07	3.57572e+07	7.27983e+06	4.71394e+07	7.08293e+07	1.85104e+07	1.79609e+07	4.77565e+08	0	3.29726e+07	1.85464e+08	4.60362e+08	4.70196e+07	2.39242e+08	3.24467e+07	4.20695e+06	1.47083e+07	6.9178e+07	3.37289e+07	1.42409e+08	1.1861e+09	4.45553e+07	1.35024e+08	9.41896e+07	1.94403e+07	2.37658e+08	1.81632e+08	2.77638e+07	4.09923e+08	2.89936e+07	7.57955e+07	1.65439e+07	5.0082e+06	8.95493e+06
P08779	High	Keratin, type I cytoskeletal 16 OS=Homo sapiens OX=9606 GN=KRT16 PE=1 SV=4	67	43	4538	26	473	51.2	5.05	1.6278e+09	1.84956e+09	2.00888e+09	8.64355e+09	1.3132e+10	1.17377e+10	2.55378e+10	7.69503e+09	5.72231e+09	6.478e+09	6.09606e+09	1.93634e+08	2.95821e+09	5.38993e+08	4.80908e+09	3.50194e+08	123898360104	4.19764e+10	17209171677	7.23702e+08	7.95067e+08	1.58669e+10	5.44791e+10	3.96057e+08	3.57886e+08	5.48444e+09	2.47679e+10	9.29393e+09	8.96418e+08	1.86682e+09	2.0586e+09	3.24556e+09	2.86948e+08	7.29516e+08	2.49562e+08	3.25687e+09	13581466173	2.18476e+09	2.17078e+09	7.74524e+09
P04746	High	Pancreatic alpha-amylase OS=Homo sapiens OX=9606 GN=AMY2A PE=1 SV=2	65	33	2486	6	511	57.7	7.05	1.65414e+08	1.04999e+08	1.42224e+07	2.43614e+08	5.35301e+09	4.45983e+08	1.47589e+08	1.38515e+08	4.21926e+08	2.77399e+08	4.98171e+09	4.61962e+08	2574493875	9.21261e+09	1.65061e+09	3.55621e+09	8.60023e+07	1.12208e+08	1.80899e+08	2.59624e+10	1.622e+10	6.45159e+06	9.49403e+09	1.17909e+10	2.77994e+08	3.02991e+09	7.32012e+09	4.38182e+07	10424075726	8.25618e+06	6.12259e+08	2.24954e+08	5.80155e+09	5.09301e+09	1.04481e+10	2.57605e+08	2.04739e+08	2.7833e+08	3.01294e+08	1.37663e+07
P02671	High	Fibrinogen alpha chain OS=Homo sapiens OX=9606 GN=FGA PE=1 SV=2	46	43	1934	43	866	94.9	6.01	8.29597e+09	1.38605e+09	6.28908e+09	4.99118e+09	5.87045e+09	1.08498e+09	6.0565e+09	1.35272e+09	5.47565e+09	2.06828e+09	4.11417e+09	2.49939e+09	5.99849e+09	1.66813e+10	6.55467e+09	5.67735e+09	3.07469e+09	2.19043e+09	8.11391e+09	3.28404e+09	1.10801e+10	5.83498e+09	4.55614e+09	9.36629e+09	1.9362e+09	2.07466e+10	11086001119	1.07259e+10	1.148e+10	5.85457e+09	7.73866e+09	5.14253e+09	9.66526e+09	4.74314e+09	1.33368e+10	1.86331e+09	1.77777e+09	8.49787e+09	9.02254e+09	3.05555e+09
Q8WUM4	High	Programmed cell death 6-interacting protein OS=Homo sapiens OX=9606 GN=PDCD6IP PE=1 SV=1	56	63	2005	1	868	96	6.52	2.83288e+08	8.48524e+08	1.62284e+07	3.6997e+08	1.64286e+08	9.8017e+07	8.49043e+07	1.05013e+08	0	0	6.61997e+08	2.43105e+08	1.12639e+08	0	2.57998e+08	3.8788e+08	1.40452e+07	2.45129e+08	1.36576e+08	1.03235e+07	1.7687e+08	3.33583e+07	1.80593e+08	0	7.1698e+07	2.3655e+07	0	1.85483e+08	1.52515e+08	1.29919e+08	1.52749e+08	0	1.8408e+07	3.76842e+07	1.98916e+08	2.43969e+08	0	1.1643e+08	1.34188e+08	0
A8K7T4	High	cDNA FLJ75774, highly similar to Homo sapiens lectin, mannose-binding 2 (LMAN2), mRNA OS=Homo sapiens OX=9606 PE=2 SV=1	52	23	3571	23	356	40.2	6.95	1.44883e+10	3.99457e+09	1.60611e+10	14879559214	9.86211e+09	6.36906e+09	2.36025e+10	1.2764e+10	1.24205e+10	1.99561e+09	2.68709e+10	3.01503e+10	26532096687	9.66847e+10	1.86018e+10	3.50684e+10	2.07262e+10	3.7204e+10	2.86463e+10	2.64532e+10	3.45935e+10	1.30517e+09	1.58028e+10	3.43316e+10	2.46802e+10	5.21048e+10	7.08892e+10	1.93243e+10	1.80413e+10	4.78047e+09	24103189067	7.93637e+09	4.45231e+10	1.63271e+10	5.3012e+10	6.74164e+09	1.22561e+10	1.96827e+10	1.94606e+10	7.42713e+09
P19961	High	Alpha-amylase 2B OS=Homo sapiens OX=9606 GN=AMY2B PE=1 SV=1	65	32	2320	2	511	57.7	7.09	1.97923e+08	2.81757e+06	0	0	0	2.76729e+07	4.31076e+07	1.07339e+07	1.27831e+07	2.22813e+07	3.03206e+08	4.44191e+07	9.19332e+07	7.88369e+08	1.37774e+08	8.87465e+07	0	0	5.90778e+06	2.0568e+09	1.60768e+09	1.99531e+07	9.79421e+08	7.35013e+08	7.0824e+06	1.97415e+08	4.46434e+08	0	4.78962e+08	0	1.16536e+07	1.33887e+07	5.8779e+08	2.65114e+08	7.78609e+08	3.07639e+07	0	4.72115e+07	4.37444e+07	0
P04745	High	Alpha-amylase 1 OS=Homo sapiens OX=9606 GN=AMY1A PE=1 SV=2	66	33	2305	8	511	57.7	6.93	1.82627e+07	7.30423e+06	0	6.84553e+07	1.90493e+07	2.98664e+07	7.60992e+06	9.27371e+07	7.0333e+07	6.46711e+08	5.50414e+08	4.43231e+07	2.47434e+07	2.35292e+09	7.16115e+07	3.65812e+08	1.6607e+08	1.07225e+08	5.56804e+07	2648403585	1.55989e+09	2.55667e+07	2.77391e+09	3.96783e+09	8.77946e+07	1.52156e+08	1.30242e+09	3.01333e+07	3.02226e+09	9.41832e+06	3.86209e+07	1.65782e+07	4.83165e+09	9.23457e+08	4.1718e+09	9.98447e+07	2.7922e+07	1.25793e+08	1.15821e+08	0
B7ZW00	High	COL6A3 protein OS=Homo sapiens OX=9606 GN=COL6A3 PE=2 SV=1	29	61	954	2	2570	278	8.15	0	0	0	0	0	0	1.61316e+07	4.03876e+06	0	0	0	0	0	7.78657e+07	0	1.68562e+07	1.90473e+07	2.97198e+06	1.70151e+07	2.37649e+08	2.19975e+08	0	2.21316e+08	6.58279e+07	0	0	3.6833e+08	6.49689e+06	1.0283e+08	2.2353e+07	4.6863e+07	6.64005e+06	9.50835e+07	0	2.79934e+08	0	0	1.33203e+07	2.18098e+07	0
P05783	High	Keratin, type I cytoskeletal 18 OS=Homo sapiens OX=9606 GN=KRT18 PE=1 SV=2	80	39	1264	36	430	48	5.45	2.34448e+09	6496978482	4.63254e+09	117421213084	1.82992e+10	1.81194e+09	5.77404e+09	2.68056e+09	9.70332e+08	1.89135e+08	3.57871e+09	1.25282e+09	7.80116e+09	8.2331e+08	2.07404e+09	4.86517e+09	1.92669e+09	2498375242	1.22428e+10	1.67405e+09	4.67789e+09	2.37615e+08	1.61815e+09	2.10697e+09	8.28802e+08	1.21513e+09	2.4363e+09	1.48436e+08	4.32963e+09	7.25765e+08	2.31521e+09	3.49114e+09	1.30292e+09	4.23908e+09	9.54009e+08	2.80246e+09	8.60061e+09	9.98195e+09	9.53881e+09	4.75741e+09
P19823	High	Inter-alpha-trypsin inhibitor heavy chain H2 OS=Homo sapiens OX=9606 GN=ITIH2 PE=1 SV=2	46	48	816	48	946	106.4	6.86	1.77338e+09	2.25996e+08	2.91089e+09	1.10957e+09	1.58014e+09	2.38076e+08	1.20658e+09	4.62346e+08	8.28709e+08	1.84777e+08	1.24567e+09	868178909	3.27817e+08	9.86307e+08	1.88868e+08	2074476389	1.86923e+09	1.26084e+09	4.06184e+08	1.86718e+09	2.29226e+09	6.14664e+10	5.47505e+08	7.70562e+08	3.46479e+08	3.28252e+09	1.93292e+09	1.66993e+09	1.79118e+08	3.10756e+10	1.63548e+09	1.53196e+09	7.65577e+09	5.0921e+09	6.32399e+08	9.22696e+08	1.05531e+09	4.8929e+08	3.57095e+08	6.67101e+09
P06576	High	ATP synthase subunit beta, mitochondrial OS=Homo sapiens OX=9606 GN=ATP5F1B PE=1 SV=3	74	28	2058	28	529	56.5	5.4	6.60639e+09	1.24155e+10	3.97533e+10	1.02781e+10	1.53396e+10	1.25443e+10	5.68261e+09	1.34572e+10	6.65671e+09	2.70806e+09	9.30271e+09	3.91066e+09	8.51306e+09	2.53833e+09	9.65824e+09	8.65167e+09	2.04602e+10	6.05232e+09	6.38008e+09	8.59418e+09	4.92992e+09	1.24068e+09	9.10989e+09	9.3828e+08	1.21398e+10	1.92056e+09	1.15928e+10	14857673430	1.67521e+09	3.68673e+09	1.67277e+10	1.12713e+10	9.28911e+08	45611552665	2.56316e+09	2.75058e+09	2.33422e+10	9.05075e+09	8.86612e+09	1.92239e+10
P25311	High	Zinc-alpha-2-glycoprotein OS=Homo sapiens OX=9606 GN=AZGP1 PE=1 SV=2	60	27	2400	27	298	34.2	6.05	1.20478e+10	4.69235e+09	1.708e+09	4.09209e+09	8.20082e+09	9.87431e+08	3.01263e+09	1.0976e+09	1.17115e+10	2.22942e+09	8.35745e+08	4.61106e+08	2.71055e+09	72992794262	3.37672e+10	8.99264e+08	3.33615e+09	2.78451e+09	1.50838e+09	1.73124e+10	4.10014e+09	8.41292e+09	3.77818e+09	282246816029	1.60108e+09	3.37384e+10	152785196551	4.17027e+09	328621421047	2.90913e+09	2.56503e+10	5.66916e+09	5.61406e+10	9.61787e+09	2.00794e+10	6.60312e+09	2.13071e+09	1.29746e+09	1.17983e+09	2.37832e+09
B4DKV4	High	cDNA FLJ60647, highly similar to Keratin, type II cytoskeletal 6B OS=Homo sapiens OX=9606 PE=2 SV=1	61	53	4922	1	526	55.7	8.43	1.62249e+07	7.41903e+07	0	4.68877e+07	0	1.00756e+08	2.42501e+08	1.74778e+07	3.35763e+07	0	2.14366e+07	0	1.93277e+07	0	1.80793e+07	0	0	2.64377e+07	1.49179e+08	7.87612e+06	2.77033e+07	0	8.77146e+07	0	0	1.52274e+07	6.17616e+07	0	0	7.08722e+06	0	1.78059e+07	0	0	0	1.88113e+07	1.56411e+08	8.05388e+07	8.03034e+07	0
P11142	High	Heat shock cognate 71 kDa protein OS=Homo sapiens OX=9606 GN=HSPA8 PE=1 SV=1	56	41	2260	26	646	70.9	5.52	3.93035e+09	6.13027e+09	5.09984e+09	1.44523e+10	6.85749e+09	2.65534e+09	3.48636e+09	4.4659e+09	2.84361e+09	1.16761e+09	7.65319e+09	2.1249e+09	9.09097e+09	2.19331e+09	1.11342e+10	7.85741e+09	3.31914e+09	8.74086e+09	2.29703e+09	2.01573e+09	4.65053e+09	9.16743e+08	3.77641e+09	1.57447e+09	2741838293	1.91376e+09	3.17622e+09	4.59954e+09	2.00634e+09	1.75839e+09	1.7875e+09	2.43653e+09	2.33112e+09	1.0616e+09	2.245e+09	5.84454e+09	6.39768e+09	7.35027e+09	6.67634e+09	3.40481e+09
P07355	High	Annexin A2 OS=Homo sapiens OX=9606 GN=ANXA2 PE=1 SV=2	69	43	2596	43	339	38.6	7.75	3.01372e+09	1.54774e+10	3.28442e+10	1.61253e+10	1.55994e+10	2.24134e+10	1.45178e+10	6.07283e+10	1.56535e+10	10674441238	7.17332e+09	1.40874e+09	1.416e+10	2.73662e+09	3.74968e+10	3.85754e+09	2.79765e+10	1.08748e+10	15827340455	1.02821e+10	1.07492e+10	8.60041e+08	1.83158e+10	3.16653e+09	4.71437e+09	3.10689e+09	5.81498e+09	4.84199e+10	2.96959e+09	4.08916e+09	2.04605e+10	1.34711e+10	1.83072e+09	1.56507e+10	3.173e+09	9.00191e+09	1.67436e+10	11852255129	1.21742e+10	3.90548e+10
A0A087X0S5	High	Collagen alpha-1(VI) chain OS=Homo sapiens OX=9606 GN=COL6A1 PE=1 SV=1	41	43	2396	43	1026	108.3	5.43	1.34918e+09	1.66057e+09	4.13569e+09	3.03871e+09	2.02383e+09	4.16992e+09	9.3178e+09	1.35417e+09	9.77321e+09	2.23253e+09	8.33484e+10	30010380253	1.1188e+10	2.23732e+10	3.13288e+09	26132769375	2.75652e+09	4.24538e+10	4.4602e+09	2.03108e+10	6.03415e+10	5.35454e+08	1.93704e+10	1.51778e+10	5.92572e+08	3.21148e+09	2.11263e+10	1.13724e+09	1.71326e+10	6.10655e+08	7.79372e+09	4.45389e+09	3.45463e+10	1.37677e+10	3.56973e+10	1.56533e+10	1.35761e+10	9.47301e+09	9.75057e+09	9.79786e+09
B2R8K9	High	Aminopeptidase OS=Homo sapiens OX=9606 PE=2 SV=1	43	41	2196	3	957	109.2	5.47	4.55247e+08	2.65333e+08	5.14798e+08	3.90198e+08	3.35101e+08	1.14774e+07	4.76473e+08	1.16387e+08	4.24009e+08	2.18532e+08	3.21187e+08	1.99978e+08	6.68666e+08	4.84757e+08	1.00449e+09	4.95309e+08	4.27629e+08	1.05103e+09	1.04331e+09	1.25543e+08	1.88497e+08	5.33504e+07	1.32164e+07	1.4469e+07	1.83739e+07	2.02258e+08	3.14413e+08	8.7335e+07	1.67806e+08	4.19535e+08	2.75577e+09	5.76872e+08	1.41421e+08	1.35701e+08	2.10536e+08	1.00343e+09	6.64344e+08	2.52069e+08	2.42524e+08	5.62374e+08
A0A384NKS6	High	Clusterin OS=Homo sapiens OX=9606 PE=2 SV=1	44	36	2621	36	501	57.8	6.68	1.12719e+10	4.03633e+10	2.78101e+09	2.80187e+10	4.70236e+09	2.19032e+10	7.18158e+10	2.93773e+09	1.70777e+10	2.62684e+09	6.27046e+10	2.94347e+10	3.01092e+10	6.54221e+10	4.93745e+09	7.55197e+10	7.1546e+09	1.40469e+10	4.9998e+10	1.68368e+10	3.03483e+10	7.27984e+09	2.16496e+10	2.09398e+10	9.95309e+08	137783434915	2.18298e+10	4.44868e+08	4.43013e+10	9.02258e+09	1.01967e+10	8.11175e+09	6.18407e+10	8.03253e+09	6.1115e+10	8.17393e+09	160107265217	1.86564e+10	1.87026e+10	5.98786e+09
P06737	High	Glycogen phosphorylase, liver form OS=Homo sapiens OX=9606 GN=PYGL PE=1 SV=4	60	52	804	41	847	97.1	7.17	1.22483e+08	1.3455e+08	4.03964e+09	1.19881e+09	1213364451	3.01763e+09	4.44423e+09	2.97316e+09	2.45411e+08	1.4628e+09	3.06237e+08	9.06249e+07	2.6982e+08	3.4854e+08	1.29719e+09	1.50761e+08	2.95304e+09	5.26955e+08	2.76952e+09	6.95889e+08	3.89195e+08	6.84637e+08	2.26109e+09	3.29884e+08	6.74831e+09	2.6704e+08	9.40347e+08	1.30568e+10	1.71073e+08	4.65735e+08	1.6688e+09	1.81645e+09	4.73607e+08	3.37879e+09	6.32276e+08	5.43178e+08	1.87294e+09	1.53031e+09	1.24747e+09	8.28889e+08
P08758	High	Annexin A5 OS=Homo sapiens OX=9606 GN=ANXA5 PE=1 SV=2	93	42	1847	41	320	35.9	5.05	3.60075e+09	1.49383e+10	9.60132e+09	1.22477e+10	6.31245e+09	1.03098e+10	4.52572e+09	9.27638e+09	4.29162e+09	1.23262e+09	9.65951e+09	2.82015e+09	3.10265e+09	1.76214e+09	8.26454e+09	1.5921e+10	7.92033e+09	1.0829e+10	2.33113e+10	1.96579e+09	3.90109e+09	2.87102e+08	3.59376e+09	5.69921e+08	1.90442e+10	1.01884e+09	2.21172e+09	7.76127e+10	1.90795e+09	6.16492e+09	9.96889e+09	7.70303e+09	1.62467e+09	3.98065e+09	2.73066e+09	1.35222e+10	1.77797e+10	7.50057e+09	7.79114e+09	1.1281e+10
P58107	High	Epiplakin OS=Homo sapiens OX=9606 GN=EPPK1 PE=1 SV=3	46	60	474	53	5088	555.3	5.62	9.17118e+07	2.87216e+08	1.34136e+09	2.36614e+09	1.83653e+09	3.86038e+08	1.18123e+08	2.43727e+09	4.17263e+08	1.06762e+09	3.41486e+08	6.31445e+07	1.02473e+09	2.2049e+08	6.98545e+08	4.31082e+08	2.55256e+09	4.01543e+08	8.56155e+08	5.63445e+08	3.62206e+08	1.84213e+08	9.738e+08	1.0392e+08	3.17054e+08	2.8168e+08	7.11502e+08	4.75594e+08	2.48533e+08	3.05307e+08	1.97202e+09	1.35299e+09	5.11616e+08	1.27193e+09	1.55231e+08	1.5428e+08	6.75884e+08	8.35089e+08	8.13044e+08	9.20737e+08
Q5SZK8	High	FRAS1-related extracellular matrix protein 2 OS=Homo sapiens OX=9606 GN=FREM2 PE=1 SV=2	31	72	535	72	3169	350.9	5.03	7.03565e+08	1.92367e+09	4.46e+09	2.1486e+09	2.36017e+10	11368779634	3.2591e+09	3.82018e+09	2.28203e+09	7.52644e+09	8.33285e+09	2.29475e+09	2.28627e+09	1.66807e+09	2.81251e+09	5.85044e+09	3.42214e+10	6.745e+09	7.30408e+09	8.6055e+09	3.92532e+09	9.7671e+07	1.01059e+10	6.63211e+08	1.22081e+09	3.35489e+09	1.35809e+10	5.30973e+09	2.03305e+09	1.3501e+09	6.66204e+09	5.34483e+09	1.56251e+09	1.47888e+10	2.35839e+09	6.12571e+09	4.60671e+09	3.36705e+09	3.79531e+09	1.44477e+10
A0A024RDE6	High	Secreted phosphoprotein 1 (Osteopontin, bone sialoprotein I, early T-lymphocyte activation 1), isoform CRA_c OS=Homo sapiens OX=9606 GN=SPP1 PE=4 SV=1	62	24	1755	6	300	33.8	4.61	6.40462e+08	7.38932e+09	1.60311e+09	8.95879e+08	1.2508e+08	6.57787e+08	1.52943e+08	1.04977e+08	2.61076e+09	2.93061e+09	1.0223e+09	33596537146	3.70361e+08	7.73952e+08	1.20416e+08	3.44449e+09	3.14966e+09	3.19366e+09	25144473156	7.09712e+08	15655244092	0	2.30392e+08	2.6538e+09	5.28476e+07	2.19421e+07	1.39359e+10	8.95163e+07	8.7676e+08	3.30422e+10	2.00803e+09	4.8726e+08	19359364019	1.63779e+09	1.59477e+10	4.5997e+10	1.95504e+09	1.04503e+08	8.94133e+07	5.19516e+09
P00558	High	Phosphoglycerate kinase 1 OS=Homo sapiens OX=9606 GN=PGK1 PE=1 SV=3	76	38	2099	14	417	44.6	8.1	6.11104e+09	5.37455e+09	1.21135e+09	6.76771e+09	2.28566e+09	2.46145e+09	5.79847e+09	2.36109e+09	4.33534e+09	5.19803e+08	5414920812	1.78187e+09	6.22232e+09	1.43557e+09	5.20352e+09	6.0682e+09	1.57482e+09	7.9409e+09	1.5628e+09	7.8272e+08	2.25567e+09	2.85146e+09	1.44824e+09	1.17629e+09	1.7893e+09	6.78875e+08	1265873396	2.49673e+09	9.90936e+08	1762023112	1.43601e+09	7.02907e+08	1.85719e+09	6.76575e+08	1.47248e+09	7.17036e+09	3.849e+09	3.87063e+09	3.67556e+09	1.01707e+09
B4DJ30	High	cDNA FLJ61290, highly similar to Neutral alpha-glucosidase AB OS=Homo sapiens OX=9606 PE=2 SV=1	51	39	956	8	995	112.9	6.06	2.78727e+08	5.8316e+08	9.07289e+08	1.26267e+09	5.15053e+08	8.63621e+08	6.33468e+08	8.76582e+08	3.19356e+08	6.18566e+08	1.42832e+09	3.73217e+08	6.22638e+08	2.54715e+08	4.08485e+08	8.7691e+08	2.46742e+08	5.90479e+08	5.38959e+08	3.4452e+08	6.37686e+08	7.91027e+07	4.86525e+08	7.123e+07	1.12579e+09	4.39009e+08	5.80949e+07	1.87038e+09	1.37622e+08	1.56882e+08	4.17768e+08	5.03507e+08	2.3977e+08	6.9937e+08	2.93523e+08	2.92771e+08	8.45505e+09	6.04088e+08	8.21474e+08	7.64531e+07
Q6UX06	High	Olfactomedin-4 OS=Homo sapiens OX=9606 GN=OLFM4 PE=1 SV=1	52	41	3109	41	510	57.2	5.69	5.21011e+09	4.09968e+10	1.41195e+10	8.0563e+09	3.645e+09	3.53054e+09	9.81239e+09	9.70387e+09	4.32985e+09	6.17608e+09	6.90068e+09	5.09313e+09	3.28184e+10	2.20061e+10	6.74958e+09	1.19084e+10	3.40662e+10	3.88414e+10	3.69781e+10	6.57328e+09	8.45609e+09	3.60397e+08	4.47885e+09	2.79648e+08	1.56927e+10	3.47015e+09	7.50776e+09	2.32962e+10	1.31761e+09	9.41468e+09	1.78788e+10	1.47529e+10	6.93913e+08	3.74156e+10	1.63383e+09	5.35996e+10	1.39192e+10	598165363190	559389499463	2.30415e+10
Q59EG0	High	Basement membrane-specific heparan sulfate proteoglycan core protein variant (Fragment) OS=Homo sapiens OX=9606 PE=2 SV=1	23	41	3206	2	2331	246.3	7.23	0	4.928e+08	1.35735e+07	4.08887e+07	3.28533e+08	8.49315e+06	0	3.92936e+07	1.54917e+07	0	0	0	4.15197e+08	7.52746e+09	7.73748e+07	2.48696e+08	1.69985e+08	2.91788e+07	0	3.63092e+07	1.05207e+10	9.82632e+07	3.22586e+09	2.38786e+10	2.33875e+06	0	0	0	12795782625	0	4.78456e+08	1.00291e+08	2.68329e+06	7.54527e+07	0	2.67822e+07	0	5.21511e+07	4.27468e+07	0
B7Z351	High	Secreted phosphoprotein 1 variant 6 OS=Homo sapiens OX=9606 GN=SPP1 PE=2 SV=1	58	21	1622	3	327	37.2	4.73	1.35656e+08	2.95972e+08	1.59698e+08	9.48709e+07	3.72721e+07	9.42889e+06	0	7.41762e+07	1.37755e+09	2.79329e+09	1.54166e+08	4.73605e+09	5.62166e+07	2.04096e+08	9.5762e+06	4.63461e+08	6.3072e+08	5.33554e+07	1.02602e+09	1.39451e+09	4.76825e+09	0	0	1.67109e+09	8.25381e+06	9.54124e+06	3.93174e+09	1.11123e+07	4.21066e+08	2.54758e+09	2.42688e+08	3.00165e+10	3.2667e+09	3.29076e+08	3.29237e+09	4.64583e+09	1.56347e+07	1.37039e+07	1.13659e+07	2.72527e+08
P04217	High	Alpha-1B-glycoprotein OS=Homo sapiens OX=9606 GN=A1BG PE=1 SV=4	52	26	3841	7	495	54.2	5.86	5.35993e+09	1.35079e+09	5.89256e+09	4.19086e+09	2.49072e+09	9.08503e+08	5.29504e+09	3.60039e+08	1.7547e+10	4.62284e+08	1.77931e+09	3.81006e+09	4.68488e+09	1.11865e+10	3.11329e+09	2.76525e+09	4.05167e+09	2.20615e+10	1.19771e+09	2.94643e+09	3.68647e+09	9.8477e+10	1.12163e+09	2.52082e+10	6.98559e+08	4.30997e+09	1.06906e+10	2.0923e+08	4.10565e+09	7.05499e+10	6.98452e+10	2.83299e+09	1.27667e+10	8.82592e+09	5.10438e+09	1.9511e+10	6.6703e+08	6.72615e+08	6.13106e+08	7.21635e+09
P08238	High	Heat shock protein HSP 90-beta OS=Homo sapiens OX=9606 GN=HSP90AB1 PE=1 SV=4	51	45	2025	22	724	83.2	5.03	2.16807e+09	4.23859e+09	3.57891e+09	1.81628e+10	3844747952	2.02175e+09	1.78164e+09	5.71202e+09	2.25791e+09	7.99486e+08	4.28298e+09	1.31741e+09	5.5269e+09	1.07948e+09	7.14854e+09	4.78979e+09	3.72188e+09	9.49274e+09	3.66439e+09	1.07388e+09	2.52252e+09	6.93188e+08	3.03265e+09	3.78333e+08	4.57823e+09	1.44022e+09	1.05286e+09	2.37961e+09	7.05621e+08	1.79117e+09	1.46956e+09	9.923e+08	9.98298e+08	1.94896e+09	6.02242e+08	6.15034e+09	6.40068e+09	6.09571e+09	6.39657e+09	3.78477e+09
P05023	High	Sodium/potassium-transporting ATPase subunit alpha-1 OS=Homo sapiens OX=9606 GN=ATP1A1 PE=1 SV=1	45	49	1490	38	1023	112.8	5.49	7.32669e+09	1.55134e+10	2.04369e+09	5.27963e+09	7.88912e+09	1.60592e+09	1.93401e+09	1.10365e+09	4.9917e+09	1.00022e+09	7.9403e+09	3.2432e+09	5.48976e+09	1.17998e+09	7.31763e+09	1.16693e+10	3.57769e+09	5.44879e+09	3.17139e+09	1.00204e+09	4.21678e+09	8.07475e+08	8.52795e+08	7.96548e+08	1.2351e+09	3.47634e+08	1.49879e+09	2.63473e+09	1.55367e+09	3.95897e+09	5.7907e+09	3.92048e+09	1.85084e+09	2.21463e+09	1.61314e+09	5.90901e+09	5.46275e+09	2.39525e+09	2.42207e+09	2.24536e+09
A0A0G2JIW1	High	Heat shock 70 kDa protein 1B OS=Homo sapiens OX=9606 GN=HSPA1B PE=1 SV=1	55	43	1997	1	642	70.1	5.66	6.26088e+07	2.82728e+08	2.80726e+07	4.5607e+08	3.77177e+07	1.73641e+08	4.78957e+08	3.98301e+07	9.65317e+07	0	1.57723e+08	0	2.52969e+08	0	8.6868e+07	5.00022e+07	0	1.76902e+08	7.17252e+07	0	5.08898e+06	8.07476e+07	0	1.17406e+08	4.79287e+07	1.25215e+07	0	2.342e+08	2.26935e+07	2.41607e+07	0	0	7.86599e+07	0	0	1.11017e+08	3.00656e+07	1.05888e+08	1.19943e+08	0
A8K5I6	High	cDNA FLJ78643, highly similar to Homo sapiens cornulin (CRNN), mRNA OS=Homo sapiens OX=9606 PE=2 SV=1	60	24	1022	24	495	53.5	6.1	2.84037e+07	3.73982e+09	5.8245e+09	5.40572e+09	3.17973e+09	3.59034e+09	3.1873e+09	3.32532e+10	3.49753e+09	2.61709e+09	4.06631e+08	2.45265e+08	6.18817e+09	4.37699e+09	1.03981e+10	3.95186e+08	4.64001e+09	3.11588e+08	6.77454e+08	6.41414e+09	2.1668e+09	8.68165e+07	9.39819e+09	2.74353e+09	5.77933e+08	1.82101e+08	1.15614e+09	8.71567e+08	3.05547e+08	1.70985e+08	3.03644e+09	9.76373e+08	1.10081e+09	1.68763e+09	1.27755e+09	9.54355e+08	2.67917e+08	1.42273e+10	1.45737e+10	1.02673e+10
P07900	High	Heat shock protein HSP 90-alpha OS=Homo sapiens OX=9606 GN=HSP90AA1 PE=1 SV=5	48	44	2186	22	732	84.6	5.02	3.00532e+09	4.55689e+09	3.54923e+09	1.44908e+10	2.93702e+09	2.61006e+09	2.42517e+09	4.71085e+09	2.7887e+09	1.32398e+09	8.84671e+09	2.57165e+09	7.87397e+09	1.85091e+09	9.75879e+09	7.72108e+09	2.94786e+09	9.5921e+09	3.6612e+09	8.46383e+08	4.7882e+09	2.78499e+08	2.29544e+09	4.18207e+08	4.00279e+09	4.80273e+09	6.73617e+08	3.24385e+09	9.73633e+08	2.7107e+09	1.21507e+09	8.54092e+09	6.64898e+08	13638719388	1.17768e+09	9.17671e+09	7.71816e+09	7.94489e+09	7.77463e+09	2.47651e+09
Q04695	High	Keratin, type I cytoskeletal 17 OS=Homo sapiens OX=9606 GN=KRT17 PE=1 SV=2	66	39	2103	19	432	48.1	5.02	1.32073e+08	2.11943e+08	2.45854e+10	1.31975e+09	5.6914e+09	2.69554e+09	3.93421e+09	3.59013e+09	1.22153e+09	2.49649e+09	9.42765e+08	4.67198e+07	5.94777e+08	5.2126e+07	1.24011e+09	4.12264e+07	4.70952e+10	1.32393e+09	3.02551e+09	1.20303e+10	3.8228e+08	1.87556e+07	12075524968	1.006e+08	1.89188e+09	1.73732e+09	17205302069	3.70264e+09	6.58992e+07	1.95132e+08	6.92331e+09	7.20177e+09	5.8923e+07	4.60502e+10	6.5655e+07	3.78872e+08	4.13901e+09	4.39582e+09	4.66418e+09	3.27271e+10
P08183	High	ATP-dependent translocase ABCB1 OS=Homo sapiens OX=9606 GN=ABCB1 PE=1 SV=3	39	56	1507	56	1280	141.4	9	8.07265e+09	1.42149e+10	5.22164e+09	1.14207e+10	7.0328e+09	3.37813e+09	2.09459e+09	1.99685e+09	7.00774e+09	3.13056e+09	1.5287e+10	2.1311e+09	9.23173e+09	1.63011e+09	14058705338	1.48569e+10	4.19882e+09	6.14024e+09	9.28284e+09	1.72932e+09	4.16998e+09	5.46736e+08	6.99028e+08	3.24348e+08	1.05649e+09	4.50715e+08	1.84391e+09	1.25972e+09	1.0095e+09	4.40507e+09	7.25491e+09	5.78313e+09	4.25624e+08	6.87595e+09	9.00378e+08	8.49032e+09	9.26543e+09	5.64535e+09	5.45671e+09	4.87197e+09
B4DV28	High	cDNA FLJ54170, highly similar to Cytosolic nonspecific dipeptidase OS=Homo sapiens OX=9606 PE=2 SV=1	64	28	1695	28	463	51.5	6.43	9.87118e+09	8.25817e+09	3.44211e+09	2.70657e+10	6.22362e+09	2.13303e+09	5.04394e+09	2.42643e+09	4.06585e+09	4.83101e+08	1.71477e+10	5.37103e+09	1.35972e+10	4.48398e+09	1.4196e+10	1.8353e+10	5.2622e+09	1.81534e+10	3.60044e+09	1.70853e+09	6.30932e+09	9.56754e+08	1.86702e+09	1.3094e+09	1.99493e+09	1.48424e+09	2.41039e+09	1.30076e+09	2.44687e+09	5.62603e+09	5.80884e+09	1.28884e+09	2.17372e+09	2.65847e+09	2.86254e+09	1.45491e+10	1.51384e+10	1.33846e+10	1.33109e+10	6.8047e+09
P11215	High	Integrin alpha-M OS=Homo sapiens OX=9606 GN=ITGAM PE=1 SV=2	37	39	539	38	1152	127.1	7.23	5.02639e+07	7.44521e+07	1.17057e+10	1.26658e+08	5.80839e+09	3.67217e+09	4.03705e+09	3.48862e+09	2.48599e+08	9.73318e+08	6.95635e+07	5.86388e+07	2.42605e+07	4.2957e+08	4.99547e+08	2.9854e+07	2.45131e+09	2.01535e+08	3.8833e+09	1.18467e+09	3.11256e+08	4.87414e+07	3.26494e+09	1.04821e+08	4.45533e+09	8.31702e+07	3.7851e+08	7.95865e+09	1.07989e+08	9.43799e+07	1.97697e+09	2.19869e+09	4.61203e+08	2.15895e+09	7.22394e+08	8.46367e+07	4.51629e+08	4.56731e+07	1.6569e+07	2.24103e+09
O75923	High	Dysferlin OS=Homo sapiens OX=9606 GN=DYSF PE=1 SV=1	33	50	240	49	2080	237.1	5.64	1.06299e+08	1.14014e+08	1.06636e+09	1.87319e+08	1.48528e+09	5.30365e+08	8.11215e+08	6.5433e+08	1.02903e+08	1.13056e+09	7.91325e+06	1.12896e+08	7.64098e+07	5.47127e+07	1.3448e+08	4.99461e+07	2.11904e+09	6.99422e+07	8.99743e+08	5.90491e+08	5.30327e+07	6.46919e+07	6.05721e+08	6.73393e+07	2.64255e+09	3.08811e+08	1.22131e+09	6.71516e+09	7.62516e+07	7.15566e+07	7.65912e+09	1.69018e+09	1.33405e+08	6.96766e+08	6.8402e+07	2.46077e+08	2.30397e+08	1.46165e+07	3.79998e+07	7.13523e+09
P33908	High	Mannosyl-oligosaccharide 1,2-alpha-mannosidase IA OS=Homo sapiens OX=9606 GN=MAN1A1 PE=1 SV=3	52	35	1861	35	653	72.9	6.47	7.29591e+09	1.85907e+09	1.14042e+09	1.08359e+10	4.99956e+09	3.03147e+09	7.97204e+09	1.64e+09	3.95538e+09	2.95618e+09	3.7666e+10	1.23608e+10	1.15593e+10	6.09336e+09	2.26899e+09	3.28979e+10	4.33553e+09	2.11005e+10	6.16674e+09	3.75078e+09	1.77369e+10	2.50783e+08	3.49e+09	3.85902e+09	7.54368e+08	1.39797e+09	2.77301e+09	3.04644e+08	5.44867e+09	2.55617e+09	6.52892e+09	1.49663e+10	8.26437e+09	3.95071e+09	9.34821e+09	1.67535e+10	1.48057e+10	15678632188	1.58093e+10	1.57287e+09
B4E1Z4	High	cDNA FLJ55673, highly similar to Complement factor B OS=Homo sapiens OX=9606 PE=1 SV=1	27	42	820	29	1266	140.9	7.18	1.61187e+09	5.00577e+08	3.41577e+09	1.36419e+09	2.70151e+09	4.87845e+08	2.74e+09	3.79416e+08	2.82942e+09	9.74331e+08	3.15592e+09	1.8529e+09	2.48997e+09	5.93484e+09	5.03731e+08	5.34485e+09	8.90489e+08	5.89451e+09	1.3203e+09	2.75757e+09	2.57493e+09	4.5299e+09	6.73537e+08	1.26692e+09	1.30831e+08	2.47555e+09	1580985459	3.01475e+08	2.78529e+09	1.29754e+10	3.93197e+09	2.51853e+09	2.28461e+09	3.93668e+09	1.25582e+09	1.7887e+09	1.74376e+09	3.11006e+09	3.19435e+09	2590774972
A0A0D9SGF6	High	Spectrin alpha chain, non-erythrocytic 1 OS=Homo sapiens OX=9606 GN=SPTAN1 PE=1 SV=1	33	65	322	65	2498	287.4	5.36	2.70691e+08	7.15655e+08	1.01658e+09	1.68785e+09	1.00565e+09	4.96483e+08	5.06001e+08	1.47938e+09	5.20985e+08	1.29462e+09	1.4085e+09	3.27485e+08	6.11301e+08	5.10178e+08	1.2845e+09	1.40621e+09	1.42166e+09	5.30752e+08	5.0055e+08	3.99552e+08	1.12974e+09	2.61764e+09	9.01572e+08	8.01408e+07	8.58408e+08	2.59839e+08	1.54493e+08	9.0325e+08	2.13938e+08	5.80959e+07	2.77124e+09	1.49655e+09	2.82655e+08	1.92953e+09	2.59598e+08	4.15057e+08	6.13093e+08	1.60063e+09	1.59319e+09	1.2633e+09
P06744	High	Glucose-6-phosphate isomerase OS=Homo sapiens OX=9606 GN=GPI PE=1 SV=4	67	35	1274	35	558	63.1	8.32	5.74095e+09	4.19968e+09	1.39937e+10	7.29043e+09	3.10156e+09	6.60246e+09	7.72138e+09	1.2064e+10	3.57506e+09	3.07996e+09	6.36353e+09	2.32862e+09	5.14106e+09	3.41745e+09	5.59769e+09	8.21384e+09	5.34614e+09	8.34176e+09	7.92111e+09	2.16991e+09	3.59446e+09	6.90415e+08	7.25556e+09	1.64044e+09	1.44039e+10	3.92958e+09	5.67439e+09	1.59396e+10	1.43236e+09	1.90475e+09	3.18745e+09	9.45687e+09	2.37305e+09	1.81433e+10	2.99924e+09	5.71437e+09	4.81903e+09	6.16768e+09	6.20091e+09	4.83078e+09
P29401	High	Transketolase OS=Homo sapiens OX=9606 GN=TKT PE=1 SV=3	52	34	1230	33	623	67.8	7.66	4.93103e+09	2.20761e+09	6.54735e+09	4.83783e+09	4.03256e+09	8.24552e+09	1.17897e+10	6.4545e+09	4.13048e+09	1.80911e+09	2.78559e+09	1.0814e+09	3.59907e+09	2.83977e+09	3.82946e+09	3.88226e+09	4.64098e+09	3.31173e+09	4.53458e+09	3.10978e+09	2.90618e+09	5.01559e+08	8.63715e+09	1.58282e+09	1.18848e+10	9.11977e+08	3.63084e+09	1.27542e+10	7.30425e+08	1.05251e+09	5.38483e+09	4.2246e+09	2.61413e+09	4.43653e+09	2.83793e+09	3.21856e+09	3.74021e+09	3.09894e+09	3.13615e+09	2.48903e+09
P01008	High	Antithrombin-III OS=Homo sapiens OX=9606 GN=SERPINC1 PE=1 SV=1	49	33	1461	33	464	52.6	6.71	5.59789e+09	1.7088e+09	9.05549e+09	2.56046e+09	1.97865e+09	5.11644e+08	2.23997e+09	5.20115e+08	4.70741e+09	1.85772e+09	3.03558e+09	3.43363e+09	2.51018e+09	4.72976e+09	2.61722e+09	6.54985e+09	1.57994e+10	3.031e+09	2.39238e+09	1.64518e+09	3.24321e+09	9.04487e+09	1.2852e+09	3.11139e+09	4.36948e+08	1.61223e+09	2.38006e+09	1.46031e+09	1.46254e+09	1.64723e+10	1.96011e+10	1.21661e+10	1.79598e+09	2.11855e+10	1.88469e+09	4.06681e+09	9.6857e+09	1.08127e+09	1.10681e+09	6.90138e+09
P29508	High	Serpin B3 OS=Homo sapiens OX=9606 GN=SERPINB3 PE=1 SV=2	72	37	1447	16	390	44.5	6.81	2.48134e+07	5.36715e+08	1.87462e+08	1.26759e+09	1.0197e+09	4.15718e+08	9.81928e+09	5.50372e+09	2.22996e+09	6.99379e+09	2.47968e+09	7.47862e+07	5.04989e+09	1.34154e+09	2.77394e+09	1.14763e+08	8.15389e+09	1.26009e+09	4.31539e+09	3.3235e+09	1.63058e+09	8.69139e+07	2.71477e+09	8.88699e+08	6.46884e+08	1.26021e+09	9.24527e+09	5.02955e+09	5.44821e+08	1.23468e+08	2.37913e+09	5.51863e+08	1.85088e+08	4.49582e+08	3.8897e+08	4.69504e+08	3.08361e+09	4.3197e+09	4.3839e+09	2.70924e+09
P27487	High	Dipeptidyl peptidase 4 OS=Homo sapiens OX=9606 GN=DPP4 PE=1 SV=2	44	38	3272	38	766	88.2	6.04	2.17498e+10	4.35631e+10	2.36751e+10	4.39958e+10	1.51095e+10	7.41034e+09	7.36223e+09	7.40673e+09	1.61165e+10	1.1772e+10	3.75309e+10	1.08967e+10	2.69444e+10	1.32366e+10	5.15158e+10	3.22014e+10	9.64627e+09	2.30159e+10	2.38691e+10	7.54442e+09	2.13778e+10	7.86545e+08	5.9331e+09	3.21493e+09	3.28088e+09	6.67781e+09	1.03259e+10	3.32567e+09	1.6898e+10	6.66824e+09	1.94325e+10	17052801929	1.86112e+09	7.63965e+09	6.86664e+09	2.69709e+10	3.28036e+10	2.33432e+10	23743321725	1.09729e+10
P06702	High	Protein S100-A9 OS=Homo sapiens OX=9606 GN=S100A9 PE=1 SV=1	94	18	2890	18	114	13.2	6.13	2.45569e+09	1.34546e+10	122218262942	1.29158e+10	1.16654e+10	188873364930	3.95477e+10	533863119992	5.05985e+10	143898844152	6.1187e+09	2.07853e+09	1.20461e+10	3.84325e+10	2.08272e+10	4.73805e+09	8.78279e+10	3.98632e+10	296449231812	8.02992e+10	1.17293e+10	8.75182e+08	169713909163	1.86539e+10	2270277982890	8.03507e+09	1.1327e+10	894730867407	6.37271e+09	1.49959e+09	1.51943e+10	1.57914e+10	1.49163e+10	2.46813e+09	2.57786e+10	6.97902e+09	2.22474e+10	2.98777e+10	3.10333e+10	4.84874e+10
A0A024R7A5	High	Maltase-glucoamylase (Alpha-glucosidase), isoform CRA_a (Fragment) OS=Homo sapiens OX=9606 GN=MGAM PE=4 SV=1	29	35	1411	2	1273	143.3	5.45	3.03901e+10	8.22739e+08	2.09371e+08	1.76611e+08	1.03851e+08	3.78291e+09	4.85657e+09	1.15331e+08	7.39638e+07	7.23445e+07	3.22861e+09	2.22043e+07	2.75805e+08	9.06077e+07	4.61444e+08	1.43758e+08	1.2745e+08	3.35358e+09	2.42747e+08	3.02263e+08	1.56086e+08	0	1.5497e+07	6.86417e+06	5.05853e+08	5.20371e+07	6.22003e+07	4.97349e+08	2.54368e+08	3.35998e+08	0	0	1.39213e+07	1.9717e+07	1.23112e+08	1.0444e+10	6307808316	5.09711e+08	6.39994e+08	8.21768e+07
A0A1Y0BRN3	High	Myosin VI transcript variant 007 OS=Homo sapiens OX=9606 GN=MYO6 PE=1 SV=1	44	52	779	52	1285	148.5	8.53	3.98884e+09	7.55525e+09	1.74341e+09	5.52618e+09	1.85578e+09	6.57319e+08	3.70623e+08	1.85971e+09	4.26569e+09	1.08552e+09	2.97622e+09	2.03916e+09	4.38675e+09	8.68912e+08	4.70642e+09	2.57248e+09	2.02365e+09	2.64317e+09	2.25827e+09	2.55051e+09	1.69641e+09	3.99819e+08	7.77868e+08	4.00192e+08	1.13423e+09	9.85573e+08	1.01241e+09	4.94526e+08	4.57326e+08	1.41793e+09	1.17208e+09	1.80703e+09	2.58224e+08	2.68807e+09	6.28795e+08	2.96615e+09	3.25987e+09	2.4012e+09	2.30945e+09	2.81675e+09
P54802	High	Alpha-N-acetylglucosaminidase OS=Homo sapiens OX=9606 GN=NAGLU PE=1 SV=2	43	30	2737	30	743	82.2	6.65	6.78339e+09	1.74963e+09	1.52127e+09	3.45952e+09	3.54779e+09	4.19321e+09	1.43259e+10	3.12974e+09	2.48665e+09	3.638e+09	3.02413e+10	7.31153e+09	3.62168e+10	2.89454e+10	5.32326e+09	4.13488e+10	8.06795e+09	5.14739e+09	1.17081e+10	1.06809e+10	22551474829	2.81209e+08	5.99294e+09	6.18191e+09	3.44707e+08	6.74481e+09	1.57409e+10	5.70669e+08	1.42304e+10	6.74127e+09	8.6279e+09	1.14259e+10	1.05356e+10	7.66903e+09	1.69354e+10	5.50697e+09	1.9006e+10	1.16511e+10	1.18782e+10	3.01045e+09
P05154	High	Plasma serine protease inhibitor OS=Homo sapiens OX=9606 GN=SERPINA5 PE=1 SV=3	77	32	3668	32	406	45.6	9.26	3.79521e+10	7.76881e+10	1.47056e+09	26267738006	9.50054e+09	3.22925e+10	7.92483e+10	6.16165e+09	29160060881	148315732541	184089196883	211687351749	8.17776e+10	102130061386	2.68542e+10	258413303234	3.1525e+10	137042891237	6.98613e+10	5.08629e+10	216764952167	2.3388e+08	3.61253e+10	4.22542e+10	1.64621e+09	1.70863e+10	2.86257e+10	4.97857e+09	3.12615e+10	1.38797e+10	1.29331e+10	1.43395e+10	105813845684	1.05123e+10	104686674390	102861525276	30509912102	4.40019e+10	46907084302	4.93503e+09
P02675	High	Fibrinogen beta chain OS=Homo sapiens OX=9606 GN=FGB PE=1 SV=2	47	26	1000	26	491	55.9	8.27	3.63522e+09	6.03218e+08	4.07868e+09	4.4322e+08	5.50313e+08	4.93565e+08	3.33538e+09	3.32943e+08	2.97614e+09	1.84432e+09	7.30504e+08	1.16195e+09	9.51404e+08	1.24172e+09	2.76606e+09	2.56546e+09	7.38938e+08	1.1091e+09	2.33862e+09	1.22586e+09	1.86992e+09	6.34364e+09	3.09706e+09	7.93316e+08	8.39391e+08	2.0136e+10	6.97485e+08	8.36729e+09	6.7507e+08	6.48941e+09	9.76353e+08	1.19491e+09	1.813e+09	5.62018e+08	8.36023e+08	1.54813e+09	6.09135e+08	5.74774e+08	5.6499e+08	1.758e+09
A0A2R8Y5S7	High	Radixin OS=Homo sapiens OX=9606 GN=RDX PE=1 SV=1	62	47	1650	28	590	69.3	6.27	2.65278e+09	3.57717e+09	8.83808e+07	7.16434e+08	1.34248e+09	1.58376e+08	2.35383e+08	3.1261e+08	6.70896e+08	2.5185e+08	6.67862e+08	3.14691e+08	5.04625e+08	1.44722e+08	1.3289e+09	1.30127e+09	1.75036e+09	6.75611e+08	308317188	2.27496e+08	3.61653e+08	3.61291e+08	8.12209e+07	2.52503e+08	8.68129e+08	1.91008e+08	3.86325e+08	1.52914e+08	1.47836e+09	2.15111e+08	2.54332e+09	1.39947e+09	3.10751e+08	2.90333e+09	3.70025e+08	9.04176e+08	1.05674e+09	9.14798e+08	9.68007e+08	9.5855e+08
O75369	High	Filamin-B OS=Homo sapiens OX=9606 GN=FLNB PE=1 SV=2	30	59	424	49	2602	278	5.73	6.67455e+08	1.35852e+09	1.85665e+09	3.6851e+09	1.59821e+09	4.35672e+08	5.91384e+08	1.61216e+09	6.39914e+08	1.97689e+09	1.22129e+09	2.29855e+08	1.21195e+09	1.6707e+08	1.88328e+09	1.10425e+09	2.47519e+09	1.64007e+09	3.11442e+08	1.70786e+09	4.55148e+08	1.23824e+08	4.95232e+08	1.26709e+08	2.74224e+08	1.3794e+09	1.03708e+09	3.74384e+08	3.26567e+08	1.19856e+08	3.1414e+09	7.92766e+09	2.1726e+08	1.15264e+10	5.39654e+07	1.91436e+09	1.11304e+09	1.51402e+09	1.36802e+09	3.7765e+09
P02760	High	Protein AMBP OS=Homo sapiens OX=9606 GN=AMBP PE=1 SV=1	35	18	9191	4	352	39	6.25	3.79168e+09	2.17061e+09	5.97304e+08	2.71718e+08	1.75911e+09	1.13704e+08	1.78289e+09	3.09524e+08	1.50724e+10	7.26274e+08	8.10618e+07	3.15432e+08	4.37346e+08	1.68599e+09	7.39093e+08	3.99144e+08	1.50229e+08	1375395846	1.2612e+09	4.43138e+08	6.25694e+09	1.75669e+09	7.16757e+09	5.24129e+10	4.45849e+08	2.49278e+08	8.06536e+08	8.17845e+08	4.28398e+09	2.31323e+09	1.26071e+09	1.36303e+09	8.01207e+09	2.15341e+08	9.88123e+08	1.1604e+09	1.82465e+08	3.39024e+08	2.5336e+08	1.34133e+09
P08729	High	Keratin, type II cytoskeletal 7 OS=Homo sapiens OX=9606 GN=KRT7 PE=1 SV=5	77	48	2093	6	469	51.4	5.48	3.92279e+07	4.326e+08	5.73017e+08	9.57106e+09	3.96491e+09	1.93572e+08	8.87431e+08	9.85349e+07	9.97504e+07	1.32566e+08	3.80527e+08	4.61139e+07	9.00128e+08	8.54877e+07	7.66409e+08	1.36474e+08	8.89433e+07	1.63951e+08	8.53085e+07	2.43716e+08	7.3515e+08	3.22687e+07	8.72812e+07	3.18026e+08	1.70651e+08	1.47098e+08	6.03182e+07	4.08407e+07	9.61733e+08	4.30019e+07	6.71042e+07	3.44126e+07	5.28551e+08	4.86966e+08	1.95419e+08	2.69411e+08	4.02445e+07	9.83077e+08	9.93464e+08	9.11589e+08
V9HWJ7	High	Epididymis secretory protein Li 37 OS=Homo sapiens OX=9606 GN=HEL-S-37 PE=2 SV=1	56	38	783	33	627	70.2	5.33	2.80104e+08	2.60433e+08	4.22906e+09	7.0911e+08	9.71892e+08	3.21216e+09	1.76223e+09	1.24915e+09	4.2658e+08	4.12785e+08	3.44685e+08	3.43368e+08	2.65705e+08	2.50345e+09	1.7768e+08	3.13911e+08	2.09728e+08	2.31671e+09	1.98167e+09	3.41863e+09	1.04267e+09	2.91292e+08	10549656534	5.32936e+08	1.55597e+10	3.17255e+09	1.44333e+09	1.12566e+10	3.32006e+08	1.80388e+08	1.7516e+09	9.41175e+08	1.09561e+09	2.8376e+08	1.97894e+09	7.18504e+08	2.7324e+09	3.12527e+08	2.0346e+08	5.29876e+08
A0A024QZN4	High	Vinculin, isoform CRA_c OS=Homo sapiens OX=9606 GN=VCL PE=4 SV=1	59	57	586	57	1066	116.6	6.09	1.47213e+09	1.07167e+09	6.65628e+09	1.47372e+09	3.67463e+09	1.85353e+09	2.96797e+09	1.97913e+09	1.54796e+09	1.53039e+09	1.28359e+09	7.63598e+08	2.13223e+09	8.89417e+08	2.31542e+09	2.45567e+09	2.13828e+10	2.65923e+09	1.38012e+09	3.16869e+09	2.2337e+09	1.18627e+09	2.32566e+09	4.54514e+08	8.75726e+09	7.52615e+08	2.90964e+09	3881823957	1.25716e+09	1.34441e+09	3.50799e+09	1.09893e+10	1.02806e+09	2.15222e+10	8.09408e+08	1.75176e+09	3.83607e+09	2.45511e+09	2.40366e+09	1.14248e+10
Q14764	High	Major vault protein OS=Homo sapiens OX=9606 GN=MVP PE=1 SV=4	56	43	1020	43	893	99.3	5.48	4.3179e+09	1.29623e+09	3.91893e+09	1.19037e+10	7.33752e+09	2.45606e+09	3.46337e+09	2.56562e+09	1.50944e+09	2.33442e+09	7.12164e+09	9.11125e+08	5.58918e+09	1.36048e+09	16027094202	4.9633e+09	1.33075e+10	1.41633e+09	2.10432e+09	2.62817e+09	4.38654e+09	2.61296e+08	3.75418e+09	9.61644e+08	1.66609e+09	4.26488e+08	1.19534e+09	1.13472e+09	5.97928e+08	1.68302e+09	7.5452e+09	4.31693e+09	6.59026e+08	2.68707e+09	6.95208e+08	1.61126e+09	6.1093e+09	4.94525e+09	5.37881e+09	2.00418e+09
B7Z1F8	High	cDNA FLJ53025, highly similar to Complement C4-B OS=Homo sapiens OX=9606 PE=2 SV=1	70	23	1119	2	270	30.4	7.99	4.23274e+08	7.3941e+07	4.66011e+07	0	0	0	1.75515e+08	0	0	7.18132e+07	1.57773e+08	3.98215e+07	1.03114e+08	2.30071e+08	0	1.57059e+08	5.19984e+08	1.28444e+07	0	5.45534e+07	1.70628e+08	6.67316e+09	7.2681e+07	9.44534e+06	0	6.06001e+07	1.21014e+08	0	4.73913e+08	3.51843e+09	7.72049e+08	3.34878e+08	2.54214e+08	1.34031e+08	3.32738e+08	2.69935e+08	0	1.46703e+08	1.72317e+08	0
P12821	High	Angiotensin-converting enzyme OS=Homo sapiens OX=9606 GN=ACE PE=1 SV=1	32	35	1098	35	1306	149.6	6.39	8.01731e+09	9.07363e+09	3.59025e+09	6.34411e+09	2.13883e+09	1.9165e+09	2.66126e+09	7.88936e+08	2.8718e+09	2.76565e+08	5.37381e+09	2.52808e+09	7.0687e+09	1.12515e+09	1.09695e+10	8.42628e+09	7.06498e+08	7.11291e+09	3.50046e+09	7.75527e+08	2.63889e+09	1.27219e+09	7.6278e+08	4.25094e+08	1.01876e+09	1.78729e+09	3.30995e+08	1.5373e+08	1.58584e+09	4.84298e+09	1.90451e+09	8.58288e+08	6.10473e+08	8.75309e+08	1.11289e+09	3.6704e+09	6.31804e+09	1.33052e+09	1.4702e+09	1.70577e+09
P00966	High	Argininosuccinate synthase OS=Homo sapiens OX=9606 GN=ASS1 PE=1 SV=2	65	31	1977	30	412	46.5	8.02	1.31626e+10	1.33179e+10	1.32555e+10	6.62327e+10	1.1714e+10	6.67692e+09	3.93121e+09	5.64281e+09	1.25412e+10	2.79199e+09	2.98037e+10	6765810790	3.8225e+10	6.03443e+09	3.49108e+10	3.14331e+10	1.06641e+10	9.39612e+09	13645082373	4.71131e+09	2.22765e+10	8.58727e+08	2.39025e+09	2.23451e+09	2964188792	2.10716e+09	4.17799e+09	8.328e+08	3.01994e+09	7.84663e+09	6.67568e+09	6.37914e+09	2.88241e+09	2.51072e+10	4.59517e+09	1.43169e+10	2.23265e+10	3.84466e+10	3.8962e+10	7.1776e+09
B7Z5V6	High	cDNA FLJ57046, highly similar to Lysosomal alpha-glucosidase OS=Homo sapiens OX=9606 PE=2 SV=1	30	23	1249	3	644	71.7	6.34	1.01926e+08	3.16842e+07	9.36163e+07	1.52344e+08	4.23262e+07	4.59171e+06	3.46396e+07	3.6065e+07	1.56916e+07	8.64319e+07	1.72335e+09	0	8.81341e+08	4.0451e+09	1.28588e+08	2.66777e+09	2.74914e+08	0	6.54298e+08	3.99086e+09	1.35279e+09	7.64868e+06	8.262e+08	1.27821e+09	2.15826e+07	2.51262e+08	1.9427e+09	3.53412e+06	1.83246e+09	1.95981e+08	3.75595e+08	5.05125e+07	1.72986e+09	3.23027e+09	2.87867e+09	1.73779e+09	1.23325e+08	2.81098e+07	5.02343e+07	2.72544e+08
P08670	High	Vimentin OS=Homo sapiens OX=9606 GN=VIM PE=1 SV=4	80	43	647	37	466	53.6	5.12	4.08442e+08	9.57001e+08	3.11782e+09	1.25587e+09	2.48389e+09	4.83074e+09	3.05793e+09	1.37057e+09	9.68024e+08	9.85733e+08	1.04376e+09	3.30744e+08	1.04535e+09	1.90086e+09	1.1901e+09	2.69594e+08	4.60089e+08	8.51056e+08	2.62647e+09	9.08007e+08	6.47043e+08	3.52768e+08	5.66802e+09	6.06852e+08	3.03594e+09	3.71227e+08	7.74037e+08	3.01254e+09	3.63947e+08	5.83167e+08	3.07179e+09	2.22694e+09	1959931865	6.3784e+09	2.02815e+09	6.10941e+08	4.84939e+09	7.42823e+08	5.70304e+08	1.12139e+09
P22314	High	Ubiquitin-like modifier-activating enzyme 1 OS=Homo sapiens OX=9606 GN=UBA1 PE=1 SV=3	47	39	1071	15	1058	117.8	5.76	8.6772e+08	1.21638e+09	2.73001e+09	3.35965e+09	1.38198e+09	9.16762e+08	7.59228e+08	1.71757e+09	4.09373e+08	1.21558e+09	1.65965e+09	4.45384e+08	1.45233e+09	3.68932e+08	1.89764e+09	1.57674e+09	2.2285e+09	1.98026e+09	6.60899e+08	1.46911e+09	8.95224e+08	3.24398e+08	9.13012e+08	1.34284e+08	9.42488e+08	3.4375e+08	2.77571e+08	7.63721e+09	2.69811e+08	3.76293e+08	8.51111e+08	9.40863e+08	2.73604e+08	2.89608e+08	3.86528e+08	1.84186e+09	1.52898e+09	1.71295e+09	1.68088e+09	1.27725e+09
Q9Y3R5	High	Protein dopey-2 OS=Homo sapiens OX=9606 GN=DOP1B PE=1 SV=5	28	49	180	49	2298	258.1	6.29	1.93551e+08	4.55647e+08	5.14777e+08	2.32648e+09	1.49516e+09	1.27401e+08	4.53521e+08	2.84066e+08	2.42891e+08	2.68144e+08	5.40073e+07	5.06124e+07	2.18265e+08	9.73102e+07	6.4413e+07	4.73899e+08	4.97299e+09	2.96706e+09	1.74113e+08	1.83818e+08	2.59056e+07	2.02733e+07	2.0235e+08	5.59371e+07	4.12087e+08	8.22434e+07	7.99861e+07	3.00063e+08	5.92503e+07	2.92668e+07	9.68555e+08	3.51667e+09	3.35578e+07	8.1572e+09	4.16729e+07	2.48724e+09	1.41845e+09	7.31408e+08	6.45008e+08	1.08879e+09
P19012	High	Keratin, type I cytoskeletal 15 OS=Homo sapiens OX=9606 GN=KRT15 PE=1 SV=3	71	38	4156	19	456	49.2	4.77	1.51024e+09	7.4396e+07	1.80313e+09	9.33447e+08	7.59614e+08	1.21837e+09	4.22057e+08	4.33517e+09	7.47657e+08	9.00894e+08	2.0222e+09	2.75445e+07	6.52728e+08	5.79221e+08	4.11692e+09	6.07604e+07	2.02036e+09	2.74288e+08	6.06358e+08	1.81614e+09	4.97187e+08	4.83727e+08	7.54024e+08	4.80582e+08	4.8688e+08	1.48328e+08	2.10554e+09	6.34591e+08	3.06175e+08	1.04177e+08	2.4241e+09	2.16612e+09	6.11046e+08	8.24927e+08	3.32096e+08	7.35539e+07	3.89857e+09	4.85369e+09	4.91376e+09	3.26137e+09
P02766	High	Transthyretin OS=Homo sapiens OX=9606 GN=TTR PE=1 SV=1	76	16	2019	16	147	15.9	5.76	2.72627e+10	1.11045e+09	1.83889e+09	7.7981e+09	1.86603e+09	5.08338e+09	1.34733e+10	1.18366e+09	5.36683e+09	3.50757e+08	1.2275e+10	6.52671e+09	2.07441e+10	1.31829e+10	8.3468e+08	1.1431e+10	3.25889e+09	1.92366e+09	4.02234e+09	7.35776e+09	7.78357e+09	1.91762e+10	6.02982e+09	1.18938e+10	1.36321e+08	4.42888e+09	5.73704e+09	3.68961e+08	1.08107e+10	2.35974e+10	1.25877e+09	1.54711e+09	6.26685e+09	2.38684e+09	7.91699e+09	3.30715e+09	3.33879e+10	4.54708e+09	4.576e+09	1.94925e+09
Q8N6N5	High	Tubulin beta chain OS=Homo sapiens OX=9606 GN=TUBB2C PE=2 SV=1	54	25	1879	2	445	49.8	4.86	3.35139e+08	7.41111e+08	1.9848e+08	1.7087e+09	5.13542e+08	1.62915e+08	1.74573e+08	2.78941e+08	1.62645e+08	9.1404e+07	5.74498e+08	2.8552e+08	8.71098e+08	1.69374e+08	4.87649e+08	4.54678e+08	3.42108e+08	5.31161e+08	1.28971e+08	1.78893e+08	2.57572e+08	1.22561e+08	3.63653e+08	7.28371e+07	2.43336e+08	4.47057e+08	1.22979e+08	3.24482e+08	1.21807e+08	1.4444e+08	8.03764e+07	4.22072e+07	1.4631e+08	4.71239e+07	1.06131e+08	4.69109e+08	5.49017e+08	6.51021e+08	6.80681e+08	3.09066e+08
P36955	High	Pigment epithelium-derived factor OS=Homo sapiens OX=9606 GN=SERPINF1 PE=1 SV=4	61	40	1167	40	418	46.3	6.38	2.87896e+10	1.171e+09	6.0496e+09	1.76203e+10	1.96516e+09	6.1097e+08	9.07403e+09	1.13892e+09	3.68698e+09	4.81306e+09	3.04935e+09	8.23675e+09	1.37094e+10	2.37845e+09	2.4753e+09	9.76801e+09	9.09855e+09	6.81169e+09	4.08015e+09	3.53472e+09	4.72919e+09	1.52052e+10	4.45806e+08	2.31195e+09	1.06537e+08	1.71742e+09	4.95497e+09	4.23873e+08	1.06075e+09	7.7005e+10	1.96116e+09	1.40158e+10	1.77333e+09	9.25612e+09	1.36919e+09	1.22531e+10	1.05431e+10	2.59981e+09	2.61716e+09	7.64346e+09
P11021	High	Endoplasmic reticulum chaperone BiP OS=Homo sapiens OX=9606 GN=HSPA5 PE=1 SV=2	56	40	1185	37	654	72.3	5.16	7.19272e+08	1.83607e+09	9.65915e+09	3.06348e+09	2.91127e+10	3.60393e+09	3.94129e+09	1.7217e+09	1.37649e+09	8.85087e+08	4.07271e+09	2.32596e+09	2.68055e+09	1.64487e+09	1.99323e+09	4.63644e+09	1.98482e+09	2.08013e+09	9.83481e+08	3.06018e+09	2.85347e+09	4.04213e+08	5.2519e+09	1.43475e+09	6.70404e+09	2.58868e+09	4.73363e+09	1.36433e+10	1.63447e+09	5.21889e+08	4.78679e+09	3.29884e+09	2.2788e+09	3.85847e+09	1.84501e+09	2.15354e+09	9.53959e+09	2.46777e+09	2.27722e+09	2.94095e+09
A0A161I202	High	Lactoferrin OS=Homo sapiens OX=9606 GN=LTF PE=2 SV=1	39	33	2433	26	711	78.3	8.18	4.5032e+09	4.11514e+09	1.19546e+10	8.62618e+08	8.47046e+09	1.28801e+10	3.78714e+09	8.68202e+09	4.55554e+09	3.45313e+10	2.42992e+09	2.33968e+09	9.90687e+08	9.68578e+10	9.95202e+08	9.59935e+09	5.39757e+09	5.55921e+10	8.97492e+10	8.36232e+09	1.09273e+10	9.65638e+08	2.23363e+10	9.33514e+09	3.07611e+10	6.6885e+10	1.45823e+10	18015017036	1.47983e+10	1.14548e+09	6.53934e+09	9.15647e+10	1.38275e+10	11285112069	6.39943e+09	1.87634e+10	3.97434e+10	3.69658e+09	3.50092e+09	9.60137e+09
O75891	High	Cytosolic 10-formyltetrahydrofolate dehydrogenase OS=Homo sapiens OX=9606 GN=ALDH1L1 PE=1 SV=2	50	40	944	40	902	98.8	5.94	8.67475e+09	3.58928e+09	3.48151e+09	8.54219e+09	3.60683e+09	1.47854e+09	1.80044e+09	7.68074e+08	3.87256e+09	9.80821e+08	18261446402	2.07312e+09	4.74118e+09	1.41941e+09	7.55903e+09	8.53808e+09	2.41784e+09	2.71992e+09	2.27588e+09	1.30177e+09	6.24864e+09	2.54428e+08	8.7034e+08	5.013e+08	3.34221e+08	1.12773e+09	1033624297	8.06101e+08	5.45527e+08	2.95325e+09	4.64053e+09	1.91644e+09	7.86353e+08	2.93742e+09	1.05674e+09	3.46679e+09	9.96691e+09	6.54038e+09	7.01362e+09	1.94813e+09
Q53GN4	High	WD repeat domain 1, isoform CRA_a (Fragment) OS=Homo sapiens OX=9606 GN=WDR1 PE=2 SV=1	52	29	1089	1	606	66.1	6.65	1.05036e+08	1.20006e+08	0	3.30717e+08	9.73745e+07	2.1706e+08	2.02712e+08	5.15476e+08	1.61639e+08	5.43479e+07	0	4.73075e+07	0	7.02222e+07	4.99579e+08	3.69166e+08	9.67349e+06	2.49646e+08	261213	1.06611e+07	0	2.17074e+07	1.89783e+07	0	2.40245e+08	3.47612e+07	0	1.5804e+08	0	0	1.13083e+08	1.47415e+08	7.1273e+07	2.01179e+07	5.64289e+07	2.94414e+08	2.34279e+08	4.00633e+08	4.30954e+08	9.51706e+07
P38606	High	V-type proton ATPase catalytic subunit A OS=Homo sapiens OX=9606 GN=ATP6V1A PE=1 SV=2	60	32	1041	32	617	68.3	5.52	4.28362e+09	8.78214e+09	3.79561e+09	4.73899e+09	3.46343e+09	1.86745e+09	1.8921e+09	5.51411e+09	3.88165e+09	9.78711e+08	6.78099e+09	1.32906e+09	4.32282e+09	1.68304e+09	7.14219e+09	6.9599e+09	5.12541e+09	6.41642e+09	2.64898e+09	3.12753e+09	3.31594e+09	3.06401e+08	2.12752e+09	5.62373e+08	2.09919e+09	7.77253e+08	2.19516e+09	1.55868e+09	1.09e+09	1.75986e+09	4.93948e+09	2.82097e+09	6.12548e+08	3.86822e+09	1.3045e+09	3.29007e+09	5.83659e+09	7.2266e+09	7.4427e+09	1.00439e+10
P00915	High	Carbonic anhydrase 1 OS=Homo sapiens OX=9606 GN=CA1 PE=1 SV=2	80	23	1351	23	261	28.9	7.12	2.97078e+10	5.67366e+07	8.35304e+08	2.86275e+08	5.43161e+09	1.77125e+09	1.25743e+09	4.53211e+08	6.90013e+08	5.37818e+08	1.49939e+09	7.46259e+08	5.33112e+09	4.23769e+09	4.30757e+09	8.82068e+09	3.82583e+09	4.43484e+09	6.83139e+09	6.40734e+08	8.99736e+08	7.49449e+09	5.67181e+08	2.69318e+09	5.92062e+08	2.92206e+10	5.63744e+09	5.00477e+08	1.15782e+10	4.34051e+10	2.70923e+10	2.22215e+09	1.26011e+09	3.36207e+09	7.28396e+08	6.29407e+09	2.85113e+09	2.30097e+08	2.25638e+08	1.85481e+09
A0A1B0GW68	High	Acid ceramidase OS=Homo sapiens OX=9606 GN=ASAH1 PE=1 SV=1	55	26	1800	5	374	42.3	8.12	2.63945e+08	4.79566e+08	1.05484e+09	1.21725e+09	1.33852e+09	8.91137e+08	2.22058e+08	9.47347e+08	1.36348e+09	2.84769e+08	8.50891e+08	5.73724e+08	1.44613e+09	2.21003e+09	3.64966e+08	1.98293e+09	1.53893e+09	7.13729e+08	3.46082e+07	6.29506e+08	8.15959e+08	2.59059e+08	2.32097e+06	2.02354e+08	4.80439e+08	2.38041e+08	1.14555e+09	5.27521e+08	1.35529e+09	2.73906e+08	3.29193e+09	3.52642e+09	9.65565e+08	2.64374e+09	1.90187e+09	0	3.99119e+08	5.91354e+08	5.96078e+08	4.40637e+09
D3DSQ1	High	N-acylsphingosine amidohydrolase (Acid ceramidase) 1, isoform CRA_c OS=Homo sapiens OX=9606 GN=ASAH1 PE=4 SV=1	38	26	1781	5	546	60.6	8.81	3.16029e+08	5.04063e+08	3.90577e+08	1.0207e+08	7.30717e+08	2.40485e+07	3.42157e+08	1.15288e+08	1.65258e+08	7.07313e+08	1.11013e+09	9.30917e+08	1.96513e+08	4.80492e+08	4.16041e+08	2.71909e+09	1.64821e+07	6.25963e+08	5.45836e+09	3.1571e+08	1.83871e+08	1.32622e+07	6.5534e+08	2.33168e+08	7.86951e+08	1.87053e+08	1.08215e+09	2.15455e+08	1.03387e+09	4.02458e+07	3.3049e+09	1.65557e+09	4.59687e+07	2.19308e+08	3.21963e+08	1.73252e+09	1.63033e+09	1.54746e+08	1.7482e+08	4.20075e+08
Q03154	High	Aminoacylase-1 OS=Homo sapiens OX=9606 GN=ACY1 PE=1 SV=1	70	26	1807	26	408	45.9	6.18	3.12462e+10	9.69451e+09	3.01054e+09	1.12282e+10	3.35191e+09	3.96905e+09	6.96791e+09	2.27743e+09	9.78084e+09	1.25621e+09	2.62104e+10	1.28801e+10	2.0944e+10	6676501129	2.18026e+10	3.01036e+10	4.46209e+09	1.31113e+10	6144790920	3.96529e+09	1.35617e+10	2.96867e+09	2.45253e+09	3.871e+09	1.99575e+09	1.74074e+09	3.964e+09	3.20606e+08	1.36355e+09	9.12777e+09	7.86005e+09	5.15804e+09	6.64466e+09	1.06576e+09	5.90784e+09	1.45386e+10	9.7755e+09	1.74663e+10	1.71875e+10	2.04403e+09
P09960	High	Leukotriene A-4 hydrolase OS=Homo sapiens OX=9606 GN=LTA4H PE=1 SV=2	52	32	816	32	611	69.2	6.18	8.16716e+08	8.59864e+08	4.76526e+09	1.98937e+09	4.3779e+09	4.1387e+09	3.17413e+09	8.14445e+09	9.36576e+08	1.9334e+09	1.00618e+09	4.941e+08	1.3763e+09	9.7106e+08	1.53739e+09	1.58227e+09	1.32671e+09	1.77932e+09	5.52498e+09	1.50692e+09	1.70495e+09	3.52019e+08	4.27425e+09	2.44427e+08	1.10384e+10	6.22524e+08	7.13817e+08	1.38391e+10	3.58364e+08	8.39844e+08	5.99183e+09	5.17099e+09	5.58012e+08	2.43173e+09	1.26113e+09	1.48045e+09	3.41518e+09	1.9866e+09	2.04738e+09	2.97779e+09
P48594	High	Serpin B4 OS=Homo sapiens OX=9606 GN=SERPINB4 PE=1 SV=2	63	34	1018	13	390	44.8	6.21	6.97447e+06	1.18403e+08	1.5974e+08	3.48688e+08	6.47279e+07	1.83612e+08	9.40788e+08	1.47018e+09	5.49584e+08	1.84493e+09	1.7999e+08	6.69121e+07	8.99413e+08	1.68898e+08	4.89164e+08	1.12722e+07	4.94942e+09	3.37501e+08	1.5725e+09	6.31538e+08	2.85487e+08	1.09328e+08	4.5532e+08	1.68303e+08	1.89749e+08	1.01109e+09	4.09465e+09	3.24213e+09	5.61362e+07	7.0114e+07	6.52369e+08	4.46163e+08	1.02483e+09	8.34233e+08	5.72509e+08	5.70615e+07	4.19492e+08	8.27228e+08	8.12043e+08	6.35845e+08
Q9H4M9	High	EH domain-containing protein 1 OS=Homo sapiens OX=9606 GN=EHD1 PE=1 SV=2	70	42	1118	38	534	60.6	6.83	2.07262e+09	3.46946e+09	4.78385e+09	3.75937e+09	2.25311e+09	1.33665e+09	1.80619e+09	2.8295e+09	1.90808e+09	1.87307e+09	3.2449e+09	8.25051e+08	3.7922e+09	6.48677e+08	4.69784e+09	4.94846e+09	2.11217e+09	2.93927e+09	2.94601e+09	1.66232e+09	1.39029e+09	1.17137e+08	1.97052e+09	7.40361e+08	8.24843e+09	3.83321e+08	1.20707e+09	7.77045e+09	1.37877e+09	7.7324e+08	9.24944e+09	5.5331e+09	2.93471e+08	5.57605e+09	7.83365e+08	2.33595e+09	1.15996e+10	2.24316e+09	2.21392e+09	4.67097e+09
O75874	High	Isocitrate dehydrogenase [NADP] cytoplasmic OS=Homo sapiens OX=9606 GN=IDH1 PE=1 SV=2	62	29	1241	26	414	46.6	7.01	3.82779e+09	4.66953e+09	5.72382e+09	1.2876e+10	3.9326e+09	1.70942e+09	7.83151e+09	2.36852e+09	3.34598e+09	7.09577e+08	3.45757e+09	4.13755e+09	1.00091e+10	2.70406e+09	3.3899e+09	9.2548e+09	6.66655e+09	1.93728e+10	2.88504e+09	5.80908e+09	4.13307e+09	3.8475e+08	1.10078e+09	1.09307e+09	2.10522e+09	1.84387e+09	3806405550	2.00131e+09	3.02004e+09	1.65262e+09	4.02741e+09	3.81039e+09	1.58321e+09	1.05112e+10	1.30214e+09	1.27773e+10	6.56466e+09	9.10569e+09	9.33769e+09	1.18441e+10
P27105	High	Erythrocyte band 7 integral membrane protein OS=Homo sapiens OX=9606 GN=STOM PE=1 SV=3	73	23	1370	23	288	31.7	7.88	1.76062e+09	6.06801e+09	2.18905e+10	3.30787e+09	4.58939e+09	6.20834e+09	4.76259e+09	8.58203e+09	2.15969e+09	1.29966e+10	5.26938e+09	4.78785e+09	1.54417e+10	5.15085e+09	8.66983e+09	5.78014e+09	2.92689e+09	7.63596e+09	1.40519e+10	1.8304e+09	1.5954e+09	6.65102e+08	6.15338e+09	4.5894e+08	3.98966e+10	1.49271e+09	2.90489e+09	4.39695e+10	3.62374e+09	2.05404e+09	3.26873e+09	5.17005e+09	1.96455e+09	1.91467e+09	2.64037e+09	3.89012e+09	4.57641e+10	2.04181e+09	2.09753e+09	3.98035e+09
P12277	High	Creatine kinase B-type OS=Homo sapiens OX=9606 GN=CKB PE=1 SV=1	69	24	764	23	381	42.6	5.59	2.79472e+09	6.31152e+09	4.50899e+09	1.58321e+10	2.0644e+10	3.84444e+08	4.029e+08	2.61754e+08	5.09307e+08	2.78079e+08	3.35472e+09	2.31932e+09	2.25965e+09	7.76451e+08	1.09087e+09	5.11769e+09	1.58057e+09	2.10565e+10	2.29154e+08	1.37591e+09	6.0982e+08	4.9052e+08	2.3231e+08	1.17643e+08	9.37087e+07	5.38027e+08	2.08031e+09	5.08554e+08	5.83631e+08	7.0204e+08	1.28817e+09	5.9948e+08	5.43645e+08	3.58697e+09	7.19719e+08	1.11673e+10	5.98762e+09	4.41501e+09	4.54823e+09	5.1983e+09
A0A384MR25	High	Epididymis secretory sperm binding protein OS=Homo sapiens OX=9606 PE=2 SV=1	32	26	1178	2	1114	122	5.5	1.61445e+09	1.27621e+09	0	5.80512e+08	3.75913e+08	9.4638e+08	3.64579e+09	0	3.38797e+09	0	2.51643e+09	0	1.40847e+08	1.86519e+09	2.82399e+08	4.5696e+08	2.74272e+08	1.62302e+09	8.96496e+08	9.15263e+08	2.04275e+09	0	4.5724e+08	2.06445e+09	1.28428e+08	6.2762e+06	3.07737e+09	0	7.58787e+08	7.5405e+08	0	1.59548e+08	3.30278e+09	2.97301e+08	3.5718e+09	6.61115e+08	7.11439e+08	5.45359e+08	5.56906e+08	0
A0A3B3IS80	High	Fructose-bisphosphate aldolase OS=Homo sapiens OX=9606 GN=ALDOB PE=1 SV=1	54	27	2319	26	342	37.3	7.87	2.92666e+10	2.06321e+10	1.11983e+10	24691439185	8.57003e+09	6.2035e+09	16016909701	4.35891e+09	1.46873e+10	2.28747e+09	4.40804e+10	8.26258e+09	3.62705e+10	1.05664e+10	3.98837e+10	4.34976e+10	9.18237e+09	1.63593e+10	7604049166	8.90079e+09	2.40807e+10	4.93945e+09	4.02702e+09	7.35662e+09	3.16246e+09	2.86289e+09	9.72014e+09	7.98869e+08	4.47291e+09	1.27398e+10	9.53745e+09	3.66206e+09	1.00923e+10	5.72646e+09	7.23401e+09	1.91636e+10	2.51232e+10	2.59817e+10	2.61947e+10	8.89013e+09
P25705	High	ATP synthase subunit alpha, mitochondrial OS=Homo sapiens OX=9606 GN=ATP5F1A PE=1 SV=1	62	32	1741	32	553	59.7	9.13	7.58362e+09	1.77942e+10	2.70596e+10	1.78445e+10	2.52153e+10	1.30649e+10	5.43815e+09	9.60837e+09	7.93843e+09	3.47206e+09	1.0227e+10	3.69899e+09	1.06854e+10	1.9904e+09	1.03835e+10	8.48324e+09	8.87724e+09	7.82998e+09	6.13233e+09	6.04026e+09	4.81256e+09	1.80994e+09	6.67866e+09	7.88871e+08	8.20882e+09	1.50372e+09	4.05233e+09	1.21314e+10	2.03923e+09	4.34725e+09	16185250715	1.49375e+10	1.04726e+09	1.39768e+10	2.06435e+09	3.39058e+09	2.92321e+10	7.57631e+09	7.24513e+09	1.04496e+10
P19801	High	Amiloride-sensitive amine oxidase [copper-containing] OS=Homo sapiens OX=9606 GN=AOC1 PE=1 SV=4	49	30	983	30	751	85.3	7.09	9.5848e+09	1.59789e+09	3.02043e+08	1.16574e+09	3.9593e+09	8.62754e+08	2.76276e+09	9.36742e+08	3.09713e+09	8.09253e+08	6.43283e+09	8.30426e+09	3.99898e+09	1.62478e+09	5.50019e+08	1.23376e+10	2.89988e+09	1.49944e+10	7.42671e+09	6.22138e+08	3.76219e+09	5.29272e+08	8.52387e+08	1.41178e+09	5.64677e+09	1.49804e+09	8.64685e+08	5.56019e+09	1.22323e+09	2.43115e+09	6.28315e+09	2.34874e+09	1.34085e+09	1.39278e+09	1.30178e+09	1.56808e+10	3.49231e+09	8.38911e+09	8.26257e+09	1.69711e+09
P35580	High	Myosin-10 OS=Homo sapiens OX=9606 GN=MYH10 PE=1 SV=3	31	52	677	37	1976	228.9	5.54	7.9131e+08	1.16604e+09	8.16358e+08	1.13761e+09	7.16821e+08	9.80108e+07	4.01336e+08	7.31359e+07	1.1536e+08	3.24602e+09	9.98696e+08	2.10513e+08	3.78552e+08	1.71914e+08	3.37299e+08	8.64228e+08	5.05537e+08	5.41174e+08	3.35382e+08	3.61642e+08	3.09438e+08	1.51007e+08	9.84985e+07	1.51862e+08	1.10235e+08	1.04574e+08	3.65176e+08	1.44054e+08	7.45457e+07	3.64555e+08	1.45468e+09	1.78773e+09	1.63544e+08	2.57619e+09	6.8802e+07	4.59162e+08	5.54597e+08	4.04646e+08	3.78603e+08	1.85166e+09
P07911	High	Uromodulin OS=Homo sapiens OX=9606 GN=UMOD PE=1 SV=1	30	23	14562	23	640	69.7	5.24	864124289455	2295763803180	7.67214e+11	515594582728	340737642234	1124088004530	158054902232	676935886516	539127182425	3380473787360	844396150983	3841838817600	791712965040	855635896323	823631021104	1589348623420	538304314282	514719931123	1242613162080	793646685582	379186247169	1.50084e+10	1788748771780	7.36623e+11	116318224563	8.61647e+10	490023453106	409948109322	619774259311	199426700520	845198345800	1.79731e+12	1043424315330	148286761667	2050321482740	1421136383380	308132793355	637779891463	6.07765e+11	259278793036
A0A384MDV8	High	Epididymis secretory sperm binding protein OS=Homo sapiens OX=9606 PE=2 SV=1	33	23	2639	23	500	55.2	6.55	1.23611e+10	1.84048e+09	1.09029e+09	8.37481e+09	3.70036e+09	1.14543e+10	1.67216e+10	1.63373e+09	1.39295e+10	5.1216e+08	6.95622e+10	2.48821e+10	2.44379e+10	3.65633e+10	2.65043e+09	4.52771e+10	7.51258e+09	3.82323e+10	1.04593e+10	1.07987e+10	4.75784e+10	6.20519e+09	1.50641e+10	1.61225e+10	7.77311e+08	5.51258e+09	1.78171e+10	1.06357e+09	9.35128e+09	8.74627e+09	2.52182e+10	7.58995e+09	3.38639e+10	15042071676	4.63758e+10	2.03071e+10	2.28375e+10	1.60601e+10	1.64206e+10	1.41129e+09
P05543	High	Thyroxine-binding globulin OS=Homo sapiens OX=9606 GN=SERPINA7 PE=1 SV=2	58	22	1161	22	415	46.3	6.3	1.02797e+09	1.0449e+08	5.42356e+09	1.87634e+08	1.09459e+09	8.34023e+08	3.78505e+09	7.09226e+08	1.15161e+09	1.30914e+09	2.09312e+09	2.45341e+09	4.81099e+09	6.42606e+09	2.096e+09	8.80196e+09	5.86528e+09	8.55892e+09	3.18313e+09	7.8958e+09	5.95937e+09	3.02846e+09	1.04134e+09	7.55526e+09	3.66489e+08	2.19054e+09	4.44614e+09	2.05036e+09	3.72436e+09	2.604e+09	1.10331e+10	3.22004e+09	5.31658e+09	7.7445e+09	5.72754e+09	5.04057e+09	1.53413e+09	9.64142e+08	1.08893e+09	5.98691e+09
V9HVZ7	High	Epididymis luminal protein 176 OS=Homo sapiens OX=9606 GN=HEL-176 PE=2 SV=1	59	19	3661	2	223	25	5.66	4.96664e+07	1.4453e+07	4.26532e+08	1.79251e+08	3.18533e+06	1.83144e+09	9.73204e+08	5.04136e+08	0	3.53475e+07	3.08274e+08	0	1.25352e+08	2.05005e+07	3.23639e+07	1.10216e+07	1.28743e+08	3.71318e+07	7.39099e+08	1.25574e+07	9.15012e+07	0	4.1193e+08	3.86164e+07	6.01544e+09	5.47771e+06	3.57115e+07	5.38383e+09	7.74048e+07	1.25489e+07	2.07528e+08	2.62622e+08	9.18153e+07	2.66978e+07	7.9063e+07	8.93097e+06	1.06594e+08	4.81165e+08	5.44014e+08	1.2106e+07
Q9UNU2	High	Complement protein C4B frameshift mutant (Fragment) OS=Homo sapiens OX=9606 GN=C4B PE=4 SV=1	54	20	1343	3	354	38.1	8.53	7.42275e+08	1.0172e+08	0	0	1.29189e+08	6.85104e+07	3.28924e+08	0	5.01721e+08	2.09788e+07	4.80687e+08	1.06466e+08	4.22082e+08	7.25652e+08	1.84048e+08	3.15277e+08	1.35432e+08	6.51986e+08	2.31873e+08	1.32799e+08	4.39249e+08	4.16486e+08	8.07661e+07	5.37364e+07	2.52308e+07	3.76622e+08	0	1.28638e+08	2.57102e+08	1.25605e+09	2.39586e+08	3.27209e+07	1.20755e+09	2.1713e+07	5.50748e+08	6.41806e+08	6.72237e+08	1.67074e+08	1.73905e+08	0
P11277	High	Spectrin beta chain, erythrocytic OS=Homo sapiens OX=9606 GN=SPTB PE=1 SV=5	34	59	177	55	2137	246.3	5.27	2.27376e+08	5.19747e+07	1.58228e+09	3.82398e+08	1.09803e+09	3.52712e+08	4.76617e+08	5.3886e+09	3.46368e+08	1.63013e+09	4.37361e+08	9.50731e+07	6.61605e+08	1.15807e+08	1.51222e+09	1.52167e+08	4.0472e+09	5.30893e+08	3.61032e+08	1.20997e+09	1.8274e+08	2.79255e+07	1.22281e+08	1.62153e+08	1.99304e+08	2.80404e+09	1.3095e+09	4.90984e+08	1.49804e+08	7.20556e+08	3.55157e+09	8.77793e+09	1.29237e+08	1.65092e+10	1.1615e+08	1.20498e+09	1.33548e+09	1.69876e+08	1.86176e+08	1.40178e+09
Q5S007	High	Leucine-rich repeat serine/threonine-protein kinase 2 OS=Homo sapiens OX=9606 GN=LRRK2 PE=1 SV=2	31	60	250	60	2527	285.9	6.8	4.32571e+08	1.01949e+09	2.76059e+10	3.30455e+09	3.34219e+09	1.15201e+09	1.24215e+09	6.43117e+08	7.34605e+08	1.58027e+09	1.38159e+09	1.18465e+08	9.03857e+08	2.27947e+08	4.36412e+09	1.77521e+09	6.05774e+09	4.33909e+08	1.0399e+09	7.07211e+09	3.23238e+08	1.06651e+08	1.69705e+08	8.56767e+07	2.99669e+09	1.25495e+08	1.42327e+10	1.2952e+09	6.29419e+07	2.47694e+08	4.17558e+09	4.92608e+09	9.40915e+07	14267772230	7.53283e+07	3.16809e+08	2.55534e+09	9.90429e+08	9.62102e+08	5.80459e+09
A8K2U0	High	Alpha-2-macroglobulin-like protein 1 OS=Homo sapiens OX=9606 GN=A2ML1 PE=1 SV=3	33	39	627	8	1454	161	5.73	4.56692e+06	9.03109e+07	1.38594e+08	3.35624e+08	3.03427e+08	3.17479e+08	4.27208e+08	1.38382e+09	6.25636e+08	5.67663e+08	3.24581e+08	4.01946e+07	4.08514e+08	2.7616e+08	3.05535e+09	1.09106e+07	3.14046e+08	5.6639e+08	1.91965e+08	5.98013e+08	2.91553e+08	1.54412e+07	1.03235e+09	1.15803e+08	5.39698e+07	1.26499e+08	4.60329e+08	2.79444e+08	1.09767e+08	0	2.0917e+08	2.18872e+08	8.25599e+07	2.93328e+08	1.62934e+08	1.85332e+08	1.38749e+08	3.10726e+08	3.38166e+08	4.94745e+08
P02649	High	Apolipoprotein E OS=Homo sapiens OX=9606 GN=APOE PE=1 SV=1	80	35	1809	31	317	36.1	5.73	1.4018e+10	6.47245e+09	6.48857e+09	5.79532e+10	6.83913e+09	1.96609e+09	6.97633e+09	1.42254e+09	6.9434e+09	4.997e+09	1.76332e+10	3.63683e+10	1.23517e+10	5.54017e+09	3.10159e+09	5.33829e+10	6.98268e+09	2.40633e+10	1.47536e+10	4.78054e+09	1.01628e+10	6.23871e+09	1.61846e+09	3.15455e+09	1.13994e+09	4.35594e+09	6.02473e+09	4.43074e+09	5.9738e+09	1.09833e+10	6.03624e+09	7.06537e+09	6.0855e+09	6.65781e+09	4.09748e+09	2.27394e+10	1.44987e+10	1.10426e+10	1.12098e+10	5.53785e+09
P21399	High	Cytoplasmic aconitate hydratase OS=Homo sapiens OX=9606 GN=ACO1 PE=1 SV=3	49	36	898	36	889	98.3	6.68	8.26694e+09	5.23456e+09	1.22786e+09	4.58334e+09	2.2339e+09	2.70301e+09	1.60144e+09	1.85124e+09	3.82322e+09	7.54224e+09	6.07311e+09	1.42284e+10	6.62461e+09	2.84254e+09	6.6701e+09	1.00275e+10	2.75436e+09	4.12692e+09	5.46056e+09	7.66846e+09	5.41583e+09	2.74728e+08	1.90058e+09	3.79887e+08	8.80491e+08	4.815e+08	7.77373e+08	5.72354e+08	4.08753e+08	2.65046e+09	4.31247e+09	11028281206	1.06372e+09	3.92009e+09	1.86537e+09	7.57552e+09	3.50279e+09	3.73957e+09	3.66015e+09	9.93628e+08
P16870	High	Carboxypeptidase E OS=Homo sapiens OX=9606 GN=CPE PE=1 SV=1	56	30	630	30	476	53.1	5.14	4.19174e+09	3.57e+09	2.18472e+08	1.19128e+10	8.71708e+08	5.32377e+09	9.5243e+09	1.66996e+08	10260871423	8.04071e+08	3.60697e+09	3.7773e+09	5454424210	2.9714e+09	25095362002	5.93417e+09	4.31743e+08	10974518048	4194394290	1.94012e+09	5.19602e+09	9.70845e+07	2.33004e+09	1.50932e+09	1.90409e+08	6.32402e+09	2.89497e+09	2.05365e+08	2.3902e+09	1.99975e+09	1.09422e+09	1.07686e+09	4.39144e+09	1.98966e+09	4.89082e+09	8.18987e+09	5.30514e+09	2.9517e+09	3.83557e+09	2.62984e+09
P10809	High	60 kDa heat shock protein, mitochondrial OS=Homo sapiens OX=9606 GN=HSPD1 PE=1 SV=2	58	35	860	21	573	61	5.87	1.40259e+09	4.76013e+09	3.9876e+09	3.52808e+09	2.15468e+09	2.61336e+09	1.5768e+09	1.53598e+09	1.3806e+09	6.34493e+08	2.41324e+09	9.73147e+08	2.3269e+09	5.36653e+08	2.45003e+09	1.38152e+09	2.00695e+09	1.61436e+09	1.11852e+09	4.49473e+08	9.8628e+08	9.33245e+08	1.82833e+09	2.90084e+08	1.90728e+09	2.92162e+08	5.30066e+08	2.69646e+09	7.07682e+08	1.34126e+09	1.35661e+09	1.79815e+09	4.00866e+08	1.7667e+09	6.27874e+08	8.14986e+08	2.9588e+09	1.48809e+09	1.47897e+09	7.91947e+08
Q5JP53	High	Tubulin beta chain OS=Homo sapiens OX=9606 GN=TUBB PE=1 SV=1	56	24	1741	2	426	47.7	4.81	1.24701e+08	2.67169e+08	4.57457e+08	4.44022e+08	3.77091e+08	2.27311e+08	2.38218e+08	3.63832e+08	6.40808e+07	4.52415e+07	3.98063e+08	7.46898e+07	2.58778e+08	1.28247e+08	2.17918e+08	2.5825e+08	3.25314e+08	1.73576e+08	3.66972e+08	1.20428e+08	1.89586e+08	7.12561e+07	5.68236e+08	7.70805e+07	1.33739e+09	4.69345e+07	1.18441e+08	1.00404e+09	7.20537e+07	1.01398e+08	5.49842e+07	1.60232e+08	9.37175e+07	0	1.22994e+08	1.28217e+08	1.16956e+09	2.91872e+08	3.37831e+08	2.15633e+08
P07476	High	Involucrin OS=Homo sapiens OX=9606 GN=IVL PE=1 SV=2	58	26	487	6	585	68.4	4.61	0	1.93742e+07	3.20435e+08	1.83415e+08	2.078e+08	3.09956e+08	3.37313e+07	1.2394e+09	1.68586e+08	2.42444e+08	4.04068e+06	0	1.87521e+08	3.00241e+07	3.5343e+08	0	1.77654e+09	1.60043e+08	3.52075e+07	4.46137e+07	9.66354e+07	0	5.32165e+07	5.26385e+06	1.14459e+07	6.36986e+07	1.03767e+07	2.55204e+08	1.01804e+07	0	1.69762e+09	8.0798e+07	4.45015e+07	0	2.99256e+07	5.08374e+07	1.83745e+07	7.55901e+08	6.79839e+08	6.3894e+08
Q96PD5	High	N-acetylmuramoyl-L-alanine amidase OS=Homo sapiens OX=9606 GN=PGLYRP2 PE=1 SV=1	39	15	1054	15	576	62.2	7.55	2.46516e+09	6.21791e+08	7.59935e+08	2.01572e+08	1.55689e+09	6.26114e+08	8.49483e+09	1.62779e+08	9.24304e+09	3.7679e+08	2.62878e+09	1.95671e+09	2.96567e+09	3.81001e+09	1.56382e+09	2.90212e+09	1.19591e+09	1.27077e+10	2.83336e+09	3.77647e+09	6.91311e+09	6.3459e+09	4.66653e+08	1.14928e+10	4.37549e+08	1.11428e+09	3.6548e+09	2.97972e+08	6.50329e+09	2.69917e+10	2.8378e+09	6.79739e+08	4.79752e+09	1.40556e+09	2.19349e+09	5.78307e+09	4.83794e+09	1.09113e+09	1.0691e+09	4.4559e+09
A0A024RAJ8	High	IQ motif containing GTPase activating protein 2, isoform CRA_b OS=Homo sapiens OX=9606 GN=IQGAP2 PE=4 SV=1	41	52	374	7	1575	180.5	5.58	1.76494e+08	1.75679e+08	2.38387e+08	1.33297e+08	4.99774e+07	2.13167e+07	0	8.41127e+07	2.41125e+07	6.89011e+07	7.50457e+07	1.75251e+07	7.99816e+07	1.69548e+07	1.03035e+08	1.10056e+08	1.09681e+08	6.51362e+07	6.20904e+07	2.53506e+07	3.80778e+07	4.56901e+06	3.39333e+07	1.50183e+07	2.4591e+08	1.36086e+07	0	1.95262e+08	1.25765e+07	2.88403e+07	1.89615e+08	1.51283e+08	5.00381e+07	2.01493e+08	4.7385e+07	5.75426e+07	2.83777e+08	1.06828e+08	8.2154e+07	6.48784e+07
P02545	High	Prelamin-A/C OS=Homo sapiens OX=9606 GN=LMNA PE=1 SV=1	57	43	730	41	664	74.1	7.02	4.80451e+08	3.40284e+09	1.61979e+10	5.96224e+09	4.06523e+09	1.48852e+09	1.58448e+09	2.55741e+09	1.49643e+09	4.93582e+09	1.51195e+09	5.93495e+08	2.79462e+09	8.99827e+08	3.78868e+09	9.61105e+08	5.42336e+09	1.77615e+09	3.09395e+09	8.44699e+09	1.93016e+09	1.51343e+08	2.12895e+09	6.49921e+08	3.75207e+08	2.5107e+09	8.02358e+09	1.90871e+09	1.00234e+09	2.41447e+08	1.83919e+09	5.05269e+09	4.47189e+08	1.42746e+10	5.61901e+08	1.11007e+09	4.17742e+08	5.3468e+09	5.30713e+09	3.21065e+10
Q13621	High	Solute carrier family 12 member 1 OS=Homo sapiens OX=9606 GN=SLC12A1 PE=1 SV=2	36	33	1382	33	1099	121.4	7.39	6.08816e+09	2.95769e+10	2.3557e+09	1.08075e+10	5.68621e+09	3.2456e+09	1.3536e+09	2.76684e+09	4.51077e+09	1.03927e+10	1.56146e+10	1.62515e+10	1.07481e+10	1.73343e+09	8.55988e+09	1.82085e+10	9.68298e+09	8.81874e+09	8.5002e+09	3.09825e+09	3.3218e+09	3.49583e+08	2.25855e+09	4.83518e+08	7.10818e+08	5.83895e+08	2.29194e+09	1.10223e+09	1.26063e+09	5.30207e+09	4.28037e+09	4.11081e+09	1.35226e+09	1.54078e+09	3.7752e+09	1.43325e+10	1.32345e+10	5.49284e+09	5.67341e+09	5.20496e+09
Q86UX7	High	Fermitin family homolog 3 OS=Homo sapiens OX=9606 GN=FERMT3 PE=1 SV=1	57	31	304	30	667	75.9	6.98	3.66696e+07	6.2551e+07	2.10725e+09	6.3479e+07	9.85933e+09	7.87463e+08	6.66791e+08	2.06103e+09	1.73927e+08	9.0033e+08	5.10535e+07	6.66332e+06	3.41233e+08	2.35345e+08	9.6775e+07	2.95402e+07	1.63493e+09	1.92261e+08	1.3401e+09	1.59676e+09	3.04865e+08	3.26817e+07	1.36264e+09	3.37329e+08	1.61749e+10	9.73896e+07	1.68073e+09	4.68434e+09	2.617e+08	1.15889e+08	7.10816e+09	4.27762e+09	4.46299e+08	2.94189e+09	2.57758e+08	2.32017e+08	2.35128e+09	1.9593e+08	1.7137e+08	1.03113e+09
P13639	High	Elongation factor 2 OS=Homo sapiens OX=9606 GN=EEF2 PE=1 SV=4	42	36	979	35	858	95.3	6.83	2.75604e+09	3.14026e+09	6.80077e+09	9.84717e+09	3.74214e+09	1.95424e+09	3.39786e+09	6.75411e+09	2.04623e+09	2.19301e+09	4.86337e+09	9.86173e+08	5.69806e+09	1.59135e+09	7.42539e+09	3.94804e+09	6.32533e+09	6.612e+09	3.23364e+09	2.83328e+09	2.80418e+09	3.0558e+08	3.32099e+09	2.03603e+08	2.01572e+09	2.157e+09	1.49281e+09	3.23666e+09	6.30785e+08	2.15275e+09	3.4229e+09	5.24209e+09	5.1159e+08	6.05299e+09	6.86819e+08	5.19155e+09	1.05296e+10	7.1281e+09	7.54452e+09	5.78774e+09
B0AZN7	High	cDNA, FLJ79477, highly similar to Protein-glutamine gamma-glutamyltransferase K OS=Homo sapiens OX=9606 PE=2 SV=1	44	32	715	32	817	89.7	6.04	9.31332e+08	1.48768e+09	3.25892e+09	2.08823e+09	2.64404e+09	3.70058e+09	2.93942e+09	1.10166e+10	4.14558e+09	5.16244e+09	1.08895e+09	6.44495e+07	2.58431e+09	4.17144e+08	5.45773e+09	1.83263e+08	7.61532e+09	3.97598e+09	2.18332e+09	1.87146e+09	1.14974e+09	3.24148e+07	7.03753e+09	2.59381e+08	3.64641e+08	3.46021e+08	1.62115e+09	2.2729e+09	6.34684e+07	1.54524e+08	2.75073e+09	2.46439e+09	3.69949e+07	1.43015e+09	2.39822e+08	8.00787e+08	1.28431e+09	2.2228e+09	2.25141e+09	5.26763e+09
Q16769	High	Glutaminyl-peptide cyclotransferase OS=Homo sapiens OX=9606 GN=QPCT PE=1 SV=1	50	15	937	15	361	40.9	6.61	3.5704e+08	4.76034e+08	8.56226e+09	4.47235e+08	2.0837e+08	3.88998e+08	1192631055	2.75939e+08	2.21839e+09	4.7414e+08	8.87166e+09	8.08745e+09	1.10637e+09	2.12417e+10	5.88582e+08	1.46411e+10	1.42809e+09	7.62601e+08	9.38034e+08	1.25401e+10	1.42033e+10	3.0237e+08	13878112777	1.1594e+10	2.24963e+08	4.60261e+09	1.08259e+10	2.32973e+09	19525957736	1.18759e+08	5.05939e+09	3.17393e+09	1.12208e+10	9.57798e+09	1.49945e+10	6.68389e+08	2.08009e+09	5.8334e+08	5.64368e+08	6.72696e+09
B4DLV7	High	Rab GDP dissociation inhibitor OS=Homo sapiens OX=9606 PE=2 SV=1	57	31	944	4	449	51.1	8.18	1.16014e+08	1.72128e+08	4.18758e+07	2.23401e+08	9.8472e+07	1.70882e+08	7.67217e+07	2.11219e+08	4.77735e+07	4.18734e+07	2.55345e+08	7.81896e+07	3.4383e+08	7.50764e+07	4.29058e+08	3.79452e+08	1.53747e+08	4.90081e+08	1.05505e+08	2.17645e+08	1.45616e+08	7.58403e+07	1.90884e+08	6.82071e+07	2.15642e+08	1.3042e+08	2.69047e+08	2.87858e+08	5.4117e+07	4.79527e+07	1.26657e+08	1.72979e+08	1.03251e+08	4.15673e+08	1.54717e+08	2.70285e+08	2.3557e+08	2.57734e+08	2.85002e+08	6.24287e+07
P35609	High	Alpha-actinin-2 OS=Homo sapiens OX=9606 GN=ACTN2 PE=1 SV=1	36	29	717	14	894	103.8	5.45	0	6.50228e+06	2.90426e+08	2.86424e+07	1.90405e+10	1.59945e+07	1.77278e+07	3.37598e+07	9.45229e+06	7.99632e+07	5.23114e+07	1.70362e+07	1.57526e+07	0	1.96832e+07	3.9856e+06	1.77079e+08	1.62016e+08	1.03716e+07	2.47885e+08	6.59093e+06	1.76228e+07	3.19189e+07	2.2479e+07	3.42079e+07	5.55359e+07	3.92393e+08	2.7889e+07	1.44339e+07	0	3.13486e+08	4.15844e+08	7.62146e+06	6.12967e+08	2.40176e+07	5.91038e+07	1.89154e+08	4.78847e+07	4.49922e+07	2.50342e+08
P30740	High	Leukocyte elastase inhibitor OS=Homo sapiens OX=9606 GN=SERPINB1 PE=1 SV=1	63	26	918	25	379	42.7	6.28	3.31686e+08	6.68883e+08	2.68321e+09	6.0038e+08	8.70377e+08	5.46171e+09	6.45389e+09	7.6754e+09	2.54926e+09	4.59843e+08	7.35408e+08	2.97979e+08	4.33116e+09	1.69287e+09	8.70293e+09	7.43596e+08	3.9938e+09	6.85416e+08	5.758e+09	2.05895e+09	1.02825e+09	1.13147e+08	4.32935e+09	6.67124e+08	1.41667e+10	4.88937e+08	6.09618e+08	14297186257	8.49855e+07	5.36201e+08	1.66906e+09	3.16973e+09	1.12451e+09	5.13733e+09	1.62263e+09	7.36969e+08	8.72143e+08	3.36835e+09	3.26206e+09	8.273e+08
P27824	High	Calnexin OS=Homo sapiens OX=9606 GN=CANX PE=1 SV=2	48	34	858	24	592	67.5	4.6	9.51613e+08	1.30205e+09	5.05485e+09	3.49916e+09	2.95726e+09	3.88241e+09	1.55111e+09	2.1671e+09	1.25099e+09	3.74144e+08	1.44836e+09	9.06791e+08	2.15299e+09	9.21987e+08	2.64821e+09	9.29221e+08	1.49943e+09	4.05224e+09	3.91999e+09	4.38163e+08	9.28873e+08	6.63511e+07	2.04429e+09	1.78739e+08	1.31751e+10	9.60013e+08	6.10794e+08	1.14811e+10	4.98742e+08	7.66732e+08	1.61366e+09	1.22269e+09	2.60272e+08	6.89102e+08	4.41125e+09	1.49213e+09	1.10169e+09	1.80818e+09	1.86535e+09	9.24588e+08
O14745	High	Na(+)/H(+) exchange regulatory cofactor NHE-RF1 OS=Homo sapiens OX=9606 GN=SLC9A3R1 PE=1 SV=4	69	31	734	31	358	38.8	5.77	1.89832e+10	2.20177e+10	6.63961e+09	4.05526e+09	2.73853e+09	1.16842e+09	2.86043e+09	3.09116e+09	2.08785e+09	1.84575e+10	2.88629e+09	2.62237e+10	2.84272e+09	2.32218e+09	4.92319e+09	4.43111e+09	2.0814e+09	2.6783e+09	1.85004e+09	1.83384e+09	1.065e+09	2.99303e+09	5.87873e+09	3.3657e+09	9.042e+09	1.10431e+09	1.69529e+09	1.17411e+09	3.10126e+09	1.71079e+09	2.75245e+09	4.37651e+09	1.54798e+09	1.08873e+09	6.20589e+09	3.13491e+09	1.0811e+10	4.8772e+09	4.97355e+09	3.52057e+09
P02549	High	Spectrin alpha chain, erythrocytic 1 OS=Homo sapiens OX=9606 GN=SPTA1 PE=1 SV=5	32	60	137	60	2419	279.8	5.05	1.51649e+08	1.56386e+08	7.33064e+08	1.61838e+08	6.93807e+08	3.33734e+08	1.15928e+09	9.38003e+07	6.23528e+08	1.06655e+09	5.22215e+08	9.24875e+07	6.56242e+08	1.3308e+08	1.25872e+09	3.00906e+08	1.96391e+09	7.15305e+08	3.34346e+08	6.06729e+08	1.02679e+08	7.02424e+07	5.6805e+07	2.05749e+08	1.66084e+08	3.18228e+09	2.0213e+08	1.26614e+08	6.6042e+07	6.24064e+08	2.3452e+09	8.75132e+08	1.9491e+08	4.44221e+09	8.49915e+07	1.10167e+09	8.90625e+08	5.8272e+07	9.94332e+07	1.29022e+09
P78527	High	DNA-dependent protein kinase catalytic subunit OS=Homo sapiens OX=9606 GN=PRKDC PE=1 SV=3	17	61	238	61	4128	468.8	7.12	6.11387e+08	3.19964e+08	1.83431e+10	1.45004e+09	1.94124e+09	8.95596e+08	3.00182e+08	1632970172	2.3186e+08	5.23935e+08	4.33719e+08	2.27988e+07	5.7808e+08	2.07988e+08	8.24768e+08	2.1225e+08	1.56448e+09	4.75789e+08	1.28191e+09	3.4901e+08	3.54475e+08	8.61192e+07	9.77406e+08	4.29441e+07	2.67393e+09	1.92102e+08	7.64301e+08	1.90766e+09	4.77715e+07	2.81056e+08	4.55745e+09	1.58382e+09	2.85192e+07	8.8188e+08	1.41662e+08	9.63811e+07	2.63944e+09	1.07314e+09	1.31562e+09	1.9808e+09
E9PLK3	High	Aminopeptidase OS=Homo sapiens OX=9606 GN=NPEPPS PE=1 SV=1	50	38	662	38	915	102.9	5.6	1.15467e+09	1.19607e+09	7.96632e+08	3.27196e+09	3.67621e+09	1.60079e+09	2.21381e+09	4.79806e+09	1.586e+09	9.19229e+08	1.10933e+09	4.57624e+08	2.21285e+09	8.91503e+08	3.85303e+09	2.03586e+09	1.68819e+09	3.14994e+09	1.5337e+09	9.75332e+08	1.22637e+09	7.28898e+08	1.81622e+09	2.40241e+08	2.05301e+09	6.14864e+08	6.02332e+08	1.63563e+09	1.72002e+08	6.29327e+08	2.47145e+09	1.23526e+09	2.80203e+08	1.11697e+09	4.7572e+08	2.57561e+09	1.32795e+09	3.97638e+09	4.01412e+09	1.18387e+09
P14625	High	Endoplasmin OS=Homo sapiens OX=9606 GN=HSP90B1 PE=1 SV=1	45	36	974	34	803	92.4	4.84	1.46359e+09	2.81081e+09	4.98531e+09	8.22771e+09	6.41513e+09	2.90022e+09	1.4585e+09	2.71434e+09	9.14033e+08	4.35927e+08	4.95874e+09	1.0417e+09	3.4943e+09	1.37276e+09	2.87441e+09	4.11017e+09	3.24959e+09	2.55802e+09	2.04473e+09	1.1272e+09	1.5915e+09	4.90261e+09	2.85271e+09	1.06748e+09	4.72574e+09	2.47865e+09	1.47241e+09	8.46763e+09	7.85348e+08	2.53211e+09	2.54863e+09	4.12194e+09	2.27168e+09	2.5573e+09	6.47807e+08	1.7567e+09	5.82843e+09	2.7831e+09	2.75684e+09	1.96061e+09
P43490	High	Nicotinamide phosphoribosyltransferase OS=Homo sapiens OX=9606 GN=NAMPT PE=1 SV=1	55	24	758	24	491	55.5	7.15	2.04495e+08	8.39602e+08	5.9124e+09	7.48324e+09	2.86131e+09	3.32735e+09	2.3774e+09	7.3138e+09	1.20449e+09	1.45151e+09	3.51882e+08	1.52904e+08	2.64734e+09	1.29828e+09	4.35932e+09	6.68499e+08	3.38706e+09	2.49309e+09	2.92209e+09	1.16739e+09	9.71358e+08	7.8656e+07	4.42617e+09	1.99553e+08	2.35269e+10	4.83041e+08	7.2769e+08	10217482911	1.08161e+08	2.05594e+08	6.22506e+09	1.53902e+09	6.62198e+08	8.00067e+08	5.12962e+08	1.29287e+09	1.33438e+09	4.17711e+09	4.24895e+09	1.96875e+09
Q8N1N4	High	Keratin, type II cytoskeletal 78 OS=Homo sapiens OX=9606 GN=KRT78 PE=1 SV=2	48	33	1281	29	520	56.8	6.02	1.97678e+08	2.66267e+09	1.49445e+10	6.88224e+09	3.67185e+09	6.15334e+09	1.92265e+09	2.89925e+10	3.56628e+09	5.22205e+09	9.80761e+08	4.98949e+07	4.49247e+09	1.91052e+09	1.98569e+10	1.50729e+08	6.35964e+09	2.66241e+09	2.52521e+09	6.20967e+09	4.68156e+09	4.21905e+08	3.75968e+09	2.85842e+08	3.88518e+08	5.72957e+08	1.83575e+09	1.07698e+09	3.8161e+08	2.73824e+08	7.46792e+09	3.19641e+09	5.92121e+08	1.60847e+09	1.4379e+09	1.50011e+09	1.62624e+09	1.78812e+10	1.78898e+10	1.82658e+10
P07237	High	Protein disulfide-isomerase OS=Homo sapiens OX=9606 GN=P4HB PE=1 SV=3	56	31	931	31	508	57.1	4.87	1.07187e+09	1.11578e+09	8.39873e+09	3.12534e+09	1.66586e+09	7.55789e+09	3.12673e+09	7.53494e+09	8.72741e+08	7.23215e+08	1.61149e+09	1.00197e+09	1.88863e+09	1.80416e+09	3.69915e+09	9.46324e+08	2.59495e+09	1.643e+09	1.43422e+09	1.63824e+09	1.28251e+09	1.52019e+08	4.93841e+09	6.53723e+08	1.77917e+10	1.15911e+09	1.41625e+09	22550919622	4.18369e+08	4.75916e+08	3.25757e+09	2.60176e+09	1.02749e+09	3.04205e+09	1.32682e+09	1.28292e+09	3.49036e+09	4.80337e+09	4.95871e+09	7.78971e+08
P55072	High	Transitional endoplasmic reticulum ATPase OS=Homo sapiens OX=9606 GN=VCP PE=1 SV=4	49	38	851	38	806	89.3	5.26	1.52443e+09	1.39495e+09	1.35179e+09	4.34663e+09	1.83187e+09	1.34773e+09	2.42938e+09	1.75489e+09	2.31844e+09	1.03764e+09	2.39525e+09	6.75578e+08	3.30595e+09	7.88384e+08	3.60893e+09	2673545293	3.95223e+09	4.12672e+09	1.38558e+09	8.62163e+08	2.00595e+09	1.13535e+09	1.76055e+09	9.00323e+08	3.17844e+09	1.59972e+09	9.63003e+08	3.89548e+09	5.49143e+08	1.3545e+09	2.00442e+09	7.86368e+08	2.24356e+09	2.93674e+09	5.04797e+08	2.9752e+09	2.19647e+09	4.97778e+09	4.90213e+09	2.39215e+09
P08236	High	Beta-glucuronidase OS=Homo sapiens OX=9606 GN=GUSB PE=1 SV=2	46	25	681	25	651	74.7	7.02	3.20414e+08	4.30572e+08	2.41966e+09	8.88437e+08	1.00506e+09	9.18388e+08	4.91715e+08	2.64579e+08	4.83508e+08	3.75215e+09	2.89099e+09	3.33229e+09	6.53844e+08	5.77713e+09	8.92825e+08	1.82927e+09	5.7967e+08	1.17624e+09	1.66169e+10	3.17197e+09	3.39862e+09	1.38326e+08	4.62023e+08	6.97023e+08	1.49187e+09	1.32381e+09	1.54139e+09	1.40963e+09	1.12119e+09	6.1438e+08	4.21755e+09	6.92264e+09	1.66929e+09	2.85862e+09	2.17051e+09	3.68297e+09	9.70374e+08	1.99783e+08	2.27878e+08	6.81657e+08
B7Z539	High	cDNA FLJ56954, highly similar to Inter-alpha-trypsin inhibitor heavy chain H1 OS=Homo sapiens OX=9606 PE=2 SV=1	50	30	424	16	645	72.1	7.68	1.98683e+08	4.57644e+07	3.80661e+09	1.35028e+08	1.09422e+09	6.41297e+07	4.09835e+08	1.7372e+08	2.3259e+08	9.82115e+08	1.38651e+08	1.34961e+08	7.00128e+07	1.46572e+08	5.48677e+07	3.72937e+08	1.48279e+09	6.0878e+08	5.64846e+07	2.64616e+08	4.38066e+08	4.72103e+09	1.38286e+08	8.34231e+07	2.36465e+08	8.24373e+08	7.4275e+08	1.97325e+09	6.71438e+07	7.07372e+09	6.09933e+08	2.15811e+09	1.21611e+08	5.3152e+09	1.21376e+08	9.3061e+07	1.43744e+08	9.75326e+07	9.22104e+07	5.52201e+09
P50995	High	Annexin A11 OS=Homo sapiens OX=9606 GN=ANXA11 PE=1 SV=1	44	32	1557	31	505	54.4	7.65	3.50303e+09	9.29752e+09	1.45325e+10	3.44582e+09	4.62071e+09	7.38646e+09	4.43203e+09	4.93877e+09	5.26636e+09	2.34497e+09	1.00114e+10	2.43912e+09	6.43203e+09	1.21941e+09	9.48445e+09	1.34331e+10	3.93811e+09	5.1613e+09	1.00562e+10	3.81249e+09	3.27689e+09	5.15921e+08	3.1071e+09	4.10288e+08	1.96589e+10	9.6501e+08	4.62981e+09	5.65055e+10	1.21232e+09	1.90325e+09	5.64052e+09	6.44187e+09	1.70634e+09	1.09233e+10	2.83798e+09	4.72268e+09	3.84867e+09	5.15899e+09	5.32655e+09	8.49043e+09
P0DOX7	High	Immunoglobulin kappa light chain OS=Homo sapiens OX=9606 PE=1 SV=1	53	13	12302	1	214	23.4	7.17	5.98548e+08	9.69677e+07	2.31487e+09	8.97799e+06	1.52322e+08	0	2.11207e+08	2.07576e+07	1.1388e+09	8.21021e+08	7.86015e+07	1.86653e+08	2.99782e+07	3.78218e+09	1.56983e+08	1.34474e+08	3.25414e+09	1.99228e+08	5.66332e+08	4.90747e+09	1.10325e+09	1.55958e+07	4.88683e+08	3.79206e+09	2.50842e+07	4.5949e+09	3.80519e+09	1.27792e+09	6.72977e+09	9.16747e+08	4.28209e+08	2.14095e+09	2.90341e+09	8.86763e+09	2.02799e+09	3.18949e+08	1.36064e+07	1.28348e+08	1.6083e+08	7.28736e+09
A8K008	High	Uncharacterized protein OS=Homo sapiens OX=9606 PE=2 SV=1	46	30	6453	4	472	51.6	8.16	4.54818e+06	6.37584e+06	5.67033e+07	9.06948e+06	4.0665e+07	3.89104e+07	0	4.23813e+07	3.4064e+07	0	5.77775e+06	0	0	3.90394e+06	7.41092e+06	0	2.7898e+08	1.7281e+08	1.0946e+07	1.37511e+07	2.15898e+07	5.35137e+06	2.42613e+07	2.54171e+07	3.70108e+07	1.98567e+07	1.64618e+08	3.99037e+07	4.90458e+07	0	0	0	1.13535e+07	1.70865e+08	3.10482e+07	3.19241e+06	0	1.50797e+07	1.83117e+07	0
P04075	High	Fructose-bisphosphate aldolase A OS=Homo sapiens OX=9606 GN=ALDOA PE=1 SV=2	64	29	1204	26	364	39.4	8.09	4.10164e+09	4.82525e+09	5.41769e+09	4.72289e+09	4.38935e+09	3.73113e+09	1.92201e+10	4.1443e+09	4.20951e+09	3.24488e+09	4.95702e+09	1.93304e+09	6.31585e+09	2.73227e+09	7.46754e+09	5.10852e+09	7.0016e+09	1.01581e+10	2.31351e+09	4.71007e+09	3.9801e+09	1.69369e+09	4.83803e+09	1.88531e+09	2.92831e+09	3.16835e+09	4.87131e+09	1.00038e+10	1.31717e+09	1.34628e+09	4.07537e+09	7.58209e+09	2.18218e+09	1.18165e+10	2.28642e+09	5.77288e+09	4.39718e+09	4.21365e+09	4.19613e+09	1.05849e+10
P01031	High	Complement C5 OS=Homo sapiens OX=9606 GN=C5 PE=1 SV=4	34	48	401	48	1676	188.2	6.52	6.25946e+08	5.84239e+08	1.02616e+09	4.56054e+08	5.08559e+08	2.54627e+08	4.50965e+08	1.74484e+08	7.26235e+08	3.62818e+08	1.73269e+09	2.92154e+08	5.38279e+08	2.88752e+08	3.90883e+08	1.32883e+09	5.10783e+08	6.65569e+08	4.1422e+08	4.62023e+08	1.10223e+09	4.12256e+09	3.29349e+08	1.78167e+08	6.78684e+07	1.43628e+09	9.66311e+08	7.39069e+08	1.69648e+08	5.56114e+09	2.29032e+09	1335152726	4.97348e+08	1.62237e+09	3.58095e+08	5.63907e+08	1.26931e+09	4.03987e+08	3.80333e+08	1.34333e+09
D3DSM4	High	Collagen, type XVIII, alpha 1, isoform CRA_d OS=Homo sapiens OX=9606 GN=COL18A1 PE=4 SV=1	23	22	825	22	1336	135.4	6.47	2.97369e+09	2.12676e+09	1.02958e+09	2.71e+09	2.33086e+09	1.01398e+09	7.68083e+08	9.26335e+08	1.31554e+09	2.94055e+09	4.83412e+09	9.76064e+09	3.45068e+09	3.62253e+09	1.8486e+09	1.01302e+10	7.11868e+09	4.29e+09	4.73302e+09	4.0571e+09	5.10589e+09	1.43333e+09	2.61176e+09	3.44385e+09	2.28399e+08	3.60145e+09	2.97047e+09	6.34423e+08	1.40811e+09	2.51127e+09	5.29336e+09	2.03955e+09	3.6331e+09	1.31063e+09	5.21195e+09	3.597e+09	1.54894e+09	1.87151e+09	1.76123e+09	5.87738e+08
Q93088	High	Betaine--homocysteine S-methyltransferase 1 OS=Homo sapiens OX=9606 GN=BHMT PE=1 SV=2	52	25	1579	5	406	45	7.03	3.10425e+09	1.68736e+09	2.89859e+08	2.14676e+09	2.35873e+09	7.85455e+08	1.77549e+09	3.40787e+08	6.15548e+08	2.11107e+08	6.07539e+09	1.51266e+09	4.94065e+09	1.85009e+09	5.16821e+09	3.61341e+09	8.23049e+08	2.86861e+09	1.52648e+09	7.24534e+08	4.60342e+09	2.96966e+08	5.67427e+08	7.55925e+08	1.96422e+08	1.70685e+08	4.11158e+08	1.11193e+08	6.31524e+08	1.28033e+09	1.37202e+09	4.88107e+08	9.32302e+08	4.57273e+08	9.89675e+08	2.81993e+09	3.56639e+09	2.43266e+09	2.5232e+09	2.03094e+08
P00338	High	L-lactate dehydrogenase A chain OS=Homo sapiens OX=9606 GN=LDHA PE=1 SV=2	55	24	1245	23	332	36.7	8.27	6.26036e+10	278910426121	2.80578e+09	7.03789e+10	4.42751e+09	1.12441e+10	1.29299e+10	7.50769e+09	2.15182e+10	2.207e+09	4.93939e+09	3.40213e+10	1.15932e+10	3.45702e+09	4.05816e+10	5.6883e+09	5.21514e+09	6.50745e+10	2.09921e+10	3.12015e+09	7.62225e+09	1.15267e+10	1.00888e+10	1.43448e+10	1.23954e+10	2.47622e+09	6.77441e+09	1.64576e+10	2.58036e+09	21432204354	3.70452e+09	4.57701e+09	148604356973	2.13728e+09	3.14022e+09	5.06645e+10	2.68574e+10	7.52806e+09	7.42917e+09	2.31993e+09
Q6V0I7	High	Protocadherin Fat 4 OS=Homo sapiens OX=9606 GN=FAT4 PE=1 SV=2	16	56	251	56	4981	542.4	4.94	8.6177e+07	1.2206e+08	5.23065e+08	1.69289e+08	5.29401e+08	1.54128e+08	2.49664e+08	5.2427e+08	2.52e+08	2.17596e+08	3.52637e+09	1.24616e+09	4.61195e+08	8.66699e+08	7.71343e+07	9.08631e+08	1.26593e+09	1.36446e+09	1.72632e+08	5.47449e+08	2.76806e+09	6.10062e+07	4.89051e+08	2.91445e+08	1.16676e+08	3.96749e+07	5.30298e+08	1.22768e+08	1.99934e+08	8.48082e+07	1.50256e+09	9.49152e+08	8.54201e+08	2.73503e+09	1.05621e+09	7.71656e+08	4.36474e+08	6.725e+08	7.01343e+08	1.23961e+09
Q6EMK4	High	Vasorin OS=Homo sapiens OX=9606 GN=VASN PE=1 SV=1	34	27	2195	27	673	71.7	7.39	7.55516e+09	3.5316e+09	7.62109e+08	3.28428e+10	6.15238e+09	1.80684e+10	6.26025e+10	1.93567e+09	4.51625e+10	1.82393e+09	5.24101e+10	3.66597e+10	40111497671	23843043609	3.56907e+09	7.57717e+10	9.46683e+09	7.01027e+10	6.42147e+09	25461353496	3.49112e+10	1.66219e+09	1.37831e+10	5.10051e+10	1.43412e+08	2.92077e+09	1.75453e+10	3.12946e+08	3.5377e+10	6.23025e+09	2.05262e+10	4.74765e+09	31067201756	1.03071e+10	2.70437e+10	5.41933e+10	2.39601e+10	9.73515e+09	1.03039e+10	1.23714e+09
P04792	High	Heat shock protein beta-1 OS=Homo sapiens OX=9606 GN=HSPB1 PE=1 SV=2	91	20	1609	20	205	22.8	6.4	1.87705e+09	6.48556e+09	15390085875	1.69393e+10	4.52805e+09	8.2581e+09	1.54809e+10	2.23909e+10	4.88775e+09	4.50173e+09	4.50429e+09	1.34431e+09	8.38673e+09	4.02028e+09	1.29467e+10	2.95219e+09	1.55389e+10	5.86462e+09	4.23206e+09	4.75984e+09	4.25352e+09	5.55857e+08	1.03428e+10	2.21729e+09	1.45897e+09	1.88494e+09	2.92772e+09	2.94773e+09	2.51127e+09	1.06962e+09	3.18697e+09	1.69339e+09	3.52041e+09	2.54947e+09	1.98015e+09	2.99319e+09	4.03362e+09	1.70146e+10	1.65656e+10	1.12475e+10
P33176	High	Kinesin-1 heavy chain OS=Homo sapiens OX=9606 GN=KIF5B PE=1 SV=1	52	42	272	33	963	109.6	6.51	2.25183e+08	5.12135e+08	5.7214e+09	1.66544e+09	4.99198e+08	3.10273e+08	4.29306e+08	2.34627e+08	3.4872e+08	1.83512e+08	7.67536e+08	1.36803e+08	8.97398e+08	1.1897e+08	7.62625e+08	7.49857e+08	2.20836e+09	9.33091e+08	1.52447e+09	2.34523e+09	2.2511e+08	6.43618e+07	1.96986e+08	5.23294e+07	2.39148e+08	1.16487e+08	1.32726e+09	3.68667e+08	1.12314e+08	1.00556e+08	3.14842e+09	2.38104e+09	9.15757e+07	1.68656e+10	1.65507e+08	1.23939e+09	3.88188e+08	6.0514e+08	4.82701e+08	5.51008e+09
P14923	High	Junction plakoglobin OS=Homo sapiens OX=9606 GN=JUP PE=1 SV=3	41	28	1432	26	745	81.7	6.14	4.84433e+08	2.44194e+09	6.24227e+09	4.62058e+09	1.81594e+10	1.33726e+10	2.34637e+09	2.04541e+10	4.28944e+09	4.63228e+09	1.60072e+09	4.39371e+08	6.55441e+09	1.47455e+09	1.11025e+10	5.08148e+08	1.23283e+10	8.00719e+09	7.33922e+09	2.30299e+09	2.74963e+09	1.1943e+08	1.23299e+10	1.19944e+08	5.93989e+08	1.49094e+09	1.62421e+09	3.34123e+09	1.81973e+08	5.71224e+08	5.04346e+09	2.6576e+09	2.89452e+08	8.81468e+08	1005678988	2.09121e+09	1.86039e+09	8.99755e+09	8.89151e+09	8.8126e+09
A8K6V6	High	N-acetylglucosamine-6-sulfatase OS=Homo sapiens OX=9606 PE=2 SV=1	38	22	977	22	552	62.1	8.4	1.84221e+09	5.82225e+08	7.9229e+09	5.14003e+08	6.69755e+09	6.63443e+08	2.94325e+09	9.68631e+07	4.40658e+09	6.85435e+08	1.35432e+09	6.71993e+09	1.79496e+09	6.0055e+09	4.6938e+09	5.9629e+09	3.96926e+09	6.17762e+09	3.6596e+09	9.5045e+09	2.43333e+09	1.80788e+08	1.02927e+09	2.0611e+09	2.58818e+08	2.90791e+09	1.2414e+10	2.75591e+08	7.18402e+09	6.12594e+09	40512068384	2.93317e+09	5.12393e+09	1.61828e+10	5962115632	1.58769e+10	1.7721e+09	2.34998e+08	2.08315e+08	6.31944e+09
F5GZS6	High	4F2 cell-surface antigen heavy chain OS=Homo sapiens OX=9606 GN=SLC3A2 PE=1 SV=1	48	26	1069	26	599	64.8	5.1	1.75752e+09	3.22168e+09	1.11424e+09	4.70138e+09	5.54582e+09	7.91945e+08	3.78654e+09	6.56585e+08	1.05771e+09	8.85117e+08	2.78045e+09	3.7613e+09	5.15553e+09	3.11633e+09	2.25831e+09	6.77283e+09	2.08917e+09	6.83612e+09	3.1491e+09	1.46956e+09	2.92286e+09	3.54239e+08	6.80996e+08	1.97225e+09	2.04383e+08	3.91985e+08	3.37098e+09	1.53565e+08	1.65226e+09	1.7256e+09	2.50219e+09	4.53234e+09	1.54114e+09	1.5806e+09	1.77134e+09	7.10762e+09	2.47159e+09	1.27817e+09	1.18406e+09	5.8223e+08
H0YFD6	High	Trifunctional enzyme subunit alpha, mitochondrial OS=Homo sapiens OX=9606 GN=HADHA PE=1 SV=2	44	28	925	28	792	86.3	9.1	1.90868e+09	4.4837e+09	4.48905e+09	7.29828e+09	6.20545e+09	4.04282e+09	1.3927e+09	3.02345e+09	2.07929e+09	1.7541e+08	2.54217e+09	1.08261e+09	2.88017e+09	5.32762e+08	2.51595e+09	1.7231e+09	1.47424e+09	2.14456e+09	3.50098e+09	3.6853e+08	1.33496e+09	1.90423e+08	1.42505e+09	8.80016e+07	4.92013e+09	6.09165e+08	6.01385e+08	5.89181e+09	3.23883e+08	1.37561e+09	2.86646e+09	6.18175e+08	1.92026e+08	2.0583e+09	4.4131e+08	1.15334e+09	2.98414e+09	2.42776e+09	2.53982e+09	8.30265e+08
Q6I9V1	High	Dipeptidase OS=Homo sapiens OX=9606 GN=DPEP1 PE=2 SV=1	42	18	2292	18	411	45.5	6.02	3.89427e+10	3.10475e+10	2.89991e+10	3.75288e+10	1.01425e+10	2.70767e+09	1.02113e+10	5.81774e+09	1.09386e+10	1.56829e+10	2.64804e+10	1.51709e+10	47998411860	11189615602	2.10736e+10	6.33872e+10	2.25369e+10	1.90731e+10	9.6989e+09	4.70054e+09	1.12477e+10	3.12206e+08	5.00156e+09	4.69933e+09	5.26129e+08	2.06038e+09	8.65958e+09	8.32179e+08	2.94941e+09	7.6014e+09	1.11982e+10	5.16433e+09	4.87486e+09	8.20905e+09	5.598e+09	2.65743e+10	2.46876e+10	1.80238e+10	18559880056	1.12327e+10
Q9NR99	High	Matrix-remodeling-associated protein 5 OS=Homo sapiens OX=9606 GN=MXRA5 PE=1 SV=3	23	50	335	50	2828	312	8.32	6.67273e+08	2.19027e+09	1.8262e+09	1.3976e+09	1.58629e+09	3.55412e+08	9.41803e+08	2.72592e+08	6.81428e+08	4.53824e+09	3.29236e+09	3.54167e+09	1.24363e+09	7.89105e+08	5.49665e+08	8.55749e+09	3.2135e+09	1.29627e+09	2.12848e+09	1.52323e+09	3.9559e+09	4.96154e+09	3.42331e+08	9.13787e+08	5.71951e+08	1.52086e+09	4.27481e+08	2.238e+08	9.44833e+08	3.46709e+09	2.0389e+09	3.60505e+09	2.45272e+09	2.96713e+09	8.84991e+08	1.98689e+09	7.03238e+09	1.32221e+09	1.15107e+09	2.65862e+09
Q13885	High	Tubulin beta-2A chain OS=Homo sapiens OX=9606 GN=TUBB2A PE=1 SV=1	50	22	1406	3	445	49.9	4.89	5.66747e+07	8.75708e+07	1.61931e+07	1.12459e+08	1.15576e+08	9.61186e+06	1.48157e+08	8.70841e+07	1.01584e+07	2.9338e+07	6.62027e+07	9.3285e+06	5.96382e+07	1.06119e+07	2.4493e+07	4.26435e+07	7.62252e+07	2.30048e+07	2.15756e+07	1.17321e+07	2.34852e+07	5.34955e+06	2.04186e+08	3.44277e+07	4.85413e+06	1.43794e+07	4.06109e+07	2.71849e+07	3.939e+07	0	7.79285e+07	0	2.77404e+06	0	1.6414e+07	2.81122e+07	2.02659e+07	2.49223e+07	2.56557e+07	3.46487e+07
A0A024R872	High	Chromosome 9 open reading frame 88, isoform CRA_a OS=Homo sapiens OX=9606 GN=C9orf88 PE=4 SV=1	40	25	462	25	733	82.6	6.15	1.99991e+08	7.9051e+08	5.44768e+09	1.88791e+09	1.03114e+09	1216659538	5.29697e+08	6.52224e+09	1.00489e+09	1.05355e+09	3.49344e+08	2.30705e+08	2.00373e+09	5.11473e+08	4.19864e+09	3.82655e+08	1.95565e+09	8.21164e+08	3.66408e+08	4.94709e+09	7.96402e+08	1.23833e+08	1.42886e+09	1.13814e+08	4.01093e+08	1.36745e+08	1.77328e+09	6.84074e+08	2.26991e+08	3.87893e+08	1.75739e+09	3.47865e+09	2.94475e+08	2.06278e+10	1.5797e+08	9.40726e+08	1.11649e+09	5.01235e+09	5.01387e+09	2.21259e+10
Q86U78	High	Angiotensinogen (Serine (Or cysteine) proteinase inhibitor, clade A (Alpha-1 antiproteinase, antitrypsin), member 8) OS=Homo sapiens OX=9606 PE=2 SV=1	47	20	1107	20	485	53.1	6.32	9.01531e+09	3.82472e+08	8.02646e+09	1.59669e+09	3.85404e+09	1.07649e+09	3.4908e+09	1.06229e+09	2.23296e+09	1.4559e+10	2.60869e+09	2.54798e+10	3.59817e+09	3.35856e+09	3.59041e+09	6.24994e+09	6.78553e+09	8.47668e+09	5.02713e+09	3.49851e+09	3.77788e+09	9.24423e+09	5.44338e+09	4.72109e+09	3.64437e+08	1.79143e+09	6.62788e+09	1.24812e+10	5.55156e+09	2.06772e+10	2.62182e+10	4.04875e+09	3.3302e+09	2.88325e+09	7.78162e+09	8.96981e+09	1.41024e+09	1.94728e+09	1.9467e+09	1.56396e+09
B3KQT9	High	Protein disulfide-isomerase OS=Homo sapiens OX=9606 PE=2 SV=1	61	29	731	24	480	54.1	7.21	3.23366e+09	1.68512e+09	4.11583e+09	7.62379e+09	3.92793e+09	2.79222e+09	2.82345e+09	2.30214e+09	1.27955e+09	5.73075e+08	2.69838e+09	2.3782e+09	3.8425e+09	3.82865e+09	4065621506	3.5644e+09	2.93424e+09	1.8142e+09	8.66626e+08	1.27202e+09	3.98632e+09	1.07792e+09	2.23183e+09	4.41362e+08	8.22914e+09	1.16332e+09	1.30152e+09	6.81032e+09	5.49502e+08	2.39674e+10	2.46093e+09	2.20321e+09	7.17154e+08	4.86682e+08	1.57691e+09	2.15002e+09	2.11871e+09	3.14698e+09	3.3172e+09	1.1256e+09
P53396	High	ATP-citrate synthase OS=Homo sapiens OX=9606 GN=ACLY PE=1 SV=3	46	43	422	43	1101	120.8	7.33	7.80344e+08	9.67242e+08	1.97815e+09	7.00796e+09	2.2709e+09	6.20202e+08	7.94207e+08	1.0684e+09	4.57387e+08	7.03333e+08	1.15756e+09	2.59162e+08	1.17091e+09	3.09292e+08	2.62085e+09	1.66549e+09	1.01453e+09	4263938842	1.43701e+09	1.09861e+09	8.54338e+08	7.30674e+07	3.47635e+08	6.92099e+07	1.62201e+09	5.86009e+08	3.16676e+08	1.36787e+09	1.25336e+08	5.62709e+08	2.16807e+09	3.36763e+09	2.42587e+08	1.07247e+09	1.85259e+08	3.53257e+09	2.29658e+09	1.27086e+09	1.21683e+09	8.16618e+08
P04040	High	Catalase OS=Homo sapiens OX=9606 GN=CAT PE=1 SV=3	60	25	425	25	527	59.7	7.39	5.54675e+08	4.51035e+08	1.22157e+09	4.46148e+08	1.22087e+09	1.35776e+09	1.56662e+09	6.0951e+08	3.8428e+08	9.53833e+08	6.15528e+08	2.69416e+08	7.49848e+08	1.36075e+09	5.02299e+08	1.28559e+09	5.96904e+08	1.15673e+09	1.55409e+09	1.02848e+09	7.27708e+08	1.17132e+08	9.74554e+08	2.26891e+08	3.24764e+09	4.09114e+09	3.86609e+08	4.51997e+09	2.99042e+08	6.33091e+08	2.51429e+09	4.06588e+09	5.28756e+08	9.45412e+08	5.61863e+08	1.29164e+09	5.98824e+08	1.74432e+08	2.03067e+08	4.46213e+08
P17858	High	ATP-dependent 6-phosphofructokinase, liver type OS=Homo sapiens OX=9606 GN=PFKL PE=1 SV=6	40	28	912	24	780	85	7.5	1.2564e+09	1.31074e+09	2.3235e+09	7.60586e+09	3.97375e+09	8.65997e+08	6.44454e+08	1.68183e+09	8.83391e+08	2.87568e+08	3.35482e+09	6.61978e+08	2.83701e+09	4.06956e+08	3.63348e+09	2.78485e+09	7.22621e+08	2.07791e+09	2.13863e+09	7.90892e+08	2.36344e+09	1.09047e+08	6.87121e+08	1.6387e+08	2.17496e+09	3.11395e+08	4.71791e+08	1.29059e+09	3.63073e+08	1.24102e+09	2.07192e+09	1.18963e+09	1.93171e+08	1.8723e+09	3.30095e+08	1.51278e+09	2.31316e+09	2.94999e+09	3.05089e+09	1.94954e+09
P08575	High	Receptor-type tyrosine-protein phosphatase C OS=Homo sapiens OX=9606 GN=PTPRC PE=1 SV=3	31	37	220	37	1306	147.4	6.15	5.67671e+07	1.25278e+08	1.88227e+09	3.25048e+08	7.67068e+08	8.85866e+08	1.13198e+09	9.30019e+08	1.25094e+08	4.38044e+08	1.35777e+08	3.23539e+07	1.58434e+08	5.07761e+08	2.03429e+08	1.59096e+08	6.40781e+08	1.52658e+08	1.9949e+09	1.79908e+08	8.95471e+07	4.06121e+07	6.86722e+08	1.12016e+08	8.92382e+09	3.66194e+08	5.17639e+08	7.68136e+09	2.44958e+08	9.59686e+07	4.18921e+08	7.54963e+08	2.92341e+08	1.88092e+08	3.27911e+08	6.70541e+07	9.09279e+08	5.70208e+07	6.76935e+07	5.12959e+08
O15230	High	Laminin subunit alpha-5 OS=Homo sapiens OX=9606 GN=LAMA5 PE=1 SV=8	16	43	195	43	3695	399.5	7.02	5.51247e+08	2.54963e+08	3.15877e+08	4.31647e+08	1.26501e+09	2.13791e+08	1.53119e+08	2.54128e+08	1.43684e+08	3.11699e+09	2.64746e+08	1.10044e+09	2.2201e+08	3.40167e+08	3.96558e+08	1.14087e+09	2.70286e+09	9.23121e+08	2.7846e+08	3.79875e+08	2.30761e+08	5.80735e+07	3.47856e+08	1.9339e+08	1.38622e+08	7.74253e+08	4.03929e+08	3.22372e+08	1.56957e+08	8.1458e+07	8.15383e+08	4.49595e+09	1.64559e+08	2.96582e+09	3.21465e+08	1.16062e+09	5.17652e+09	7.00987e+08	7.9089e+08	3.34108e+08
Q5D862	High	Filaggrin-2 OS=Homo sapiens OX=9606 GN=FLG2 PE=1 SV=1	23	28	297	28	2391	247.9	8.31	4.14248e+08	2.78714e+08	1.54882e+08	1.34858e+08	2.56898e+09	2.27768e+09	1.09201e+09	4.42747e+08	9.75614e+08	1.21454e+09	8.57851e+08	4.20174e+07	4.74394e+08	9.80943e+07	2.29007e+08	5.26321e+07	1.6885e+09	2.45537e+09	2.95239e+09	1.05528e+09	3.90962e+08	9.90093e+07	5.91215e+07	4.97652e+07	2.42052e+08	1.94152e+08	3.59478e+08	1.57887e+09	9.37001e+07	1.47974e+08	1.09023e+09	6.10442e+08	5.30518e+07	1.46364e+08	8.21247e+07	1.03882e+09	5.3362e+08	8.21902e+07	7.92219e+07	1.30672e+09
Q9Y6R7	High	IgGFc-binding protein OS=Homo sapiens OX=9606 GN=FCGBP PE=1 SV=3	13	41	587	41	5405	571.6	5.34	3.60691e+08	3.92481e+09	5.13195e+09	1.08855e+09	4.59138e+09	2.11731e+08	1.58027e+09	1.3253e+09	1.82412e+08	2.05227e+09	3.91842e+08	1.32496e+09	8.77317e+08	5.29016e+09	5.6958e+08	1.84818e+09	2.22514e+09	8.86118e+09	3260023572	2.82359e+09	2.19039e+08	7.06211e+07	1.77337e+09	6.30407e+07	1.44442e+09	8.38951e+08	5.13284e+09	7.11987e+09	6.89399e+08	3.75648e+07	2.28084e+09	5.34957e+09	4.80672e+08	9.27882e+09	8.73749e+07	2.12313e+09	2.71091e+09	2.42826e+10	2.4529e+10	1.06404e+10
O75165	High	DnaJ homolog subfamily C member 13 OS=Homo sapiens OX=9606 GN=DNAJC13 PE=1 SV=5	26	47	176	47	2243	254.3	6.74	1.20673e+08	7.10282e+07	5.64293e+08	9.36227e+08	5.16321e+08	1.59294e+08	2.31038e+08	4.5055e+08	6.03516e+07	2.13224e+08	2.78398e+08	1.21996e+08	3.7307e+08	1.25706e+08	6.09095e+08	3.24072e+08	1.70294e+09	3.43815e+08	4.14219e+08	4.38403e+08	1.51003e+08	4.38524e+08	2.49837e+08	4.78094e+07	2.46634e+09	9.89609e+07	4.75586e+08	1.01364e+09	9.4521e+07	8.73521e+08	1.44719e+09	1.75314e+09	6.01557e+07	1.21039e+09	6.80678e+07	2.34703e+08	1.40301e+08	2.33725e+08	2.5228e+08	7.90455e+08
B7ZLM6	High	X-prolyl aminopeptidase (Aminopeptidase P) 2, membrane-bound OS=Homo sapiens OX=9606 GN=XPNPEP2 PE=2 SV=1	36	24	950	24	674	75.6	6.04	1.36362e+10	12251182920	5.5599e+09	1.08464e+10	5.65715e+09	8.60162e+09	2.42845e+09	6.53597e+09	6.14732e+09	2.96509e+09	2.22039e+10	4.8066e+09	8.36577e+09	1.56113e+09	8.00464e+09	1.50383e+10	5.56763e+09	6.43657e+09	3.96049e+09	1.3466e+09	5.55613e+09	6.35297e+08	2.83955e+09	5.37588e+08	4.43234e+08	5.9744e+08	1.46105e+09	1.14158e+09	5.38451e+08	1.59994e+09	3.41759e+09	2.47528e+09	7.75267e+08	1.75533e+09	9.23285e+08	7.85787e+09	9.17953e+09	9.80204e+09	9.31e+09	4.79908e+09
Q9BYF1	High	Angiotensin-converting enzyme 2 OS=Homo sapiens OX=9606 GN=ACE2 PE=1 SV=2	42	25	691	25	805	92.4	5.54	1.03091e+10	5.33077e+09	1.31204e+09	2.32134e+09	1.11504e+09	5.75444e+08	1.09071e+09	4.20885e+08	8.30871e+08	2.58626e+08	1.52994e+09	1.04984e+09	1.44602e+09	7.48092e+08	2.89831e+09	1.71153e+09	2.05142e+09	3.46151e+09	1.52581e+09	8.13379e+08	1.03759e+09	7.04903e+08	3.39788e+08	3.4542e+08	7.88024e+08	3.12265e+08	8.52873e+08	1.31345e+08	5.20817e+08	1.49199e+09	8.51789e+08	8.86615e+08	5.94515e+08	1.6021e+09	9.98046e+08	1.77954e+09	2.90287e+09	1.03583e+09	1.22814e+09	2.69057e+09
Q2TU34	High	Fructose-1,6-bisphosphatase 1 OS=Homo sapiens OX=9606 GN=FBP1 PE=1 SV=1	54	24	861	24	338	36.8	6.99	2.43423e+09	2.92823e+09	8.04846e+08	1.45674e+09	1.95219e+09	9.56447e+08	1.88903e+09	7.05983e+08	1.80357e+09	2.28712e+09	1.00924e+10	2.68568e+09	4.84802e+09	2.73158e+09	6.19687e+09	9.00998e+09	1.60318e+09	4.02036e+09	8.48202e+08	2.56957e+09	4.69434e+09	3.51028e+08	1.74096e+09	1.84133e+09	7.67376e+08	5.82446e+08	1.54909e+10	2.88167e+08	1.86035e+09	1.48244e+09	2.10018e+09	3.70866e+09	2.50735e+09	1.28318e+09	2.42465e+09	3.20442e+09	4.21401e+09	2.59675e+09	2.5866e+09	5.65205e+08
A0A494C0G5	High	Agrin OS=Homo sapiens OX=9606 GN=AGRN PE=1 SV=1	23	32	805	3	1940	203	6.55	1.10814e+08	7.92314e+07	3.29167e+07	1.04816e+08	1.62573e+07	2.77528e+06	7.32176e+07	0	9.52612e+07	2.70465e+07	2.07848e+08	1.01621e+08	1.19158e+08	1.08211e+08	3.53552e+07	3.2894e+08	3.10987e+07	2.56992e+08	1.78693e+07	7.82876e+07	2.5849e+08	3.38624e+07	3.30466e+07	1.53313e+08	9.17168e+06	7.14628e+07	1.86306e+08	0	6.7859e+07	6.41222e+07	3.9972e+07	8.38834e+06	1.49214e+08	0	8.31872e+07	3.05397e+08	3.86706e+08	1.95844e+08	2.25534e+08	3.80306e+08
Q04609	High	Glutamate carboxypeptidase 2 OS=Homo sapiens OX=9606 GN=FOLH1 PE=1 SV=1	46	28	195	28	750	84.3	6.98	1.06319e+07	4.67927e+08	7.66054e+08	2.52798e+09	1.73118e+08	3.80191e+07	1.55063e+08	6.93e+07	5.73326e+08	7.26174e+08	4.60764e+07	1.34911e+08	9.46922e+08	3.12624e+08	1.27719e+08	5.95861e+08	1.13799e+09	3.42857e+09	1.21422e+08	5.0929e+08	7.68626e+07	1.18773e+08	3.98182e+07	3.75082e+08	4.13669e+07	1.3985e+08	1.59608e+08	1.189e+08	1.50632e+08	1.90442e+08	2.08594e+09	3.96647e+09	6.67541e+07	1.6643e+09	6.3258e+07	1.23916e+09	2.98237e+09	9.934e+08	1.00685e+09	1.69132e+09
Q9H6S3	High	Epidermal growth factor receptor kinase substrate 8-like protein 2 OS=Homo sapiens OX=9606 GN=EPS8L2 PE=1 SV=2	50	31	653	31	715	80.6	6.84	1.78689e+09	4.38497e+09	1.4579e+10	2.52157e+09	9.78834e+08	5.06754e+08	4.87578e+08	1.79081e+09	1.33581e+09	4.63191e+08	2.35218e+09	7.15126e+08	2.69458e+09	3.26307e+08	3.50084e+09	3.28583e+09	2.27791e+09	1.29215e+09	7.91037e+08	4.03267e+09	1.29593e+09	1.67385e+08	6.37721e+08	1.96058e+08	415490292	2.63282e+08	3.31284e+09	4.33258e+08	8.21551e+08	4.76711e+08	1.23279e+09	2.18263e+09	2.23353e+08	1.24726e+10	3.22276e+08	1.12586e+09	3.27942e+09	3.37287e+09	3.1051e+09	7.97142e+09
Q6P452	High	Annexin OS=Homo sapiens OX=9606 GN=ANXA4 PE=1 SV=1	72	28	1398	27	299	33.5	5.86	5.10551e+09	8.77017e+09	9.03271e+09	9.27791e+09	7.14399e+09	8.33495e+09	2.81181e+09	8.33685e+09	5.43351e+09	2.97561e+09	9.86021e+09	1.80214e+09	8.18585e+09	1.77523e+09	14973295678	9.02326e+09	6.68552e+09	6.42812e+09	1.67881e+10	1.2954e+09	3.33061e+09	6.64751e+08	2.13245e+09	6.43438e+08	2.12253e+10	4.77612e+08	8.08252e+08	3.5061e+10	7.26881e+08	5.10167e+09	2.40027e+09	3.56795e+09	7.99384e+08	1.08772e+08	1.45286e+09	5.31829e+09	7.27202e+09	4.26979e+09	4.29339e+09	3.11802e+09
Q01082	High	Spectrin beta chain, non-erythrocytic 1 OS=Homo sapiens OX=9606 GN=SPTBN1 PE=1 SV=2	25	47	226	42	2364	274.4	5.57	3.39971e+08	4.74388e+08	4.177e+08	1.40642e+09	6.53233e+08	1.98571e+08	4.84933e+08	7.33292e+08	1.01645e+08	6.71029e+08	1.0388e+09	1.22301e+08	7.03023e+08	1.96791e+08	3.95389e+08	6.81921e+08	1.01283e+09	4.7262e+08	3.52282e+08	1.50062e+08	4.29212e+08	4.39508e+07	3.54027e+08	3.78859e+08	8.02596e+08	1.48085e+08	2.8194e+08	5.06327e+08	1.41315e+08	2.47984e+08	1.94514e+09	7.18725e+08	1.95413e+08	8.64958e+08	1.75263e+08	2.29343e+08	4.41113e+08	5.41864e+08	5.88754e+08	3.00592e+07
Q3LXA3	High	Triokinase/FMN cyclase OS=Homo sapiens OX=9606 GN=TKFC PE=1 SV=2	49	23	761	23	575	58.9	7.49	2.71282e+09	2.49519e+09	1.70406e+09	6.54153e+09	2.34334e+09	1.21322e+09	1.26329e+09	9.31156e+08	1.88503e+09	6.50545e+08	8.58404e+09	1.68313e+09	3.88526e+09	1.16439e+09	4.52409e+09	5.23011e+09	1.00371e+09	2.45622e+09	1.88565e+09	1.14223e+09	2.68657e+09	2.15603e+08	5.80906e+08	6.53206e+08	6.68715e+08	4.19742e+08	5.56233e+09	3.91809e+08	5.87142e+08	1.42951e+09	1.27811e+09	1.23716e+09	7.54032e+08	1.51391e+09	9.00752e+08	3.12907e+09	9.68945e+09	3.53322e+09	3.42941e+09	1.8608e+09
P55017	High	Solute carrier family 12 member 3 OS=Homo sapiens OX=9606 GN=SLC12A3 PE=1 SV=3	30	31	560	31	1021	113.1	7.88	1.69634e+10	3.72025e+10	1.26218e+09	4.18886e+08	2.43086e+09	3.37814e+08	6.33818e+08	1.14256e+09	3.71716e+09	1.3008e+09	2.03185e+09	5.29692e+08	1.64039e+09	2.25292e+08	3.00176e+09	7.94518e+09	4672466855	2.20197e+09	7.9362e+08	2.17583e+09	8.51358e+08	6.3524e+07	7.86468e+08	6.56327e+07	1.43075e+09	5.32527e+07	7.81165e+08	2.20093e+08	4.5595e+08	289721141	1.62405e+09	1.99296e+09	1.059e+08	2.21053e+09	8.1156e+08	1.05823e+09	7.14858e+08	1.0671e+09	1.09718e+09	1.64031e+09
F5H5D3	High	Tubulin alpha chain OS=Homo sapiens OX=9606 GN=TUBA1C PE=1 SV=1	42	24	2043	6	519	57.7	5.07	3.44597e+08	5.52498e+08	5.56749e+08	1.80724e+09	8.87865e+08	3.24198e+08	4.30535e+08	3.01995e+08	1.9388e+08	2.84495e+08	8.6528e+08	2.68641e+08	1.07271e+09	2.3422e+08	6.06393e+08	7.50599e+08	6.04672e+08	7.19578e+08	2.8985e+08	5.08001e+08	4.30323e+08	2.70698e+08	6.71174e+08	1.14475e+08	7.36339e+08	1.39856e+08	3.08905e+08	7.41966e+08	3.20912e+08	2.43612e+08	1.6962e+08	1.53682e+08	2.11778e+08	1.0421e+09	2.01786e+08	5.24e+08	6.30276e+08	7.82305e+08	8.53292e+08	8.88323e+08
B2R888	High	Monocyte differentiation antigen CD14 OS=Homo sapiens OX=9606 PE=2 SV=1	39	17	2059	17	375	40	6.23	4.9345e+09	7.38545e+09	1.96731e+09	8.09518e+08	3.76112e+09	8.95118e+08	8.04499e+09	6.74289e+08	3.12576e+10	1.0548e+09	5.11625e+09	20630790630	1.32089e+10	2.18766e+10	27220025717	1.42814e+10	5.38517e+09	5.18123e+10	1.04644e+10	1.92394e+10	22609310284	2.43914e+08	2.13953e+09	27271939239	4.11704e+08	8.68651e+09	2.81934e+10	1.07631e+09	3.54689e+10	2.09553e+10	3.78687e+10	4.94509e+09	3.32329e+10	4.35422e+09	1.14544e+10	3.50428e+10	9.08662e+09	4.35181e+09	4.60259e+09	3.00824e+10
Q6MZQ6	High	Uncharacterized protein DKFZp686G11190 OS=Homo sapiens OX=9606 GN=DKFZp686G11190 PE=2 SV=1	40	24	6377	1	475	52	8.06	4.5989e+07	0	0	0	0	0	2.84728e+07	0	1.15947e+07	2.17355e+07	6.77545e+07	0	5.35644e+07	1.25458e+08	4.22407e+07	9.84866e+07	1.8077e+07	4.32255e+07	7.36672e+07	1.82301e+08	9.61216e+07	2.37774e+08	4.95826e+07	1.01662e+08	0	3.67896e+08	2.05335e+07	5.98188e+07	4.66106e+07	5.62961e+08	5.48346e+07	0	2.72207e+07	3.10359e+07	0	6.27128e+07	5.88901e+06	0	0	0
Q7Z351	High	Uncharacterized protein DKFZp686N02209 OS=Homo sapiens OX=9606 GN=DKFZp686N02209 PE=2 SV=1	38	23	6386	1	482	52.8	8.48	1.13164e+08	1.4779e+07	0	2.32458e+07	0	0	4.7306e+07	3.07301e+07	1.13941e+07	5.1653e+07	2.36168e+08	7.5961e+07	4.89966e+06	4.17874e+08	1.24653e+08	7.22412e+07	0	1.51476e+08	1.37633e+08	1.69563e+07	0	5.05682e+07	6.99785e+06	8.42107e+07	0	1.01917e+08	6.1495e+07	4.19463e+07	5.00733e+06	1.24691e+08	0	0	7.59654e+07	0	6.09381e+07	3.06613e+06	4.25919e+07	0	0	0
P35858	High	Insulin-like growth factor-binding protein complex acid labile subunit OS=Homo sapiens OX=9606 GN=IGFALS PE=1 SV=1	42	23	678	23	605	66	6.79	1.83942e+09	3.70628e+08	2.01864e+09	3.28465e+08	6.08127e+08	3.35423e+08	1.24632e+09	3.78066e+08	1.7126e+09	2.23214e+08	2.27739e+09	8.7197e+08	4.70222e+08	8.08553e+08	1.53417e+08	1.78108e+09	4.49062e+08	2.36757e+09	7.02534e+08	7.16812e+08	3.95093e+09	4.43208e+09	1.82378e+08	1.12751e+09	6.7523e+07	3.98431e+07	1.399e+08	2.05613e+08	2.68359e+08	8.92793e+09	2.77099e+09	6.55757e+08	1.17483e+09	1.58946e+09	1.10029e+09	7.94461e+09	3.45785e+08	1.31217e+09	1.25105e+09	1.35262e+09
B3KQS1	High	cDNA PSEC0102 fis, clone NT2RP2003127, highly similar to Prominin-1 OS=Homo sapiens OX=9606 PE=2 SV=1	33	23	978	23	856	96.1	7.27	4.54549e+09	7.90983e+09	1.37287e+09	7.8126e+08	9.9854e+08	7.27296e+08	8.28425e+08	1.52579e+09	9.69252e+08	2.33812e+09	4.93217e+09	1.8313e+09	3.56726e+09	1.10723e+09	2.93206e+09	9.40899e+09	1.48284e+09	3.61618e+09	2.89814e+09	3.00453e+09	2.81101e+09	3.60645e+08	1.2798e+09	1.22097e+09	6.66978e+08	3.18367e+08	2.53755e+09	4.3928e+08	2.57771e+09	1.32724e+09	2.39962e+09	2.18631e+09	2.03817e+09	3.53356e+09	2.46821e+09	4.21079e+09	3.57475e+09	2.89655e+09	2.82591e+09	2.85539e+09
A2A274	High	Aconitate hydratase, mitochondrial OS=Homo sapiens OX=9606 GN=ACO2 PE=1 SV=1	45	36	738	36	805	87.8	7.37	1.12448e+10	9.01518e+09	5.00884e+09	3.86987e+09	6.98752e+09	7.29411e+09	9380611620	1.83719e+09	1.78199e+10	5.92278e+08	7.10994e+09	1.32033e+09	7.8124e+09	8.66077e+08	3.70341e+09	3.23159e+09	8.01555e+08	6.86193e+09	2.272e+09	1.15754e+09	1.68306e+09	7.24039e+08	2.90236e+09	2.1609e+08	7.77181e+08	6.7773e+08	4.66872e+08	1.48261e+09	4.02971e+08	1.91218e+09	2.87463e+09	2.56309e+09	1.99e+08	1155161897	4.05946e+08	2.46051e+09	6.15112e+09	2.06663e+09	2.21638e+09	2.63207e+09
A0A1B0GVD5	High	Cathepsin D OS=Homo sapiens OX=9606 GN=CTSD PE=1 SV=1	39	21	1706	21	409	44.2	6.54	16934725658	3.44356e+09	8.80983e+09	4.04339e+09	5.37586e+09	2.536e+09	1.49443e+10	8.55576e+08	1.15676e+10	1.01235e+09	1.40067e+10	5.25053e+09	1.93122e+10	1.58155e+10	7.12041e+09	2.10797e+10	8.27323e+09	1.12377e+10	7.21918e+09	2.64837e+10	6.80511e+09	2.19502e+09	1.69718e+10	7.59196e+09	7.68218e+08	6.66584e+09	3.22767e+10	1.05347e+09	3.82088e+10	7.21688e+09	8.66543e+09	1.31752e+10	1.0618e+10	1.19631e+10	1.30789e+10	5.0521e+09	6.6527e+09	1.42978e+09	1.57313e+09	4.03344e+09
B4DVE1	High	cDNA FLJ53478, highly similar to Galectin-3-binding protein OS=Homo sapiens OX=9606 PE=2 SV=1	34	24	1794	24	573	64.1	5.47	3.19772e+09	3.82365e+09	2.66687e+09	6.44715e+09	4.3598e+09	4.96925e+09	3.31984e+09	8.41311e+09	4.16717e+09	2.72811e+10	2.50376e+10	1.72876e+10	1.66571e+10	5.02446e+10	5.2825e+09	5.35996e+10	3.4937e+09	5.24771e+09	8.60147e+09	2.75206e+10	6.52341e+10	6.99362e+08	2.49119e+10	2.56276e+10	8.96999e+08	1.64677e+10	2.69317e+10	5.53388e+09	5.22591e+10	1.34817e+09	12618559708	1.02396e+10	34669598936	8.51757e+09	3.94844e+10	1.64878e+10	9.5489e+09	1.87217e+10	1.9192e+10	4.11932e+09
Q53F91	High	Villin 1 variant (Fragment) OS=Homo sapiens OX=9606 PE=2 SV=1	55	38	590	38	827	92.7	6.32	9.32652e+09	1.81696e+09	1.55385e+09	2.62102e+09	2.0056e+09	5.05148e+08	8.34597e+08	9.4889e+08	9.33423e+08	4.07432e+08	2.64032e+09	6.00874e+08	2.83657e+09	4.77174e+08	3.15139e+09	1.92505e+09	6.26502e+08	1.11347e+09	8.33446e+08	1.05792e+09	9.33142e+08	2.29786e+09	2.47799e+08	7.67887e+08	2.60015e+09	8.21185e+08	1.90239e+09	5.81067e+08	1.12677e+09	1.71977e+09	1.99168e+09	4.85382e+09	6.15751e+08	2.68917e+09	6.58609e+08	1.14102e+09	3.31808e+09	2.05498e+09	2.16391e+09	4.47145e+09
P04844	High	Dolichyl-diphosphooligosaccharide--protein glycosyltransferase subunit 2 OS=Homo sapiens OX=9606 GN=RPN2 PE=1 SV=3	48	21	329	21	631	69.2	5.69	7.99285e+07	4.07791e+08	7.2518e+09	1.30653e+09	6.39337e+08	7.35801e+08	2.34345e+08	1.34528e+09	2.40021e+08	8.18914e+07	3.60188e+08	9.6905e+07	5.60552e+08	1.21837e+08	9.501e+08	3.28439e+08	3.78058e+09	2.34948e+08	1033703955	3.33774e+09	2.11709e+08	5.4344e+06	6.59723e+08	2.43911e+07	2.26119e+09	1.16987e+08	5.64976e+08	1.99371e+09	0	1.35062e+08	4.61181e+08	2.13247e+09	2.92388e+07	8.30388e+09	6.59119e+07	2.2365e+08	4.08167e+08	8.08736e+08	8.71129e+08	9.76878e+09
P07195	High	L-lactate dehydrogenase B chain OS=Homo sapiens OX=9606 GN=LDHB PE=1 SV=2	46	21	1705	20	334	36.6	6.05	3.21051e+10	2.37775e+10	4.18731e+09	2.97018e+10	9.67193e+09	7.91315e+09	1.11084e+10	5.3553e+09	1.14789e+10	1.27599e+09	2.79157e+10	7.66592e+09	2.09511e+10	8.0126e+09	2.26649e+10	3.65773e+10	9.50905e+09	2.0266e+10	1.3265e+10	6.05884e+09	19208628279	1.87043e+09	6.50393e+09	3.58907e+09	6.68885e+09	2.5879e+09	9.4865e+09	4.21411e+09	6.04217e+09	7.60254e+09	5.48049e+09	9.05077e+09	6.48542e+09	1.07232e+10	9.85268e+09	1.31138e+10	1.80492e+10	2.2134e+10	2.22941e+10	7.72107e+09
Q6N093	High	Uncharacterized protein DKFZp686I04196 (Fragment) OS=Homo sapiens OX=9606 GN=DKFZp686I04196 PE=2 SV=1	36	18	5504	1	417	46	7.59	0	0	0	7.76277e+06	3.19221e+07	5.05016e+07	5.43812e+08	0	0	0	1.6623e+07	0	0	6.15283e+06	6.69325e+06	1.17343e+07	1.94169e+07	6.98479e+06	6.3461e+06	0	8.78376e+06	1.9224e+07	1.34869e+07	0	0	4.80998e+07	2.19772e+07	3.66263e+08	1.90542e+07	3.89969e+07	9.04649e+07	7.68068e+07	0	3.84054e+07	0	0	0	7.76352e+07	0	2.05089e+07
F5H2F4	High	C-1-tetrahydrofolate synthase, cytoplasmic OS=Homo sapiens OX=9606 GN=MTHFD1 PE=1 SV=2	46	39	616	39	964	104.6	7.59	2.76243e+09	2.3235e+09	2.4434e+09	7.03225e+09	3.11267e+09	8.10259e+08	1.05957e+09	1.2986e+09	1.83221e+09	7.4874e+08	7.2009e+09	1.05708e+09	4.56651e+09	8.18766e+08	5.58074e+09	4.2434e+09	2.05712e+09	1.93354e+09	2.60374e+09	7.98635e+08	2.66575e+09	7.5068e+08	9.681e+08	1.85181e+08	2.2384e+09	3.43841e+08	4.7567e+08	7.14957e+08	5.74128e+08	1.38661e+09	4299360698	1.21333e+09	5.84699e+08	1.67225e+09	6.79348e+08	1.90911e+09	3.73989e+09	2.94113e+09	2.96536e+09	1.8135e+09
Q12860	High	Contactin-1 OS=Homo sapiens OX=9606 GN=CNTN1 PE=1 SV=1	38	30	359	30	1018	113.2	5.9	3.47464e+08	3.2868e+08	5.6339e+08	3.17078e+08	1.16059e+09	1.06087e+08	9.15883e+08	1.01542e+08	6.10255e+08	3.24384e+08	3.17095e+09	1.53082e+09	4.95404e+08	2.80174e+09	6.71013e+07	1.43171e+09	1.073e+09	4.66573e+08	3.27437e+07	1.46104e+09	3.66544e+09	4.04958e+07	1.86569e+09	1.92844e+09	7.02481e+08	3.06459e+08	2.57652e+09	7.58653e+08	1.55138e+09	1.82399e+07	1.93051e+09	7.86804e+08	4.82572e+09	1.24454e+09	3.06856e+09	2.97472e+08	9.40166e+08	3.36065e+08	2.75468e+08	3.5185e+08
V9HW89	High	Epididymis secretory sperm binding protein Li 95n OS=Homo sapiens OX=9606 GN=HEL-S-95n PE=2 SV=1	48	19	883	1	357	38.3	7.97	2.2166e+08	9.15945e+07	6.59722e+07	1.35719e+09	6.96952e+07	1.81516e+07	0	1.64414e+08	7.08569e+07	0	2.93994e+08	6.10062e+07	1.09744e+08	8.73499e+07	4.60632e+08	3.21169e+08	0	8.31487e+08	1.2769e+08	7.05833e+07	1.58176e+08	3.60922e+07	4.64073e+07	6.35865e+06	4.31635e+07	6.07547e+07	1.13906e+06	3.49657e+07	0	1.15308e+08	5.98949e+07	5.19805e+07	0	6.79238e+07	2.73682e+07	9.60592e+08	7.4257e+08	5.4079e+08	5.65905e+08	5.87515e+08
A8K7Q1	High	cDNA FLJ77770, highly similar to Homo sapiens nucleobindin 1 (NUCB1), mRNA OS=Homo sapiens OX=9606 PE=2 SV=1	58	27	422	26	461	53.9	5.25	2.27739e+08	8.59265e+08	3.3447e+08	1.73863e+09	6.52651e+08	7.14919e+08	1.74663e+09	1.46072e+08	9.89715e+08	2.02289e+08	1.9484e+09	1.34148e+09	1.04417e+09	3.20509e+09	1.9946e+08	2.40783e+09	4.31682e+08	1.14346e+09	3.58409e+08	9.64687e+08	2.07051e+09	1.23708e+08	1.30261e+09	1.46322e+09	4.41526e+08	4.28913e+09	1.39775e+09	4.29166e+08	1.54938e+09	1.69426e+08	1.0208e+09	1.0599e+09	3.77704e+09	1.4445e+09	2.93861e+09	3.95373e+08	3.32985e+09	1.23658e+09	1.26979e+09	1.16601e+09
Q7Z7M0	High	Multiple epidermal growth factor-like domains protein 8 OS=Homo sapiens OX=9606 GN=MEGF8 PE=1 SV=2	13	22	474	22	2845	302.9	6.87	8.02944e+08	1.18382e+08	1.82183e+08	3.55667e+08	5.16606e+08	1.73347e+08	8.41355e+08	9.96856e+07	4.41482e+08	4.65894e+08	2.72454e+09	2.35683e+09	1.01686e+09	2.17561e+09	5.1908e+08	4.12648e+09	2.1138e+09	3.25693e+09	5.30653e+08	1.21799e+09	3.15941e+09	1.95645e+08	8.58628e+08	3.19992e+09	9.22443e+07	5.36392e+08	1.52791e+09	1.50434e+08	2.38126e+09	9.90474e+08	8.8315e+08	1.58043e+09	1.95782e+09	1.12977e+10	2.04582e+09	1.47529e+09	1.19545e+09	5.26289e+08	5.23523e+08	2.84186e+08
Q53HQ7	High	Elongation factor 1-alpha (Fragment) OS=Homo sapiens OX=9606 PE=2 SV=1	44	22	1686	3	462	50.2	8.94	1.4185e+09	1.36903e+09	1.37938e+09	6.10617e+09	1.90819e+09	4.94045e+08	6.18899e+08	2.09678e+09	3.86914e+08	3.6153e+08	1.73885e+09	9.4634e+08	2.28386e+09	9.41987e+08	3.4772e+09	2.81128e+09	2.61013e+09	2472615616	4.86894e+08	6.64451e+08	1.08043e+09	5.31474e+08	2.03789e+09	6.68876e+08	1.60475e+09	6.43441e+08	1.0015e+09	1.24472e+09	4.38346e+08	6.50569e+08	5.45744e+08	6.05669e+08	6.34503e+08	3.67177e+08	2.94507e+08	2.34701e+09	2.71153e+09	2.75042e+09	2.82095e+09	2.7475e+09
Q16706	High	Alpha-mannosidase 2 OS=Homo sapiens OX=9606 GN=MAN2A1 PE=1 SV=2	44	40	449	39	1144	131.1	7.58	8.13647e+08	2.98626e+08	1.25232e+09	8.51416e+08	1.91536e+09	2.1256e+08	4.8246e+08	2.48846e+08	1.09593e+08	2.41181e+08	2.82727e+09	1.23664e+09	9.6223e+08	4.98249e+08	2.44288e+08	3.77106e+09	1.82727e+09	2.07304e+09	1.35508e+09	1.18503e+09	2.30476e+09	2.31348e+07	1.04579e+09	1.90203e+08	1.60198e+08	2.09284e+08	1.34711e+09	4.67616e+08	4.37005e+08	3.00704e+08	1.3762e+09	1.48843e+09	4.09909e+08	2.7839e+09	1.01264e+09	1.54248e+09	2.21947e+08	2.4241e+09	2.34815e+09	1.58816e+09
P30086	High	Phosphatidylethanolamine-binding protein 1 OS=Homo sapiens OX=9606 GN=PEBP1 PE=1 SV=3	75	17	1146	17	187	21	7.53	6.62975e+09	9.59287e+09	1.07315e+09	5.9656e+09	1.99748e+09	1.56701e+09	9.02787e+09	1.08598e+09	4.80808e+09	3.22894e+09	1.12309e+10	5.49493e+09	7.84059e+09	4.73836e+09	5.86527e+09	1.60423e+10	1.17092e+09	1.19584e+10	1.35418e+09	5.11346e+09	6.38659e+09	1.66143e+09	3.47875e+09	2.69886e+09	1.04863e+09	1.7918e+09	5.74394e+09	7.11779e+08	6.49166e+09	3.02213e+09	2.77268e+09	3.20202e+08	8.42253e+09	3.81534e+09	6.21551e+09	7.36557e+09	3.66019e+09	3.22578e+09	3.11365e+09	1.66055e+09
P01833	High	Polymeric immunoglobulin receptor OS=Homo sapiens OX=9606 GN=PIGR PE=1 SV=4	27	24	2257	24	764	83.2	5.74	3.22392e+09	4.84362e+09	7.20057e+09	4.00032e+09	3.78189e+09	2.58914e+09	6.70938e+09	2.77387e+09	14176711605	1.21599e+10	33074080346	2.25945e+10	1.11695e+10	7.89938e+10	4.26254e+09	38446276907	3.37332e+09	1.04541e+10	1.36151e+10	4.7988e+10	4.9272e+10	3.76611e+08	2.79583e+10	1.74706e+10	1.2761e+09	2.95993e+10	5.68344e+10	1.5242e+10	4.68413e+10	1.41416e+09	2.46649e+10	2.53855e+10	2.94461e+10	3.15876e+10	4.90267e+10	1.0436e+10	4.0823e+09	1.61531e+10	16212399407	6.46678e+09
P78371	High	T-complex protein 1 subunit beta OS=Homo sapiens OX=9606 GN=CCT2 PE=1 SV=4	67	30	524	8	535	57.5	6.46	3.4783e+08	4.26585e+08	2.24219e+09	2.20218e+09	5.83104e+09	4.79403e+08	1.65537e+09	4.08325e+08	6.71841e+08	1.76328e+08	1.53665e+09	1.31208e+08	1.58547e+09	1.11458e+08	1.01099e+09	7.98172e+08	1.55712e+09	8.76232e+08	2.92385e+08	2.07936e+09	4.04505e+08	1.72957e+08	1.30493e+08	9.94463e+08	1.24606e+08	1.41705e+08	5.12905e+08	2.27144e+08	1.00668e+08	2.14806e+08	4.50995e+08	2.32641e+09	2.9071e+08	6.19187e+09	6.54549e+07	6.32664e+08	1.07121e+09	8.29648e+08	8.13771e+08	3.54631e+09
P40763	High	Signal transducer and activator of transcription 3 OS=Homo sapiens OX=9606 GN=STAT3 PE=1 SV=2	45	27	253	27	770	88	6.3	1.82696e+08	3.75334e+08	2.27553e+09	1.19156e+09	1.22122e+09	1.19497e+08	2.07031e+08	9.3283e+08	3.0718e+07	8.35691e+07	1.66296e+08	2.60865e+07	1.96014e+08	8.62429e+07	5.5683e+08	3.871e+08	1.741e+09	5.704e+08	5.32597e+08	6.66025e+08	1.69915e+08	3.60745e+07	2.05133e+09	7.65153e+07	2.74234e+09	9.34897e+07	1.13945e+09	8.28124e+08	3.69063e+07	2.95215e+07	3.00711e+09	1.44551e+09	6.87585e+07	2.9719e+09	1.58867e+08	6.06198e+08	1.67471e+09	6.44258e+08	7.85237e+08	1.32832e+09
O75612	High	Carboxylic ester hydrolase (Fragment) OS=Homo sapiens OX=9606 PE=2 SV=1	42	26	593	26	612	66.3	6.64	1.08506e+08	1.15486e+09	1.29652e+09	2.12689e+08	2.57841e+08	2.7461e+08	3.05735e+08	4.30466e+07	4.32245e+09	4.40717e+08	1.00913e+10	6.44937e+09	1.39378e+09	3.54245e+09	3.12692e+08	6.72989e+09	2.76853e+08	5.21957e+09	8.97991e+08	4.87305e+09	1.03046e+10	3.19856e+07	4.78753e+09	3.29718e+09	1.09987e+08	4.65986e+08	3.46249e+09	2.2179e+08	3.12387e+09	1.85141e+08	8.57025e+09	5.82984e+09	5.85418e+09	2.9697e+09	5.99695e+09	1.92173e+09	3.82261e+08	7.54676e+07	6.23902e+07	1.23602e+09
P00918	High	Carbonic anhydrase 2 OS=Homo sapiens OX=9606 GN=CA2 PE=1 SV=2	76	21	1046	21	260	29.2	7.4	1.05814e+10	1.05637e+10	1.32235e+10	5.60021e+09	3.32887e+09	2.27991e+09	1.7776e+09	1.97029e+09	5.6748e+09	3.95421e+09	5.35186e+09	2.93543e+09	6.53531e+09	1.69349e+09	5.94128e+09	14166282682	8.21403e+09	8.65361e+09	5.41324e+09	4.62493e+09	5.04319e+09	7.68494e+08	2.48352e+09	1.30703e+09	3.72332e+08	4.96834e+09	2.09373e+09	8.3136e+08	2.31544e+09	2.71661e+09	2.5277e+09	3.52478e+10	1.68446e+09	5.84983e+09	2.29075e+09	7.55137e+09	5.95846e+09	5.55483e+09	5.58388e+09	49931311158
P00738	High	Haptoglobin OS=Homo sapiens OX=9606 GN=HP PE=1 SV=1	41	25	861	13	406	45.2	6.58	6.42136e+09	6.42007e+07	5.10934e+08	6.7017e+07	5.07944e+08	3.39945e+08	6.57918e+09	1.76059e+08	2.79215e+09	9.86521e+08	3.08505e+08	1.85035e+08	3.57849e+08	2.19852e+10	3.43907e+09	8.56338e+07	1.02732e+09	7.59436e+07	9.33712e+08	4.57653e+08	3.06328e+08	16612111207	8.54106e+08	7.85871e+08	1.14256e+08	3.65907e+09	8.33352e+09	2.68212e+09	1.89348e+08	7.05439e+08	4.9982e+08	1.37855e+09	6.94863e+08	8.02657e+09	4.14365e+08	6.24943e+08	5.75893e+08	7.5112e+07	4.95545e+07	6.3895e+07
A0A140VJJ6	High	Testicular tissue protein Li 70 OS=Homo sapiens OX=9606 PE=2 SV=1	48	19	896	1	437	49.5	6.09	2.38205e+08	6.50332e+07	5.63012e+08	5.98004e+07	2.58513e+07	0	4.03566e+08	0	3.21267e+08	1.60818e+08	5.10128e+07	1.16216e+08	5.48264e+07	2.19049e+08	2.56282e+08	3.1312e+08	8.74401e+07	7.76659e+07	4.17454e+08	1.25853e+08	3.1736e+08	1.22231e+09	9.85519e+07	1.48304e+08	1.50813e+07	1.86756e+09	6.74377e+07	2.03923e+08	8.42519e+07	8.28093e+08	0	4.03602e+08	2.29291e+08	5.88968e+07	8.49773e+07	1.55176e+08	1.15822e+07	8.88561e+07	8.18794e+07	1.47587e+08
O94832	High	Unconventional myosin-Id OS=Homo sapiens OX=9606 GN=MYO1D PE=1 SV=2	48	42	387	41	1006	116.1	9.39	9.35612e+08	2.99054e+09	1.20257e+09	2.19103e+09	4.41239e+09	1.24176e+09	8.55172e+09	1.27195e+09	1.79258e+09	3.11528e+08	1.13792e+09	1.94077e+08	2.11973e+09	1.31983e+08	1.69415e+09	1.40887e+09	1.23366e+09	1.95313e+09	1.30722e+09	6.44081e+08	6.53289e+08	2.58258e+08	3.84904e+08	3.42308e+07	3.30133e+08	4.197e+08	5.05429e+08	8.28142e+08	4.3314e+08	5.37108e+08	1.23754e+09	4.72313e+09	1.20514e+08	1.62898e+09	2.48995e+08	1.36323e+09	1.68775e+09	1.57938e+09	1.58842e+09	9.03868e+08
Q9BXP8	High	Pappalysin-2 OS=Homo sapiens OX=9606 GN=PAPPA2 PE=1 SV=4	18	24	516	24	1791	198.4	5.47	2.54346e+08	1.19948e+08	3.08817e+09	1.37139e+08	5.51229e+08	6.69273e+07	8.30032e+08	6.87377e+07	5.60022e+08	4.11404e+08	3.8239e+09	7.1469e+08	1.39225e+09	2.05023e+09	5.87648e+07	1.31848e+09	2.10631e+08	1.36476e+09	1.82486e+08	2.54758e+09	3.57317e+09	1.04925e+09	5.13724e+08	2.21719e+09	5.3319e+07	1.38616e+09	4.14346e+09	1.09467e+08	8.3528e+09	9.33886e+08	8.27672e+08	1.40811e+09	1.8053e+09	1.00484e+09	1.90943e+09	5.35969e+08	1.28638e+09	3.86464e+08	4.16691e+08	3.5902e+08
P29350	High	Tyrosine-protein phosphatase non-receptor type 6 OS=Homo sapiens OX=9606 GN=PTPN6 PE=1 SV=1	58	29	210	29	595	67.5	7.78	2.16332e+08	9.55496e+08	1.76339e+10	7.45677e+08	1.8491e+08	9.03547e+08	1.58957e+09	1.3031e+09	2.91876e+08	2.71656e+08	6.88098e+08	1.20611e+08	3.78632e+08	2.35264e+08	1.81493e+08	1.97898e+08	2.11036e+09	3.77357e+08	5.21282e+08	1.88322e+09	2.44703e+08	4.24707e+07	1.08065e+09	3.37857e+08	10900448164	5.1017e+07	9.93356e+09	2.36448e+09	4.6393e+08	1.51898e+08	4.57181e+09	3.72219e+09	1.4155e+09	1.3936e+10	4.83132e+08	2.42811e+08	7.73404e+08	2.81671e+08	3.64941e+08	1.31313e+10
G3V2B9	High	Alpha-1-antitrypsin (Fragment) OS=Homo sapiens OX=9606 GN=SERPINA1 PE=1 SV=1	96	14	3175	1	105	11.8	4.64	4.1848e+07	1.68442e+07	4.85352e+06	5.77164e+07	1.34142e+07	1.61118e+08	2.8982e+08	1.56668e+07	1.48641e+08	0	1.71657e+07	1.62239e+07	1.76716e+07	2.06231e+07	8.7677e+06	4.25308e+07	0	6.08909e+07	1.58229e+08	2.568e+07	3.55373e+07	5.06512e+07	5.77065e+06	1.27716e+07	2.00572e+07	7.63775e+07	3.48974e+06	0	0	1.43956e+08	1.62234e+08	0	7.67766e+07	0	3.86876e+07	2.05498e+07	0	8.30087e+06	7.70209e+06	0
P12035	High	Keratin, type II cytoskeletal 3 OS=Homo sapiens OX=9606 GN=KRT3 PE=1 SV=3	42	33	2536	11	628	64.4	6.48	0	9.45113e+07	1.09136e+08	2.13789e+07	4.93501e+07	6.1388e+07	0	1.65566e+08	8.82948e+06	8.42471e+07	4.22353e+07	0	1.73527e+07	8.92227e+06	7.08165e+08	3.57404e+06	1.40647e+08	2.04995e+07	6.53221e+07	1.00752e+08	3.07164e+07	0	1.84022e+08	0	4.23645e+06	9.25306e+06	4.2343e+07	3.38165e+07	1.05156e+08	0	2.15351e+09	1.32607e+08	4.60955e+07	1.26763e+08	5.58517e+06	2.39688e+07	1.70727e+07	9.42921e+07	9.9382e+07	2.98447e+08
P11498	High	Pyruvate carboxylase, mitochondrial OS=Homo sapiens OX=9606 GN=PC PE=1 SV=2	39	31	172	31	1178	129.6	6.84	5.57812e+09	2.49472e+09	6.40162e+09	2.60703e+09	7.8168e+08	5.41241e+08	1.58881e+09	1.04349e+08	8.21063e+08	8.12896e+08	7.90703e+08	5.75354e+08	1.48625e+09	1.18045e+08	7.52015e+08	6.68859e+08	7.3458e+09	1.03458e+09	6.15903e+08	6.36588e+09	4.83946e+08	1.30636e+10	1.64865e+08	7.70655e+07	8.95835e+07	6.78132e+07	1.7855e+09	2.57066e+08	1.37796e+08	5.74948e+08	1.32552e+09	9.53453e+09	1.81314e+08	1.82159e+10	2.46797e+08	4.61794e+08	1.94288e+09	2.76692e+08	2.65819e+08	5.36026e+09
Q70J99	High	Protein unc-13 homolog D OS=Homo sapiens OX=9606 GN=UNC13D PE=1 SV=1	32	25	151	19	1090	123.2	6.65	3.38393e+07	5.04736e+07	5.58915e+08	1.28301e+08	7.3617e+07	3.38714e+08	4.43399e+08	5.00733e+08	1.06359e+08	7.51522e+07	0	0	0	7.25077e+07	4.35986e+07	1.48277e+07	5.91872e+08	9.02308e+07	1.58234e+08	1.11603e+09	2.69114e+07	1.5e+08	3.75427e+08	4.23554e+07	6.26315e+09	5.15484e+07	3.00595e+09	1.4586e+10	9.62821e+07	3.01083e+06	3.32741e+08	2.29523e+08	6.60288e+07	1.91211e+08	3.34187e+07	0	1.08485e+08	5.99982e+07	3.76759e+07	1.84444e+08
P53621	High	Coatomer subunit alpha OS=Homo sapiens OX=9606 GN=COPA PE=1 SV=2	38	39	301	39	1224	138.3	7.66	2.36113e+08	4.10689e+08	2.703e+09	3.09911e+09	1.03536e+09	5.92907e+08	6.34293e+08	1.55958e+09	2.1964e+08	3.95568e+08	8.08333e+08	7.44128e+07	8.68004e+08	1.81472e+08	1.17017e+09	5.20516e+08	9.15171e+08	7.39466e+08	1.0261e+09	7.33401e+08	4.63371e+08	5.71305e+07	1.00687e+09	6.9962e+07	2.52194e+09	2.29545e+08	3.02756e+08	1.16986e+09	7.35368e+07	1.09933e+08	1.27787e+10	8.15854e+08	2.89292e+08	6.89086e+08	2.07419e+08	6.69483e+08	9.58685e+08	1.38309e+09	1.39558e+09	8.628e+08
Q53G71	High	Calreticulin variant (Fragment) OS=Homo sapiens OX=9606 PE=2 SV=1	62	21	685	21	406	46.9	4.45	2.23128e+09	1.35262e+09	8.10284e+09	4.6376e+09	2.56036e+09	2.82513e+09	1.23398e+09	4.36806e+09	8.84982e+08	4.35986e+08	2.11969e+09	7.77914e+08	1.92543e+09	1.53564e+09	3.45463e+09	1.31793e+09	2.6353e+09	1.28302e+09	2.07555e+09	7.5764e+08	1.4253e+09	2.17685e+08	3.68181e+09	6.40074e+08	1.13623e+10	2.58286e+09	6.69832e+08	1.36745e+10	6.15085e+08	2.38697e+09	3.32318e+09	1.23019e+09	6.32191e+08	1.44141e+09	1.12749e+09	1.81697e+09	1.73961e+09	3.40682e+09	3.50844e+09	2.05258e+09
O00391	High	Sulfhydryl oxidase 1 OS=Homo sapiens OX=9606 GN=QSOX1 PE=1 SV=3	37	25	808	25	747	82.5	8.92	1.15722e+08	3.84228e+08	1.82147e+09	3.07631e+08	4.4768e+08	3.65376e+08	8.90383e+08	2.9009e+08	1.49859e+09	1.01069e+09	5.8326e+09	3.16521e+09	2.264e+09	3.33404e+09	5.80599e+08	7.2955e+09	1.72286e+09	3.93662e+09	3.89395e+09	3.78376e+09	7.40631e+09	5.88052e+07	2.12125e+09	1.66758e+09	9.15116e+08	3.21488e+09	4.1283e+09	4.26724e+08	3.49718e+09	4.35207e+08	4.61768e+09	6.0742e+09	3.67733e+09	2.74519e+09	3.93961e+09	3.02959e+09	4.60842e+09	1.13622e+09	1.03252e+09	2.16465e+09
P02144	High	Myoglobin OS=Homo sapiens OX=9606 GN=MB PE=1 SV=2	78	15	436	15	154	17.2	7.68	6.89569e+09	9.3073e+07	2.65463e+09	4.02661e+08	2.59203e+09	1.61386e+07	5.69674e+08	1.03062e+08	3.94898e+08	7.5158e+08	5.12786e+07	1.92996e+08	8.22241e+08	2.81166e+08	1.48353e+09	1.37528e+08	1.36243e+09	1.50522e+08	3.42382e+07	1.2871e+09	1.72109e+08	1.42849e+10	2.46171e+08	1.3484e+08	8.27172e+07	4.09873e+08	1.31067e+09	1.08068e+08	3.18862e+08	3.3398e+10	2.31847e+09	6.66538e+08	1.84589e+08	2.46539e+09	1.21272e+08	7.57432e+08	2.43013e+08	6.09483e+07	1.41332e+08	1578178075
P16278	High	Beta-galactosidase OS=Homo sapiens OX=9606 GN=GLB1 PE=1 SV=2	34	17	1459	16	677	76	6.57	2.43356e+09	3.97594e+09	3.15322e+09	4.95803e+09	4.25006e+09	2.54729e+09	2.44702e+09	1.70041e+09	4.13609e+09	3.22478e+08	9.23738e+09	1.05086e+10	4.49815e+09	1.47177e+10	3.20969e+09	1.40564e+10	2.37733e+09	8.5747e+09	1.13822e+10	7.04393e+09	3.61294e+09	2.47822e+08	8.3901e+08	1.35431e+09	6.52857e+08	2.86624e+09	9.11036e+09	3.10458e+08	3.45182e+09	3.43659e+09	9.02599e+09	3.85228e+09	4.39741e+09	3.39178e+09	7.13481e+09	1.37197e+10	6.00015e+09	2.77062e+09	2.96602e+09	2.43458e+09
Q07960	High	Rho GTPase-activating protein 1 OS=Homo sapiens OX=9606 GN=ARHGAP1 PE=1 SV=1	67	20	342	20	439	50.4	6.29	2.07479e+08	4.74444e+08	1.2256e+09	1.80554e+09	2.09758e+09	3.60823e+08	3.55048e+08	1.60513e+09	1.88314e+08	6.21533e+07	4.53473e+08	8.13716e+07	8.15959e+08	2.09671e+08	9.58765e+08	4.94226e+08	5.29627e+08	7.84183e+08	3.93392e+08	3.72075e+08	3.63294e+08	1.69617e+08	1.2388e+09	3.21079e+08	4.78051e+09	1.29305e+08	5.0506e+08	1.46179e+09	1.93262e+08	1.50367e+08	3.24861e+08	5.30258e+08	1.5446e+08	1.80328e+09	1.41181e+08	6.24928e+08	1.89832e+09	1.41229e+09	1.24234e+09	1.08384e+09
F5H265	High	Polyubiquitin-C (Fragment) OS=Homo sapiens OX=9606 GN=UBC PE=1 SV=1	99	19	3432	3	149	16.8	6.58	4.80522e+08	6.51846e+08	2.33146e+08	3.85704e+08	5.73544e+06	1.40763e+08	6.76996e+07	4.31832e+08	7.36028e+07	2.01795e+07	8.48611e+07	0	2.32165e+07	7.69147e+07	5.74065e+07	9.3714e+06	7.38857e+07	3.30977e+08	0	4.97795e+07	2.61989e+07	0	6.21447e+07	1.08383e+07	5.63074e+08	9.44372e+06	2.59451e+07	8.3503e+08	1.16536e+08	6.24123e+07	0	7.75905e+08	0	1.04145e+09	2.21831e+07	2.64047e+07	1.00331e+08	1.83755e+08	2.01419e+08	1.43054e+08
B4E1C2	High	Kininogen 1, isoform CRA_b OS=Homo sapiens OX=9606 GN=KNG1 PE=2 SV=1	23	23	2057	4	644	71.9	6.81	4.9043e+08	4.566e+08	0	1.52064e+08	2.52287e+08	5.02063e+07	3.57041e+07	4.77639e+07	6.32546e+08	3.1418e+07	4.51032e+08	3.17134e+09	4.67884e+08	4.33228e+08	8.84811e+06	2.84272e+09	2.46154e+08	1.49206e+09	4.85473e+08	7.25671e+07	4.27459e+07	6.76491e+07	1.89636e+08	1.62011e+08	3.0996e+07	1.68036e+07	1.57157e+08	1.30971e+07	3.70927e+08	2.52665e+08	2.10069e+08	5.65455e+06	1.62438e+08	1.04915e+08	1.27557e+08	1.12785e+09	1.49625e+08	1.47904e+08	1.44519e+08	0
P11413	High	Glucose-6-phosphate 1-dehydrogenase OS=Homo sapiens OX=9606 GN=G6PD PE=1 SV=4	61	28	486	3	515	59.2	6.84	7.7284e+07	4.69957e+07	4.75117e+08	8.43732e+07	8.91679e+08	1.80846e+08	2.74509e+08	2.61479e+08	9.1843e+06	2.95026e+07	2.88889e+07	1.1897e+07	2.55486e+07	9.69526e+07	7.31521e+07	4.03345e+07	3.68254e+07	1.10079e+08	2.44991e+08	2.2133e+07	7.72039e+07	0	2.22796e+08	2.36155e+07	7.20308e+08	6.53489e+07	1.2223e+07	6.56807e+08	3.32142e+07	1.09427e+07	9.28127e+07	4.41823e+08	6.10454e+07	8.53888e+07	1.16163e+08	3.42224e+07	1.26218e+09	4.90753e+07	4.40156e+07	3.16539e+08
P43405	High	Tyrosine-protein kinase SYK OS=Homo sapiens OX=9606 GN=SYK PE=1 SV=1	49	24	160	24	635	72	8.25	3.57975e+07	1.96815e+08	9.04652e+08	2.62799e+08	8.66586e+08	4.7084e+08	1.70112e+08	1.10516e+09	1.44629e+08	4.39252e+08	2.23623e+08	7.14568e+07	3.02308e+08	5.7586e+07	2.99966e+08	1.7141e+08	1.22039e+09	5.82051e+07	7.36729e+08	3.80491e+08	2.03581e+08	3.33891e+08	5.38444e+08	1.72254e+08	7.7074e+09	7.38345e+07	9.99993e+08	2.20782e+09	4.19303e+07	2.68229e+07	9.92143e+08	4.98025e+08	7.2636e+06	4.46411e+08	9.38228e+07	2.22306e+08	1.45507e+09	2.15683e+08	1.71762e+08	5.94763e+08
P00352	High	Retinal dehydrogenase 1 OS=Homo sapiens OX=9606 GN=ALDH1A1 PE=1 SV=2	50	23	839	21	501	54.8	6.73	6.28753e+09	2.41354e+09	3.51195e+08	7.51713e+08	1.00055e+09	7.36589e+08	1.60653e+09	9.27823e+08	1.87056e+09	6.72873e+08	4.63465e+09	1.36012e+09	2.55919e+09	1.55369e+09	3.42181e+09	4.93891e+09	1.47897e+09	3.8762e+09	2.76092e+09	1.21009e+09	2.8149e+09	3.07155e+08	8.39848e+08	4.30915e+08	5.41012e+08	9.94363e+08	1.71277e+09	4.34094e+08	1.13905e+09	1.88012e+09	3.89343e+09	3.58406e+09	9.32087e+08	4.09884e+08	1.02948e+09	2.71958e+09	9.67579e+09	2.56822e+09	2.4645e+09	8.87767e+08
Q9H2G2	High	STE20-like serine/threonine-protein kinase OS=Homo sapiens OX=9606 GN=SLK PE=1 SV=1	36	38	222	37	1235	142.6	5.15	3.16022e+08	1.54156e+09	3.3208e+08	1.33634e+09	1.71253e+09	2.41911e+08	1.94858e+08	7.787e+08	3.39134e+08	3.57641e+08	3.91712e+08	1.74752e+08	9.40692e+08	2.60659e+08	1.46884e+09	6.15798e+08	5.93066e+08	8.15206e+08	1.78193e+08	2.63735e+08	2.76005e+08	2.17863e+09	2.78719e+08	6.44477e+07	7.40848e+08	1.62688e+08	1.69231e+08	3.5401e+08	7.49095e+07	2.524e+08	7.20675e+08	1.23483e+09	4.74758e+07	6.14931e+08	1.36441e+08	5.82005e+08	3.36888e+08	1.50196e+09	1.62417e+09	5.84922e+08
O00468	High	Agrin OS=Homo sapiens OX=9606 GN=AGRN PE=1 SV=6	22	31	749	2	2068	217.2	6.39	7.95325e+07	7.92539e+07	4.23396e+07	4.53289e+07	4.24936e+07	0	1.7583e+07	2.23632e+06	2.46036e+07	0	1.29205e+08	1.12155e+08	9.21778e+07	8.95853e+07	0	5.46923e+08	8.50674e+06	1.4837e+08	0	3.40084e+07	2.01169e+08	0	3.60248e+07	7.34504e+06	5.7406e+06	6.86038e+07	5.04463e+07	1.71184e+06	7.38515e+07	4.24194e+07	0	1.11608e+07	3.99159e+07	0	7.15943e+07	2.35798e+08	1.15952e+08	1.80039e+08	1.82788e+08	8.4257e+07
O75955	High	Flotillin-1 OS=Homo sapiens OX=9606 GN=FLOT1 PE=1 SV=3	69	27	409	27	427	47.3	7.49	6.57171e+08	9.9479e+08	2.70778e+09	9.40403e+08	5.13521e+08	5.70474e+08	1.17035e+09	6.80538e+08	2.46856e+08	2.46693e+09	1.19124e+09	1.73587e+08	1.14568e+09	3.37484e+08	2.1161e+09	1.02411e+09	2.55191e+08	6.18168e+08	9.5487e+08	5.23161e+08	4.34272e+08	2.4728e+08	7.26498e+08	1.62688e+08	3.52804e+09	3.66854e+08	1.49445e+09	2.38301e+09	3.38828e+08	4.98993e+08	1.99115e+09	2.92218e+09	2.29551e+08	1.25026e+09	3.16959e+08	5.93916e+08	9.63075e+08	4.33391e+08	4.06026e+08	4.68031e+08
O00160	High	Unconventional myosin-If OS=Homo sapiens OX=9606 GN=MYO1F PE=1 SV=3	40	32	212	27	1098	124.8	9.11	2.59041e+07	1.84023e+07	2.66322e+09	4.44548e+07	1.33606e+09	2.78467e+08	2.88073e+08	7.01716e+08	4.17746e+08	9.17074e+07	2.26242e+07	3.61418e+06	2.28486e+07	5.21733e+07	4.15453e+07	3.21045e+07	1.25238e+09	1.16675e+08	5.11907e+08	8.74308e+08	2.32903e+07	2.5956e+08	4.62449e+08	3.09305e+08	7.72716e+09	3.78062e+07	4.21303e+08	1.92996e+09	3.53579e+07	5.90715e+07	8.80731e+08	1.66449e+09	2.69238e+08	1.85677e+10	3.41073e+07	2.31738e+07	1.23869e+09	3.2561e+07	2.85564e+07	1.83372e+09
O00159	High	Unconventional myosin-Ic OS=Homo sapiens OX=9606 GN=MYO1C PE=1 SV=4	41	38	505	2	1063	121.6	9.41	1.78929e+07	5.34449e+07	9.88722e+06	3.39434e+07	0	5.11372e+06	0	1.71564e+07	2.80285e+07	0	4.10216e+07	0	6.01514e+07	0	3.46061e+07	3.30161e+07	1.03386e+07	2.33775e+07	1.39979e+07	6.16698e+06	2.42391e+07	0	0	0	0	6.50784e+06	0	8.41241e+06	0	1.30419e+07	0	0	0	0	6.71088e+06	2.22205e+07	2.35437e+07	3.18836e+07	3.35003e+07	0
P78386	High	Keratin, type II cuticular Hb5 OS=Homo sapiens OX=9606 GN=KRT85 PE=1 SV=1	43	31	481	10	507	55.8	6.55	0	7.54515e+07	2.10099e+09	2.03141e+07	4.33887e+10	1.80867e+08	2.3233e+08	1.44043e+07	3.59017e+06	1.50009e+10	2.32625e+07	3.42046e+06	6.04974e+06	2.39505e+07	0	0	3.20132e+09	0	8.11152e+06	8.86202e+08	5.04104e+07	1.19413e+07	3.71885e+07	1.32285e+07	1.52822e+07	2.68026e+06	1.19547e+09	1.57236e+07	0	3.04116e+07	6.50943e+07	5.42634e+08	4.24523e+07	9.08769e+09	0	6.29626e+09	1.47475e+07	7.85679e+06	6.49265e+06	3.28537e+09
Q14974	High	Importin subunit beta-1 OS=Homo sapiens OX=9606 GN=KPNB1 PE=1 SV=2	33	25	340	25	876	97.1	4.78	2.72572e+08	4.83759e+08	9.32174e+08	2.34808e+09	9.74592e+08	7.95623e+08	8.17754e+08	1.81064e+09	2.52316e+08	1.839e+08	6.40189e+08	1.0766e+08	8.03995e+08	2.60391e+08	1.2936e+09	5.64969e+08	3.93712e+08	1.25075e+09	5.80253e+08	1.90803e+08	3.86974e+08	7.54406e+07	8.43532e+08	2.52902e+08	1.74143e+09	5.36229e+08	1.59623e+08	1.03023e+09	1.31833e+08	2.98078e+08	6.63917e+08	8.1879e+08	2.10137e+08	6.71802e+08	1.27242e+08	9.25494e+08	1.0467e+09	1.29594e+09	1.28717e+09	1.82681e+09
P80723	High	Brain acid soluble protein 1 OS=Homo sapiens OX=9606 GN=BASP1 PE=1 SV=2	92	21	481	21	227	22.7	4.63	1.17508e+09	3.22573e+09	4.97684e+09	3.64142e+09	7.96947e+08	1.678e+09	590789054	1.2287e+09	1.72824e+09	1.70434e+08	1.29623e+09	9.55497e+08	8.61244e+08	5.5807e+08	1.95716e+08	1.0021e+09	4.81727e+08	6.46646e+09	3.27935e+08	1.12689e+09	1.07086e+09	1.18828e+08	6.59918e+08	6.06524e+08	8.10753e+09	1.17111e+09	2.87493e+08	2.05686e+10	7.85622e+08	7.86321e+08	3.33895e+08	4.8793e+08	1.10432e+09	1.5214e+09	4.30682e+08	1.95723e+09	2.82683e+09	1.2069e+09	1.25255e+09	2.40242e+09
P41222	High	Prostaglandin-H2 D-isomerase OS=Homo sapiens OX=9606 GN=PTGDS PE=1 SV=1	63	12	3161	6	190	21	7.8	3.45795e+09	1.40749e+09	3.59444e+08	4.78649e+08	1.55136e+09	1.13032e+09	1.04431e+09	5.81769e+08	6.8612e+09	4.18704e+08	5.21117e+08	5.54269e+09	1.65216e+09	5.63767e+10	9.06048e+09	4.12434e+09	2.19695e+09	4.79257e+09	1.99458e+09	8.27886e+10	5.04766e+09	8.7742e+07	8.65594e+09	7.01675e+10	4.64179e+08	2.4123e+10	122058236774	1.93606e+09	120412924976	7.54273e+09	4.83081e+09	1.14372e+09	7.06671e+10	9.27057e+09	7.41692e+10	7.48452e+09	1.88395e+09	4.00965e+08	4.0591e+08	8.07039e+08
B2R815	High	cDNA, FLJ93695, highly similar to Homo sapiens serpin peptidase inhibitor, clade A (alpha-1 antiproteinase, antitrypsin), member 4 (SERPINA4), mRNA OS=Homo sapiens OX=9606 PE=2 SV=1	54	22	777	22	427	48.5	7.75	2.6311e+09	1.01065e+09	3.099e+09	9.64759e+08	5.52028e+08	4.02228e+08	1.53184e+09	2.77538e+08	2.87445e+09	1.8124e+08	1.04142e+10	4.61836e+09	2.22121e+09	6.99893e+09	1.50269e+09	9.22779e+09	1.7375e+09	9.27558e+09	4.55795e+09	3.01802e+09	5.60091e+09	1.31485e+09	6.72531e+08	5.53213e+09	2.19489e+08	3.63769e+09	7.78981e+09	7.41777e+08	4.21362e+09	7.40489e+09	2.36703e+09	9.78712e+08	9.90442e+09	2.35525e+09	5.48263e+09	4.10957e+09	2.41113e+09	2.37784e+09	2.27988e+09	3.40665e+09
Q53GY0	High	Plastin 3 variant (Fragment) OS=Homo sapiens OX=9606 PE=2 SV=1	50	29	722	22	630	70.7	5.68	4.15616e+08	1.02292e+09	5.44025e+09	5.51481e+08	7.07161e+08	3.23662e+08	7.53511e+08	2.14424e+09	3.86733e+08	5.03911e+08	8.1499e+08	2.43177e+08	1.32861e+09	3.33294e+08	1.78194e+09	1.65354e+09	1.76044e+09	7.62132e+08	5.94614e+08	1.48758e+09	7.92416e+08	3.81889e+07	7.58127e+08	9.36614e+07	9.16063e+07	5.6302e+08	2.67146e+09	2.94912e+08	3.4466e+08	1.96123e+08	1.45097e+09	2.509e+09	7.50981e+07	1.1511e+10	2.2276e+08	6.29088e+08	1.48664e+09	1.39878e+09	1.48313e+09	4.57672e+09
O15020	High	Spectrin beta chain, non-erythrocytic 2 OS=Homo sapiens OX=9606 GN=SPTBN2 PE=1 SV=3	20	39	141	35	2390	271.2	6.11	1.15323e+09	1.59032e+09	6.18206e+08	1.41371e+09	9.80896e+08	6.34169e+08	2.60015e+09	1.03234e+09	1.2007e+09	2.8306e+09	7.93891e+09	7.20637e+09	3.11655e+09	1.68122e+09	1.14778e+09	1.18602e+10	1.54574e+09	4.71874e+09	1642050144	8.4966e+08	1.09772e+10	5.61826e+07	5.37945e+08	1.16708e+08	8.13386e+07	1.20759e+09	5.61233e+08	2.59522e+08	1.03725e+08	7.88774e+08	5.29271e+09	1.11821e+09	6.15152e+07	1.45428e+09	1.33675e+08	5.60459e+09	1.05895e+09	2.67286e+09	2.93181e+09	3.64598e+09
Q92820	High	Gamma-glutamyl hydrolase OS=Homo sapiens OX=9606 GN=GGH PE=1 SV=2	47	20	986	20	318	35.9	7.11	5.61864e+08	2.99446e+09	1.19946e+09	2.29193e+09	3.10195e+09	2.96268e+09	7.95868e+08	6.76676e+08	2.18612e+09	2.56841e+09	1.0006e+10	1.50709e+10	6.4223e+09	2.04674e+10	2.30175e+09	5.50533e+09	2.07169e+09	2.3796e+09	2.11277e+10	8.69979e+09	3.31175e+09	2.5741e+08	2.60034e+09	1.35525e+09	8.73129e+08	4.56105e+09	5.02615e+09	1.00591e+09	3.05989e+09	1.94296e+09	1.92567e+10	2.30022e+10	3.93614e+09	3.47558e+09	7.63312e+09	1.09411e+10	5.06199e+09	1.38302e+09	1.34415e+09	1.23128e+09
P30041	High	Peroxiredoxin-6 OS=Homo sapiens OX=9606 GN=PRDX6 PE=1 SV=3	72	21	1220	21	224	25	6.38	3.94029e+09	7.52104e+09	3.48752e+09	1.44504e+10	2.68504e+09	2.80442e+09	2.62089e+09	5.35896e+09	2.43273e+09	1.37904e+09	6.87242e+09	1.63394e+09	6.40327e+09	2.00501e+09	5.26558e+09	6.46309e+09	5.26096e+09	11339256361	5.34993e+09	3.07926e+09	3.18975e+09	3.92572e+08	2.24618e+09	2.17067e+08	4.58784e+09	2.37971e+09	2.05361e+09	5.64672e+09	5.39039e+08	2.40441e+09	1.80429e+09	3.7019e+09	7.53097e+08	5.34947e+09	1.70306e+09	7.68038e+09	8.21675e+09	6.71398e+09	6.50426e+09	8.73352e+09
O14773	High	Tripeptidyl-peptidase 1 OS=Homo sapiens OX=9606 GN=TPP1 PE=1 SV=2	46	17	1428	4	563	61.2	6.48	1.7594e+08	0	2.37768e+08	2.33284e+07	2.62499e+08	6.15518e+07	3.47292e+07	4.0411e+07	1.23019e+07	2.69704e+07	7.95765e+07	6.83236e+07	4.13952e+07	8.27677e+07	1.39009e+08	3.48833e+08	2.76822e+08	9.99099e+07	1.04991e+08	1.69211e+08	1.46058e+08	2.08213e+08	4.35103e+07	8.39526e+07	1.67647e+07	2.85154e+08	1.62165e+08	0	2.56206e+08	6.73799e+08	1.39951e+09	4.27484e+07	8.57618e+07	2.97936e+08	1.55295e+08	1.02038e+08	3.24182e+08	2.13459e+07	7.08983e+06	5.00632e+08
B4E0K9	High	Alpha-mannosidase OS=Homo sapiens OX=9606 PE=2 SV=1	38	26	501	2	950	107.4	7.02	6.81319e+07	0	0	1.66118e+07	5.92949e+07	0	1.13631e+07	1.10698e+07	0	9.30364e+07	2.17719e+07	0	6.41457e+07	2.7464e+07	4.26172e+07	1.77636e+07	2.7356e+07	1.64268e+08	3.84402e+07	1.04018e+08	1.01264e+07	1.06771e+07	0	0	0	3.28366e+07	1.5684e+07	0	0	2.8174e+07	3.13052e+08	4.85571e+08	0	0	7.45247e+06	1.07162e+08	8.38718e+08	1.92264e+07	1.31269e+07	0
P18669	High	Phosphoglycerate mutase 1 OS=Homo sapiens OX=9606 GN=PGAM1 PE=1 SV=2	64	17	1117	17	254	28.8	7.18	4.49537e+09	3.43063e+09	4.78886e+10	7.85239e+09	4.0797e+09	3.24794e+09	4.71206e+09	7.56041e+09	3.47239e+09	7.92948e+08	5.03076e+09	1.28528e+09	4.89348e+09	1.96667e+09	6.26562e+09	5.35595e+09	1.76545e+10	5.86244e+09	7.00542e+09	5.89264e+09	2.98688e+09	1.54401e+09	3.91576e+09	8.42013e+08	6.96463e+09	1.57284e+10	2.10437e+10	4.8239e+09	1.47299e+09	3.27786e+09	1.63026e+09	8.87924e+09	2.03942e+09	3.35818e+10	1.80233e+09	7.97783e+09	3.79794e+09	6.78944e+09	6.70851e+09	1.15229e+10
P55291	High	Cadherin-15 OS=Homo sapiens OX=9606 GN=CDH15 PE=1 SV=1	35	24	152	24	814	88.9	4.98	1.39746e+08	6.80902e+07	1.19163e+09	1.41935e+08	1.17087e+08	2.99287e+06	4.02048e+07	4.59888e+07	1.20485e+08	0	1.6692e+08	1.69723e+08	1.17058e+09	3.58534e+08	4.44121e+07	1.90898e+09	9.56327e+08	3.04396e+08	5.94404e+07	3.19668e+08	3.12635e+08	4.1236e+06	4.08946e+07	4.93346e+09	2.50333e+07	2.6084e+07	7.78362e+08	5.0683e+07	2.33624e+07	1.63144e+08	3.22688e+09	6.69434e+08	2.88012e+08	1.83231e+09	9.3282e+07	3.14925e+08	3.03885e+08	2.45781e+07	3.32985e+07	6.17778e+08
O95466	High	Formin-like protein 1 OS=Homo sapiens OX=9606 GN=FMNL1 PE=1 SV=3	30	26	144	6	1100	121.8	5.72	1.42261e+07	1.60487e+07	2.20535e+08	5.03917e+06	2.94705e+09	1.46277e+08	5.57035e+07	1.88839e+08	2.06925e+08	5.98001e+08	1.03357e+07	5.91521e+07	1.03524e+08	8.78492e+07	5.53022e+06	0	1.5268e+08	1.04246e+08	1.17234e+08	5.932e+07	1.33623e+07	1.90147e+07	1.27841e+08	7.49062e+07	1.22689e+09	0	2.36772e+07	6.38259e+08	0	4.65907e+07	7.33905e+08	1.73081e+09	1.40208e+07	3.38971e+08	3.07811e+07	4.9328e+07	1.84337e+07	1.17657e+07	9.66134e+07	0
Q9UHL4	High	Dipeptidyl peptidase 2 OS=Homo sapiens OX=9606 GN=DPP7 PE=1 SV=3	50	20	894	20	492	54.3	6.32	2.32473e+09	1.00824e+09	6.36674e+09	1.87158e+09	5.67326e+09	1.45115e+10	1.69118e+10	1.32612e+09	5.3396e+09	1.516e+08	7.87633e+09	5.45224e+09	9.16234e+09	1.49783e+10	3.51804e+09	6.01954e+09	1.06753e+09	1.27646e+10	5.33971e+09	3.37308e+09	4.57905e+09	8.46898e+08	1.9881e+09	1.79415e+09	2.87663e+09	3.98154e+09	3.79826e+09	2.41407e+09	9.54254e+09	2.37986e+09	7.53628e+09	1.87892e+09	6.71693e+09	1.93603e+09	4.79172e+09	5.66858e+09	3.45869e+09	2.20694e+09	2.19141e+09	1.58146e+09
A0A3B3ISX9	High	Tenascin-X OS=Homo sapiens OX=9606 GN=TNXB PE=1 SV=1	9	26	206	26	4491	485.1	5.34	2.62821e+08	7.50769e+07	2.81483e+08	2.31949e+08	8.1735e+08	1.20919e+08	3.35206e+08	1.9077e+08	2.89341e+08	4.10509e+08	1.14011e+09	1.05329e+09	6.35712e+08	2.48742e+09	2.49723e+08	1.03864e+09	1.26749e+09	4.40581e+08	3.20651e+08	1.40727e+09	2.56756e+09	7.82727e+07	9.07314e+08	1.34519e+09	9.50793e+07	7.27877e+08	4.26038e+08	1.6211e+08	1.36938e+09	3.54644e+08	3.00854e+09	5.38309e+08	1.18131e+09	8.40046e+08	2.4408e+09	2.10371e+08	3.15454e+08	7.74718e+08	6.85062e+08	1.81419e+08
B4DLJ5	High	cDNA FLJ55716, highly similar to Desmocollin-2 OS=Homo sapiens OX=9606 PE=2 SV=1	28	20	314	19	912	101	5.27	3.41332e+09	2.87661e+09	3.25339e+08	9.37129e+08	4.27972e+08	1.33857e+09	4.29915e+09	6.68149e+09	8.98032e+09	2.74476e+08	1.72031e+09	2.32454e+08	2.98661e+09	2.33604e+09	7.94098e+08	1.1918e+08	4.75537e+09	2.95809e+09	3.90995e+08	9.30414e+08	9.18021e+08	8.23727e+07	9.59823e+08	4.83315e+09	1.56562e+08	5.70141e+08	3.17592e+09	1.61068e+08	2.45649e+09	4.69084e+08	1.16945e+09	3.14818e+09	4.03596e+09	5.92183e+08	1.76908e+09	4.59646e+08	1.95866e+09	4.17216e+08	5.5658e+08	4.27459e+08
P52790	High	Hexokinase-3 OS=Homo sapiens OX=9606 GN=HK3 PE=1 SV=2	31	23	332	21	923	99	5.4	4.33178e+09	4.99786e+08	1.67349e+09	4.39571e+08	1.87196e+09	1.50428e+09	2.75e+09	2.4879e+09	7.93898e+08	3.2186e+09	1.7925e+09	4.45735e+08	1.27191e+09	4.34635e+08	1.06386e+09	1.79431e+09	1.3206e+09	1.28154e+09	1.73111e+09	8.08981e+08	7.62046e+08	5.55091e+07	1.52694e+09	1.16034e+08	8.58282e+09	2.69034e+08	2.21279e+08	5.02128e+09	7.46635e+07	3.07438e+08	3.0798e+09	1.13139e+10	2.03601e+08	9.98715e+09	4.55073e+08	7.00717e+08	6.21777e+09	6.22224e+08	5.99231e+08	4.51776e+08
B7Z4V2	High	cDNA FLJ51907, highly similar to Stress-70 protein, mitochondrial OS=Homo sapiens OX=9606 PE=2 SV=1	48	31	571	31	665	72.4	5.94	1.06287e+09	4.00127e+09	3.12675e+09	4.05083e+09	6.56094e+09	1.86023e+09	6.50669e+08	1.25311e+09	1.02083e+09	4.36103e+09	3.27391e+09	2.18563e+09	2.23517e+09	8.24952e+08	2.09506e+09	2.55623e+09	1.2113e+09	1.88092e+09	1.76617e+09	2.07905e+09	1.97246e+09	8.79834e+08	1.70427e+09	2.77617e+08	1.02481e+09	2.50871e+08	1.14657e+09	1.2517e+09	4.10925e+08	6.7657e+08	2.24911e+10	1.16783e+10	2.50222e+08	8.6531e+08	6.36431e+08	1.02035e+09	7.04027e+09	1.44455e+09	1435436734	1.00926e+09
Q99536	High	Synaptic vesicle membrane protein VAT-1 homolog OS=Homo sapiens OX=9606 GN=VAT1 PE=1 SV=2	58	19	421	19	393	41.9	6.29	2.97955e+09	2.31549e+09	1.30377e+09	2.92927e+09	7.05232e+08	1.4449e+09	1.51574e+09	1.53083e+09	7.48166e+08	1.47371e+09	1.65165e+09	4.61969e+08	1.48624e+09	3.84323e+08	2.61873e+09	1.47235e+09	5.07903e+08	2.40083e+09	9.3138e+08	5.95595e+08	1.73981e+09	4.51494e+08	4.64252e+08	1.84659e+08	2.78923e+09	4.828e+08	2.87906e+08	2.45602e+09	2.07067e+08	1.36612e+09	4.75305e+08	1.19963e+09	4.25158e+08	2.62655e+08	3.27089e+08	1.42676e+09	1.67097e+09	1.47657e+09	1.47703e+09	1.21673e+09
P53618	High	Coatomer subunit beta OS=Homo sapiens OX=9606 GN=COPB1 PE=1 SV=3	44	31	266	31	953	107.1	6.05	9.96053e+07	2.86898e+08	7.11141e+08	2.34305e+09	3.1176e+09	6.34677e+08	2.65335e+08	1.6391e+09	1.40169e+08	2.61631e+08	4.98482e+08	4.79263e+07	5.16381e+08	1.25672e+08	8.55461e+08	2.3554e+08	1.82818e+09	3.1888e+08	6.14275e+08	2.4305e+08	2.80467e+08	1.04631e+08	6.19454e+08	5.02841e+07	2.34444e+09	9.81191e+07	2.57525e+08	1.6028e+09	2.9483e+07	8.84218e+07	4.78612e+08	1.33782e+09	5.83623e+07	2.22988e+09	1.34506e+08	4.61183e+08	3.94514e+08	1.21919e+09	1212202982	6.00633e+08
O94919	High	Endonuclease domain-containing 1 protein OS=Homo sapiens OX=9606 GN=ENDOD1 PE=1 SV=2	37	16	552	16	500	55	5.71	3.06442e+08	2.18615e+08	4.11688e+08	3.74096e+08	3.21461e+08	4.24034e+07	4.91398e+08	9.54991e+07	1.31242e+09	6.81999e+08	1.76697e+08	1.11187e+09	4.54069e+08	4.93662e+09	8.42093e+08	2.36435e+08	6.79333e+08	3.18953e+09	3.23683e+08	4.95685e+09	1.86878e+09	2.49209e+08	7.38901e+08	9.78466e+09	2.06304e+08	3.04074e+09	5.37663e+09	2.41584e+08	1.1042e+10	2.82667e+08	1.37041e+09	1.7121e+09	8.91234e+09	1.97642e+09	3.39924e+09	4.60071e+08	4.42274e+08	5.15333e+08	4.95654e+08	8.01798e+09
Q53Y41	High	Dopa decarboxylase (Aromatic L-amino acid decarboxylase) OS=Homo sapiens OX=9606 GN=DDC PE=2 SV=1	52	22	837	22	480	53.9	7.2	5.61356e+09	2.43526e+09	3.10168e+09	3956358044	7.57153e+08	1.0747e+09	9.66598e+08	9.18307e+08	1.68127e+09	7.77459e+08	1.14982e+10	1.6729e+09	5.53792e+09	1.18008e+09	4.33683e+09	6.2172e+09	2.44473e+09	3.32189e+09	5.0629e+09	1.84916e+09	7.1729e+09	1.24733e+08	6.94958e+08	3.68435e+08	6.97952e+08	3.18627e+08	1.75839e+09	1.64218e+08	4.48572e+08	2.62466e+09	1.41589e+09	2.53773e+09	7.89432e+08	2.31192e+09	1.59945e+09	4.56129e+09	9.05435e+09	7.39738e+09	7.51515e+09	2.36715e+09
P42704	High	Leucine-rich PPR motif-containing protein, mitochondrial OS=Homo sapiens OX=9606 GN=LRPPRC PE=1 SV=3	34	41	247	41	1394	157.8	6.13	3.64355e+08	2.14151e+09	8.26715e+08	2.14477e+09	1.8479e+09	4.94618e+08	3.36321e+08	4.11613e+08	2.69729e+08	2.00059e+08	6.60937e+08	2.34517e+08	1.01387e+09	6.70081e+07	5.87947e+08	6.03953e+08	1.09717e+09	9.66416e+08	1.17788e+09	4.30279e+08	1.94622e+08	3.31525e+07	1.12577e+09	4.41879e+07	8.32104e+08	4.56475e+07	3.08145e+08	6.31228e+08	3.84405e+07	3.58594e+08	8.52806e+08	1.63925e+09	4.69225e+08	3.45307e+09	1.00153e+08	2.91709e+08	1.44555e+09	5.98375e+08	7.65166e+08	1.63469e+09
Q96A30	High	Kallikrein 3, (Prostate specific antigen), isoform CRA_e OS=Homo sapiens OX=9606 GN=KLK3 PE=2 SV=1	40	7	800	7	180	19.7	6.11	2.68573e+08	1.85464e+09	5.51953e+08	1.90009e+10	4.50685e+07	6.92538e+07	1.58499e+08	2.94035e+08	9.07701e+09	9.65887e+07	1.53479e+08	9.03607e+09	1.72706e+09	6.11652e+09	3.45617e+06	6.01444e+09	4.39598e+08	1.25582e+10	1.06912e+08	2.17781e+08	6.54044e+07	4.27582e+08	3.97358e+07	3.66478e+07	1.15821e+08	4.09504e+09	1.68916e+09	5.79602e+07	4.20026e+09	1.784e+08	2.99017e+09	2.30877e+08	4.95796e+07	2.80776e+09	2.22756e+07	5.04973e+09	1.33588e+09	7.54112e+09	7.64583e+09	2.45663e+09
A8K7F6	High	cDNA FLJ78244, highly similar to Homo sapiens eukaryotic translation initiation factor 4A, isoform 1 (EIF4A1), mRNA OS=Homo sapiens OX=9606 PE=2 SV=1	51	21	636	11	406	46.1	5.48	1.81927e+08	5.17774e+08	1.17754e+09	1.98273e+09	8.43834e+08	4.10129e+08	3.71817e+08	2.08271e+09	2.5264e+08	3.88089e+08	3.99776e+08	7.5688e+07	8.96129e+08	4.78609e+08	1.154e+09	3.2926e+08	1.10636e+09	8.42029e+08	1.05746e+09	1.29844e+09	6.28865e+08	6.90053e+07	2.0034e+09	2.26535e+08	3.12391e+09	3.38004e+08	1.21971e+09	1.02607e+09	3.43836e+08	1.18204e+08	1.19876e+09	7.88457e+08	5.78279e+08	7.87707e+08	8.45779e+08	5.13919e+08	4.92515e+08	1.5319e+09	2.62019e+09	8.35756e+08
P54652	High	Heat shock-related 70 kDa protein 2 OS=Homo sapiens OX=9606 GN=HSPA2 PE=1 SV=1	42	28	1095	13	639	70	5.74	9.34283e+07	4.55859e+08	7.45103e+09	2.28866e+08	5.62203e+08	4.53163e+07	2.04783e+07	6.92541e+07	8.47244e+07	8.57368e+07	3.98072e+08	6.82811e+07	2.14617e+08	1.45598e+08	2.35069e+08	4.243e+08	2.47384e+08	6.72341e+07	2.68698e+07	3.75661e+07	1.96868e+08	1.12102e+08	2.18019e+07	1.00357e+08	3.52349e+07	1.4535e+09	5.54157e+06	2.47022e+07	1.04194e+08	2.5518e+07	7.29417e+08	1.03455e+09	5.22638e+07	3.94932e+09	5.77986e+07	1.94649e+08	8.81658e+08	1.5905e+08	1.53778e+08	0
P68366	High	Tubulin alpha-4A chain OS=Homo sapiens OX=9606 GN=TUBA4A PE=1 SV=1	42	19	1830	3	448	49.9	5.06	2.04895e+08	4.03499e+08	8.52636e+08	7.49883e+08	4.51788e+08	4.8588e+08	3.85388e+08	1.13588e+09	2.26194e+08	3.20869e+08	5.01569e+08	1.36007e+08	6.10704e+08	2.13371e+08	5.5602e+08	3.96593e+08	9.62428e+08	4.68117e+08	5.15392e+08	5.35955e+08	2.91815e+08	0	7.693e+08	4.94552e+07	1.03817e+09	1.8015e+08	1.87653e+08	1.30542e+09	8.48384e+07	1.38767e+08	1.19588e+08	1.6327e+09	9.95042e+07	6.45585e+08	1.68005e+08	3.65081e+08	3.45273e+08	6.88142e+08	6.44524e+08	4.86186e+08
Q07837	High	Neutral and basic amino acid transport protein rBAT OS=Homo sapiens OX=9606 GN=SLC3A1 PE=1 SV=2	37	24	549	24	685	78.8	5.96	3.7606e+09	4.27798e+09	9.88315e+09	3.50646e+09	2.48619e+09	9.10377e+08	1.57552e+09	1.00057e+09	1.06315e+09	1.07817e+09	4.24677e+09	2.25172e+09	5.12593e+09	1833881714	4.25278e+09	4.23185e+09	1.298e+09	2.34568e+09	3.875e+09	2.34332e+09	1.11209e+09	2.20056e+08	1.86819e+08	4.00902e+08	2.55639e+08	5.07334e+08	1.99255e+09	5.13249e+08	5.63275e+08	1.03134e+09	2.20915e+09	1.37884e+09	1.89395e+08	4.40295e+09	5.53991e+08	3.36265e+09	9.80123e+09	2.46823e+09	2.23986e+09	1.9133e+09
Q6UXB8	High	Peptidase inhibitor 16 OS=Homo sapiens OX=9606 GN=PI16 PE=1 SV=1	15	7	396	2	463	49.4	5.39	1.47637e+08	6.50473e+07	4.65768e+09	8.73922e+07	2.90098e+08	2.50732e+08	1.24457e+08	7.66899e+07	4.1094e+08	9.19826e+09	2.97052e+07	0	2.88976e+07	1.17365e+09	4.52136e+07	2.12885e+07	1.19007e+08	1.62649e+07	1.29038e+07	7.87628e+08	1.91331e+08	3.1657e+07	2.88722e+07	6.97414e+09	6.52562e+07	6.80143e+08	2.32227e+09	4.20836e+07	1.61243e+09	4.52058e+07	2.42681e+08	1.51669e+09	1.2819e+09	1.39654e+10	4.86683e+08	5.43877e+07	8.87748e+08	1.86316e+08	1.64533e+08	3.15851e+09
Q92608	High	Dedicator of cytokinesis protein 2 OS=Homo sapiens OX=9606 GN=DOCK2 PE=1 SV=2	24	38	121	37	1830	211.8	6.87	3.41466e+07	7.24185e+07	1.6547e+09	3.57798e+07	2.02559e+09	1.44077e+08	2.40123e+08	4.70355e+08	9.18554e+07	5.27122e+08	2.45363e+07	1.96361e+07	4.86446e+07	5.34316e+06	8.17653e+06	1.28199e+07	1.35365e+09	5.57874e+07	3.60732e+08	2.33128e+08	2.93072e+07	1.91933e+07	2.33809e+08	1.81398e+07	3.89664e+09	2.35691e+07	1.19262e+09	1.55258e+09	1.78961e+07	8.1145e+07	5.99643e+09	4.6202e+09	2.00445e+07	8.32691e+09	1.87209e+07	2.15435e+07	2.24569e+08	2.74205e+07	1.23119e+07	5.89495e+09
B4DN72	High	cDNA FLJ55910, highly similar to Keratin, type II cuticular Hb6 OS=Homo sapiens OX=9606 PE=2 SV=1	38	29	451	8	486	53.5	5.66	1.18553e+07	7.67828e+07	8.53769e+09	6.71283e+07	8.04719e+10	6.55475e+07	3.4115e+08	5.44449e+07	1.9934e+07	4.2803e+10	3.09864e+07	1.27948e+07	4.42716e+07	1.98348e+06	3.52816e+07	2.73216e+07	4.38168e+07	2.90409e+07	3.58216e+07	3.08776e+09	2.7104e+07	1.53427e+06	0	0	2.65867e+07	3.22797e+07	2.60294e+09	7.80513e+07	0	0	2.70319e+09	3.26613e+09	0	8.85901e+09	2.4177e+06	8.29086e+09	9.60977e+07	6.42505e+07	9.67385e+06	6.34866e+09
P63104	High	14-3-3 protein zeta/delta OS=Homo sapiens OX=9606 GN=YWHAZ PE=1 SV=1	70	20	1351	14	245	27.7	4.79	2.21046e+09	4.56576e+09	7.71473e+09	1.00646e+10	5.1888e+09	5.01139e+09	2.62084e+09	1.98159e+10	3.25202e+09	1.87779e+09	3.08679e+09	1.1078e+09	5.74172e+09	3.19172e+09	1.10403e+10	4.14226e+09	6.45838e+09	6.03126e+09	3.95149e+09	4.47896e+09	2.90883e+09	5.71724e+08	5.47539e+09	9.01722e+08	6.2944e+09	2.12573e+09	1.647e+09	8.57066e+09	8.40012e+08	1.20105e+09	6.4628e+09	5.0079e+09	1.34975e+09	2.65614e+09	1.62762e+09	4.67904e+09	9.74762e+09	1.81393e+10	1.87946e+10	6.1388e+09
D3DNU8	High	Kininogen 1, isoform CRA_a OS=Homo sapiens OX=9606 GN=KNG1 PE=4 SV=1	33	25	2371	6	427	47.8	6.65	2.28044e+09	2.76693e+09	1.08781e+08	6.61084e+09	3.03767e+08	6.50096e+09	1.2111e+10	3.03826e+07	9.07464e+09	7.30242e+08	1.55799e+10	1.47313e+09	8.68339e+09	1.19814e+09	2.83138e+08	8.68482e+08	9.37566e+08	3.97165e+09	5.69081e+08	8.46933e+08	5.15263e+09	5.12131e+08	1.00208e+09	4.64551e+10	6.44011e+06	1.02956e+08	8.40594e+08	0	1.04289e+10	3.69285e+08	1.51629e+08	3.34779e+09	2.60908e+10	2.01162e+09	1.97592e+09	1.72265e+09	9.12014e+08	1.83066e+09	1.93854e+09	2.7363e+08
P35558	High	Phosphoenolpyruvate carboxykinase, cytosolic [GTP] OS=Homo sapiens OX=9606 GN=PCK1 PE=1 SV=3	53	26	539	24	622	69.2	6.14	5.20629e+09	3.59837e+09	1.74907e+09	2.40027e+09	1.18104e+09	4.03759e+08	8.36223e+08	4.29312e+08	1.79584e+09	6.50585e+08	7.47692e+09	1.0863e+09	1.49668e+09	3.14749e+08	3.65525e+09	3.36034e+09	7.32255e+08	7.57374e+08	9.29188e+08	5.51197e+08	1.79254e+09	1.10865e+08	2.9126e+08	3.5415e+08	5.99667e+08	3.84092e+08	5.84572e+08	3.18204e+07	4.60089e+08	6.57375e+08	1.0697e+09	2.95514e+09	8.0705e+08	1.16608e+09	4.62398e+08	1.05025e+09	2.156e+09	3.11764e+09	2.53853e+09	2.77336e+09
B4DHM5	High	Phosphoglycerate kinase OS=Homo sapiens OX=9606 PE=2 SV=1	76	21	1078	1	242	25.7	5.78	1.22865e+07	1.00317e+07	0	2.15911e+07	5.01115e+06	6.48366e+06	2.42109e+07	1.39533e+07	1.79276e+07	0	6.92006e+07	0	3.99611e+07	9.85792e+06	2.52396e+07	4.54762e+07	2.80321e+07	8.16586e+06	6.00813e+06	0	1.00723e+07	0	1.33151e+07	0	3.50772e+06	1.50874e+07	0	1.09016e+07	3.94081e+06	0	0	9.72803e+06	1.41488e+07	0	2.34399e+07	1.23882e+07	1.14181e+07	6.13111e+07	6.46635e+07	0
Q9Y6W3	High	Calpain-7 OS=Homo sapiens OX=9606 GN=CAPN7 PE=1 SV=1	43	35	405	35	813	92.6	7.65	1.14617e+09	1.8039e+09	3.1684e+08	8.66195e+08	4.67984e+08	4.3131e+08	8.97399e+08	8.74483e+08	1.03493e+09	1.21926e+09	4.35281e+09	9.25857e+08	3.14504e+09	4.24549e+08	1.29638e+09	4.7838e+09	8.33468e+08	1.34808e+09	1.02872e+09	8.40047e+08	1.68768e+09	2.72153e+08	1.04461e+09	1.6769e+08	3.02421e+08	1.12802e+08	4.48414e+08	1.25679e+08	3.36372e+08	2.54949e+08	1.20046e+09	2.15352e+09	1.85302e+08	1.19551e+09	1.07205e+09	1.34738e+09	4.09687e+09	1.23977e+09	1.26923e+09	8.84667e+08
Q9Y446	High	Plakophilin-3 OS=Homo sapiens OX=9606 GN=PKP3 PE=1 SV=1	39	25	209	25	797	87	9.32	2.95132e+07	1.37157e+08	3.1195e+08	1.08273e+09	2.5017e+09	2.67931e+08	8.23143e+07	1.71539e+09	2.36376e+08	7.94567e+08	1.1958e+08	3.47526e+08	7.98178e+08	1.4269e+08	1.72231e+09	2.17179e+08	2.3068e+09	2.70706e+07	6.95377e+08	2.52281e+08	1.80223e+08	1.54075e+08	7.04406e+08	7.41604e+07	5.23389e+07	6.29775e+07	1.2862e+08	2.16284e+08	3.51479e+06	2.22497e+06	1.82521e+08	2.49066e+09	2.67239e+07	8.37965e+08	5.54627e+07	1.30026e+08	1.04995e+08	1.10531e+09	1.23858e+09	4.21865e+08
E2RVJ0	High	Anion exchange protein OS=Homo sapiens OX=9606 GN=SLC4A1 PE=2 SV=1	33	22	313	22	912	101.9	5.22	5.49903e+07	3.45248e+08	2.17159e+09	8.0084e+08	2.20773e+09	9.64481e+08	1.37468e+07	3.68003e+08	9.11169e+08	1.88478e+09	1.93253e+09	1.26338e+08	2.29384e+09	2.61949e+08	1.36823e+10	1.06767e+09	3.32743e+08	3.83556e+08	1.45154e+09	1.93484e+08	1.82178e+08	8.01651e+07	2.03475e+08	6.07503e+08	3.31347e+08	8.14424e+09	1.36392e+08	6.88279e+08	2.29767e+07	2.6178e+09	7.21168e+08	1.72157e+09	1.85165e+08	2.78386e+09	9.43352e+07	4.82876e+09	3.45133e+08	2.22476e+08	2.41033e+08	1.11015e+09
B2R8I2	High	cDNA, FLJ93914, highly similar to Homo sapiens histidine-rich glycoprotein (HRG), mRNA OS=Homo sapiens OX=9606 PE=2 SV=1	33	20	710	20	525	59.5	7.44	3.39085e+09	7.60958e+08	5.5905e+09	8.26573e+08	6.38705e+09	1.36648e+08	4.66345e+08	3.38946e+08	7.85097e+08	1.21948e+09	3.84387e+08	1.57294e+09	3.47988e+08	1.15956e+09	2.06661e+08	9.03831e+09	3.76247e+09	1.15532e+09	5.06853e+08	5.22207e+09	1.25385e+09	2.74325e+10	4.45359e+08	6.01092e+08	7.87055e+08	9.70769e+08	8.00492e+08	6.617e+08	6.78514e+08	1.19661e+10	5.02107e+09	4.6948e+09	1.0392e+09	6.7423e+08	8.504e+08	1.63424e+09	8.08753e+08	4.16007e+08	4.33173e+08	7.01814e+09
P51688	High	N-sulphoglucosamine sulphohydrolase OS=Homo sapiens OX=9606 GN=SGSH PE=1 SV=1	40	15	357	3	502	56.7	6.95	0	0	2.20439e+07	9.95084e+07	3.89564e+08	8.10919e+06	5.22278e+07	2.64215e+06	0	0	1.33186e+07	1.47163e+08	8.82571e+08	6.66863e+08	4.95703e+07	0	0	0	6.30928e+07	3.8514e+08	1.09121e+08	0	2.53977e+07	4.2043e+07	4.6736e+06	0	4.23724e+08	2.9083e+06	1.6951e+08	2.05858e+07	0	4.64367e+07	1.85762e+08	6.86822e+07	3.48813e+08	2.56475e+07	0	0	4.64408e+06	0
B4DJQ8	High	cDNA FLJ55694, highly similar to Dipeptidyl-peptidase 1 OS=Homo sapiens OX=9606 PE=2 SV=1	35	14	839	14	446	50.1	6.99	3769408902	4.64878e+08	4.39306e+09	1.46139e+09	2.84108e+09	6.1136e+08	3.07261e+09	2.13271e+08	1.85694e+09	2.3103e+09	4.81607e+09	2.81396e+09	4.0583e+09	6.91077e+09	2.81887e+09	7.41427e+09	9.06445e+09	3.52678e+09	3.14982e+09	8.33322e+09	4.09809e+09	2.72812e+08	1.62199e+09	2.12793e+09	1.00576e+08	2.32858e+09	6.33527e+09	2.9475e+08	8.94147e+09	2.45885e+09	6.06774e+09	6.74912e+09	2.4249e+09	5.46107e+09	3.81741e+09	3.17451e+09	3.17956e+09	8.4147e+08	8.67787e+08	3.48662e+09
Q13332	High	Receptor-type tyrosine-protein phosphatase S OS=Homo sapiens OX=9606 GN=PTPRS PE=1 SV=3	20	25	229	24	1948	216.9	6.46	6.25516e+07	1.72183e+08	2.43779e+08	2.20836e+08	4.12401e+08	5.13532e+07	3.30268e+08	1.08074e+08	4.22413e+08	2.40832e+08	2.44131e+09	1.89782e+09	6.08423e+08	1.10762e+09	6.84e+07	1.99057e+09	4.91479e+08	1.96323e+09	9.29475e+07	7.55608e+08	2.68382e+09	7.95141e+07	6.20653e+08	1.32468e+09	4.1618e+07	2.6092e+07	7.47359e+08	1.77918e+08	9.75605e+08	1.72759e+08	8.56238e+08	1.15286e+09	1.84396e+09	7.1834e+08	8.05618e+08	6.45835e+08	1.2495e+08	6.18795e+08	6.2234e+08	3.03706e+08
A0A384ME17	High	Elongation factor Tu OS=Homo sapiens OX=9606 GN=TUFM PE=1 SV=1	50	21	674	21	455	49.8	7.61	1.5251e+09	4.02661e+09	4.43318e+09	5.07374e+09	3.90799e+09	2.50966e+09	1.31446e+09	1.98976e+09	2.03882e+09	3.10421e+08	2.82585e+09	8.59755e+08	2.77707e+09	7.03739e+08	2.44581e+09	2.11451e+09	1.61628e+09	2.22079e+09	3.67326e+09	2.06773e+09	3.09652e+09	6.66875e+08	1.59996e+09	2.61277e+08	5.28116e+09	2.17789e+08	2.42459e+09	5.85847e+09	1.73157e+08	1.22322e+09	3.92853e+09	1.58873e+10	1.61263e+08	1.35368e+09	4.6942e+08	7.69928e+08	2.56483e+09	2.16721e+09	2.05757e+09	1.11136e+09
P0DPH8	High	Tubulin alpha-3D chain OS=Homo sapiens OX=9606 GN=TUBA3D PE=1 SV=1	46	19	1559	4	450	49.9	5.1	5.10006e+07	9.42282e+07	4.16562e+07	9.88493e+07	9.08636e+07	7.31432e+07	1.47642e+08	1.12416e+08	3.28161e+07	6.14221e+07	7.92418e+07	0	5.51659e+07	1.43456e+07	5.27122e+07	3.92507e+07	8.69901e+07	7.11299e+07	7.36824e+07	1.62629e+07	3.8702e+07	0	2.80653e+07	0	2.23391e+08	1.07853e+09	0	2.3754e+08	2.13772e+06	2.72362e+07	0	3.45197e+08	2.48392e+06	0	2.17399e+06	1.26404e+07	5.39288e+07	8.75768e+07	9.09649e+07	0
D3DPU2	High	Adenylyl cyclase-associated protein OS=Homo sapiens OX=9606 GN=CAP1 PE=2 SV=1	60	22	696	22	475	51.6	8.02	1.31915e+09	1.03829e+09	2.21323e+09	2.71839e+09	1.41789e+09	1.96432e+09	2.93182e+09	3.25904e+09	9.9489e+08	3.6088e+08	1.97734e+09	6.98482e+08	2.16218e+09	1.14725e+09	3.24069e+09	1.88951e+09	1.40086e+09	2.18378e+09	1.89515e+09	7.79555e+08	1.81345e+09	1.16917e+08	2.11723e+09	2.70678e+08	1.09286e+10	5.77746e+08	8.82133e+08	5.31438e+09	2.91813e+08	7.99869e+08	9.85544e+08	2.92128e+08	7.4947e+08	8.37914e+08	9.35538e+08	1.51402e+09	8.81325e+08	2.19769e+09	2.29714e+09	1.41599e+09
P09211	High	Glutathione S-transferase P OS=Homo sapiens OX=9606 GN=GSTP1 PE=1 SV=2	67	15	1057	11	210	23.3	5.64	6.05944e+08	2.18073e+09	1.29767e+09	2.09286e+09	8.03885e+08	7.5891e+08	1.49808e+09	5.52397e+09	1.19478e+09	8.48966e+08	1.61873e+09	4.39787e+08	1.04995e+09	5.65064e+08	1.88541e+09	2.07086e+09	1.62319e+09	1.84965e+09	8.47107e+08	1.09809e+09	1.10893e+09	1.04144e+08	1.57291e+09	4.5689e+08	1.57213e+09	4.22452e+08	9.41449e+08	1.27169e+09	4.66167e+08	2.78929e+08	1.88041e+09	1.77893e+09	1.05462e+09	2.62758e+09	9.15014e+08	9.55032e+08	1.70506e+09	1.90337e+09	1.86986e+09	1.21372e+09
P50570	High	Dynamin-2 OS=Homo sapiens OX=9606 GN=DNM2 PE=1 SV=2	44	34	381	11	870	98	7.44	1.03773e+08	1.76382e+08	8.60954e+08	1.1373e+09	1.58752e+08	2.58229e+08	9.46405e+07	4.3431e+08	4.4116e+07	1.67211e+07	5.66412e+08	7.00503e+07	4.97128e+08	6.28195e+07	5.03813e+08	3.10191e+08	8.11594e+07	1.66351e+08	3.3771e+08	2.37027e+07	1.54623e+08	1.25919e+07	2.3498e+08	0	6.09313e+08	5.29572e+07	1.33193e+08	4.64593e+08	1.25811e+07	1.85623e+08	4.02026e+08	8.9173e+07	5.8801e+07	9.63159e+07	8.62628e+07	1.84355e+08	2.22982e+08	4.26449e+08	3.79725e+08	2.58385e+07
Q15323	High	Keratin, type I cuticular Ha1 OS=Homo sapiens OX=9606 GN=KRT31 PE=1 SV=3	48	23	715	5	416	47.2	4.88	9.89718e+06	5.21058e+07	1.04469e+09	7.53004e+06	4.60694e+10	2.60632e+08	8.09604e+07	9.7538e+07	5.9219e+06	3.56421e+10	2.39616e+07	0	4.77247e+07	3.18365e+07	8.00591e+07	7.21248e+06	1.51558e+09	1.8621e+07	1.80123e+07	4.91979e+08	7.40522e+07	3.50554e+07	3.51527e+07	1.27079e+08	2.95299e+07	1.63584e+07	5.11141e+08	4.52118e+07	3.59773e+07	4.01393e+06	1.26156e+10	1.65109e+09	3.14919e+07	2.23845e+09	0	5.49567e+09	1.97824e+09	1.28085e+07	1.39321e+07	1.83129e+09
Q5JQC9	High	A-kinase anchor protein 4 OS=Homo sapiens OX=9606 GN=AKAP4 PE=1 SV=1	34	25	91	19	854	94.4	6.96	4.0634e+08	2674961160	1.61825e+10	4.07324e+08	8.56646e+08	7.85834e+08	5.71049e+08	1.16811e+08	1.67961e+08	1.44953e+09	3.06206e+08	1.05818e+08	2.27219e+08	4.63119e+07	1.16408e+08	8.11664e+07	4.24746e+09	5.27282e+08	3.86551e+08	2.66663e+09	1.82827e+08	2.26633e+08	6.05139e+07	6.65688e+07	9.94451e+07	2.08151e+10	6.6679e+09	1.53389e+08	1.86976e+08	2.03766e+08	6.04201e+08	1.20274e+09	2.11106e+08	7.33985e+09	2.56832e+07	2.67387e+08	6.82496e+08	1.98887e+08	2.04138e+08	8.8092e+09
P41218	High	Myeloid cell nuclear differentiation antigen OS=Homo sapiens OX=9606 GN=MNDA PE=1 SV=1	54	19	336	19	407	45.8	9.76	5.27156e+07	1.41994e+07	1.91424e+09	6.91142e+07	2.51584e+08	1.97628e+09	2.88972e+09	4.33014e+09	1.42164e+08	8.80556e+08	2.30237e+07	2.40039e+08	9.10762e+06	7.11487e+08	2.35775e+08	1.77073e+07	1.00313e+08	1.0799e+08	1.67233e+09	2.54832e+08	6.05025e+08	7.56384e+07	1.94596e+09	2.55766e+08	2.24376e+10	1.83712e+08	2.8242e+08	4.30965e+09	9.00382e+07	1.17136e+08	2.39962e+09	7.48956e+08	1.15526e+09	1.64105e+08	1.10058e+09	1.77825e+08	7.25163e+08	9.18774e+07	1.1828e+08	1.11871e+08
Q9BRK3	High	Matrix remodeling-associated protein 8 OS=Homo sapiens OX=9606 GN=MXRA8 PE=1 SV=1	38	22	1219	22	442	49.1	7.23	2.75472e+09	1.58727e+09	6.34537e+09	5.80303e+09	1.3343e+09	1.60438e+09	4.72001e+09	5.26589e+08	1.13097e+10	5.01503e+08	1.5057e+10	1.24539e+10	9.91009e+09	1.0664e+10	8.6088e+08	2.39801e+10	4.73479e+09	3.06885e+10	9.23469e+08	3.78477e+09	16743476894	1.51574e+08	2.78912e+09	6995316260	1.00072e+08	1.63373e+09	4.95864e+09	4.54286e+08	6.22922e+09	1.60625e+09	6.46112e+09	3.73645e+09	1.23029e+10	9.31485e+09	7.23823e+09	2.32024e+10	1.08507e+10	8.30405e+09	8.14294e+09	6.06419e+09
A0A0A0MTC1	High	E3 ubiquitin-protein ligase RNF213 OS=Homo sapiens OX=9606 GN=RNF213 PE=1 SV=1	10	42	83	42	5256	596.1	6.42	9.11883e+08	1.96492e+07	3.68343e+08	3.93476e+08	9.51502e+08	5.40674e+07	7.17509e+08	1.72451e+08	1.48185e+08	3.9816e+08	3.43087e+08	3.13105e+07	1.04415e+08	6.3728e+07	3.46742e+08	8.9686e+07	4.93384e+08	2.8262e+08	3.93096e+08	8.07262e+08	5.52933e+07	1.62786e+07	3.3245e+08	7.03878e+06	2.0445e+09	6.63193e+07	2.4467e+08	6.12183e+08	0	0	1.15498e+09	1.15064e+09	2.92021e+07	1.25954e+09	4.57487e+06	6.93353e+07	7.27651e+08	1.02864e+08	1.25957e+08	2.43257e+08
P11597	High	Cholesteryl ester transfer protein OS=Homo sapiens OX=9606 GN=CETP PE=1 SV=2	52	20	735	20	493	54.7	6.09	1.0183e+09	3.39671e+09	2.52441e+09	1.89758e+09	2.97551e+09	2.16405e+08	7.86815e+08	1.42026e+09	8.63471e+08	2.18232e+08	6.04122e+08	7.96966e+08	2.15998e+09	1.97853e+09	1.29976e+10	2.28832e+09	3.23391e+09	7.18264e+09	12945183566	1.05243e+09	1.51659e+09	8.67405e+07	2.30111e+08	5.0914e+08	5.3135e+08	9.6589e+08	7.15414e+08	6.60112e+08	5.82227e+08	6.93823e+08	8.416e+09	2.16996e+09	4.58174e+08	1.83342e+09	3.72478e+08	3.68374e+09	9.6039e+09	9.58512e+08	9.48229e+08	4.54631e+09
O60282	High	Kinesin heavy chain isoform 5C OS=Homo sapiens OX=9606 GN=KIF5C PE=1 SV=1	42	31	125	22	957	109.4	6.19	1.58489e+08	1.95691e+08	7.01692e+08	4.12107e+08	1.73772e+08	5.51101e+07	6.87511e+07	7.37793e+07	9.73576e+07	4.68897e+07	2.96661e+08	9.46196e+07	2.92121e+08	9.68195e+07	2.61038e+08	2.73858e+08	1.84317e+08	3.49534e+08	2.08877e+08	3.29493e+08	1.30265e+08	1.12895e+08	1.38809e+08	2.05933e+08	8.64303e+07	2.90838e+07	3.84964e+08	1.46937e+08	1.44671e+08	1.04274e+08	4.55885e+08	5.53693e+08	4.18176e+07	1.69418e+09	6.1132e+07	4.01682e+08	2.32822e+08	1.65768e+08	1.89193e+08	4.19774e+08
P21796	High	Voltage-dependent anion-selective channel protein 1 OS=Homo sapiens OX=9606 GN=VDAC1 PE=1 SV=2	73	19	1214	6	283	30.8	8.54	4.82362e+08	1.78519e+09	1.6393e+09	4.20701e+09	2.17316e+09	1.17643e+09	3.74159e+08	1.26174e+09	9.10963e+08	7.29802e+08	2.98046e+09	1.0866e+09	2.06816e+09	1.78784e+09	2.16886e+09	1.11776e+09	6.75626e+08	1.01611e+09	3.25563e+09	2.27785e+08	9.23818e+08	5.20134e+08	8.22973e+08	5.50762e+08	2.83298e+09	3.08719e+08	7.11071e+08	2.02877e+09	6.17888e+08	7.33358e+08	7.97331e+08	1.33084e+09	4.46451e+08	1.02536e+08	3.50737e+08	1.09305e+09	1.5347e+10	1.02334e+09	1.00335e+09	1.04149e+09
P62258	High	14-3-3 protein epsilon OS=Homo sapiens OX=9606 GN=YWHAE PE=1 SV=1	69	23	1092	20	255	29.2	4.74	2.21263e+09	4.36223e+09	5.62645e+09	8.32537e+09	2.33124e+09	1.86445e+09	1.16491e+09	6.75209e+09	1.55141e+09	8.3491e+08	5.65446e+09	1.53913e+09	3.59201e+09	1.80538e+09	6.58405e+09	5.71801e+09	2.8816e+09	4.51062e+09	2.37307e+09	1.68413e+09	3.07625e+09	3.25303e+08	3.01233e+09	7.7918e+08	2.79401e+09	1.75004e+09	2.67624e+09	3.57318e+09	6.49277e+08	1.06489e+09	2.56368e+09	2.66704e+09	7.10193e+08	4.38732e+09	1.44553e+09	4.22992e+09	4.27087e+09	8.36885e+09	8.42661e+09	4.16774e+09
A6NCN2	High	Putative keratin-87 protein OS=Homo sapiens OX=9606 GN=KRT87P PE=5 SV=4	62	24	311	5	255	29.1	5.8	0	0	1.12187e+08	0	1.88359e+10	5.1135e+07	0	1.29546e+07	0	5.57941e+09	7.73167e+06	1.96019e+07	0	2.67853e+07	0	2.05124e+07	1.79797e+08	0	4.5049e+07	0	4.91318e+07	0	1.18789e+07	1.39141e+07	6.8557e+06	1.43685e+06	9.29819e+07	5.73181e+06	1.6241e+07	2.5998e+06	3.90975e+07	3.95448e+07	7.64243e+06	1.70145e+08	4.54304e+07	4.71968e+06	3.69352e+07	0	1.60081e+06	3.02796e+07
Q04446	High	1,4-alpha-glucan-branching enzyme OS=Homo sapiens OX=9606 GN=GBE1 PE=1 SV=3	45	24	330	1	702	80.4	6.32	1.39305e+07	1.81918e+07	0	7.91227e+07	2.02466e+07	0	0	6.71766e+06	0	0	4.29443e+07	4.16588e+06	2.30487e+07	2.80031e+07	3.24323e+07	1.12433e+07	3.54218e+07	7.30429e+06	0	0	1.286e+07	0	1.76511e+07	1.39664e+07	0	0	2.48715e+07	1.07184e+07	7.22077e+06	6.18133e+06	0	2.42035e+07	2.21308e+07	2.30786e+07	4.95671e+06	0	0	1.66791e+07	1.22536e+07	3.6847e+07
Q08188	High	Protein-glutamine gamma-glutamyltransferase E OS=Homo sapiens OX=9606 GN=TGM3 PE=1 SV=4	48	24	178	6	693	76.6	5.86	6.77016e+06	1.04584e+07	1.95599e+07	1.85299e+08	4.1563e+08	1.83712e+08	7.96156e+07	6.03596e+07	2.78793e+07	3.75344e+07	3.97453e+07	0	6.94707e+07	3.59619e+07	1.01147e+07	3.77798e+07	5.16573e+07	8.47517e+07	1.17229e+07	2.80511e+07	3.5959e+07	2.36459e+07	1.01985e+09	0	0	3.00016e+08	6.14208e+08	1.0729e+08	2.50434e+07	1.62046e+07	2.85342e+08	3.07864e+08	6.08624e+07	7.89121e+07	1.78748e+07	3.61904e+07	3.03933e+07	0	4.06954e+07	1.80468e+07
P60174	High	Triosephosphate isomerase OS=Homo sapiens OX=9606 GN=TPI1 PE=1 SV=3	54	19	1142	19	286	30.8	5.92	6.4347e+09	6.64009e+09	5.82855e+09	8.66627e+09	7.25257e+09	2.84624e+09	1.43675e+10	6.85311e+09	2.50536e+09	2.72276e+09	8.00087e+09	2.67704e+09	8.70662e+09	2.6423e+09	7.75459e+09	8.89738e+09	3.70842e+09	6.48956e+09	2.05387e+09	2916440715	3.19609e+09	1.21647e+09	4.14374e+09	1.98505e+09	2.5902e+09	2.44536e+09	2.63082e+09	3.51546e+09	2.08737e+09	1.84002e+09	1.13421e+09	2.18518e+09	2.53506e+09	4.1678e+09	2.19356e+09	3.6643e+09	5.46833e+09	9.43925e+09	9.14699e+09	5.2794e+09
P62805	High	Histone H4 OS=Homo sapiens OX=9606 GN=H4C1 PE=1 SV=2	62	16	1326	16	103	11.4	11.36	3.77805e+09	4.4619e+09	4.02958e+10	6.35105e+09	16891946775	2.59945e+10	5.08496e+10	1.29665e+10	8262906628	1.78552e+10	5.6498e+09	4.48601e+09	4.87007e+09	4821189900	7.92381e+09	3.4724e+09	9.15692e+09	5.64842e+09	2.87837e+09	1.16765e+10	8.76513e+09	6.61465e+09	17858867260	6.64324e+09	1.29817e+10	4.8728e+09	7.94684e+09	7.76793e+09	2.64526e+09	3.49641e+09	1.44239e+09	3.28728e+09	1.07398e+10	1.17247e+10	1.07584e+10	6.40232e+09	2.38507e+09	4.89037e+09	4.91958e+09	9.193e+09
Q96QK1	High	Vacuolar protein sorting-associated protein 35 OS=Homo sapiens OX=9606 GN=VPS35 PE=1 SV=2	35	23	380	22	796	91.6	5.49	4.67818e+08	8.07612e+08	2.17125e+09	2.43769e+09	1.17576e+09	6.8425e+08	7.83189e+08	2.51307e+09	6.49954e+08	5.47146e+08	5.96671e+08	1.06499e+08	9.13943e+08	1.82807e+08	2.93378e+09	5.90668e+08	1.82464e+09	1.03062e+09	1.07905e+09	1.16449e+09	5.13068e+08	3.98028e+06	7.6979e+08	2.31125e+07	3.06345e+09	1.5252e+08	1.10768e+09	1.58518e+09	4.77254e+07	1.07684e+08	9.17757e+08	3.19836e+09	1.16345e+08	2.39574e+09	8.82874e+07	9.10316e+08	9.07433e+08	1.44388e+09	1.40057e+09	2.84699e+09
Q9UN37	High	Vacuolar protein sorting-associated protein 4A OS=Homo sapiens OX=9606 GN=VPS4A PE=1 SV=1	54	29	650	17	437	48.9	7.8	8.03816e+08	1.85621e+09	1.87922e+08	1.30727e+09	8.36861e+08	3.84756e+08	9.46334e+08	5.71401e+08	7.47685e+08	6.85237e+08	3.97907e+09	6.76673e+08	2.61003e+09	3.43157e+08	1.59268e+09	3.48294e+09	7.81424e+08	1.1548e+09	7.23409e+08	3.95352e+08	1.1805e+09	4.71806e+07	9.755e+08	2.25197e+08	3.42161e+08	1.04166e+08	9.73131e+08	2.19449e+08	3.83303e+08	3.11991e+08	1.11659e+09	1.09573e+09	5.3081e+08	1.44611e+09	8.34033e+08	1.24899e+09	1.04761e+09	1.19688e+09	1.24283e+09	2.96157e+08
A0A2Z4LCH4	High	Corticosteroid-binding globulin OS=Homo sapiens OX=9606 PE=2 SV=1	38	13	614	13	405	45.1	6.04	1.02408e+09	6.63145e+07	7.72204e+08	1.13374e+08	4.87572e+08	3.66761e+08	1.52855e+09	3.14942e+08	2.66074e+08	1.2213e+09	1.14326e+09	5.32143e+08	1.83281e+09	3.58941e+09	2.71623e+09	9.79454e+08	2.06154e+09	3.64277e+09	1.82402e+09	1.79049e+09	4.50262e+09	9.63036e+08	5.64638e+08	2.79519e+09	3.92189e+08	2.09973e+09	1.45598e+09	3.0614e+08	6.55797e+08	1.5929e+09	7.33621e+09	1.42189e+09	1.27724e+09	4.14126e+09	1.97164e+09	1.07998e+09	6.50551e+08	5.72437e+08	6.17072e+08	3.87166e+09
P34896	High	Serine hydroxymethyltransferase, cytosolic OS=Homo sapiens OX=9606 GN=SHMT1 PE=1 SV=1	48	22	817	21	483	53	7.71	3.1426e+09	2.3431e+09	8.45894e+09	5.95375e+09	1.05795e+10	1.17014e+09	1.30349e+09	1.31426e+09	3.93719e+09	5.30501e+09	1.16788e+10	1916601477	5.87095e+09	1.75853e+09	9.7622e+09	6.02425e+09	17941505667	2.67297e+09	2.54437e+09	8.65476e+09	5.23147e+09	1.90279e+08	9.26578e+08	3.23709e+08	5.96645e+08	2.72411e+08	4.50432e+09	8.82481e+08	4.4178e+08	1.96858e+09	1.32584e+10	2.92752e+10	9.66478e+08	1.98631e+10	1.25745e+09	4.94535e+09	8.10818e+09	5.09703e+09	5.07797e+09	10938962998
P05109	High	Protein S100-A8 OS=Homo sapiens OX=9606 GN=S100A8 PE=1 SV=1	88	17	1076	17	93	10.8	7.03	1.78935e+09	9.43231e+09	8.29091e+10	8.96052e+09	6.82967e+09	136554477191	4.0384e+10	352578723858	4.1738e+10	8.88576e+10	4.771e+09	1.65158e+09	8.92867e+09	2.41373e+10	1.35548e+10	2.94493e+09	4.64596e+10	3.04601e+10	218533922500	5.21558e+10	9.37727e+09	9.05305e+08	8.44677e+10	4.83666e+09	1376405604660	4.95052e+09	5.61702e+09	574523923295	4.07251e+09	1.18685e+09	8.54931e+09	1.02881e+10	9.96364e+09	6.81567e+09	1.88765e+10	5.96405e+09	1.2162e+10	1.7712e+10	1.85586e+10	2.16014e+10
Q53GF4	High	Syntaxin binding protein 2 variant (Fragment) OS=Homo sapiens OX=9606 PE=2 SV=1	45	25	470	25	593	66.3	6.64	1.50305e+09	1.59095e+09	1.21979e+09	3.6796e+09	5.61875e+08	8.80357e+08	3.85876e+08	8.43701e+08	8.89325e+08	4.93181e+08	1.76334e+09	4.00183e+09	1.6984e+09	2.72629e+08	3.61423e+09	1.69544e+09	1.04016e+09	1.75124e+09	1.47697e+09	7.41708e+08	1.01858e+09	7.90546e+07	3.62948e+08	1.21593e+08	2.66259e+09	2.62979e+08	3.07585e+08	1.8302e+09	8.70062e+07	5.71595e+08	3.02811e+09	1.45954e+09	9.90194e+07	1.15102e+09	2.39885e+08	1.32869e+09	2.45328e+09	1.97708e+09	2.09761e+09	1.34185e+09
P55268	High	Laminin subunit beta-2 OS=Homo sapiens OX=9606 GN=LAMB2 PE=1 SV=2	22	30	86	30	1798	195.9	6.52	3.84519e+08	1.34519e+08	3.2215e+08	1.48246e+08	7.29434e+08	1.64318e+07	1.78014e+08	3.45945e+07	1.68239e+08	6.34239e+07	7.42187e+07	2.54901e+08	4.54311e+07	1.99247e+08	3.79687e+07	1.75285e+08	1.38653e+09	4.9249e+08	5.24038e+07	3.56598e+08	1.48342e+08	6.19955e+07	7.26642e+07	4.47801e+07	9.27048e+07	8.45011e+08	1.43024e+08	2.22608e+08	2.01557e+08	6.01376e+07	9.77988e+08	5.0007e+08	1.91417e+08	9.62564e+08	1.16946e+08	3.98353e+08	1.08407e+09	3.02087e+08	2.94797e+08	2.37018e+08
P31150	High	Rab GDP dissociation inhibitor alpha OS=Homo sapiens OX=9606 GN=GDI1 PE=1 SV=2	55	22	505	11	447	50.6	5.14	1.33887e+08	2.84504e+08	3.84829e+07	6.39815e+08	7.08337e+07	5.45357e+07	8.77527e+07	4.70088e+08	7.55186e+07	5.39443e+07	2.34391e+08	1.26939e+08	9.84749e+07	4.31678e+07	3.54207e+08	4.34294e+08	3.3368e+08	6.98661e+08	1.7576e+08	2.6914e+07	1.02419e+08	1.79849e+07	1.85423e+08	1.8355e+07	3.71247e+08	1.05218e+08	1.87053e+07	1.47902e+08	1.74848e+07	4.87731e+07	4.29064e+08	2.07071e+08	2.63383e+07	2.04033e+08	6.61365e+07	5.38569e+08	2.9898e+08	3.14472e+08	3.14928e+08	1.48987e+08
Q13423	High	NAD(P) transhydrogenase, mitochondrial OS=Homo sapiens OX=9606 GN=NNT PE=1 SV=3	34	29	469	29	1086	113.8	8.09	1.42233e+09	4.62544e+09	8.00568e+09	5.72635e+09	2.43679e+09	2.04435e+09	2143460530	8.44347e+08	1.6386e+09	1.04375e+09	1.62546e+09	7.89317e+08	1.55106e+09	2.17903e+08	2.51121e+09	1.81185e+09	5.24603e+09	2.01337e+09	1.57153e+09	1.28712e+09	1.31549e+09	2.06573e+09	6.96023e+08	1.16901e+09	2.63126e+09	7.82503e+07	1.12571e+09	1.48893e+09	1.72489e+08	8.9271e+08	6.7396e+08	3.72091e+09	3.61957e+08	11642252597	2.53745e+08	2.37824e+09	2.04174e+09	6.09318e+08	6.7926e+08	1.21348e+10
P09917	High	Arachidonate 5-lipoxygenase OS=Homo sapiens OX=9606 GN=ALOX5 PE=1 SV=2	40	23	177	23	674	77.9	5.77	1.46389e+08	5.89826e+07	1.23244e+09	3.02455e+08	5.97339e+08	5.04326e+08	4.28667e+08	5.22566e+08	1.26046e+09	3.6755e+08	3.01675e+08	2.07811e+07	1.67988e+09	5.61993e+07	7.82095e+07	5.47421e+07	2.77888e+08	1.10634e+08	7.79958e+08	2.80294e+08	8.33102e+07	1.61333e+08	3.67769e+08	1.23921e+08	3.84864e+09	2.693e+08	1.09361e+08	3.32737e+09	4.45953e+07	5.06365e+07	1.2669e+09	2.32851e+09	2.10381e+07	2.96027e+09	3.62282e+07	5.49003e+07	9.8961e+08	5.98558e+07	4.64291e+07	6.12472e+08
B7Z8B6	High	cDNA FLJ54395, highly similar to Inter-alpha-trypsin inhibitor heavy chain H1 OS=Homo sapiens OX=9606 PE=2 SV=1	42	20	216	6	623	69.5	6.16	1.99999e+09	4.32758e+06	3.00325e+08	2.84397e+08	5.42996e+07	4.04157e+08	4.0555e+08	2.58513e+07	2.21146e+08	1.79292e+08	9.32694e+07	3.84487e+08	2.06976e+08	8.75821e+08	4.73179e+08	2.07657e+08	3.34415e+07	1.06135e+08	1.30039e+08	2.0025e+09	1.32914e+09	3.52084e+09	9.83907e+08	7.82191e+08	1.8153e+08	6.1079e+08	8.25683e+08	8.0291e+08	6.30033e+08	2.77397e+09	1.52524e+08	2.26659e+09	1.8625e+09	7.56098e+09	1.17486e+09	3.65971e+08	2.07582e+08	2.21444e+07	3.35152e+07	3.26186e+08
P42224	High	Signal transducer and activator of transcription 1-alpha/beta OS=Homo sapiens OX=9606 GN=STAT1 PE=1 SV=2	39	25	196	25	750	87.3	6.05	2.51519e+08	5.28532e+08	1.53659e+09	1.63268e+09	6.15195e+08	7.07929e+07	2.55784e+08	6.21202e+08	2.5859e+08	2.29278e+09	3.75922e+08	3.84357e+07	4.11084e+08	2.19955e+08	4.7126e+08	1.20018e+08	1.05766e+09	7.08309e+08	7.11543e+08	6.4788e+08	2.34935e+08	4.87301e+07	2.13985e+09	3.0419e+08	3.20682e+09	7.14853e+07	3.34526e+08	3.24545e+08	2.66698e+08	1.32725e+08	5.45096e+09	2.22734e+09	7.11233e+07	1.03606e+09	2.66649e+08	3.0713e+08	8.66511e+08	8.0995e+08	8.03001e+08	1.37737e+08
P04843	High	Dolichyl-diphosphooligosaccharide--protein glycosyltransferase subunit 1 OS=Homo sapiens OX=9606 GN=RPN1 PE=1 SV=1	51	22	406	22	607	68.5	6.38	1.56288e+08	7.34743e+08	1.81282e+09	2.14845e+09	3.49494e+09	1.16964e+09	8.00314e+08	1.84333e+09	4.48467e+08	6.03884e+08	8.41493e+08	1.84467e+08	1.56856e+09	2.98091e+08	1.69667e+09	3.97936e+08	8.85192e+08	5.16554e+08	1.87719e+09	1.57659e+08	3.01762e+08	2.47518e+07	8.91162e+08	3.38971e+07	3.01544e+09	2.32628e+08	7.17109e+08	3.7125e+09	4.27377e+06	1.87865e+08	2.99079e+08	9.7496e+08	7.39786e+07	4.86889e+08	1.31137e+08	3.61184e+08	3.29024e+09	1.23398e+09	1.30306e+09	9.06576e+08
P48735	High	Isocitrate dehydrogenase [NADP], mitochondrial OS=Homo sapiens OX=9606 GN=IDH2 PE=1 SV=2	46	24	1181	21	452	50.9	8.69	4.56047e+09	5.43476e+09	6.14063e+09	7.58742e+09	7.85991e+09	5.82349e+09	1.58623e+09	3.60512e+09	3.62683e+09	1.08308e+09	4.04133e+09	1.35385e+09	3.7844e+09	1.01736e+09	4.68086e+09	3.86497e+09	4.31101e+09	3.39554e+09	3.40799e+09	1740226063	1.8075e+09	1.15555e+09	2.69831e+09	2.70592e+08	8.7326e+09	1.52222e+08	4.7119e+08	8.16168e+09	6.71365e+08	2.40237e+09	2.15978e+09	3.40286e+09	3.42524e+08	9.70842e+09	8.9129e+08	1.50867e+09	4.38661e+09	2.77925e+09	2.63278e+09	2.41201e+09
O75351	High	Vacuolar protein sorting-associated protein 4B OS=Homo sapiens OX=9606 GN=VPS4B PE=1 SV=2	55	30	755	18	444	49.3	7.23	1.34713e+09	2.54094e+09	1.49991e+09	1.5555e+09	1.08929e+09	8.4414e+08	1.38366e+09	1.08457e+09	1.14547e+09	6.84482e+08	4.27544e+09	1.23779e+09	2.5169e+09	5.3644e+08	1.61382e+09	5.28555e+09	6.27121e+08	1.58232e+09	7.92725e+08	2.33355e+09	2.15519e+09	7.49918e+07	1.33459e+09	3.55817e+08	1.00995e+09	1.78353e+08	4.52079e+08	8.21774e+08	7.08663e+08	1.67053e+09	7.04987e+08	6.22947e+08	5.27894e+08	3.05275e+09	9.09185e+08	1.74597e+09	1.12412e+09	1.98995e+09	1.73307e+09	2.65543e+09
P53990	High	IST1 homolog OS=Homo sapiens OX=9606 GN=IST1 PE=1 SV=1	43	21	887	1	364	39.7	5.35	1.86216e+08	3.51756e+08	8.01747e+07	3.90835e+07	1.26135e+08	9.07186e+07	2.36143e+08	1.07576e+08	1.85862e+08	0	9.31874e+08	4.54524e+08	5.46736e+08	1.73233e+08	2.46187e+08	1.43936e+09	1.38279e+08	1.49042e+08	1.28862e+08	5.18313e+08	4.78531e+08	0	2.48257e+08	0	3.21885e+07	4.49845e+07	3.15921e+08	5.55242e+07	2.10408e+08	5.46083e+07	2.1245e+08	1.03434e+08	6.87754e+08	4.02178e+08	5.62285e+08	2.51659e+08	1.09679e+08	1.57936e+08	1.82235e+08	1.58866e+08
Q597H1	High	Transformation-related protein 14 OS=Homo sapiens OX=9606 GN=TRG14 PE=2 SV=1	44	12	329	12	394	42.8	5.82	9.90562e+08	1.50177e+09	5.06532e+08	2.87748e+09	9.62082e+08	2.43461e+08	2.65304e+08	1.62073e+09	3.24155e+08	9.46506e+07	9.10351e+08	3.98329e+08	7.94651e+08	2.34375e+08	1.3189e+09	1.25187e+09	5.79585e+08	1.86725e+09	3.18058e+08	1.61552e+08	5.80895e+08	2.97397e+08	4.0108e+08	2.42681e+08	2.4786e+08	2.78791e+08	1.18324e+08	3.84477e+08	8.49656e+07	3.54261e+08	3.50247e+08	2.68851e+09	8.55106e+07	1.15616e+09	1.21839e+08	3.2959e+09	1.76184e+09	1.49392e+09	1.52693e+09	1.23901e+09
P52209	High	6-phosphogluconate dehydrogenase, decarboxylating OS=Homo sapiens OX=9606 GN=PGD PE=1 SV=3	37	19	760	8	483	53.1	7.23	3.83647e+08	3.60127e+08	1.69516e+10	9.46451e+08	2.1117e+10	1.60282e+09	6.93187e+09	3.1074e+09	5.9719e+08	5.99399e+09	3.89771e+08	1.87847e+08	8.82129e+08	6.44334e+08	1.33743e+09	6.63641e+08	9.2555e+10	7.32643e+08	2.09202e+09	4.51999e+10	2.49002e+09	2.00988e+07	1.77956e+09	9.62038e+07	4.73347e+09	3.75714e+08	3.1891e+10	1.00662e+10	7.95893e+07	2.11434e+08	1.20447e+10	5.19802e+10	2.15529e+08	144960309952	5.26152e+08	5.98896e+08	3.8026e+08	1.77927e+09	1.93807e+09	106637351706
Q96F07	High	Cytoplasmic FMR1-interacting protein 2 OS=Homo sapiens OX=9606 GN=CYFIP2 PE=1 SV=2	33	35	256	21	1278	148.3	7.31	1.77357e+08	5.76143e+07	6.55886e+08	2.42941e+07	8.45235e+07	7.30051e+07	6.79485e+07	1.3766e+08	3.92488e+06	2.12082e+07	1.84556e+08	4.95684e+07	6.51661e+07	3.69664e+07	1.13246e+08	2.16106e+08	3.31753e+07	1.01051e+08	2.83534e+08	9.71746e+08	5.49687e+07	2.98766e+07	6.23528e+07	6.56972e+07	1.14934e+09	1.59374e+07	3.08197e+08	1.38112e+09	2.30459e+07	1.85629e+08	3.16519e+08	6.66197e+07	1.66169e+08	5.77554e+08	2.7427e+07	7.29957e+07	1.52526e+08	3.30854e+07	3.89907e+07	1.42306e+09
H9KV28	High	Protein diaphanous homolog 1 OS=Homo sapiens OX=9606 GN=DIAPH1 PE=1 SV=2	26	29	204	29	1228	136.8	5.24	8.88387e+07	2.12584e+08	9.29492e+08	8.54802e+08	2.27674e+08	3.69734e+08	2.65102e+08	8.96791e+08	1.40922e+08	9.90915e+08	4.41596e+08	4.29164e+07	5.94642e+08	1.30119e+08	9.31538e+08	2.92516e+08	6.58777e+08	4.31526e+08	3.97759e+08	8.01536e+08	2.97751e+08	1.11205e+08	2.59198e+08	2.30466e+07	1.04565e+09	1.81647e+08	8.39549e+08	3.5709e+08	1.7644e+07	3.32231e+08	9.00825e+08	2.46405e+09	2.51312e+08	1.15955e+09	4.75141e+07	1.72067e+08	8.00791e+08	7.04929e+08	6.59816e+08	6.30148e+09
Q5VW32	High	BRO1 domain-containing protein BROX OS=Homo sapiens OX=9606 GN=BROX PE=1 SV=1	43	19	695	19	411	46.4	7.65	3.30095e+09	4.36503e+09	6.90679e+08	1.75693e+09	1.24886e+09	1.095e+09	3.00269e+09	1.76196e+09	2.02498e+09	1.97203e+09	8.65735e+09	1.75289e+09	4.86351e+09	1.21447e+09	3.24883e+09	9.21234e+09	1.47148e+09	3.0616e+09	1.8151e+09	1.65198e+09	3.6358e+09	3.45766e+07	4.365e+09	4.47136e+09	1.20721e+09	4.35515e+08	7.9099e+08	7.6323e+08	1.27299e+09	7.80339e+08	1.40179e+09	2.31332e+09	1.35551e+09	1.25919e+09	2.73699e+09	2.5401e+09	2.70947e+09	2.70352e+09	2.73499e+09	8.7233e+08
X5D2F4	High	Cytoplasmic FMR1 interacting protein 1 isoform A (Fragment) OS=Homo sapiens OX=9606 GN=CYFIP1 PE=2 SV=1	31	33	307	16	1253	145.1	6.9	1.62297e+07	9.48309e+07	5.61865e+07	5.13655e+08	2.43704e+08	7.33801e+07	5.10564e+07	5.64379e+08	4.75093e+07	3.0866e+07	1.18377e+08	1.14227e+07	2.41588e+08	2.54792e+07	3.65625e+08	1.26785e+08	1.08487e+08	2.36209e+08	1.93404e+08	7.93322e+06	4.4585e+07	3.0071e+07	1.37931e+08	1.09218e+07	1.18674e+08	3.4028e+07	7.29544e+07	2.51031e+08	2.91135e+07	7.80102e+06	2.7857e+09	3.89143e+08	5.12663e+07	1.57979e+08	9.1424e+06	3.03269e+08	2.02605e+08	3.69022e+08	3.7342e+08	8.3733e+07
Q02252	High	Methylmalonate-semialdehyde dehydrogenase [acylating], mitochondrial OS=Homo sapiens OX=9606 GN=ALDH6A1 PE=1 SV=2	44	23	552	23	535	57.8	8.5	1.37581e+09	5.27089e+09	1.63689e+09	3.75128e+09	3.31462e+09	1.19287e+09	1.18835e+08	4.80034e+08	8.31661e+08	1.0981e+09	2.94073e+09	1.70899e+09	3.80604e+09	5.31596e+08	2.44723e+09	2.09781e+09	5.11167e+08	2.22719e+09	1.8e+09	1.17821e+09	7.2886e+08	7.27516e+08	1.23552e+08	1.03009e+08	4.24021e+08	1.52536e+08	4.2519e+08	5.36055e+08	1.90985e+08	1.79507e+09	2.40991e+09	7.9316e+08	7.56034e+07	1.15707e+09	2.72894e+08	1.19159e+09	3.81102e+09	1.08485e+09	1.09132e+09	6.16568e+08
Q9NPP4	High	NLR family CARD domain-containing protein 4 OS=Homo sapiens OX=9606 GN=NLRC4 PE=1 SV=2	33	28	96	28	1024	116.1	6.77	1.93438e+08	7.15391e+08	7.07961e+09	1.78285e+09	1.33956e+09	7.29504e+08	1.63802e+08	1.15159e+10	3.37286e+08	1.98265e+09	3.4645e+08	1.82905e+08	4.06639e+08	9.39068e+08	4.71237e+09	2.74107e+08	1.69259e+09	7.85198e+08	6.85229e+08	2.83521e+09	1.74635e+09	8.62125e+07	1.29385e+10	1.88271e+08	5.41374e+09	2.88549e+08	4.50771e+08	1.87245e+09	6.48375e+07	1.84886e+08	7.5774e+09	6.46019e+08	2.49955e+08	2.10979e+09	9.06363e+08	2.8718e+08	2.87349e+09	1.13101e+10	1.17724e+10	9.29588e+09
P43251	High	Biotinidase OS=Homo sapiens OX=9606 GN=BTD PE=1 SV=2	31	12	426	12	543	61.1	6.25	1.01286e+09	4.74296e+07	3.51733e+09	3.10344e+08	2.60301e+08	2.22237e+08	3.60865e+08	6.91202e+07	6.80309e+07	3.60249e+08	7.32655e+08	1.12781e+09	5.9018e+08	2.27017e+09	3.09276e+08	7.64391e+08	8.07771e+08	7.6546e+08	4.86257e+08	3.64619e+09	2.27213e+09	1.6797e+08	1.06113e+09	2.286e+09	1.70209e+08	1.01564e+09	5.89495e+09	3.14885e+08	2.25287e+09	1.29297e+08	8.98768e+08	1.75337e+09	1.92823e+09	5.40802e+09	2.47319e+09	3.12354e+08	7.24931e+08	5.71974e+08	6.21305e+08	4.7056e+08
B4DZ36	High	cDNA FLJ58441, highly similar to Attractin OS=Homo sapiens OX=9606 PE=2 SV=1	20	22	381	22	1156	129.7	6.87	5.43884e+07	3.28439e+08	9.03309e+08	3.82747e+08	4.14387e+08	1.50331e+07	9.11343e+08	3.96306e+07	8.34996e+07	2.6577e+08	1.19288e+09	1.03588e+09	3.00874e+08	2.98482e+09	5.82058e+07	1.26014e+09	8.03256e+08	8.33621e+07	2.91258e+08	3.26952e+09	5.57685e+09	6.27555e+08	2.80051e+09	2.29545e+09	7.37501e+07	2.19084e+08	2.07266e+09	1.17197e+08	2.66907e+09	5.12003e+07	3.80993e+09	1.53641e+09	2.74989e+09	2.17231e+09	4.63946e+09	1.5516e+08	3.44268e+08	1.22675e+08	9.46219e+07	3.87897e+08
Q9BUF5	High	Tubulin beta-6 chain OS=Homo sapiens OX=9606 GN=TUBB6 PE=1 SV=1	50	18	718	10	446	49.8	4.88	2.35606e+08	2.36491e+08	5.3283e+07	1.55547e+09	1.22832e+08	9.7531e+07	7.207e+07	4.68872e+08	2.47785e+07	1.06985e+08	0	0	1.31156e+08	3.80221e+07	4.51785e+08	0	9.75144e+08	3.23659e+08	1.03347e+08	8.33931e+07	1.36884e+07	0	3.43195e+08	2.98599e+07	1.87103e+08	1.55394e+07	9.58027e+07	1.88884e+08	2.96328e+07	1.5476e+08	5.01088e+07	3.13669e+08	3.25814e+07	8.32768e+07	3.68473e+06	9.69053e+07	4.46754e+08	3.59473e+08	3.64838e+08	1.64076e+08
Q9UM07	High	Protein-arginine deiminase type-4 OS=Homo sapiens OX=9606 GN=PADI4 PE=1 SV=2	36	19	142	18	663	74	6.58	4.09797e+08	3.79169e+08	4.67632e+08	2.17143e+08	1.26048e+09	1.2496e+09	2.49207e+09	3.13133e+08	1.81733e+09	1.04483e+09	1.15295e+09	1.04456e+08	1.79395e+09	2.0983e+08	3.18358e+08	3.47505e+08	2.84577e+08	4.69509e+08	1.43703e+09	6.73154e+08	5.287e+08	4.46179e+07	1.24476e+09	6.79348e+07	1.20053e+09	1.89486e+08	3.47594e+08	1.23868e+09	0	2.06764e+08	8.71514e+08	2.95883e+09	2.65179e+08	1.01044e+09	5.08385e+08	2.9671e+08	4.67332e+08	2.05131e+08	1.7016e+08	4.62003e+08
A8K3H8	High	cDNA FLJ77680, highly similar to Homo sapiens protein phosphatase 2 (formerly 2A), regulatory subunit A (PR 65), alpha isoform (PPP2R1A), mRNA OS=Homo sapiens OX=9606 PE=2 SV=1	39	20	522	20	589	65.3	5.11	1.0351e+09	1.30814e+09	6.12835e+09	4.70119e+09	1.0733e+09	1.16106e+09	8.27255e+08	3.22045e+09	7.73724e+08	2.93281e+08	1.79188e+09	5.3261e+08	2.15529e+09	6.06392e+08	3.08575e+09	1.32274e+09	5.3134e+09	2.06554e+09	1.11225e+09	1.07086e+09	1.03018e+09	7.79036e+07	1.33244e+09	8.57117e+07	5.83417e+09	4.61821e+08	8.88555e+08	1.0033e+10	2.87901e+08	9.10224e+08	2.03537e+09	1.7729e+09	1.90353e+08	3.40699e+09	3.24629e+08	1.65656e+09	1.31669e+09	2.93811e+09	2.88363e+09	2.70637e+09
Q8NBJ4	High	Golgi membrane protein 1 OS=Homo sapiens OX=9606 GN=GOLM1 PE=1 SV=1	47	28	271	28	401	45.3	4.97	1.0086e+08	3.77979e+08	6.84499e+08	3.25664e+08	2.2442e+08	1.87873e+08	7.20333e+08	4.47881e+07	1.70456e+09	2.50233e+08	1.32716e+09	2.90427e+08	1.19936e+09	4.45576e+08	1.11347e+08	2.10743e+08	4.34783e+08	6.54222e+08	1.05175e+08	7.47206e+08	6.79791e+08	0	1.55801e+09	3.83412e+09	4.88343e+07	3.38679e+07	7.23909e+08	1.09404e+08	2.33752e+09	1.41235e+07	2.89597e+08	1.16809e+08	7.02411e+09	1.63202e+09	2.63742e+09	3.78381e+08	1.83305e+08	1.53237e+08	1.33487e+08	9.26735e+08
B2R659	High	cDNA, FLJ92803, highly similar to Homo sapiens hydroxysteroid (17-beta) dehydrogenase 4 (HSD17B4), mRNA OS=Homo sapiens OX=9606 PE=2 SV=1	42	23	231	23	736	79.6	8.9	7.63777e+07	3.717e+08	1.21215e+09	2.28455e+09	2.17225e+09	3.58282e+08	1.63986e+08	1.06398e+09	4.70218e+08	2.94317e+08	2.1057e+08	5.0565e+07	7.19945e+08	1.54578e+08	3.92141e+08	1.56611e+08	3.46532e+08	1.07717e+09	5.17332e+08	4.33917e+08	2.22384e+08	9.37833e+07	3.79967e+08	4.35731e+07	6.13999e+08	3.92962e+08	3.9998e+08	5.45494e+08	4.36234e+07	8.92859e+07	2.20418e+09	3.50318e+09	2.17148e+09	4.06883e+08	4.01843e+08	3.55147e+08	2.14081e+09	1.00545e+09	1.01994e+09	9.21418e+08
P00367	High	Glutamate dehydrogenase 1, mitochondrial OS=Homo sapiens OX=9606 GN=GLUD1 PE=1 SV=2	40	23	656	23	558	61.4	7.8	1.7697e+09	4092913955	4.62481e+09	5.30265e+09	2.88707e+09	3.08675e+09	4.87777e+08	2.19252e+09	1.49699e+09	4.73771e+08	2.41521e+09	3.67598e+09	2.49509e+09	6.56015e+08	2.57428e+09	2.04013e+09	1.39429e+09	2.1547e+09	2.02288e+09	1.83726e+09	1.85321e+09	4.11724e+08	8.48728e+08	1.14276e+09	1.8247e+09	3.84185e+08	1.90405e+09	2.1383e+09	4.06544e+08	5.44064e+09	2.85041e+09	1.14082e+09	9.48412e+08	3.05344e+09	9.69181e+08	8.62177e+09	2.33102e+09	2.28794e+09	2.26975e+09	5.00205e+09
P07996	High	Thrombospondin-1 OS=Homo sapiens OX=9606 GN=THBS1 PE=1 SV=2	27	29	465	29	1170	129.3	4.94	2.0777e+08	4.28347e+08	2.74813e+08	9.20533e+08	1.6585e+09	4.83599e+07	4.94665e+08	8.39473e+07	3.14552e+08	7.52241e+08	5.26339e+09	2.06007e+09	1.7773e+09	5.87542e+08	3.56426e+08	6.5933e+09	9.25354e+08	2.15962e+09	1.36549e+09	6.05862e+08	4.2713e+09	6.73584e+07	4.04684e+08	7.12623e+08	2.69903e+07	3.44177e+08	6.27138e+08	7.0796e+07	1.62291e+09	3.35671e+08	1.21322e+09	1.885e+09	1.56197e+09	3.86425e+09	1.48469e+09	1.79177e+09	4.71552e+08	8.49843e+08	9.72868e+08	4.72976e+08
B2R701	High	cDNA, FLJ93202, Homo sapiens protease inhibitor 16 (PI16), mRNA OS=Homo sapiens OX=9606 PE=2 SV=1	14	6	318	1	428	45.7	5.38	0	6.6527e+06	3.42328e+08	3.98499e+07	4.62445e+07	2.17569e+07	0	0	1.61552e+08	0	0	0	0	1.78387e+09	6.45267e+06	1.01002e+07	4.91295e+08	0	0	4.57219e+07	1.38829e+08	3.8201e+07	9.85078e+06	1.16383e+08	6.37313e+07	2.07143e+07	7.24482e+08	8.70457e+06	4.45275e+08	0	1.76175e+08	1.95449e+08	1.13641e+09	4.60326e+08	4.95848e+08	0	9.78856e+07	1.43155e+08	1.47374e+08	0
A0A2X0U2F8	High	ARHGEF10L (Fragment) OS=Homo sapiens OX=9606 GN=ARHGEF10L PE=4 SV=1	24	24	370	24	1279	140.3	5.94	5.25943e+08	5.41599e+08	1.14525e+09	4.47705e+09	5.34299e+08	8.3213e+08	6.82399e+07	8.40417e+08	1.34431e+09	1.54481e+08	5.0741e+09	6.25498e+08	3.09586e+09	3.48466e+08	4.7507e+09	2.63905e+09	4.16602e+08	5.12465e+08	1.89309e+09	1.78797e+08	1.52558e+09	2.72061e+07	2.56392e+08	1.2068e+08	7.87081e+07	2.10705e+07	8.73128e+07	6.09811e+07	1.55225e+08	1.04447e+09	2.46751e+09	5.77051e+08	8.1595e+07	2.36869e+08	2.14738e+08	9.09926e+08	1.57912e+09	1.77742e+09	1.68547e+09	8.64152e+08
Q9UKX2	High	Myosin-2 OS=Homo sapiens OX=9606 GN=MYH2 PE=1 SV=1	11	22	57	4	1941	222.9	5.82	0	0	3.1083e+07	4.74992e+07	4.1313e+09	3.01994e+06	0	0	2.33098e+07	1.10395e+08	3.84967e+06	2.62229e+07	2.08386e+07	0	1.06793e+07	4.05519e+07	0	2.95975e+07	3.55615e+07	0	1.49217e+08	1.83007e+08	3.20445e+07	4.95056e+07	0	4.1659e+06	2.83211e+07	4.69837e+06	0	0	2.33523e+07	1.72398e+08	1.84313e+07	2.26938e+07	4.91794e+07	0	3.60572e+07	2.78423e+07	2.69989e+07	4.02869e+07
P17213	High	Bactericidal permeability-increasing protein OS=Homo sapiens OX=9606 GN=BPI PE=1 SV=4	47	17	207	6	487	53.9	9.38	1.11753e+07	4.10111e+06	1.57128e+09	2.06011e+07	1.02547e+08	9.81387e+08	4.19758e+08	6.16046e+07	5.87762e+07	6.71736e+08	0	0	0	6.39304e+07	1.18879e+07	1.92542e+07	2.2104e+08	2.17912e+07	3.66479e+08	1.76651e+08	5.15179e+07	1.03e+07	1.70242e+09	1.47284e+08	2.4721e+08	1.03603e+08	1.0382e+08	4.12448e+09	3.86864e+07	3.15164e+07	1.10538e+08	1.52629e+08	1.35084e+08	3.47636e+08	7.78585e+07	2.51925e+07	7.71262e+07	1.98303e+07	3.70297e+06	4.24217e+08
P02042	High	Hemoglobin subunit delta OS=Homo sapiens OX=9606 GN=HBD PE=1 SV=2	79	15	1618	8	147	16	8.05	1.27632e+07	1.04337e+08	4.92505e+08	9.05857e+07	2.77605e+07	3.58358e+08	8.10978e+08	1.05124e+08	5.93537e+08	6.16361e+07	2.56089e+08	8.30274e+07	7.82464e+08	8.38935e+07	1.41848e+09	4.98952e+08	7.90391e+08	1.89132e+08	2.43774e+09	8.61071e+06	2.43844e+07	7.47467e+08	3.44584e+07	3.71537e+08	6.38383e+07	1.77782e+10	4.53647e+08	1.4479e+08	4.1042e+07	2.71021e+09	3.35458e+08	5.30039e+08	2.87062e+08	1.4155e+09	9.66803e+07	2.92055e+09	3.81217e+08	1.87267e+08	1.59388e+08	6.16224e+08
Q9HDC9	High	Adipocyte plasma membrane-associated protein OS=Homo sapiens OX=9606 GN=APMAP PE=1 SV=2	50	20	406	20	416	46.5	6.16	1.61644e+08	5.35042e+08	1.05812e+10	8.72776e+08	1.1686e+09	5.3748e+09	2.1736e+09	2.85143e+09	5.00563e+08	3.31593e+09	4.84337e+08	1.46954e+08	1.83404e+08	1.46212e+08	3.18907e+08	2.97492e+08	2.95431e+09	5.08366e+08	3.94701e+09	1.6753e+09	3.78651e+08	6.27174e+06	1.95064e+09	3.00156e+07	2.47011e+10	3.85957e+08	8.04953e+08	33072095766	3.74186e+07	2.75475e+08	5.74823e+08	1.50902e+09	4.61982e+08	1.01303e+09	5.38873e+08	1.96878e+08	6.40032e+08	3.17023e+08	2.75683e+08	2285259833
Q6UWP8	High	Suprabasin OS=Homo sapiens OX=9606 GN=SBSN PE=1 SV=2	54	16	211	16	590	60.5	7.01	3.11302e+07	1.00958e+08	1.63273e+08	1.94423e+08	8.40927e+08	3.53469e+08	1.36852e+09	4.74562e+08	433770101	3.83131e+08	3.43662e+08	2.80511e+07	2.35867e+08	4.16947e+07	2.28126e+08	1.50233e+08	1.07796e+09	7.00299e+07	1.57034e+08	1.01457e+08	2.43758e+08	1.73335e+07	5.23356e+08	6.79911e+07	2.70184e+07	3.13032e+08	1.48404e+09	1.35697e+09	8.41557e+07	3.96863e+07	2.40606e+08	1.05362e+08	8.56516e+07	7.34438e+08	9.03059e+07	1.17336e+08	2.29212e+08	2.53191e+08	2.9061e+08	4.75149e+08
A0A024R035	High	Complement component 9, isoform CRA_a OS=Homo sapiens OX=9606 GN=C9 PE=4 SV=1	34	26	658	26	559	63.2	5.52	2.68949e+09	5.15313e+08	8.32461e+08	1.06534e+09	5.84242e+08	1.3018e+09	1.30933e+09	4.7573e+08	2.00144e+09	1.11588e+09	2.72998e+09	8.76685e+08	2.61382e+09	1.52336e+09	2.00281e+09	2.65146e+09	2.46029e+09	1.5995e+09	1.08601e+09	9.35987e+08	1.77268e+09	6.455e+09	2.74033e+08	8.45515e+08	2.7548e+08	1.25349e+09	1.05326e+09	3.87556e+08	9.37557e+08	1.29518e+10	1.71511e+09	2.41643e+09	6.94501e+08	1.94562e+09	4.82681e+08	2.32692e+09	1.31244e+10	7.68028e+08	7.84267e+08	1.99746e+09
P16152	High	Carbonyl reductase [NADPH] 1 OS=Homo sapiens OX=9606 GN=CBR1 PE=1 SV=3	70	17	941	14	277	30.4	8.32	3.45932e+09	3.09126e+09	1.59127e+09	6.63366e+09	2.74456e+09	1.04734e+09	9.62004e+08	2.13097e+09	1.29639e+09	4.45144e+08	4.33839e+09	1.45277e+09	3.44975e+09	6.9743e+08	3.02669e+09	5.17308e+09	2.20337e+09	4.17196e+09	1.83288e+09	7.10189e+08	1.4921e+09	3.91532e+08	9.57978e+08	1.58034e+08	4.70254e+08	3.62338e+08	2.81055e+08	5.0281e+08	4.41852e+08	1.00333e+09	1.84281e+09	9.70052e+08	5.2898e+08	1.35745e+09	7.90525e+08	4.28182e+09	4.23921e+09	3.65684e+09	3.49581e+09	2.03486e+09
Q96P48	High	Arf-GAP with Rho-GAP domain, ANK repeat and PH domain-containing protein 1 OS=Homo sapiens OX=9606 GN=ARAP1 PE=1 SV=3	21	27	61	27	1450	162.1	6.23	3.44954e+07	8.54212e+07	1.56356e+08	1.32518e+08	2.71656e+08	9.32832e+07	1.36243e+08	1.58015e+08	3.61054e+07	1.06875e+08	2.46324e+08	1.15923e+08	1.26949e+08	1.51705e+08	1.48392e+08	4.73889e+08	1.16016e+09	6.78682e+07	1.74068e+08	2.29765e+08	2.07988e+08	1.21848e+07	1.61215e+08	9.89955e+07	2.18769e+09	7.89718e+07	7.12005e+07	3.67118e+08	7.30791e+07	6.35267e+07	3.43711e+08	9.33316e+08	3.73653e+07	3.97293e+08	1.66045e+08	9.50833e+07	6.65419e+08	1.38985e+08	1.35767e+08	9.14893e+07
P31947	High	14-3-3 protein sigma OS=Homo sapiens OX=9606 GN=SFN PE=1 SV=1	64	16	891	12	248	27.8	4.74	4.37709e+08	1.55503e+09	3.63864e+09	4.28507e+09	3.9687e+09	1.15343e+09	1.46256e+09	1.71954e+10	1.32717e+09	4.69794e+08	1.94469e+08	8.39352e+08	1.93241e+09	1.43963e+09	4.85408e+09	3.77316e+09	8.28017e+09	2.05998e+09	7.49328e+08	1.44146e+09	8.09615e+08	3.38036e+08	5.48875e+09	6.33657e+08	5.56592e+08	1.77404e+09	1.79672e+09	3.86763e+09	5.6094e+08	1.0849e+08	2.98109e+09	6.72088e+08	3.07593e+08	2.33342e+09	5.66953e+08	1.79579e+09	9.77693e+08	6.79028e+09	9.94288e+09	4.46188e+09
P08263	High	Glutathione S-transferase A1 OS=Homo sapiens OX=9606 GN=GSTA1 PE=1 SV=3	63	25	1174	6	222	25.6	8.88	1.09003e+09	6.94067e+08	3.4906e+08	1.99334e+09	1.54691e+08	4.54644e+08	8.49154e+08	1.1709e+08	9.87662e+08	1.45215e+07	2.56627e+09	2.58838e+08	1.29424e+09	1.59839e+08	1.47571e+09	1.05856e+09	2.35102e+08	4.87247e+08	4.67578e+08	1.75561e+08	5.67522e+08	1.12746e+08	5.60197e+07	5.18757e+07	1.51818e+08	4.25727e+07	3.51677e+07	7.79474e+07	7.93401e+07	2.68783e+08	1.44827e+08	1.09231e+08	1.40464e+08	5.90465e+07	1.93441e+08	3.5702e+08	8.44791e+08	5.93481e+08	5.76365e+08	2.02288e+08
P04066	High	Tissue alpha-L-fucosidase OS=Homo sapiens OX=9606 GN=FUCA1 PE=1 SV=4	52	18	584	18	466	53.7	6.84	2.95846e+09	7.64003e+07	2.02546e+08	3.82721e+08	2.64764e+09	2.51543e+08	1.7512e+09	2.19101e+08	2.20675e+08	1.71541e+08	9.80499e+08	2.4527e+08	2.16915e+09	2.75062e+09	1.11621e+09	4.27129e+09	8.69226e+08	5.02647e+09	2.54285e+09	9.21752e+08	1.49292e+09	3.81794e+08	1.3776e+09	3.39314e+08	3.51877e+08	1.00232e+09	1.48786e+09	3.59577e+08	2.26334e+09	2.26238e+09	5.62952e+09	2.71616e+09	4.96307e+08	8.89097e+08	8.37272e+08	7.07061e+08	2.22359e+09	1.23195e+09	1.18749e+09	2.9029e+08
B7Z4R3	High	cDNA FLJ50585, highly similar to T-complex protein 1 subunit beta OS=Homo sapiens OX=9606 PE=2 SV=1	60	23	384	1	474	50.9	6.8	2.48711e+08	1.41907e+08	8.17089e+06	8.94927e+06	0	1.23312e+07	5.99028e+07	8.58644e+06	1.42472e+09	3.1685e+07	3.47906e+07	5.02659e+08	1.36764e+08	2.36868e+08	1.78817e+07	2.68552e+07	1.99902e+07	4.82572e+08	5.52752e+08	2.14774e+08	3.2423e+08	0	4.22992e+07	0	1.24632e+07	7.17023e+06	1.73508e+08	0	9.47789e+07	9.06739e+08	4.49408e+08	7.69534e+07	0	0	8.3867e+07	1.65323e+08	1.99249e+07	4.58653e+07	5.23046e+07	1.15318e+08
P02511	High	Alpha-crystallin B chain OS=Homo sapiens OX=9606 GN=CRYAB PE=1 SV=2	75	18	971	18	175	20.1	7.33	1.67823e+10	1.17467e+10	2.92629e+10	2.15059e+10	5.20907e+09	3.593e+09	8.11954e+09	2.24154e+09	9.79531e+09	8.38864e+08	5.7541e+09	1.84073e+09	7.24437e+09	1.67606e+09	1.86172e+10	3.88576e+09	3.3612e+09	3.2158e+09	3.52053e+09	1.85738e+09	7.44972e+09	1.85304e+09	1.93156e+09	7.7615e+08	9.98343e+08	6.18674e+08	3.17259e+09	8.20467e+08	2.69959e+09	4.51847e+09	1.76831e+09	2.51539e+09	8.6231e+08	3.29032e+09	7.90061e+08	2.31985e+09	1.03932e+10	4.81106e+09	5.09314e+09	7.14806e+09
P22695	High	Cytochrome b-c1 complex subunit 2, mitochondrial OS=Homo sapiens OX=9606 GN=UQCRC2 PE=1 SV=3	45	17	449	17	453	48.4	8.63	7.49273e+08	3.74149e+09	2.66529e+09	3.91964e+09	2.01303e+09	2.10951e+09	5.83392e+08	1.85003e+09	9.32646e+08	1.52363e+09	1.35016e+09	5.51892e+08	1.64758e+09	3.24482e+08	2.03741e+09	8.03283e+08	5.04429e+08	1.028e+09	1.18688e+09	4.29927e+08	7.24032e+08	2.51268e+08	1.47625e+09	1.05536e+08	2.35201e+09	2.8631e+08	3.50416e+08	3.07249e+09	1.85771e+08	5.24856e+08	1.01389e+09	1.28192e+09	1.65481e+08	7.13241e+08	3.16462e+08	5.97607e+08	2.21629e+09	1.78274e+09	1.82966e+09	8.83513e+08
P17174	High	Aspartate aminotransferase, cytoplasmic OS=Homo sapiens OX=9606 GN=GOT1 PE=1 SV=3	58	22	594	22	413	46.2	7.01	2.90178e+09	2.26427e+09	3.95896e+09	2.7206e+09	8.26415e+08	8.84837e+08	1.95527e+09	8.03334e+08	9.57114e+08	6.36754e+08	3.4157e+09	1.29091e+09	2.44042e+09	1.28345e+09	2.83924e+09	5.2755e+09	2.84477e+09	2.79256e+09	1.4651e+09	2.42795e+09	2.06037e+09	4.2668e+08	1.18522e+09	5.27773e+08	5.55135e+08	1.30411e+09	2.03714e+09	5.28704e+08	1.41064e+09	1.51769e+09	9.81131e+08	3.23829e+09	1.03534e+09	6.02807e+09	1.43224e+09	1.90384e+09	1.59869e+09	2.37086e+09	2.37137e+09	2.96485e+09
O95336	High	6-phosphogluconolactonase OS=Homo sapiens OX=9606 GN=PGLS PE=1 SV=2	69	15	1652	15	258	27.5	6.05	8.78665e+09	1.66355e+09	2.30854e+09	9.60299e+09	2.64939e+09	9.92914e+08	1.39035e+10	6.07341e+08	7.83052e+09	4.64491e+08	8.10414e+09	6.79037e+09	1.17409e+10	8.39777e+09	3.4268e+09	6.68763e+09	6.05352e+09	2.56915e+10	2.34273e+09	5.58734e+09	5.94172e+09	1.99716e+09	1.79461e+09	8.09519e+09	8.00776e+08	3.58753e+09	5.58497e+09	6.0262e+08	4.84451e+09	1.16166e+10	7.72389e+09	1.31397e+10	8.28982e+09	1.07884e+10	6.42751e+09	15321340933	4.07976e+09	2.47454e+09	2.64309e+09	7.91733e+09
A8K1K1	High	cDNA FLJ76342, highly similar to Homo sapiens carnosine dipeptidase 1 (metallopeptidase M20 family)(CNDP1), mRNA OS=Homo sapiens OX=9606 PE=2 SV=1	58	25	130	25	507	56.7	5.36	5.33221e+07	1.3465e+08	3.97077e+08	9.23161e+07	1.54004e+08	3.53973e+07	5.58866e+08	1.35354e+08	2.36689e+08	2.52821e+08	5.33892e+08	1.13975e+08	2.11935e+08	3.47261e+08	8.22345e+07	5.37709e+08	3.43299e+09	2.28403e+08	9.42993e+07	7.98324e+08	4.45598e+08	6.82567e+08	1.30163e+08	1.1896e+08	1.99597e+08	3.76728e+07	1.74346e+08	4.52076e+08	1.28891e+08	3.26405e+09	2.11495e+09	3.66175e+09	1.69322e+08	8.29802e+09	1.93775e+08	3.22192e+08	3.3646e+08	1.39134e+08	1.15416e+08	5.24342e+08
P14598	High	Neutrophil cytosol factor 1 OS=Homo sapiens OX=9606 GN=NCF1 PE=1 SV=4	59	21	258	21	390	44.7	9.13	1.65993e+08	1.72117e+08	3.48813e+09	2.36153e+08	4.59592e+08	1.00834e+09	1.06472e+09	1.88655e+09	1.71402e+08	9.22692e+08	1.29688e+08	6.56105e+07	3.27208e+08	1.48884e+08	2.96171e+08	2.22017e+08	1.67851e+09	1.16443e+08	9.34731e+08	3.77846e+08	3.64584e+08	5.01471e+07	1.53195e+09	2.59373e+08	1.69142e+10	7.23936e+07	3.87994e+08	3.40866e+09	6.39918e+07	1.50792e+08	9.147e+08	2.30196e+09	5.7849e+07	1.23453e+09	1.31842e+08	1.51602e+08	1503768180	9.1087e+07	1.16147e+08	9.45438e+08
A0A494C1V1	High	Neurobeachin-like protein 2 OS=Homo sapiens OX=9606 GN=NBEAL2 PE=1 SV=1	18	32	106	32	2720	298.2	6.42	7.13233e+07	9.70772e+07	7.4089e+09	3.51523e+08	1.57486e+08	1.36472e+08	4.74436e+08	5.89116e+08	3.96904e+07	2.64565e+08	4.9394e+06	2.65315e+07	1.58328e+08	6.08369e+07	2.52886e+08	3.71409e+07	5.33563e+09	1.74619e+08	2.70165e+08	2.62346e+09	1.16412e+08	4.5937e+07	3.20859e+08	3.51555e+07	1.83032e+09	5.8537e+07	2.9335e+09	9.64424e+08	9.24104e+07	1.54686e+07	1.66902e+09	2.82266e+09	9.78023e+07	1.26168e+10	5.72263e+07	5.02387e+07	2.97056e+08	1.63135e+08	1.82477e+08	1.21713e+10
A0A024R509	High	Arylsulfatase A, isoform CRA_a OS=Homo sapiens OX=9606 GN=ARSA PE=4 SV=1	43	13	627	12	509	53.8	6.07	1.68185e+08	9.03018e+08	8.58241e+08	9.85141e+08	5.50226e+08	2.60711e+08	1.02683e+09	9.29116e+07	1.44043e+09	6.27397e+08	1.53601e+09	1.61868e+09	2.51333e+09	6.94539e+09	8.51554e+08	2.12032e+09	6.99889e+08	1.15923e+09	4.63762e+08	8.52054e+09	1.4536e+09	6.05957e+08	3.83681e+08	2.83034e+09	3.31935e+08	1.3787e+09	4.2142e+09	2.68788e+08	1.49359e+09	4.37215e+08	4.99496e+09	1.23395e+09	3.37794e+09	1.38102e+09	4.49613e+09	5.73338e+08	1.49562e+09	2.39128e+08	2.1115e+08	5.9229e+08
Q6FHW3	High	DF protein OS=Homo sapiens OX=9606 GN=DF PE=2 SV=1	42	12	912	12	228	24.4	7.24	1.37237e+10	2.90859e+09	1.43098e+09	4.26108e+10	2.10213e+09	9.91891e+08	5.54512e+09	4.64369e+08	7.94878e+09	1.53467e+09	1.08807e+09	1.84868e+10	2.55553e+10	7.77132e+08	1.05759e+09	1.1708e+10	1.03625e+10	7.84702e+09	3.13689e+09	1.06377e+09	4.17513e+09	2.11488e+10	9.41208e+07	2.39868e+09	2.00533e+08	3.05143e+09	5.54057e+09	2.33136e+08	1.99052e+09	7.2571e+10	1.44664e+09	6.48272e+08	6.30422e+08	7.06554e+08	4.03734e+08	1.25033e+10	1.62783e+09	2.17041e+09	2.16979e+09	2.08453e+09
B3KX11	High	T-complex protein 1 subunit gamma OS=Homo sapiens OX=9606 PE=2 SV=1	50	29	353	29	522	57.9	6.93	7.73638e+08	9.86e+08	1.59784e+09	3.32353e+09	1.22551e+09	7.44752e+08	8.70816e+08	1.08299e+09	1.13586e+09	1.19715e+09	2.57618e+09	6.06555e+08	2.29812e+09	3.74163e+08	2.94961e+09	2.37242e+09	9.61881e+08	1.6086e+09	1.0614e+09	3.5607e+08	9.99073e+08	5.31353e+07	4.91629e+08	4.8989e+07	5.25751e+08	9.49213e+08	3.5659e+08	4.2497e+08	2.08052e+08	4.56776e+08	3.91197e+09	1.65004e+09	3.09168e+08	7.01749e+08	2.79762e+08	1.48743e+09	1.71456e+09	1.70311e+09	1.75519e+09	1.01536e+09
B4DEA8	High	cDNA FLJ56425, highly similar to Very-long-chain specific acyl-CoAdehydrogenase, mitochondrial OS=Homo sapiens OX=9606 PE=2 SV=1	41	25	446	25	701	75.2	8.88	7.29633e+08	1.58246e+09	1.99685e+09	1.52285e+09	2.2507e+09	1.42331e+09	4.85084e+08	1.05011e+09	7.90623e+08	1.1125e+09	1.65325e+09	4.05847e+08	1.24046e+09	2.66669e+08	5.44195e+08	7.77791e+08	1.10402e+09	8.8988e+08	1.67853e+09	3.27585e+08	5.88034e+08	3.37974e+08	7.89592e+08	4.25054e+07	2.55433e+09	1.75137e+08	2.59858e+08	2.57853e+09	1.05175e+08	7.65204e+08	2.90833e+09	6.07004e+08	5.86443e+07	1.22384e+09	2.42826e+08	6.59648e+08	1.4654e+09	1.50991e+09	1.60824e+09	1.49617e+09
B4DDT3	High	cDNA FLJ54622, highly similar to Prothrombin OS=Homo sapiens OX=9606 PE=2 SV=1	29	18	600	18	471	53.1	5.31	3.2422e+09	1.06458e+09	6.22882e+09	9.85342e+08	1.37917e+09	5.25208e+08	1.41125e+09	1.9885e+08	2.42383e+09	8.21916e+08	1.40425e+09	8.77571e+08	5.95472e+08	1.40403e+09	8.53359e+08	1.46553e+09	9.50195e+08	3.50802e+09	1.02762e+09	3.5273e+09	2.16157e+09	1.49277e+10	1.59512e+08	1.75227e+09	1.11133e+08	7.2771e+08	2.64969e+09	2.41912e+08	1.48135e+09	3.08299e+10	5192902439	1.63039e+09	1.03537e+09	6.39934e+09	3.57323e+08	3.99892e+09	6.06902e+09	8.19194e+08	7.75003e+08	1.58988e+10
Q9NQ84	High	G-protein coupled receptor family C group 5 member C OS=Homo sapiens OX=9606 GN=GPRC5C PE=1 SV=2	31	15	752	3	441	48.2	8.43	1.02572e+09	1.71527e+09	1.28748e+08	1.70997e+08	2.37801e+08	6.32048e+07	6.10952e+07	2.35222e+08	4.84452e+08	1.57751e+08	6.74842e+08	7.46853e+08	4.17404e+08	2.54607e+07	1.28925e+09	2.61328e+09	4.43505e+08	5.30287e+08	5.2211e+08	2.64041e+08	4.21776e+08	3.75875e+07	1.44771e+08	9.78508e+07	2.09012e+08	5.96777e+07	1.73724e+08	2.11405e+08	1.30602e+08	1.66665e+08	3.54781e+08	4.46399e+08	2.04467e+08	4.23871e+08	4.59728e+08	1.17414e+09	7.41429e+08	8.19829e+08	7.28806e+08	1.68776e+08
P22626	High	Heterogeneous nuclear ribonucleoproteins A2/B1 OS=Homo sapiens OX=9606 GN=HNRNPA2B1 PE=1 SV=2	50	19	403	15	353	37.4	8.95	3.84168e+08	7.12558e+08	1.19106e+09	2.51488e+09	1.18217e+09	4.85356e+08	4.24678e+08	1.56595e+09	2.85026e+08	1.72436e+08	8.83585e+08	1.37976e+08	1.22613e+09	3.25784e+08	9.89255e+08	5.96426e+08	1.00338e+09	2.63947e+08	4.38792e+08	7.51083e+08	7.60573e+08	2.21533e+08	1.67337e+09	1.92872e+08	7.51493e+09	3.2653e+08	1.33833e+09	7.92073e+08	2.88484e+08	1.17277e+08	7.67072e+07	1.33618e+09	2.99594e+08	2407864490	2.42208e+08	1.1424e+08	3.45815e+08	1.31391e+09	1.3679e+09	1.11621e+09
A0A087X0K0	High	Collagen alpha-1(XV) chain OS=Homo sapiens OX=9606 GN=COL15A1 PE=1 SV=1	12	12	756	12	1374	140	4.98	8.86773e+08	4.49575e+08	8.79221e+07	2.7592e+09	9.9987e+08	1.56646e+09	2.53772e+09	7.74715e+08	2.23411e+09	9.50654e+08	1.61142e+10	7.39108e+09	3.56867e+09	6.48611e+09	1.20455e+09	1.24984e+10	3.75762e+09	1.28648e+10	3.82719e+09	8.06322e+09	1.1629e+10	1.36086e+08	3.17373e+09	3.62913e+09	1.41535e+08	1.96282e+09	3.5521e+09	8.39857e+08	2.82413e+09	1.07362e+09	5.78892e+09	4.90429e+09	3.4996e+09	3.20494e+09	7295646629	5.71216e+09	9.55615e+09	3.73058e+09	3.60053e+09	3.11715e+09
P02790	High	Hemopexin OS=Homo sapiens OX=9606 GN=HPX PE=1 SV=2	34	23	1763	23	462	51.6	7.02	4.80919e+09	6.81049e+08	1.17176e+09	8.57441e+09	1.41544e+09	4.2142e+08	5.91396e+08	2.30991e+09	2.65536e+09	1.34499e+09	4.33169e+09	6.3788e+09	3.52569e+09	1.57387e+10	1.83657e+09	1.01738e+10	2.76592e+09	1.29385e+09	4.48848e+09	6.90412e+09	1.93788e+10	2.98097e+10	6.00598e+09	9.64813e+09	5.58325e+08	1.00911e+10	1.61152e+10	1.41501e+09	1.72019e+10	8.04242e+09	9.86991e+09	3.47784e+09	8.58651e+09	3.07448e+09	7.8735e+09	3.18557e+09	7.40576e+08	1.77918e+09	1.87854e+09	8.49744e+08
E9PMS6	High	LIM domain only protein 7 OS=Homo sapiens OX=9606 GN=LMO7 PE=1 SV=1	32	34	134	34	1275	145.3	7.3	3.22131e+08	3.62197e+08	3.85132e+08	4.22003e+08	5.36813e+08	2.56738e+08	4.55356e+08	1.32775e+09	9.73916e+07	7.46391e+08	4.14087e+08	4.20406e+07	7.47267e+08	2.51291e+08	9.95932e+08	1.53274e+08	6.48434e+08	7.45838e+08	1.94272e+08	1.12264e+09	1.88999e+08	1.43352e+07	4.78728e+08	6.44853e+07	8.2792e+07	5.21053e+07	1.04448e+08	2.96492e+08	1.65371e+08	5.2853e+07	3.91396e+08	9.70746e+08	1.70863e+08	3.7902e+08	1.14782e+08	1.78926e+08	6.78509e+08	9.14863e+08	1.01556e+09	8.89856e+08
Q14393	High	Growth arrest-specific protein 6 OS=Homo sapiens OX=9606 GN=GAS6 PE=1 SV=3	29	16	489	16	678	74.9	5.69	2.38145e+08	2.42344e+08	4.7107e+09	8.75215e+08	3.83026e+09	1.70934e+08	6.471e+08	2.77923e+08	2.96279e+08	3.22645e+09	2.59795e+09	4.60786e+09	6.38717e+08	6.00066e+08	2.60036e+08	6.02223e+09	3.8869e+09	2.51921e+09	7.42007e+08	1.75179e+09	1.76406e+09	1.70816e+08	5.74611e+08	3.27269e+08	1.10474e+08	5.77708e+08	1.37121e+09	4.63392e+08	5.94233e+08	8.34041e+08	3.23691e+09	3.42583e+09	9.18867e+08	1.12524e+10	1.02024e+09	2.73746e+09	4.28585e+09	1.49582e+09	1.54538e+09	5.86743e+09
Q14525	High	Keratin, type I cuticular Ha3-II OS=Homo sapiens OX=9606 GN=KRT33B PE=1 SV=3	50	20	564	6	404	46.2	4.84	0	1.35126e+07	8.42272e+07	1.18624e+07	15892294535	3.64242e+07	2.34021e+06	1.96327e+07	3.27055e+07	1.31876e+10	5.20225e+07	7.09035e+06	1.38314e+07	0	4.90376e+06	0	8.78159e+07	9.5613e+06	0	3.11199e+07	5.84834e+07	2.83127e+08	1.98415e+07	8.61673e+07	8.21743e+06	3.62752e+07	1.88142e+07	1.14576e+07	3.17006e+07	7.8045e+06	9.15265e+07	4.6463e+08	2.95438e+06	2.53374e+08	2.36979e+07	1.69313e+09	1.01399e+08	3.08878e+06	0	1.84729e+08
Q14254	High	Flotillin-2 OS=Homo sapiens OX=9606 GN=FLOT2 PE=1 SV=2	54	23	381	23	428	47	5.25	6.97453e+08	1.1681e+09	2.47962e+09	9.80663e+08	1.21947e+09	1.09618e+09	1.51345e+09	7.83175e+08	5.84887e+08	1.55203e+09	1.37377e+09	1.57055e+08	1.37358e+09	2.43948e+08	2.29113e+09	1.19656e+09	2.41496e+08	9.14937e+08	1.24055e+09	1.65207e+09	3.55055e+08	5.51888e+07	1.08333e+09	3.4672e+07	3.66669e+09	1.49172e+08	1.30288e+08	2.86962e+09	2.13894e+08	3.60976e+08	2.0194e+09	1.51326e+09	1.33935e+08	5.57745e+08	3.07184e+08	7.06875e+08	8.76676e+08	6.3917e+08	6.64101e+08	6.85186e+08
O75390	High	Citrate synthase, mitochondrial OS=Homo sapiens OX=9606 GN=CS PE=1 SV=2	48	16	463	9	466	51.7	8.32	3.90987e+08	6.00426e+08	2.20428e+09	1.29722e+09	1.13871e+09	1.61622e+09	5.41771e+08	1.22485e+09	4.34428e+08	1.45627e+08	3.84084e+08	1.50073e+08	3.65302e+08	1.31728e+08	6.8865e+08	2.83564e+08	7.74098e+07	3.4267e+08	5.11061e+08	1.0321e+08	3.14297e+08	6.18468e+07	7.31116e+08	2.43473e+07	3.32354e+09	1.66952e+08	7.27111e+06	4.66251e+09	2.45835e+07	1.49801e+08	3.36157e+08	4.22245e+08	1.00909e+07	7.23453e+08	7.971e+07	2.58365e+08	3.62895e+08	9.04359e+08	8.33181e+08	8.099e+07
Q9Y2A7	High	Nck-associated protein 1 OS=Homo sapiens OX=9606 GN=NCKAP1 PE=1 SV=1	32	29	174	19	1128	128.7	6.62	1.04071e+08	1.93714e+08	5.46761e+07	8.25652e+08	2.69403e+08	1.68498e+08	1.40071e+08	6.463e+08	1.00717e+08	2.12361e+08	2.10347e+08	3.61768e+07	2.30417e+08	7.13003e+07	6.13743e+08	3.51352e+08	2.77694e+08	4.19472e+08	2.42366e+08	4.95393e+07	8.61961e+07	4.21904e+06	1.48336e+08	2.35242e+07	1.08532e+08	4.92895e+07	1.26217e+08	1.6707e+08	0	9.07645e+07	2.5013e+08	5.36256e+08	4.31608e+07	3.7363e+08	2.71022e+07	5.0968e+08	2.34291e+08	6.00368e+08	6.17427e+08	1.96312e+08
A7E2Y1	High	Myosin-7B OS=Homo sapiens OX=9606 GN=MYH7B PE=1 SV=4	8	17	53	10	1983	225.7	6.09	1.0286e+07	9.34345e+07	4.93965e+08	0	2.95479e+10	4.88505e+06	4.8855e+07	474649	9.8915e+07	3.61021e+07	9.31506e+06	0	3.02827e+07	2.12697e+07	2.02663e+07	1.40712e+07	0	7.72113e+07	4.04177e+07	3.54063e+08	3.52233e+07	1.00513e+07	4.10355e+07	1.10446e+08	7.654e+06	1.372e+07	3.98336e+08	0	2.70752e+07	4.06509e+07	3.08151e+08	1.37848e+08	3.58138e+07	6.44416e+08	3.00074e+07	6.08456e+06	5.55218e+08	8.42024e+06	1.06428e+07	1.26394e+09
Q8TE68	High	Epidermal growth factor receptor kinase substrate 8-like protein 1 OS=Homo sapiens OX=9606 GN=EPS8L1 PE=1 SV=3	42	27	264	27	723	80.2	6.04	6.52448e+07	1.65501e+09	1.20463e+09	7.07747e+08	3.28893e+08	2.61177e+08	2.14358e+08	2.23293e+09	4.25073e+08	1.00934e+09	1.57325e+08	1.75807e+08	1.00855e+09	2.05236e+08	2.11989e+09	5.02094e+08	7.56738e+08	4.77309e+08	3.64773e+08	3.98409e+08	2.86689e+08	3.82513e+06	5.28643e+08	9.8884e+07	2.72351e+08	4.99159e+07	1.95572e+08	2.29931e+08	1.76164e+08	3.96446e+07	8.29443e+08	1.25113e+09	3.646e+08	7.81041e+08	1.20586e+08	6.33809e+08	7.42643e+08	2.03313e+09	1.90736e+09	1.37838e+09
Q9Y6N5	High	Sulfide:quinone oxidoreductase, mitochondrial OS=Homo sapiens OX=9606 GN=SQOR PE=1 SV=1	55	20	336	20	450	49.9	9.11	1.92463e+08	8.02673e+08	4.40838e+09	1.9594e+09	1.48685e+09	2.57226e+09	1.24751e+09	1.32739e+09	2.94913e+08	4.68543e+08	7.08493e+08	9.1462e+07	7.54523e+08	1.15823e+08	1.01198e+09	1.68263e+08	1.26816e+09	3.52689e+08	1.16794e+09	2.73361e+08	3.56998e+08	6.68694e+07	1.3452e+09	2.52913e+07	6.70722e+09	1.78191e+08	7.92732e+08	6.603e+09	3.09961e+07	1.68452e+08	1.32794e+09	5.79423e+09	1.04283e+09	1.50541e+09	1.56334e+08	1.93626e+08	8.40536e+08	1.21619e+09	1.29959e+09	3.50221e+08
P54793	High	Arylsulfatase F OS=Homo sapiens OX=9606 GN=ARSF PE=1 SV=4	33	21	547	20	590	65.9	7.21	1.46472e+08	5.91381e+09	2.47432e+08	3.79378e+09	1.17308e+09	5.6308e+09	4.71385e+08	7.38851e+08	1.90378e+09	2.53755e+09	2.08064e+10	3.17257e+09	8.89918e+09	5.44229e+08	2.31038e+09	1.27299e+09	8.60623e+08	9.4099e+08	1.82867e+09	6.43138e+08	2.24483e+09	7.18215e+07	3.07533e+08	4.26129e+08	1.28578e+08	3.35713e+08	2.60998e+08	7.27156e+07	2.82267e+08	5.17211e+08	1.33291e+09	2.11392e+09	4.44028e+08	4.09706e+08	6.4744e+08	2.30981e+09	3.82616e+09	8.15547e+08	8.4712e+08	9.48599e+08
Q02413	High	Desmoglein-1 OS=Homo sapiens OX=9606 GN=DSG1 PE=1 SV=2	28	22	245	22	1049	113.7	5.03	2.91309e+08	5.01048e+08	1.87507e+09	3.31535e+08	6.92183e+09	4.83068e+09	1.65474e+09	5.47031e+08	1.1309e+09	7.55378e+08	7.85237e+08	6.85158e+07	7.09147e+08	1.78083e+08	4.87014e+08	2.34171e+08	3.49473e+09	1.91928e+09	2.20765e+09	4.43269e+08	4.31521e+08	5.83981e+07	2.69202e+08	3.07945e+08	9.7521e+07	5.8951e+08	8.27838e+08	1.01806e+09	5.49385e+07	2.6497e+08	1.52974e+09	1.50297e+09	7.97941e+07	2.87963e+09	2.1095e+08	7.64506e+08	1.99691e+09	5.27045e+08	4.85512e+08	4.37371e+09
O95154	High	Aflatoxin B1 aldehyde reductase member 3 OS=Homo sapiens OX=9606 GN=AKR7A3 PE=1 SV=2	52	13	489	13	331	37.2	7.15	2.81647e+09	1.21283e+09	6.19255e+08	1.634e+09	8.66506e+08	4.01728e+08	3.84427e+08	4.84776e+08	1.00571e+09	4.85777e+08	4.54545e+09	7.9565e+08	1.58819e+09	6.95017e+08	2.20507e+09	3.31984e+09	7.38439e+08	6.23784e+08	1.48625e+09	5.45485e+08	1.88424e+09	4.17595e+08	2.52849e+08	9.98355e+08	6.05422e+08	1.49798e+08	3.67316e+08	4.54952e+08	1.8252e+09	1.13833e+09	3.84286e+08	1.78465e+09	4.46166e+08	1.50847e+08	4.09094e+08	8.79927e+08	2.46683e+09	2.24023e+09	2.3642e+09	9.04731e+08
A8K4G3	High	Tyrosine-protein kinase OS=Homo sapiens OX=9606 PE=2 SV=1	51	22	168	18	506	57.4	6.86	2.70245e+08	2.16005e+09	3.55474e+09	3.76429e+08	1.92028e+08	1.7739e+08	2.82151e+08	1.68993e+08	6.2525e+08	2.55292e+08	2.39063e+08	1.16344e+08	7.2233e+07	1.4997e+08	3.00586e+06	8.43209e+07	9.15159e+08	8.64774e+08	1.95039e+08	1.81726e+09	2.13413e+08	1.06333e+08	2.27717e+08	1.24736e+08	5.13683e+09	4.36051e+07	1.02363e+09	1.54142e+09	4.812e+08	1.65828e+09	8.14631e+08	6.53288e+08	2.26884e+09	3.42957e+09	2.24211e+08	3.58982e+08	5.03148e+08	3.20888e+07	2.47314e+07	2.47726e+09
P19440	High	Glutathione hydrolase 1 proenzyme OS=Homo sapiens OX=9606 GN=GGT1 PE=1 SV=2	35	19	1337	19	569	61.4	7.12	2.29768e+10	2.30416e+10	10311186095	1.84718e+10	1.09181e+10	7.24203e+09	1.04593e+10	2.74554e+09	14383380474	4.44229e+09	2.41514e+10	7.21774e+09	1.77911e+10	4.45327e+09	2.55567e+10	2.32261e+10	3.53981e+09	1.09909e+10	8.62273e+09	3.49901e+09	7.5366e+09	2.87155e+09	1.9149e+09	2.73787e+09	7.72607e+08	1.08368e+09	3.09035e+09	9.87982e+08	3.38645e+09	9.29711e+09	3.08252e+09	4.73628e+09	4.34932e+09	1.52826e+09	3.99194e+09	1.48564e+10	1.48529e+10	3.91475e+09	4.04369e+09	6.62739e+09
P42785	High	Lysosomal Pro-X carboxypeptidase OS=Homo sapiens OX=9606 GN=PRCP PE=1 SV=1	33	14	577	14	496	55.8	7.21	4.44453e+08	4.03958e+08	2.4015e+08	5.8756e+08	7.98661e+08	2.7416e+08	6.64075e+08	1.90667e+08	836527837	7.3395e+06	1.94383e+09	2.5787e+09	2.22499e+09	3.25575e+09	3.98855e+08	2.24332e+09	8.76806e+07	1.42695e+09	2.87483e+09	1.95462e+09	1.99344e+09	9.86991e+07	1.35784e+09	1.08806e+09	1.03478e+08	5.35483e+08	2.39065e+09	7.09341e+07	1.7654e+09	4.17609e+08	2.03928e+09	1.94769e+09	1.60965e+09	6.88596e+08	2.58846e+09	2550975734	1.24768e+09	4.63083e+08	4.71431e+08	5.53704e+08
P07384	High	Calpain-1 catalytic subunit OS=Homo sapiens OX=9606 GN=CAPN1 PE=1 SV=1	37	26	541	26	714	81.8	5.67	5.42177e+08	1.13871e+09	7.79223e+08	2.5064e+09	1.65136e+09	1.02547e+09	3.07911e+09	2.00405e+09	1.32183e+09	1.04273e+09	1.68417e+09	4.38268e+08	2.22551e+09	9.54196e+08	3.39939e+09	1.65346e+09	1.81854e+09	2.35377e+09	1.75979e+09	1.47396e+09	1.66074e+09	6.81684e+07	1.90453e+09	3.64345e+08	1.96667e+09	7.54004e+08	4.78047e+08	1.79299e+09	6.3263e+08	6.61214e+08	1.0017e+09	1.43492e+09	5.7911e+08	6.42591e+08	5.26502e+08	1.83383e+09	1.39435e+09	2.07888e+09	2.11304e+09	2.90589e+09
P58876	High	Histone H2B type 1-D OS=Homo sapiens OX=9606 GN=H2BC5 PE=1 SV=2	83	18	900	4	126	13.9	10.32	1.35197e+08	1.60869e+08	4.45483e+08	2.11684e+08	7.6294e+08	3.19318e+08	1.42512e+09	2.88087e+08	3.53816e+08	3.19486e+08	1.67296e+08	2.01692e+08	2.28288e+08	2.35561e+08	3.72186e+08	1.40597e+08	1.05033e+08	2.75352e+08	2.48253e+08	3.11451e+08	5.34825e+08	0	7.66745e+08	2.50225e+08	2.66793e+08	9.84233e+07	1.65375e+08	5.96899e+08	7.50834e+07	1.67817e+08	2.71693e+08	2.26329e+07	3.43205e+08	6.10837e+07	4.13157e+08	3.99169e+08	3.46101e+07	1.34603e+08	1.36861e+08	1.47719e+08
B4DIU6	High	cDNA FLJ59542, highly similar to Sad1/unc-84-like protein 2 OS=Homo sapiens OX=9606 PE=2 SV=1	37	18	100	18	706	79	6.95	1.03715e+08	1.36103e+08	9.79883e+08	7.97636e+07	2.78438e+08	3.91269e+08	9.05657e+07	4.35777e+08	4.08715e+07	3.83728e+08	1.20447e+08	1.07819e+07	1.19922e+08	1.04422e+08	3.65019e+08	9.88272e+07	9.18426e+08	1.90537e+08	2.89005e+08	2.48708e+08	9.91573e+07	1.20857e+08	1.9232e+08	2.24095e+08	7.23235e+08	7.48855e+07	9.98371e+07	1.38208e+09	7.27684e+07	1.58426e+07	5.81596e+08	1.24859e+09	8.37431e+06	1.90448e+09	4.07181e+07	1.1904e+07	6.17982e+08	1.7397e+08	2.16824e+08	2.69429e+08
Q8IUP8	High	PCDH12 protein OS=Homo sapiens OX=9606 GN=PCDH12 PE=2 SV=1	28	20	131	20	1187	129.1	5.26	9.323e+07	1.0714e+08	4.8249e+08	1.8413e+08	1.32941e+08	5.43895e+07	1.61884e+08	6.87331e+07	1.11499e+08	2.1963e+08	1.69311e+08	4.14468e+08	2.72565e+08	5.82036e+08	1.02018e+08	1.26809e+08	3.47097e+08	1.06138e+09	3.55255e+07	5.7598e+08	3.59953e+08	3.36637e+07	7.30256e+07	7.3383e+08	7.52024e+07	6.10204e+07	4.03045e+08	1.07219e+08	1.39039e+08	7.05372e+07	3.9899e+08	6.14371e+08	7.12377e+08	3.08695e+09	3.07243e+08	6.10155e+08	1.44705e+09	6.01963e+07	6.84488e+07	1.98138e+09
Q5EBM2	High	Uncharacterized protein OS=Homo sapiens OX=9606 PE=1 SV=1	28	16	3721	3	519	56.8	6.86	9.51559e+08	3.70419e+07	8.0382e+07	2.09206e+08	2.6093e+08	1.06555e+08	4.66215e+08	3.45242e+07	2.4981e+08	1.24658e+08	2.96091e+08	2.3764e+08	5.70225e+08	1.52539e+09	2.001e+08	3.43651e+08	6.11108e+07	5.46174e+08	3.48592e+08	6.11238e+08	8.62844e+08	5.58528e+08	3.47458e+08	1.79922e+08	0	2.95915e+09	5.34214e+08	5.49233e+08	6.0429e+08	5.20315e+09	4.8784e+08	9.3753e+08	1.35546e+09	1.07482e+09	1.28846e+09	2.66875e+08	6.41359e+07	3.38329e+07	3.82277e+07	1.48829e+08
Q9NXI0	High	cDNA FLJ20242 fis, clone COLF6369 OS=Homo sapiens OX=9606 PE=2 SV=1	81	15	661	3	162	17.8	7.43	1.14088e+08	1.50524e+08	0	1.7435e+07	1.16525e+07	0	0	3.01359e+07	1.17991e+07	1.36638e+08	4.66571e+07	9.12487e+07	0	7.38124e+06	7.12707e+07	1.73643e+08	1.29442e+08	3.60049e+07	3.56455e+07	2.36103e+08	3.55163e+07	1.3145e+07	1.08019e+07	1.08106e+07	4.59445e+07	0	0	1.30301e+07	3.96152e+07	0	4.24161e+08	4.3584e+08	5.68802e+07	6.37669e+08	6.96608e+07	2.70443e+08	3.37157e+09	1.13094e+08	1.04281e+08	0
Q01546	High	Keratin, type II cytoskeletal 2 oral OS=Homo sapiens OX=9606 GN=KRT76 PE=1 SV=2	32	25	1771	9	638	65.8	8.12	6.18081e+06	2.02627e+07	2.01202e+08	3.34073e+07	6.38008e+08	0	5.48726e+07	209325576	8.19426e+07	3.80275e+08	1.06269e+09	6.80286e+07	0	1.20367e+08	4.75774e+08	1.77502e+08	2.5251e+08	4.44484e+06	0	4.11277e+08	4.23957e+07	0	3.48237e+08	0	0	5.24324e+07	8.06775e+07	4.75355e+07	0	6.17481e+06	1.39715e+09	4.38855e+08	1.04404e+08	5.65958e+08	1.93282e+08	0	2.22084e+08	3.65285e+08	4.35195e+08	5.38563e+07
B3KX75	High	cDNA FLJ44930 fis, clone BRAMY3015549, highly similar to Neural cell adhesion molecule L1-like protein (Fragment) OS=Homo sapiens OX=9606 PE=2 SV=1	24	22	191	22	1113	124.7	6.16	3.25358e+06	5.23708e+07	7.0011e+08	4.48411e+07	2.41875e+08	1.13629e+08	1.31941e+08	9.51388e+07	5.55954e+07	4.24591e+08	1.70558e+08	1.17807e+09	1.74959e+08	9.43782e+08	1.64537e+07	1.31139e+09	2.4547e+09	4.41652e+07	1.06095e+08	1.14827e+09	7.90347e+08	6.71894e+07	2.95878e+08	4.21153e+08	2.94376e+07	4.00697e+08	4.49952e+08	2.05934e+08	1.38711e+09	2.64779e+06	1.20886e+09	2.95659e+09	2.7581e+09	3.55563e+08	2.28162e+09	7.92525e+07	1.14744e+09	1.37192e+08	1.14367e+08	1.41787e+08
Q86YZ3	High	Hornerin OS=Homo sapiens OX=9606 GN=HRNR PE=1 SV=2	26	19	347	19	2850	282.2	10.04	4.9676e+08	1.32015e+09	6.32292e+07	1.71577e+08	8.84465e+08	5.82335e+09	2.62322e+09	4.06445e+07	3.19617e+09	8.70615e+08	1.54182e+09	9.93614e+07	1.6809e+09	5.44266e+06	3.99794e+08	1.91225e+07	1.29059e+09	1.71686e+09	9.91124e+08	2.63954e+08	6.79545e+08	5.85399e+07	1.14439e+08	4.70192e+07	2.06083e+08	2.3359e+08	1.66343e+08	4.12679e+08	9.68273e+07	9.2204e+08	4.58248e+08	7.83806e+08	6.88207e+07	5.13627e+08	5.3502e+07	2.1279e+09	7.32575e+08	1.82711e+08	1.82812e+08	1.6375e+08
P23526	High	Adenosylhomocysteinase OS=Homo sapiens OX=9606 GN=AHCY PE=1 SV=4	44	24	968	22	432	47.7	6.34	3.33268e+09	2.54532e+09	6.38459e+08	5.4218e+09	8.91179e+09	1.78892e+09	2.47717e+09	1.59559e+09	2.92491e+09	1.54921e+09	8.24296e+09	2.72943e+09	4.71408e+09	1.6454e+09	5.08357e+09	4.8889e+09	1.22852e+09	4.83751e+09	3.09254e+09	1.0018e+09	3.89547e+09	2.21876e+08	1.83365e+09	4.86132e+08	1.24006e+09	7.03445e+08	1.63961e+09	6.95168e+08	9.02509e+08	1.6112e+09	4.40459e+09	6.44548e+09	7.79822e+08	2.99275e+08	1.29753e+09	3.77222e+09	3.11273e+09	5.14284e+09	4.60796e+09	7.12158e+08
A0A024R1T5	High	2',3'-cyclic-nucleotide 3'-phosphodiesterase OS=Homo sapiens OX=9606 GN=CNP PE=3 SV=1	50	25	619	25	401	45.1	8.53	3.63722e+09	4.69784e+09	2.82265e+09	5.78386e+09	4.57262e+09	1.34705e+09	5.77114e+08	1.81082e+09	1.7252e+09	9.56415e+09	3.61441e+09	1.15496e+09	4379383522	4.23497e+08	4.32078e+09	4.71072e+09	9.92521e+08	3.70166e+09	2.12245e+09	680146386	1.4601e+09	233368319	8.5066e+08	1.62188e+08	1.14055e+09	5.11746e+08	5.74927e+08	7.51596e+08	5.40327e+08	1.25669e+09	2.80765e+09	1.50505e+09	2.99692e+08	4.22067e+09	8.3005e+08	3.86125e+09	6.14923e+09	2.94383e+09	2.99598e+09	3.39607e+09
P20591	High	Interferon-induced GTP-binding protein Mx1 OS=Homo sapiens OX=9606 GN=MX1 PE=1 SV=4	49	23	161	21	662	75.5	5.83	2.91726e+07	2.95946e+07	2.60031e+08	8.13306e+07	3.93498e+08	4.80788e+07	5.11469e+07	6.39781e+08	1.3755e+08	9.01333e+07	5.51785e+07	5.22308e+07	8.0942e+07	5.4626e+07	6.07916e+07	4.83588e+07	6.67806e+08	5.12098e+07	6.82009e+08	9.58499e+07	7.81631e+07	9.31514e+07	3.58243e+09	1.54952e+07	6.14701e+08	3.98529e+07	1.06435e+08	8.8374e+07	4.05954e+07	2.12097e+07	7.42798e+08	6.39903e+08	3.88629e+07	1.82952e+09	1.81483e+07	7.31813e+06	7.34136e+08	2.46524e+09	2.54498e+09	4.04696e+08
Q93084	High	Sarcoplasmic/endoplasmic reticulum calcium ATPase 3 OS=Homo sapiens OX=9606 GN=ATP2A3 PE=1 SV=2	25	24	89	20	1043	113.9	5.57	8.44184e+07	1.04088e+08	4.18069e+08	2.11593e+08	2.85567e+08	7.8131e+07	7.00115e+08	1.91991e+08	1.75333e+08	8.49452e+07	1.20799e+08	2.58275e+06	6.37391e+07	2.75761e+07	1.35496e+07	4.79018e+07	8.13955e+07	4.10853e+08	2.50503e+08	4.27562e+07	2.59358e+07	8.15477e+07	7.50853e+07	5.5494e+07	1.76047e+09	1.93433e+07	4.1619e+08	1.03889e+09	1.02834e+08	9.41379e+07	1.1377e+09	1.13451e+09	1.41198e+07	1.11123e+09	3.85019e+07	9.64191e+07	8.17399e+08	9.16658e+07	8.94304e+07	1.03316e+08
Q14CN2	High	Calcium-activated chloride channel regulator 4 OS=Homo sapiens OX=9606 GN=CLCA4 PE=1 SV=2	29	19	188	19	919	101.2	5.47	2.64025e+08	2.06804e+08	1.276e+09	2.63765e+08	3.01434e+08	4.38625e+08	4.96341e+08	1.85624e+09	1.16036e+08	3.66567e+08	1.61246e+07	1.33733e+08	2.89943e+08	2.41679e+08	1.579e+09	8.97899e+07	3.87324e+08	1.91322e+08	1.35056e+08	2.71737e+08	3.72562e+08	7.49408e+07	1.09413e+09	3.64035e+07	6.4978e+08	2.22846e+08	3.03299e+08	5.11911e+08	1.39393e+08	4.62923e+07	1.75021e+09	3.48548e+08	2.05594e+08	5.36387e+08	3.45158e+08	3.00454e+08	4.40155e+08	2.39972e+09	2.11038e+09	1.67656e+09
P80511	High	Protein S100-A12 OS=Homo sapiens OX=9606 GN=S100A12 PE=1 SV=2	63	11	271	11	92	10.6	6.25	32566814430	7.86264e+10	2.93557e+10	1.39202e+10	1.48922e+10	3.48005e+10	2.59505e+09	4.57072e+10	7.50347e+09	269246816779	2.41135e+10	277384981004	1.2276e+10	5.39209e+10	3.33969e+10	7.77263e+10	4.05197e+10	1.26269e+10	4.90475e+10	4.84561e+10	1.06405e+10	4.06049e+08	4.40745e+10	12376623535	3.98557e+10	5.40997e+09	4.92358e+09	8.17283e+10	2.64646e+10	5.97536e+09	5.22139e+10	7.8453e+10	9.36541e+10	1.02702e+10	154749024985	53442374243	1.55079e+10	3.23234e+10	3.63172e+10	20089693997
P08582	High	Melanotransferrin OS=Homo sapiens OX=9606 GN=MELTF PE=1 SV=2	38	21	254	21	738	80.2	5.94	2.15796e+08	1.02323e+09	9.11627e+09	2.25904e+08	7.78166e+08	2.42876e+08	7.35178e+08	5.84205e+07	5.65906e+08	9.62162e+08	1.34449e+09	1.6627e+09	8.61488e+08	1.28043e+09	1.86743e+08	9.96957e+08	3.31421e+09	1.35905e+09	4.68898e+08	3.15457e+09	6.29844e+09	2.37543e+07	8.5605e+08	9.39665e+08	3.24511e+07	1.95292e+08	5.81323e+09	1.79973e+08	8.48146e+08	3.84245e+07	3.42545e+08	3.46592e+09	2.22516e+09	1.56178e+10	1.65685e+09	3.91721e+08	4.45345e+09	1.25012e+09	1.28186e+09	2.59091e+09
P16885	High	1-phosphatidylinositol 4,5-bisphosphate phosphodiesterase gamma-2 OS=Homo sapiens OX=9606 GN=PLCG2 PE=1 SV=4	31	29	97	29	1265	147.8	6.64	1.09206e+08	1.21191e+08	6.33976e+08	1.50579e+08	1.91508e+08	1.37803e+08	1.73102e+08	2.21934e+08	1.11281e+08	4.11781e+08	2.26323e+08	0	7.15309e+07	7.96725e+07	1.91293e+08	2.61157e+08	1.0022e+09	1.18422e+08	2.1568e+08	4.78035e+08	5.8567e+07	5.55268e+07	9.18586e+07	4.1957e+07	1.89733e+09	1.86252e+07	1.18577e+09	5.54709e+08	2.499e+07	1.09895e+07	6.09582e+08	1.0357e+09	0	2969274963	5.26498e+07	7.12189e+07	4.58012e+08	1.24365e+08	6.85956e+07	1.18418e+09
P35221	High	Catenin alpha-1 OS=Homo sapiens OX=9606 GN=CTNNA1 PE=1 SV=1	34	23	128	18	906	100	6.29	5.15641e+07	2.53609e+08	3.90462e+08	4.98067e+08	3.45374e+08	1.50327e+08	1.61521e+08	6.0409e+08	8.9541e+07	3.95459e+08	1.3112e+08	1.04139e+07	3.69959e+08	8.70309e+07	5.9456e+08	1.90377e+08	2.83662e+08	1.25764e+08	9.9447e+07	4.69657e+07	1.40395e+08	2.31077e+07	3.74646e+08	9.01165e+07	4.71227e+07	2.70511e+07	2.78541e+08	3.33602e+08	6.033e+07	2.56171e+07	3.65234e+08	2.71861e+08	8.70985e+07	2.68366e+08	4.12991e+07	1.16943e+08	1.4796e+08	6.73908e+08	7.1492e+08	4.71788e+08
P49221	High	Protein-glutamine gamma-glutamyltransferase 4 OS=Homo sapiens OX=9606 GN=TGM4 PE=1 SV=2	54	24	124	23	684	77.1	6.76	1.6956e+09	3.42219e+07	1.11262e+08	4.91799e+09	8.41725e+08	3.82761e+07	5.65783e+07	8.60545e+07	8.01281e+06	1.56343e+08	1.21463e+08	9.11998e+07	4.67044e+08	9.67724e+07	1.4579e+07	4.25631e+07	1.10305e+09	1.84894e+10	4.96233e+08	2.97365e+08	3.49604e+07	1.20697e+08	1.0738e+08	6.93793e+07	4.87014e+07	2.20299e+07	2.44871e+08	4.33439e+07	1.03463e+07	2.60538e+07	1.76297e+09	1.47061e+09	4.3036e+07	1.04768e+09	3.01204e+08	1.1898e+07	1.01969e+10	1.73644e+07	5.05605e+07	5.65231e+09
Q02218	High	2-oxoglutarate dehydrogenase, mitochondrial OS=Homo sapiens OX=9606 GN=OGDH PE=1 SV=3	33	27	337	6	1023	115.9	6.86	8.2477e+07	1.90375e+08	1.72391e+09	1.93446e+08	2.68572e+08	1.34185e+08	4.7819e+07	1.681e+08	4.53048e+07	0	2.5577e+08	8.43371e+07	2.03067e+08	2.31627e+07	1.74586e+08	1.47647e+08	2.58363e+09	8.89443e+07	9.89729e+07	0	1.19153e+08	0	8.55462e+07	2.68091e+06	7.04181e+07	1.10949e+07	0	1.16382e+08	4.55616e+06	1.54257e+07	3.87819e+07	9.64065e+08	3.01525e+07	2.25595e+09	4.02054e+07	7.07298e+06	5.66205e+07	1.76586e+08	1.669e+08	2.24735e+09
Q9UGT4	High	Sushi domain-containing protein 2 OS=Homo sapiens OX=9606 GN=SUSD2 PE=1 SV=1	20	12	486	12	822	90.2	6.28	1.72815e+09	1.44621e+09	1.2065e+09	1.30969e+09	1.17349e+09	2.68886e+08	1.26991e+09	2.44828e+08	4.918e+08	1.02195e+08	5.27827e+09	2.32109e+09	2.83225e+09	1.63625e+09	9.08476e+08	4.14648e+09	1.03391e+09	2.91455e+09	7.4957e+08	1.16658e+09	2.74483e+09	5.32098e+07	6.73261e+08	7.33305e+08	8.85691e+07	2.46328e+08	1.3686e+09	1.5898e+07	7.68485e+08	4.50294e+08	2.89723e+08	2.01775e+08	1.3005e+09	1.05598e+09	1.15956e+09	1.23939e+09	1.78185e+09	1.30507e+09	1.43324e+09	2.11294e+09
Q16715	High	Pyruvate kinase (Fragment) OS=Homo sapiens OX=9606 PE=3 SV=1	49	24	382	22	587	63.2	7.53	1.51744e+09	4.95198e+08	2.65616e+08	8.44025e+08	3.01916e+08	4.06745e+08	4.17107e+08	1.49939e+08	7.58762e+08	2.03306e+08	2.56084e+09	3.66901e+08	1.24378e+09	4.09258e+08	2.04055e+09	2.0567e+09	3.68666e+08	4.85834e+08	4.31934e+08	2.4311e+08	1.00591e+09	6.1514e+07	2.07603e+08	1.14824e+08	4.73727e+07	1.71777e+08	3.35587e+08	2.27875e+07	2.81962e+08	8.51344e+08	7.77901e+08	4.25247e+08	2.33978e+08	5.54799e+08	2.33665e+08	9.2245e+08	7.79947e+08	1.17265e+09	1.16665e+09	1.15879e+09
Q99816	High	Tumor susceptibility gene 101 protein OS=Homo sapiens OX=9606 GN=TSG101 PE=1 SV=2	47	25	499	25	390	43.9	6.46	9.89545e+08	2.25136e+09	2.20868e+09	1.2653e+09	4.66478e+08	4.71128e+08	1.05079e+09	7.20609e+08	8.97874e+08	9.07609e+08	3.02642e+09	9.45666e+08	1.89166e+09	4.67881e+08	1.21796e+09	4.04619e+09	1.27207e+09	1.97991e+09	7.92278e+08	1.097e+09	1.7379e+09	3.23973e+07	8.23492e+08	1.15113e+08	3.39487e+08	1.54773e+08	1.20536e+09	7.69787e+08	4.41843e+08	2.98633e+08	1.17111e+09	2.39782e+09	4.1904e+08	4.5529e+09	1.10428e+09	2.03563e+09	1.94193e+09	1.19655e+09	1.28743e+09	4.99756e+09
Q16778	High	Histone H2B type 2-E OS=Homo sapiens OX=9606 GN=H2BC21 PE=1 SV=3	73	16	867	2	126	13.9	10.32	1.54707e+08	1.25894e+08	3.52971e+08	2.66203e+08	6.57561e+08	3.09047e+08	1.10518e+09	2.99629e+08	3.11583e+08	2.27284e+08	1.57678e+08	2.12494e+08	2.14469e+08	1.8242e+08	2.80469e+08	1.9026e+08	1.12627e+08	2.62751e+08	2.17153e+08	2.37263e+08	3.9765e+08	3.92283e+08	6.2115e+08	1.60851e+08	6.64804e+08	8.33312e+07	8.94057e+07	4.7282e+08	4.99206e+07	1.55564e+08	1.88412e+07	3.87366e+07	3.60843e+08	0	3.66409e+08	2.91966e+08	2.0856e+07	9.73948e+07	1.09079e+08	5.39031e+07
P50895	High	Basal cell adhesion molecule OS=Homo sapiens OX=9606 GN=BCAM PE=1 SV=2	40	16	349	16	628	67.4	5.81	8.10468e+08	8.71632e+08	7.54245e+08	3.79047e+08	6.65207e+08	1.34142e+08	7.88011e+08	3.71932e+07	3.54985e+08	1.99829e+08	1.3977e+09	8.75362e+08	8.962e+08	1.45287e+09	7.71051e+08	1.32255e+09	7.36925e+08	5.13444e+08	1.6294e+08	7.70929e+08	1.49913e+09	2.10491e+08	5.23516e+08	1.82085e+09	2.82738e+06	3.722e+08	9.72689e+08	5.56834e+08	6.06368e+08	1.66252e+08	1.34339e+09	1.90581e+09	2.05073e+09	4.76495e+09	9.69596e+08	6.88529e+08	3.04427e+08	3.37343e+08	3.3955e+08	8.74871e+08
Q9H223	High	EH domain-containing protein 4 OS=Homo sapiens OX=9606 GN=EHD4 PE=1 SV=1	60	31	592	27	541	61.1	6.76	6.09615e+08	2.67028e+09	9.67118e+08	1.86543e+09	1.20944e+09	3.7122e+08	5.19418e+08	7.21587e+08	1.00931e+09	6.79428e+08	9.42434e+08	3.86765e+08	1.42269e+09	1.11622e+08	1.34354e+09	2.08074e+09	5.44284e+08	1.35273e+09	1.32703e+09	6.02981e+08	4.62607e+08	6.95292e+07	3.65e+08	3.05508e+07	6.49968e+08	3.45029e+08	5.02683e+08	1.22157e+09	5.09084e+08	5.22784e+08	4.26372e+09	1.72352e+09	7.52924e+07	7.4418e+08	2.89109e+08	1.27215e+09	1.0803e+09	1.50514e+09	1.57976e+09	1.0033e+09
B0YJC6	High	Vitamin K-dependent protein Z variant 1 OS=Homo sapiens OX=9606 GN=PROZ PE=3 SV=1	24	9	1014	9	421	46.9	6.04	2.26263e+08	1.09299e+09	6.78304e+08	1.54975e+09	1.11772e+08	9.60139e+08	1.77863e+09	3.38289e+08	1.3435e+09	2.67096e+09	1.89339e+10	2.62099e+10	4.62829e+09	7.48023e+09	8.38371e+08	4.11548e+09	4.67247e+09	4.89441e+09	4.16917e+09	1.77009e+09	1.97688e+10	1.29711e+08	4.31651e+09	2.16081e+09	1.35852e+08	4.13261e+08	3.11481e+09	3.37345e+08	1.1775e+09	1.40566e+10	8.72073e+09	2.68219e+09	1.95851e+09	2.91239e+09	3.18603e+09	24122759090	2.01267e+09	4.80105e+09	4.74252e+09	2.01191e+09
Q01813	High	ATP-dependent 6-phosphofructokinase, platelet type OS=Homo sapiens OX=9606 GN=PFKP PE=1 SV=2	30	20	355	17	784	85.5	7.55	9.52105e+07	3.01382e+08	4.4092e+08	9.43535e+08	4.31381e+08	2.35522e+08	5.02303e+07	1.36649e+09	1.15909e+08	8.57274e+08	2.72953e+08	2.32675e+07	3.7863e+08	8.49724e+07	1.13457e+09	8.8798e+08	9.1721e+08	2.62393e+08	2.28638e+08	1.0536e+08	1.92007e+08	8.37617e+06	3.48425e+08	1.49617e+07	2.35992e+08	6.6531e+08	2.15216e+08	1.3215e+08	5.19706e+07	5.2785e+07	7.42671e+08	1.15225e+09	0	1.65098e+08	2.21475e+07	1.67817e+08	2.98355e+08	9.18421e+08	9.15443e+08	2.75162e+08
Q96HE7	High	ERO1-like protein alpha OS=Homo sapiens OX=9606 GN=ERO1A PE=1 SV=2	33	14	276	14	468	54.4	5.68	2.33256e+07	7.4773e+07	1.04156e+09	2.83264e+08	1.27363e+08	3.61931e+08	3.51261e+08	4.54713e+09	1.80946e+08	2.16829e+08	9.09606e+07	4.46337e+06	1.35748e+08	2.87202e+08	1.79673e+09	1.0086e+08	4.50997e+08	1.24885e+07	2.044e+08	7.23447e+08	2.70736e+08	5.49784e+06	1.74902e+09	2.73535e+07	1.15305e+09	6.43211e+07	3.08541e+08	1.70297e+09	3.33214e+07	7.24415e+07	4.97236e+08	9.34585e+08	6.42465e+07	2.10372e+09	1.22314e+08	4.15787e+07	4.54725e+08	6.95915e+08	6.46663e+08	1.36125e+09
Q68CK6	High	Acyl-coenzyme A synthetase ACSM2B, mitochondrial OS=Homo sapiens OX=9606 GN=ACSM2B PE=1 SV=2	42	21	273	6	577	64.2	8.25	3.52578e+07	3.56478e+08	7.76758e+07	4.0708e+08	3.99134e+07	3.95104e+07	2.371e+07	1.00776e+07	0	0	1.84412e+08	1.66751e+08	3.36343e+08	7.57293e+07	2.22627e+07	8.6448e+07	0	6.69641e+08	1.92353e+08	3.64985e+07	3.53511e+07	9.7308e+07	0	0	4.50053e+07	0	2.40389e+07	2.21204e+07	0	2.27725e+07	4.38469e+08	0	3.15942e+06	1.33148e+08	9.01598e+06	1.49663e+08	2.67824e+08	1.35364e+08	9.37366e+07	5.32158e+07
P14550	High	Aldo-keto reductase family 1 member A1 OS=Homo sapiens OX=9606 GN=AKR1A1 PE=1 SV=3	46	18	944	17	325	36.6	6.79	6.99655e+09	3.36099e+09	2.61787e+09	1.14275e+10	2.03018e+09	1.0834e+09	2.31996e+09	1.6028e+09	1.36051e+09	2.75205e+08	7.6964e+09	2.0777e+09	6.23138e+09	1.35115e+09	5.0701e+09	7.03152e+09	1.96914e+09	5.17803e+09	1.90973e+09	1.33773e+09	4.139e+09	5.68692e+08	9.06796e+08	6.51462e+08	1.14628e+09	5.36886e+08	1.31903e+09	4.32427e+08	9.92705e+08	2.37618e+09	2.00187e+09	6.574e+08	7.75382e+08	1.08896e+10	1.25961e+09	3.20906e+09	4.76287e+09	6.6797e+09	6.61181e+09	8.06721e+09
A0A024R952	High	Plakophilin 1 (Ectodermal dysplasia/skin fragility syndrome), isoform CRA_a OS=Homo sapiens OX=9606 GN=PKP1 PE=4 SV=1	32	21	490	21	726	80.4	8.97	3.00373e+07	8.30863e+08	1.52793e+09	1.64722e+09	3.18093e+09	2.12768e+09	3.83383e+08	4.61614e+09	9.02791e+08	1.44529e+09	2.5945e+08	3.76667e+06	2.02711e+09	2.45364e+08	4.12682e+09	4.27666e+07	3.1423e+09	1.35146e+09	9.4754e+08	7.48518e+08	9.69431e+08	7.28256e+07	2.88256e+09	9.3101e+07	7.79232e+07	3.73795e+08	3.45983e+08	9.0736e+08	3.88675e+06	4.5072e+07	1.88478e+09	2.04239e+09	3.68749e+07	4.51768e+08	1.15113e+08	5.35739e+08	4.09106e+08	2.55105e+09	2.57988e+09	2.70374e+09
P61204	High	ADP-ribosylation factor 3 OS=Homo sapiens OX=9606 GN=ARF3 PE=1 SV=2	65	14	671	8	181	20.6	7.43	9.00681e+08	1.58745e+09	1.44017e+09	2.80922e+09	1.17145e+09	1.16346e+09	9.41522e+08	2.32192e+09	5.65223e+08	5.13658e+08	1.22153e+09	5.09695e+08	1.28984e+09	4.1078e+08	1.87666e+09	1.83502e+09	9.74761e+08	1.89845e+09	1.54133e+09	5.34755e+08	8.04283e+08	1.04983e+07	1.00272e+09	1.52926e+08	2.40548e+09	5.43242e+08	4.11365e+08	1.88209e+09	1.69322e+08	3.86686e+08	3.6201e+08	2.55041e+08	1.40273e+08	1.7241e+08	4.38291e+08	1.53984e+09	1.35786e+09	1.56894e+09	1.54453e+09	9.22882e+08
O00560	High	Syntenin-1 OS=Homo sapiens OX=9606 GN=SDCBP PE=1 SV=1	51	16	733	16	298	32.4	7.53	3.45516e+09	4.78242e+09	3.56187e+09	1.2283e+09	1.50282e+09	7.30785e+08	1.82854e+09	1.51977e+09	1.65338e+09	1.22699e+09	3.00934e+09	2.28488e+09	2.76868e+09	5.04963e+08	2.68669e+09	4.99912e+09	3.82011e+09	3.16863e+09	2.36868e+09	1.42512e+09	1.93203e+09	2.09319e+08	1.15146e+09	5.00827e+08	2.67784e+09	3.90193e+08	2.20061e+09	3.90066e+09	1.4159e+09	8.96148e+08	1.16185e+09	5.37186e+09	1.35893e+09	8.08046e+09	2.37589e+09	4.99359e+09	3.08779e+09	2.91078e+09	3.20673e+09	8.94469e+09
P16615	High	Sarcoplasmic/endoplasmic reticulum calcium ATPase 2 OS=Homo sapiens OX=9606 GN=ATP2A2 PE=1 SV=1	26	23	184	19	1042	114.7	5.34	1.43394e+07	1.42768e+08	5.28796e+08	8.23217e+08	1.78475e+09	2.20105e+08	2.60983e+07	1.23367e+09	1.77121e+08	8.96523e+07	1.24845e+08	9.86805e+06	3.69441e+08	1.73385e+08	1.10431e+09	3.24724e+07	2.63669e+09	5.73885e+07	5.5599e+08	1.33172e+08	1.02667e+08	2.00464e+07	5.46431e+08	2.67873e+08	2.9261e+08	4.59789e+07	7.25269e+07	1.27016e+08	1.37648e+07	4.49192e+07	9.42779e+08	2.33163e+08	1.43666e+07	6.89229e+08	8.14523e+06	6.5217e+07	8.30466e+07	8.46584e+08	9.06481e+08	2.62388e+08
P28838	High	Cytosol aminopeptidase OS=Homo sapiens OX=9606 GN=LAP3 PE=1 SV=3	51	23	451	23	519	56.1	7.93	1.22523e+09	1.46093e+09	1.47575e+09	3.87817e+09	1.72401e+09	5.83586e+08	1341087013	1.5493e+09	7.25617e+08	5.99405e+08	1.90914e+09	3.91925e+08	3.29297e+09	5.99076e+08	2.36497e+09	2.13705e+09	9.13791e+08	1.88226e+09	8.83069e+08	3.31193e+08	1.32434e+09	1.52966e+08	1.89385e+09	5.04892e+08	4.95023e+08	2.745e+08	4.32277e+08	3.26728e+08	3.25277e+08	6.62529e+08	1.36482e+09	7.10626e+08	2.53683e+08	9.82346e+08	3.15192e+08	8.57184e+08	1.36585e+09	3.12332e+09	3.1565e+09	1.1415e+09
P36222	High	Chitinase-3-like protein 1 OS=Homo sapiens OX=9606 GN=CHI3L1 PE=1 SV=2	47	17	127	17	383	42.6	8.46	2.40315e+08	1.88606e+08	2.45841e+08	1.4233e+08	2.33608e+08	6.45798e+07	9.24121e+08	1.54847e+08	4.37211e+08	3.26815e+08	2.2619e+08	2.18401e+08	6.90689e+08	2.60609e+08	6.67303e+07	8.33253e+08	4.14175e+08	2.34258e+08	2.74993e+08	4.97451e+08	3.72844e+08	5.38337e+07	4.33581e+08	1.41227e+08	3.70623e+08	1.3545e+08	6.85916e+08	2.66409e+08	1.34865e+08	6.04519e+08	5.7386e+08	1.06513e+09	2.68234e+08	7.02969e+08	1.26922e+08	2.01081e+08	4.29533e+08	6.58986e+07	5.63191e+07	5.66343e+08
P25325	High	3-mercaptopyruvate sulfurtransferase OS=Homo sapiens OX=9606 GN=MPST PE=1 SV=3	68	19	751	18	297	33.2	6.6	8147362256	3.64195e+09	3.02825e+08	2.22502e+09	9.73458e+08	4.36705e+08	3.03344e+09	5.28114e+08	1.25995e+09	8.22828e+07	2.43885e+09	3.60651e+09	3.47984e+09	2.15718e+09	1.63359e+09	7.49101e+09	5.74913e+08	8.3858e+09	9.01965e+08	3.44038e+08	3.18561e+09	3.27925e+08	2.70849e+08	2.23091e+09	2.69123e+08	1.91663e+09	4.6584e+08	2.0123e+08	1.85364e+09	2.84755e+09	2.22413e+09	3.31018e+08	3.94976e+09	6.29947e+08	5.05273e+09	2.96937e+09	1.68811e+09	1.9225e+09	1.87089e+09	2.46159e+09
Q9UKU6	High	Thyrotropin-releasing hormone-degrading ectoenzyme OS=Homo sapiens OX=9606 GN=TRHDE PE=2 SV=1	31	28	239	28	1024	116.9	6.99	4.42322e+08	1.34674e+08	7.20969e+09	1.17041e+08	1.68213e+09	1.21608e+08	5.95259e+08	2.59031e+08	3.55214e+08	2.24248e+08	2.15879e+09	9.53571e+08	3.63228e+08	8.07018e+08	6.6432e+08	2.13404e+09	9.18226e+08	2.32304e+09	9.63808e+08	1.17159e+09	2.3889e+09	3.69092e+07	6.64817e+08	2.73087e+08	3.14647e+08	8.12715e+07	5.08298e+08	1.23513e+08	6.89842e+08	3.5608e+08	2.87449e+09	1.10824e+09	7.30896e+08	7.32325e+08	1.11959e+09	1354500656	3.8567e+08	7.54609e+08	6.62649e+08	2.07314e+09
P31946	High	14-3-3 protein beta/alpha OS=Homo sapiens OX=9606 GN=YWHAB PE=1 SV=3	59	17	1079	8	246	28.1	4.83	1.03043e+09	1.40723e+09	1.42499e+09	3.43299e+09	8.7982e+08	9.87617e+08	6.74037e+08	3.06984e+09	8.10729e+08	1.39921e+08	1.71365e+09	5.06551e+08	1.5606e+09	1.05947e+09	2.06724e+09	1.8057e+09	1.16868e+09	1.00021e+09	1.28908e+09	6.82304e+08	1.0717e+09	1.36624e+08	1.30443e+09	2.46403e+08	3.04335e+09	5.12671e+08	4.9409e+08	2.41394e+09	3.19044e+08	4.57423e+08	3.28508e+08	1.88679e+08	3.26277e+08	2.39757e+08	7.6079e+08	1.20566e+09	1.56626e+09	2.59639e+09	2.81545e+09	7.53135e+08
P13798	High	Acylamino-acid-releasing enzyme OS=Homo sapiens OX=9606 GN=APEH PE=1 SV=4	40	20	192	20	732	81.2	5.48	3.5469e+08	3.53027e+08	3.6374e+09	5.96516e+08	1.5044e+09	1.40406e+08	5.06347e+08	1.55094e+08	3.55575e+08	2.09315e+08	4.69581e+08	2.54105e+08	5.82904e+08	2.73458e+08	5.39747e+08	1.10532e+09	2.57987e+09	1.62356e+09	2.79393e+08	2.05062e+09	6.60035e+08	3.46216e+07	2.65976e+08	9.41227e+07	4.9366e+08	5.14826e+08	1.16386e+09	7.69909e+08	2.70319e+08	2.43921e+08	1.38731e+09	1.69794e+09	2.25148e+08	7.94888e+09	2.42052e+08	8.51636e+08	6.21794e+08	7.21472e+08	1.07122e+09	6.15579e+09
Q14166	High	Tubulin--tyrosine ligase-like protein 12 OS=Homo sapiens OX=9606 GN=TTLL12 PE=1 SV=2	42	19	187	19	644	74.4	5.53	1.61313e+07	2.3554e+08	4.1564e+08	8.73053e+08	8.61212e+07	2.29493e+08	6.20795e+07	1.38097e+09	8.27799e+07	1.16654e+08	1.83126e+08	1.8546e+07	3.27248e+08	3.52929e+07	9.21946e+08	1.29638e+08	4.38694e+08	3.82753e+08	1.76116e+08	1.57208e+08	1.70279e+08	3.80906e+07	5.71563e+08	1.50821e+06	1.53653e+09	7.79078e+07	6.67091e+07	3.57606e+08	5.38244e+07	5.8979e+07	2.92452e+08	1.39691e+08	1.46733e+07	1.72918e+08	4.58378e+07	4.40657e+08	6.47966e+08	8.26488e+08	8.55124e+08	4.742e+08
O43505	High	Beta-1,4-glucuronyltransferase 1 OS=Homo sapiens OX=9606 GN=B4GAT1 PE=1 SV=1	41	14	449	14	415	47.1	7.2	6.94009e+08	1.28641e+08	4.58309e+07	5.93216e+08	1.21675e+08	4.02965e+08	9.23839e+08	1.5024e+08	5.05511e+08	2.16134e+08	3.00408e+09	1.38289e+09	1.18628e+09	1.11346e+09	1.69547e+08	4.62854e+09	1.35788e+09	1.62194e+09	3.06725e+08	1.53909e+09	1.97554e+09	2.48282e+08	8.56078e+08	4.9122e+08	1.27065e+07	3.291e+08	7.68868e+08	1.78664e+07	9.48062e+08	5.35002e+08	8.56975e+08	1.40382e+09	1.33041e+09	9.13273e+08	1.67793e+09	1.50015e+09	9.40265e+08	9.96947e+08	1033899495	2.84963e+08
O15144	High	Actin-related protein 2/3 complex subunit 2 OS=Homo sapiens OX=9606 GN=ARPC2 PE=1 SV=1	62	18	521	18	300	34.3	7.36	9.68115e+08	1.09634e+09	1.62609e+09	2.4328e+09	1.02512e+09	1.99289e+09	1.94121e+09	3.04922e+09	2.12999e+09	3.68054e+08	2.55441e+09	4.86223e+08	2.39037e+09	9.80708e+08	4.17024e+09	2.74915e+09	2.43471e+09	1.66365e+09	2.95338e+09	6.05534e+08	1.61907e+09	5.45723e+06	1.94759e+09	3.87397e+07	4.7523e+09	3.90523e+08	4.35531e+08	2.58103e+09	7.67522e+07	8.99835e+08	9.72429e+08	1.30935e+08	1.2674e+08	4.0095e+08	5.88277e+08	1.33929e+09	1.77288e+09	2.75606e+09	2.67076e+09	7.71442e+08
P34059	High	N-acetylgalactosamine-6-sulfatase OS=Homo sapiens OX=9606 GN=GALNS PE=1 SV=1	41	19	561	5	522	58	6.74	1.0349e+09	4.25803e+08	3.22014e+07	4.45033e+08	3.06692e+08	5.18743e+08	1.51832e+09	1.73439e+07	4.18761e+08	3.83192e+07	4.26001e+08	2.36062e+08	1.27288e+09	5.05139e+08	2.27579e+08	3.3268e+08	1.24858e+08	9.90903e+08	4.26011e+08	1.36607e+08	2.17844e+08	8.88133e+06	3.46744e+07	1.81984e+08	2.38793e+07	1.49739e+08	2.63457e+08	8.69887e+07	1.00284e+09	3.41759e+08	1.36508e+09	0	4.16728e+08	2.88554e+07	1.19791e+08	8.56949e+08	3.74474e+08	1.18587e+08	2.68446e+08	8.37529e+07
P23528	High	Cofilin-1 OS=Homo sapiens OX=9606 GN=CFL1 PE=1 SV=3	69	16	765	10	166	18.5	8.09	4.57797e+09	5.04245e+09	1.90493e+09	5.74147e+09	2.81416e+09	5.57442e+09	1.05649e+10	2.83785e+09	8.99087e+09	4.89974e+09	3.85735e+09	7.62356e+08	5.28251e+09	1.10102e+09	3.37713e+09	2.89778e+09	4.31983e+09	4.98643e+09	1.79074e+09	5.11478e+09	1.66546e+09	2.64469e+09	1.86766e+09	6.30981e+08	7.09982e+09	8.12664e+08	6.87872e+08	6.38727e+09	5.58835e+08	2.27825e+09	7.2861e+09	1.79197e+10	1.25514e+09	2.05182e+09	1.00508e+09	2.89263e+09	3.898e+09	3.78723e+09	3.5853e+09	1.52394e+09
P02765	High	Alpha-2-HS-glycoprotein OS=Homo sapiens OX=9606 GN=AHSG PE=1 SV=2	13	5	1201	5	367	39.3	5.72	2.72594e+10	1.98995e+10	4.23745e+09	2.98918e+09	2.68185e+09	9.94692e+08	1.46779e+10	4.77294e+08	4.63278e+10	7.56773e+09	3.62763e+09	2.83357e+10	1.62147e+10	1.68812e+10	2.55907e+09	2.04008e+09	5.12222e+09	4.25571e+10	2.83751e+10	1.42631e+10	2.21119e+10	5.72617e+09	2.97376e+09	39125100190	2.70064e+08	1.08335e+09	1.89258e+10	1.27726e+09	2.91657e+10	6.23186e+10	1.54633e+10	3.57778e+10	4.74079e+10	1.16024e+10	9.05745e+09	3.09217e+10	5.59679e+09	2.26854e+09	2.46346e+09	1.46795e+10
P00739	High	Haptoglobin-related protein OS=Homo sapiens OX=9606 GN=HPR PE=2 SV=2	35	19	471	7	348	39	7.09	6.89853e+10	2.4411e+07	0	5.27333e+07	3.07769e+07	2.93792e+06	2.31767e+07	2.44078e+08	6.42878e+07	8.12065e+07	4.42345e+07	7.92341e+07	0	0	3.40834e+07	8.62035e+06	9.48158e+07	8.85076e+07	1.04127e+08	0	7.39591e+07	5.31221e+07	1.39021e+08	7.79722e+06	3.22581e+06	4.43094e+07	0	1.449e+07	6.79871e+07	7.4384e+07	2.25333e+07	0	0	0	0	4.02647e+07	5.30694e+07	7.37929e+07	1.23991e+08	7.77215e+07
B4DNJ4	High	cDNA FLJ53742, highly similar to Urokinase-type plasminogen activator OS=Homo sapiens OX=9606 PE=2 SV=1	35	15	1049	15	345	39	8.48	1.05234e+09	5.14452e+09	4.6476e+08	4.02532e+09	1.98322e+09	2.75842e+09	6.32744e+09	2.89545e+08	2.89913e+09	1.77067e+09	2.51344e+10	8.52596e+09	1.00858e+10	4.69656e+09	3.53026e+08	2.53725e+10	1.92077e+09	9.15185e+09	3.20022e+09	4.75786e+09	1.61492e+10	9.2603e+07	2.83776e+09	3.57312e+09	1.96284e+08	3.5356e+08	2.50968e+09	2.50238e+08	4.36152e+09	1.05252e+09	4.60691e+09	2.92046e+09	7.00851e+09	2.28914e+09	6.83711e+09	4.27747e+09	3.33847e+09	5.96112e+09	5.84451e+09	1.12328e+09
P36952	High	Serpin B5 OS=Homo sapiens OX=9606 GN=SERPINB5 PE=1 SV=2	53	16	290	6	375	42.1	6.05	2.50382e+07	4.21662e+07	1.17206e+07	3.66103e+08	4.66421e+08	2.42301e+08	2.81507e+08	1.17344e+09	1.54422e+08	2.77681e+08	2.77025e+07	1.60991e+07	4.57108e+08	1.47669e+08	7.53047e+08	7.82343e+06	2.91108e+09	3.46824e+08	1.70094e+08	2.62012e+08	2.22961e+08	1.6927e+09	3.23649e+08	0	3.145e+06	1.04246e+08	1.15075e+08	1.73852e+08	1.75244e+07	1.12305e+07	3.01199e+07	7.52885e+08	4.54051e+06	6.15329e+08	3.14035e+07	3.62879e+07	1.7684e+08	8.74273e+08	8.0463e+08	1.69476e+08
Q96G03	High	Phosphoglucomutase-2 OS=Homo sapiens OX=9606 GN=PGM2 PE=1 SV=4	41	25	227	24	612	68.2	6.73	1.58403e+08	2.5539e+08	4.40559e+08	1.25854e+09	5.37756e+08	7.34527e+08	1.08121e+09	1.2535e+09	9.77669e+08	3.21132e+08	2.78158e+08	1.93706e+08	7.25496e+08	2.91258e+08	8.74719e+08	5.20858e+08	4.81898e+08	9.10462e+08	9.59384e+08	3.78436e+08	2.63434e+08	2.11711e+08	1.10089e+09	5.80536e+07	9.07527e+08	2.56469e+08	3.73675e+08	1.11059e+09	1.24353e+08	8.99938e+07	1.32561e+09	3.32893e+08	8.37892e+07	5.43784e+08	2.98736e+08	7.2231e+08	1.43452e+09	6.73264e+08	8.42315e+08	1.02204e+08
P19320	High	Vascular cell adhesion protein 1 OS=Homo sapiens OX=9606 GN=VCAM1 PE=1 SV=1	19	15	354	14	739	81.2	5.22	5.82035e+08	4.35242e+08	6.10388e+08	2.28257e+08	3.18547e+09	1.29202e+09	1.08664e+09	5.92298e+07	9.63635e+08	2.04461e+08	1.21818e+08	4.25685e+07	4.32219e+08	2.53284e+09	4.23631e+08	4.42281e+07	1.42482e+09	6.52572e+08	2.87773e+08	2.99214e+09	5.6019e+08	2.08314e+08	2.287e+08	4.31339e+09	9.18493e+07	2.74292e+08	5.28501e+09	2.23068e+08	1.09939e+09	1.53163e+08	1.14549e+09	7.80099e+08	3.09952e+09	3.70416e+09	1.21076e+09	1.98073e+08	6.95433e+08	5.24497e+07	6.98512e+07	3.45083e+09
P09210	High	Glutathione S-transferase A2 OS=Homo sapiens OX=9606 GN=GSTA2 PE=1 SV=4	56	21	1215	2	222	25.6	8.59	1.68811e+09	2.44421e+09	4.42067e+08	2.63979e+09	6.95163e+08	5.56768e+08	6.72423e+08	3.25268e+08	1.51325e+09	4.36708e+08	2.07642e+09	9.88016e+08	3.44689e+09	4.50474e+08	1.5904e+09	2.08245e+09	8.25114e+08	1.57914e+09	9.8466e+08	5.99462e+08	1370617691	6.05632e+07	6.91948e+07	7.38666e+07	4.40015e+07	1.13986e+08	1.4108e+08	5.28447e+07	2.04343e+08	6.13581e+08	1.11059e+09	1.30097e+09	3.21937e+08	5.2912e+08	4.11541e+08	9.52224e+08	2.75913e+09	1.27498e+09	1.36766e+09	1.46729e+08
Q6ZW64	High	cDNA FLJ41552 fis, clone COLON2004478, highly similar to Protein Tro alpha1 H,myeloma OS=Homo sapiens OX=9606 PE=2 SV=1	31	21	2530	3	494	53.3	6.52	0	0	0	0	2.32138e+07	2.30685e+07	0	4.62632e+06	0	9.22411e+07	2.81449e+07	0	0	6.64155e+07	0	2.34438e+07	0	0	1.75569e+07	3.23348e+07	9.08437e+07	0	1.0569e+07	7.26389e+07	1.78824e+07	2.2318e+08	2.54218e+07	6.78686e+06	3.14273e+07	2.16116e+07	0	0	2.19688e+07	0	5.04658e+07	0	0	4.47221e+07	5.92543e+07	3.44151e+07
P07358	High	Complement component C8 beta chain OS=Homo sapiens OX=9606 GN=C8B PE=1 SV=3	32	16	205	16	591	67	8.13	6.61441e+08	1.52707e+08	5.50759e+08	1.624e+08	2.2411e+08	4.09618e+07	1.00522e+08	1.03913e+08	7.28693e+07	5.06736e+07	1.94532e+08	1.23947e+08	1.9454e+08	6.54823e+07	1.13338e+08	4.84249e+08	2.92154e+08	9.22729e+07	2.44071e+08	1.05454e+08	3.07025e+08	1.46223e+09	2.59725e+07	4.81159e+07	1.31258e+07	3.52033e+08	1.59945e+08	2.60871e+08	7.1081e+07	3.62476e+09	1.42935e+09	1.18989e+09	4.638e+07	4.42445e+08	6.19214e+07	3.9517e+07	9.32118e+08	6.98448e+07	1.60344e+08	3.17321e+08
B2RB95	High	cDNA, FLJ95381, Homo sapiens tripartite motif-containing 16 (TRIM16), mRNA OS=Homo sapiens OX=9606 PE=2 SV=1	34	17	129	17	564	63.9	5.49	2.52579e+07	2.68628e+08	1.74932e+08	9.40042e+08	7.58663e+08	1.56563e+08	2.40142e+08	1.47183e+09	1.06141e+08	1.56014e+08	1.46779e+08	9.25674e+08	3.24601e+08	1.36529e+08	9.22448e+08	1.1088e+09	2.01804e+09	9.14359e+07	6.77772e+08	4.93273e+08	2.11725e+08	1.00992e+07	3.97021e+08	4.63779e+07	2.28578e+08	8.306e+07	2.76142e+08	1.1085e+09	7.20844e+07	1.47777e+06	2.7577e+09	1468496725	2.74887e+07	1.30591e+09	2.36131e+08	2.21954e+07	3.88213e+09	9.41858e+08	1.10245e+09	1.0728e+09
P18054	High	Polyunsaturated fatty acid lipoxygenase ALOX12 OS=Homo sapiens OX=9606 GN=ALOX12 PE=1 SV=4	36	18	113	18	663	75.6	6.21	3.13021e+07	9.96172e+07	2.71659e+08	8.41118e+07	1.03245e+09	6.00947e+07	3.1796e+07	1.01466e+09	5.64745e+07	7.29158e+07	1.53979e+07	798517	6.83308e+07	0	5.54051e+08	4.69921e+07	3.09748e+07	5.722e+07	1.25362e+07	1.21364e+09	5.53959e+07	1.89814e+08	4.05919e+07	5.7684e+07	7.72938e+07	3.90427e+07	1.80504e+09	8.23064e+07	1.03921e+08	8.75608e+07	1.0129e+09	2.28788e+09	1.58156e+07	1.56807e+09	2.63747e+07	5.7523e+07	3.90768e+08	1.36819e+08	1.89784e+08	1.75142e+08
A0A024R172	High	Leukotriene B4 12-hydroxydehydrogenase, isoform CRA_a OS=Homo sapiens OX=9606 GN=LTB4DH PE=4 SV=1	44	14	358	14	329	35.9	8.29	4.28425e+08	1.69187e+09	5.46422e+07	2.59023e+09	7.09815e+08	7.60643e+07	5.13368e+08	4.09703e+08	8.88011e+08	8.16616e+08	2.7242e+07	1.08668e+09	1.41278e+09	5.84487e+08	1.52023e+09	1.16704e+09	3.75461e+08	2.39892e+09	7.85465e+08	337452194	1.85692e+09	3.53549e+07	5.81442e+08	4.80724e+08	1.56314e+08	2.66907e+08	6.67476e+08	1.31956e+08	2.10235e+08	4.07856e+08	1.52631e+08	3.05419e+08	1.61924e+08	2.05795e+08	1.93224e+08	2.25954e+09	1.89559e+09	2.39133e+09	2.39984e+09	5.59241e+08
P04839	High	Cytochrome b-245 heavy chain OS=Homo sapiens OX=9606 GN=CYBB PE=1 SV=2	32	18	221	18	570	65.3	8.63	3.62077e+07	5.51294e+07	4.08603e+09	3.03152e+08	4.18449e+08	2.19663e+09	1.50838e+09	1.45346e+09	2.56597e+08	1.69854e+09	5.10698e+07	2.82667e+07	2.93218e+07	9.74553e+07	1.30486e+08	8.18546e+06	2.83598e+08	1.06787e+08	2.17107e+09	5.10395e+08	2.25904e+08	4.3141e+08	8.11887e+08	5.34569e+07	14375146476	5.13992e+07	1.19282e+08	1.69579e+10	1.4173e+07	5.10243e+07	1.11538e+09	4.92177e+09	2.11082e+08	1.66641e+09	2.15533e+08	6.42406e+07	2.49713e+09	8.87497e+07	8.37205e+07	7.94034e+08
F8W6I7	High	Heterogeneous nuclear ribonucleoprotein A1 OS=Homo sapiens OX=9606 GN=HNRNPA1 PE=1 SV=2	50	16	251	12	307	33.1	9.13	2.50294e+08	4.92406e+08	1.66e+09	1.39436e+09	5.27159e+08	3.41291e+08	4.12147e+08	1.019e+09	2.45022e+08	4.41966e+08	6.53431e+08	8.89287e+07	3.78517e+08	2.15882e+08	5.63278e+08	2.2172e+08	1.07606e+09	7.31262e+07	2.50071e+08	6.23987e+08	3.4021e+08	1.07571e+08	1.25747e+09	1.31927e+08	2.96319e+09	9.98491e+07	5.19795e+08	6.12221e+08	2.07515e+08	1.08559e+08	1.65533e+08	1.08623e+09	7.37623e+07	7.7022e+08	1.37118e+08	2.56506e+08	5.98816e+08	8.68575e+08	9.49005e+08	9.51726e+08
A0A024R3H2	High	Sortilin-related receptor, L(DLR class) A repeats-containing, isoform CRA_b OS=Homo sapiens OX=9606 GN=SORL1 PE=4 SV=1	21	32	138	32	2214	248.3	5.53	2.84833e+08	2.85845e+08	2.57716e+08	2.47484e+08	1.25114e+09	1.6263e+08	5.18426e+08	5.27444e+07	6.41601e+08	2.98681e+08	8.9923e+08	8.35617e+08	5.63711e+08	8.05923e+08	9.4676e+07	1.18018e+09	3.19816e+08	6.27842e+08	1.14429e+09	7.82412e+08	1.25758e+09	3.63699e+07	6.07777e+08	1.65989e+08	9.12358e+08	2.4099e+08	5.89663e+08	8.83836e+08	4.6712e+08	3.63592e+08	1.19406e+09	2113129610	8.00685e+08	3.78063e+09	8.7203e+08	7.08646e+08	4.47463e+08	3.45098e+08	1.87482e+08	470413516
Q92888	High	Rho guanine nucleotide exchange factor 1 OS=Homo sapiens OX=9606 GN=ARHGEF1 PE=1 SV=2	24	21	91	21	912	102.4	5.66	3.28209e+07	3.6634e+07	9.91457e+08	1.96752e+08	4.5123e+08	8.6815e+07	6.97955e+07	2.9982e+08	2.20871e+07	3.05998e+09	8.82945e+07	4.80459e+07	3.88613e+07	0	6.29023e+07	2.85125e+07	5.63133e+08	8.95212e+07	8.33437e+07	1.40898e+08	1.50952e+07	1.05109e+07	1.92829e+08	3.23751e+07	3.5569e+09	3.65925e+07	1.20686e+08	6.20898e+08	3.07385e+07	3.37797e+07	2.23839e+08	4.69182e+08	1.59572e+07	8.71733e+08	1.67521e+07	4.7569e+07	7.52147e+08	1.37716e+08	4.43249e+07	5.54398e+08
P21281	High	V-type proton ATPase subunit B, brain isoform OS=Homo sapiens OX=9606 GN=ATP6V1B2 PE=1 SV=3	51	18	466	13	511	56.5	5.81	9.89584e+08	1.36319e+09	4.98372e+08	1.44374e+09	8.39333e+08	3.88763e+08	4.97542e+08	6.26609e+08	4.3453e+08	3.47517e+08	1.13711e+09	3.39085e+08	9.20745e+08	4.01539e+08	1.35401e+09	1.0687e+09	6.60106e+08	9.16683e+08	4.91563e+08	4.46426e+08	5.85612e+08	8.35054e+07	4.18077e+08	1.21102e+08	1.01571e+09	8.51435e+07	4.63023e+08	5.82484e+08	1.45308e+08	3.89013e+08	3.92821e+08	7.74921e+08	1.38846e+08	1.68614e+09	1.80447e+08	7.75756e+08	1.2263e+09	7.63811e+08	8.92222e+08	5.22559e+08
B4DQ50	High	cDNA FLJ56823, highly similar to Protein-glutamine gamma-glutamyltransferase E OS=Homo sapiens OX=9606 PE=2 SV=1	51	19	157	1	533	58.8	7.15	7.60158e+06	4.60308e+07	0	1.14978e+08	1.76852e+08	1.39773e+08	1.13921e+08	3.34267e+07	0	4.59107e+07	6.01393e+07	0	0	1.42781e+07	2.05293e+07	0	0	6.65015e+07	0	8.62362e+06	2.69291e+07	0	7.28679e+08	0	6.04185e+06	1.37939e+07	2.45175e+08	4.92293e+07	1.81362e+07	9.65479e+06	0	0	0	0	0	2.1558e+07	1.24121e+07	0	0	1.25406e+07
Q9H3G5	High	Probable serine carboxypeptidase CPVL OS=Homo sapiens OX=9606 GN=CPVL PE=1 SV=2	45	17	823	1	476	54.1	5.62	1.3513e+08	1.93474e+08	8.31652e+07	3.57732e+08	2.0361e+08	1.84121e+08	8.65702e+07	1.21068e+08	4.38807e+08	1.30766e+07	7.73374e+08	0	7.93547e+08	2.66077e+08	1.16195e+08	1.00998e+09	5.53712e+08	8.40442e+08	8.09075e+08	8.07995e+08	6.63038e+08	4.44398e+07	8.17591e+08	3.37215e+08	6.78231e+06	1.40528e+08	6.33461e+08	8.37607e+07	2.96814e+08	1.93062e+08	1.4294e+09	7.89247e+08	327407648	1.6817e+08	3.5565e+08	6.10407e+08	6.2393e+08	2.24874e+08	2.14635e+08	9.26243e+07
P34913	High	Bifunctional epoxide hydrolase 2 OS=Homo sapiens OX=9606 GN=EPHX2 PE=1 SV=2	45	20	274	20	555	62.6	6.28	6.07824e+08	1.03758e+09	6.45809e+08	2.59583e+09	1.65969e+08	3.90878e+08	4.36911e+08	3.53345e+08	5.6094e+08	8.11384e+07	6.89161e+08	3.78736e+08	1.04544e+09	2.96818e+08	1.41758e+09	9.41957e+07	8.0555e+08	1.95332e+09	3.47868e+08	2.91129e+08	4.50767e+08	4.47448e+07	1.44199e+08	4.6762e+07	9.3009e+07	2.07242e+07	2.44241e+08	2.68084e+07	8.61456e+07	4.70489e+08	1.63168e+09	1.98911e+08	1.18885e+08	1.19911e+09	1.07008e+08	1.4674e+09	1.25994e+09	1.52067e+09	1.36797e+09	1.62548e+09
P02763	High	Alpha-1-acid glycoprotein 1 OS=Homo sapiens OX=9606 GN=ORM1 PE=1 SV=1	37	10	766	8	201	23.5	5.02	3.15943e+09	4.52277e+08	1.66401e+09	7.91952e+08	1.76943e+09	1.75091e+08	3.12649e+08	2.37256e+09	1.73357e+09	4.84317e+08	7.56212e+06	2.06211e+08	6.62393e+08	5.20307e+09	1.58333e+10	1.89602e+08	9.87407e+08	3.74488e+08	1.34153e+09	1.83192e+09	1.85724e+08	6.64061e+08	1.16206e+08	3.37489e+10	5.58783e+09	4.20613e+08	6.97927e+09	1.30602e+10	3091114003	2.66636e+09	6.43343e+09	6.42124e+08	2.22136e+09	4.18791e+08	9.59021e+08	5.51362e+08	3.99503e+07	2.31263e+08	2.40653e+08	4.15137e+08
A0A087X0X3	High	Heterogeneous nuclear ribonucleoprotein M OS=Homo sapiens OX=9606 GN=HNRNPM PE=1 SV=1	39	23	188	23	730	77.5	8.78	1.70675e+08	3.94516e+08	3.04918e+09	1.66531e+09	1.62232e+09	4.15888e+08	2.30276e+08	8.48321e+08	1.10721e+08	4.3651e+08	4.58766e+08	5.85066e+07	8.25319e+08	1.29847e+08	7.22501e+08	2.92793e+08	3.49703e+09	3.42115e+08	3.8187e+08	1.37984e+09	3.07377e+08	6.60617e+07	5.48867e+08	2.69447e+07	2.11706e+09	3.59057e+08	1.13785e+09	2.93061e+09	4.97277e+07	6.99152e+07	1.1768e+09	2.39305e+09	9.90472e+07	4.70139e+09	5.2785e+07	1.38852e+08	5.17501e+08	7.979e+08	8.10036e+08	5.56672e+09
Q08211	High	ATP-dependent RNA helicase A OS=Homo sapiens OX=9606 GN=DHX9 PE=1 SV=4	20	22	162	22	1270	140.9	6.84	9.5158e+07	1.50644e+08	5.44706e+08	1.24209e+09	2.9129e+09	2.73939e+08	3.04496e+08	8.81002e+08	1.50082e+08	1.99861e+08	3.77048e+08	9.59065e+07	3.65026e+08	1.02478e+08	3.90301e+08	3.12228e+08	1.75696e+09	1.43766e+08	6.1782e+08	4.37316e+08	2.28677e+08	3.3074e+07	4.06698e+08	3.48441e+08	2.21646e+09	7.79064e+07	2.30839e+08	8.44439e+08	1.18006e+08	6.72411e+07	4.35521e+09	1.71552e+09	7.31271e+07	1.55097e+09	1.2003e+08	1.3189e+08	7.12055e+09	5.86499e+08	5.83568e+08	6.87654e+08
P14780	High	Matrix metalloproteinase-9 OS=Homo sapiens OX=9606 GN=MMP9 PE=1 SV=3	30	18	283	4	707	78.4	6.06	4.00404e+06	7.58362e+06	1.70813e+08	6.2524e+06	7.75778e+08	2.30013e+08	3.16134e+08	2.95595e+08	5.64438e+07	2.52101e+07	4.72772e+07	1.17766e+07	7.39847e+07	1.32391e+08	9.57715e+06	0	3.12666e+08	4.48806e+07	2.20071e+08	2.21451e+08	7.35042e+07	0	7.9154e+08	1.55519e+07	1.11527e+09	1.30557e+07	4.36972e+08	8.62561e+08	1.90569e+07	8.18795e+06	8.98492e+08	3.27389e+08	1.7184e+08	0	1.26004e+08	1.89954e+07	1.86052e+09	7.89028e+06	1.74478e+06	1.16702e+08
K7EPJ4	High	Cartilage intermediate layer protein 2 OS=Homo sapiens OX=9606 GN=CILP2 PE=1 SV=1	15	16	225	16	1162	126.8	8.27	3.61263e+09	1.64896e+09	1.18556e+09	3.70434e+08	1.08689e+09	1.03198e+09	3.98335e+08	1.06842e+09	4.02225e+08	2.80489e+09	1.71892e+09	5.00177e+09	8.94226e+08	9.83757e+08	1.35605e+09	1.91887e+09	1.09416e+09	2.36658e+09	1.51691e+09	1.99668e+09	2.05967e+09	2.58787e+08	9.17864e+08	8.2735e+08	1.10053e+08	1.80934e+08	3.39896e+08	3.92338e+08	3.81447e+08	1.26905e+09	3.17554e+09	2.71023e+09	1.61844e+09	1.18046e+09	1.63063e+09	1.83102e+09	1.6267e+09	7.79808e+08	7.18085e+08	1.22693e+09
Q6ZVX0	High	cDNA FLJ41981 fis, clone SMINT2011888, highly similar to Protein Tro alpha1 H,myeloma OS=Homo sapiens OX=9606 PE=2 SV=1	32	21	2114	2	487	52.8	5.92	6.66855e+06	0	1.44926e+08	0	4.98169e+07	0	0	0	2.13079e+08	2.24243e+07	1.25321e+07	0	1.51619e+08	3.44142e+07	5.61236e+07	0	2.37585e+07	3.7274e+08	7.02748e+07	4.56576e+07	2.22836e+07	1.3731e+08	6.38545e+06	2.20738e+07	0	0	5.96948e+07	6.53741e+07	3.2577e+07	1.03612e+09	2.42657e+08	1.05385e+08	1.00413e+08	3.46277e+07	3.14701e+07	5.09125e+07	1.52159e+09	7.14107e+07	7.95683e+07	0
P28331	High	NADH-ubiquinone oxidoreductase 75 kDa subunit, mitochondrial OS=Homo sapiens OX=9606 GN=NDUFS1 PE=1 SV=3	41	23	260	23	727	79.4	6.23	3.68742e+08	1.40892e+09	7.42177e+08	1.49698e+09	7.86092e+08	7.8465e+08	8.10859e+07	9.75994e+08	3.78947e+08	1.63716e+08	9.00669e+08	2.01343e+08	5.80093e+08	8.26683e+07	7.14962e+08	5.81371e+08	1.17276e+09	5.04426e+08	3.3936e+08	1.58417e+08	2.39998e+08	6.99711e+07	3.842e+08	1.32462e+07	6.66944e+08	8.2672e+07	1.97299e+08	6.63399e+08	5.57018e+07	2.87248e+08	1.31691e+09	1.70061e+08	1.94015e+07	4.24235e+08	1.00628e+08	2.35171e+08	3.73828e+08	1.02775e+09	9.84268e+08	2.57449e+08
B2R950	High	cDNA, FLJ94213, highly similar to Homo sapiens pregnancy-zone protein (PZP), mRNA OS=Homo sapiens OX=9606 PE=2 SV=1	23	24	211	17	1482	163.8	6.38	2.52886e+07	3.4885e+07	9.96102e+08	9.99103e+06	3.67602e+08	1.70358e+07	1.14035e+07	3.73413e+06	0	5.79801e+07	7.18985e+07	2.91261e+07	2.07463e+07	2.73914e+07	0	7.49917e+07	9.8171e+08	2.87543e+07	3.96108e+06	9.2407e+08	7.51599e+07	7.22612e+06	3.70174e+07	2.409e+07	1.51069e+07	4.48673e+06	1.49366e+08	2.46954e+08	0	1.19978e+07	1.474e+08	7.69673e+08	9.94082e+07	1.03305e+10	1.8645e+08	7.09071e+06	1.11218e+08	1.33751e+07	4.60271e+07	1.26928e+09
B2RDE1	High	cDNA, FLJ96568, highly similar to Homo sapiens tropomyosin 3 (TPM3), mRNA OS=Homo sapiens OX=9606 PE=2 SV=1	63	27	235	9	248	29	4.75	8.77168e+07	3.06997e+08	6.9216e+07	2.00981e+08	6.94892e+07	4.80847e+08	1.58169e+08	1.37196e+08	1.76453e+08	7.25348e+07	5.82412e+07	1.67248e+07	8.58058e+07	1.51933e+08	6.50071e+07	2.92614e+07	1.2103e+08	1.47603e+08	3.93349e+08	7.55091e+07	8.08531e+07	3.1869e+07	3.88107e+08	2.62911e+08	3.08299e+08	5.09626e+07	1.21631e+08	5.0096e+08	2.03003e+08	5.67383e+06	1.5295e+07	2.56708e+08	2.15741e+08	0	1.24484e+08	8.81085e+06	0	1.796e+08	1.98163e+08	2.32677e+08
P04899	High	Guanine nucleotide-binding protein G(i) subunit alpha-2 OS=Homo sapiens OX=9606 GN=GNAI2 PE=1 SV=3	45	15	637	8	355	40.4	5.54	6.57632e+08	7.18072e+08	2.85881e+09	1.03161e+09	4.32374e+08	8.46193e+08	9.59868e+08	1.43971e+09	5.34496e+08	5.47211e+08	1.0086e+09	2.18518e+08	8.28248e+08	2.14363e+08	1.35369e+09	1.13449e+09	3.12603e+09	5.3583e+08	1.55746e+09	9.48543e+08	4.63398e+08	2.20994e+07	1.10455e+09	3.22178e+07	5.50104e+09	3.05022e+08	1.51787e+08	5.44066e+09	9.29886e+07	4.41217e+08	2.66437e+08	1.53365e+09	9.14296e+07	2.73642e+09	3.30099e+08	6.55002e+08	7.23183e+08	6.8239e+08	6.36617e+08	2.35617e+09
Q12929	High	Epidermal growth factor receptor kinase substrate 8 OS=Homo sapiens OX=9606 GN=EPS8 PE=1 SV=1	49	30	169	30	822	91.8	7.5	9.9302e+08	1.5408e+09	2.34659e+08	6.13346e+08	3.19137e+08	1.01394e+08	4.98607e+08	2.40732e+08	6.29764e+08	2.95784e+08	1.0132e+09	3.60756e+08	3.41966e+08	2.87977e+07	1.61525e+09	1.65922e+09	4.39964e+08	7.06781e+08	2.90056e+08	9.41309e+07	1.19935e+08	2.65721e+08	9.01038e+07	6.33621e+09	4.26732e+08	3.5737e+07	7.63603e+07	1.57843e+08	1.27804e+08	3.03236e+08	3.17894e+09	9.21265e+08	18908115969	6.77989e+08	1.84457e+08	9.68325e+08	2.90386e+08	3.80766e+08	3.95357e+08	3.72375e+08
B2RBL3	High	Thymidine phosphorylase OS=Homo sapiens OX=9606 PE=2 SV=1	50	18	184	18	482	49.9	5.53	2.16788e+08	5.62944e+07	9.21514e+08	4.57403e+08	3.90707e+08	3.02102e+08	9.28522e+08	2.85811e+08	8.71261e+07	5.01016e+08	4.78073e+07	1.39404e+08	3.14958e+08	2.43385e+08	2.29804e+08	9.16048e+07	8.67407e+08	4.00357e+08	3.30347e+08	3.91638e+08	3.46201e+07	1.8427e+08	2.79286e+09	1.33803e+08	6.35737e+08	2.59617e+08	9.46621e+08	6.68078e+08	2.07706e+08	1.20275e+08	7.88293e+08	6.76581e+08	1.70049e+08	9.14243e+08	1.51063e+07	2.43835e+08	2.85122e+08	1.26486e+08	1.4271e+08	8.13277e+08
P07858	High	Cathepsin B OS=Homo sapiens OX=9606 GN=CTSB PE=1 SV=3	25	10	279	7	339	37.8	6.3	1.1652e+08	1.99589e+08	5.73689e+06	4.16719e+08	3.26916e+08	1.11907e+08	1.26767e+08	2.00538e+08	1.02924e+09	3.00484e+08	6.75777e+08	6.53682e+08	2.35172e+08	8.40523e+08	2.1007e+08	7.3173e+08	1.61845e+08	2.63877e+08	1.42393e+08	6.18103e+08	1.9069e+08	1.37962e+07	3.4413e+08	2.59379e+08	2.70337e+07	7.55483e+07	6.28155e+08	6.62681e+07	5.909e+08	4.63789e+07	3.3052e+08	2.51249e+08	3.71345e+08	1.73718e+08	2.77494e+08	4.5565e+08	5.81389e+07	9.9205e+07	9.41267e+07	8.00434e+07
O95171	High	Sciellin OS=Homo sapiens OX=9606 GN=SCEL PE=1 SV=2	38	23	288	23	688	77.5	9.38	8.05337e+07	9.07289e+08	1.07184e+09	1.44189e+09	7.81475e+08	7.36787e+08	8.13013e+08	3.93314e+09	5.1931e+08	2.02791e+08	1.14616e+07	5.13644e+07	2.02275e+09	2.78589e+08	4.12794e+09	5.14597e+07	5.05095e+09	4.95042e+08	1.33084e+08	3.45452e+08	5.52568e+08	1.50227e+09	7.38691e+08	2.56689e+08	1.07558e+08	1.44395e+08	1.26449e+08	9.79755e+07	8.78523e+07	1.37377e+09	1.72335e+09	1.80362e+08	2.65524e+08	4.01479e+08	6.26086e+07	1.23305e+08	1.24383e+08	2.24312e+09	2.25325e+09	2.249e+09
Q07065	High	Cytoskeleton-associated protein 4 OS=Homo sapiens OX=9606 GN=CKAP4 PE=1 SV=2	44	24	160	24	602	66	5.92	6.63227e+07	1.71339e+08	8.24e+08	1.07998e+09	5.73778e+08	2.63261e+08	6.50507e+08	8.79112e+08	1.38898e+08	5.40586e+07	1.18981e+08	8.38974e+06	3.5832e+08	4.61244e+07	6.37337e+08	3.61311e+07	2.46489e+09	7.84861e+07	2.99974e+08	1.69674e+08	5.56531e+07	1.52636e+08	5.37444e+08	4.89237e+07	4.79892e+08	5.33288e+07	4.37806e+07	1.39774e+09	3.13936e+07	3.37808e+07	5.93951e+09	5.31357e+08	5.7057e+07	1.51514e+09	7.21778e+06	1.04678e+08	7.19131e+08	5.65153e+08	4.9534e+08	4.32024e+08
P07954	High	Fumarate hydratase, mitochondrial OS=Homo sapiens OX=9606 GN=FH PE=1 SV=3	52	17	265	17	510	54.6	8.76	5.90834e+08	1.23303e+09	1.13743e+09	2.17248e+09	1.021e+09	1.12436e+09	3.18004e+08	9.00933e+08	3.97084e+08	3.66227e+08	1.25475e+09	3.74533e+08	8.94153e+08	1.76351e+08	7.53685e+08	6.48857e+08	6.12647e+08	3.35352e+08	2.50146e+08	4.62736e+08	4.54453e+08	5.00034e+08	5.84846e+08	4.4113e+07	6.26247e+08	4.03031e+08	2.70492e+08	6.37991e+08	1.25218e+08	2.91284e+08	1.62268e+09	1.32285e+09	1.51441e+08	5.13216e+08	1.70243e+08	3.19625e+08	1.3386e+09	1.05696e+09	1.07737e+09	6.14365e+08
Q9NZM1	High	Myoferlin OS=Homo sapiens OX=9606 GN=MYOF PE=1 SV=1	18	29	141	28	2061	234.6	6.18	4.67819e+08	1.14895e+09	1.71869e+09	1.97067e+09	7.75268e+08	1.56272e+08	2.48255e+07	1.86892e+08	2.02619e+08	2.69985e+08	3.67586e+08	3.34147e+07	3.00836e+08	5.14645e+07	3.75773e+08	6.10045e+08	6.33124e+08	1.13807e+09	6.64247e+08	5.29417e+07	7.41659e+07	5.611e+07	1.38759e+08	8.53729e+07	1.97349e+08	1.15601e+08	2.51975e+07	2.04419e+08	4.53573e+07	2.11389e+08	8.93553e+08	6.95701e+08	1.79218e+07	8.813e+08	6.15155e+06	9.66936e+08	5.04149e+08	4.35221e+08	4.70898e+08	4.42769e+08
S6BAR0	High	IgG L chain OS=Homo sapiens OX=9606 PE=2 SV=1	38	14	4000	1	216	23.1	7.69	2.95292e+08	6.43196e+07	9.80512e+07	4.67326e+06	9.2546e+06	4.68616e+06	9.56929e+07	0	1.37172e+08	2.8428e+07	2.0452e+08	1.25158e+07	2.37523e+07	2.36411e+08	0	26500648	0	1.25441e+08	1.4709e+07	6.5407e+07	7.03023e+07	3.67668e+08	4.33497e+07	1.03491e+08	1.02871e+08	1.05383e+09	4.31922e+08	6.35164e+07	1.22191e+09	2.16411e+08	1.46825e+08	8.2518e+07	5.31085e+08	0	2.41722e+08	1.0122e+07	2.68061e+09	6.66215e+07	7.08591e+07	6.29865e+07
P07686	High	Beta-hexosaminidase subunit beta OS=Homo sapiens OX=9606 GN=HEXB PE=1 SV=3	36	18	312	17	556	63.1	6.76	1.56781e+08	1.80519e+08	2.54795e+08	6.93813e+08	2.00757e+09	3.64941e+08	1.35296e+08	1.53052e+08	2.82542e+08	5.49732e+08	1.00892e+09	4.36389e+08	5.10604e+08	1.46517e+09	3.66581e+08	1.39553e+09	2.97913e+08	4.16718e+08	1.74017e+09	2.72052e+09	6.2478e+08	2.81585e+07	7.09537e+08	3.0681e+08	5.56771e+08	9.08058e+08	5.00864e+08	4.69741e+08	1.35874e+09	5.42747e+08	1.79106e+09	2.57509e+09	8.99037e+08	1.37663e+09	1.00275e+09	4.26536e+08	1.74576e+09	2.78203e+08	2.63155e+08	1.38329e+08
Q12913	High	Receptor-type tyrosine-protein phosphatase eta OS=Homo sapiens OX=9606 GN=PTPRJ PE=1 SV=3	25	23	188	22	1337	145.9	5.58	1.81356e+08	4.0922e+08	3.63173e+09	2.23665e+08	9.75836e+09	2.0138e+08	1.33684e+08	2.05449e+08	1.99589e+08	3.44146e+09	2.14198e+08	4.48465e+09	2.52556e+08	1.11721e+09	3.867e+08	5.80187e+08	1.39077e+09	1.276e+08	2.06543e+08	1.12801e+09	7.31433e+07	0	2.00964e+09	2.72903e+09	2.69074e+09	1.20533e+07	9.56915e+08	2.02747e+09	2.84691e+09	9.74906e+07	1.74994e+08	5.28486e+09	3.73366e+09	2.5901e+09	4.59649e+09	4.20423e+08	3.67752e+08	1.94901e+08	1.8825e+08	2.19434e+08
B2R7F8	High	Plasminogen OS=Homo sapiens OX=9606 PE=2 SV=1	16	19	1124	15	810	90.5	7.24	8.44287e+09	1.00297e+09	8.07818e+08	2.62593e+09	3.27955e+09	6.64007e+07	1.16185e+09	3.24756e+08	4.43539e+09	2.1173e+08	1.31643e+09	1.41483e+09	2.06888e+09	1.80918e+09	1.81912e+09	1.7405e+09	1.85516e+09	7.22944e+09	1.71227e+09	5.98715e+08	2.49467e+09	8.37319e+10	2.47865e+08	2.47272e+09	1.34055e+08	5.60661e+08	1.08872e+09	3.27567e+08	2.80041e+09	4.36218e+10	4.46838e+09	9.03224e+08	1.93511e+09	8.5486e+08	7.20894e+08	7.1971e+09	1.81599e+09	2.74624e+09	2.74275e+09	2.7975e+09
Q9UJ70	High	N-acetyl-D-glucosamine kinase OS=Homo sapiens OX=9606 GN=NAGK PE=1 SV=4	53	15	337	6	344	37.4	6.24	1.66015e+08	1.82167e+08	2.5792e+08	5.6918e+08	1.17233e+08	2.48146e+08	2.35828e+08	5.7775e+08	1.0217e+08	3.13051e+07	2.13563e+08	8.48473e+07	3.76769e+08	5.68411e+07	3.25386e+08	1.54354e+08	9.20069e+07	2.67612e+08	2.30316e+08	5.17089e+07	1.39209e+08	5.01487e+06	2.55448e+08	1.58028e+07	4.39481e+08	3.81161e+07	1.8694e+07	4.13664e+08	3.36696e+07	5.99629e+07	1.62965e+08	9.3909e+07	4.60558e+07	8.34738e+07	5.50036e+07	1.63523e+08	2.23922e+08	3.95668e+08	3.52872e+08	7.82828e+07
Q5K651	High	Sterile alpha motif domain-containing protein 9 OS=Homo sapiens OX=9606 GN=SAMD9 PE=1 SV=1	19	26	133	25	1589	184.2	7.83	3.03808e+07	1.01483e+08	1.24034e+09	1.63217e+08	3.4449e+07	8.55058e+07	7.16283e+07	7.27347e+08	2.06677e+08	1.76971e+08	5.40857e+07	8.4914e+06	2.52681e+08	4.39854e+07	3.92702e+08	1.84258e+07	2.99264e+08	5.46077e+07	8.90441e+07	2.20755e+08	6.2839e+07	0	6.33487e+08	4.22778e+07	2.37449e+08	5.54339e+06	1.37606e+08	5.94005e+07	0	1.62909e+06	6.76524e+08	1.91579e+09	4.70026e+07	1.88366e+09	0	2.41543e+07	6.09041e+08	7.59729e+08	7.53947e+08	1.62347e+09
P55290	High	Cadherin-13 OS=Homo sapiens OX=9606 GN=CDH13 PE=1 SV=1	23	14	334	14	713	78.2	4.98	2.23913e+09	1.70128e+09	3.06443e+09	3.14866e+08	5.11207e+08	1.98762e+08	2.517e+09	2.60522e+07	5.02173e+09	1.05954e+07	8.13915e+08	9.53975e+06	1.61468e+09	1.53696e+09	1.6265e+08	5.40002e+07	3.67398e+08	1.30226e+09	7.23734e+08	2.53945e+09	1.76906e+09	1.34175e+08	2.7532e+09	1.03313e+10	2.11756e+08	5.73393e+08	5.18505e+09	2.85417e+08	6.14208e+09	4.80524e+08	6.07479e+08	7.34631e+08	7.02929e+09	9.14938e+09	2.22354e+09	9.06315e+08	3.76643e+08	1.63e+08	1.65593e+08	2.42002e+09
Q6PIK1	High	IGL@ protein OS=Homo sapiens OX=9606 GN=IGL@ PE=1 SV=1	37	14	2994	2	235	24.8	7.71	1.2143e+07	1.24903e+08	0	0	4.39373e+07	6.03468e+06	8.76781e+06	1.71767e+07	2.60349e+08	3.74477e+07	0	0	0	0	1.63206e+07	6.29011e+06	5.56909e+08	0	8.79993e+06	0	0	5.62007e+07	0	1.93943e+09	9.97943e+07	2.03141e+07	3.16382e+07	8.04914e+06	1.13488e+08	0	3.23389e+08	6.11793e+07	1.10162e+08	3.3508e+08	0	1.19019e+07	2.46673e+08	1.75845e+07	1.24644e+07	0
O60701	High	UDP-glucose 6-dehydrogenase OS=Homo sapiens OX=9606 GN=UGDH PE=1 SV=1	48	20	186	20	494	55	7.12	4.1501e+08	5.35317e+08	9.56684e+07	1.31031e+09	2.20921e+08	5.29683e+08	1.23093e+08	1.51348e+08	2.55902e+08	1.3876e+08	1.17804e+09	1.64068e+08	7.13096e+08	1.79155e+08	1.28489e+09	8.27069e+08	1.17845e+09	1.09915e+09	3.17411e+08	7.4886e+07	3.12003e+08	8.63998e+07	1.19164e+08	5.51924e+07	3.4957e+08	6.1192e+07	7.03449e+07	2.42922e+08	1.56581e+08	2.38524e+08	9.17007e+08	1.13814e+08	2.6781e+08	9.99615e+07	1.09462e+08	1.08886e+09	3.03096e+09	5.24618e+08	5.45785e+08	2.34145e+08
P08697	High	Alpha-2-antiplasmin OS=Homo sapiens OX=9606 GN=SERPINF2 PE=1 SV=3	41	16	408	16	491	54.5	6.29	1.11377e+09	1.0234e+09	2.44196e+08	1.01603e+09	1.0251e+09	3.01656e+08	1.2548e+09	3.64573e+07	1.56201e+09	1.0392e+08	2.09439e+09	1.47389e+09	9.14135e+08	1.26507e+09	6.42702e+08	1.35169e+09	3.15659e+08	2.00339e+09	5.32806e+08	2.55399e+08	7.06572e+08	7.91523e+08	3.05139e+08	9.39503e+08	1.45901e+08	1.16369e+09	4.21939e+08	2.75503e+07	2.87296e+08	7.16292e+09	3.09396e+09	6.83721e+08	1.45515e+09	3.67805e+08	1.02739e+09	3.24148e+09	1.79849e+09	6.03432e+08	5.72991e+08	1.18287e+09
Q8N7G1	High	Purine nucleoside phosphorylase OS=Homo sapiens OX=9606 PE=2 SV=1	58	14	610	14	293	32.5	7.21	1.55709e+09	9.02567e+08	5.15046e+08	7.93526e+08	9.56456e+08	1.1422e+09	1.67353e+09	1.67069e+09	7.72093e+08	4.4718e+08	2.81209e+09	9.328e+08	1.85962e+09	7.51753e+08	2.92988e+09	3.17641e+09	1.71481e+09	1.57407e+09	2.68933e+09	1.08883e+09	1.90277e+09	6.60819e+07	1.89663e+09	2.50207e+08	1.94424e+09	1.23992e+09	1.30457e+09	2.0885e+09	4.15607e+08	7.6948e+08	1.00424e+09	4.03958e+08	3.86498e+08	8.30526e+07	8.99115e+08	1.21261e+09	1.73417e+09	1.81962e+09	1.85634e+09	6.61871e+08
P48643	High	T-complex protein 1 subunit epsilon OS=Homo sapiens OX=9606 GN=CCT5 PE=1 SV=1	45	23	272	23	541	59.6	5.66	4.95264e+08	5.65673e+08	6.07812e+08	1.50811e+09	3.74523e+08	3.72396e+08	7.29527e+08	4.32166e+08	4.06992e+08	5.95286e+07	8.82951e+09	2.96302e+08	2.73412e+09	4.66617e+08	1.50821e+09	1.25413e+09	2.51781e+08	1.37544e+09	3.49955e+08	1.31956e+08	1.64884e+09	1.561e+08	2.92341e+08	2.56485e+08	7.528e+08	6.0596e+08	3.61999e+08	2.35559e+08	1.1437e+09	2.48946e+08	2.52604e+08	1.92808e+08	3.99373e+09	2.24309e+08	1.58316e+09	9.00325e+08	9.03879e+08	1.51606e+09	1.48934e+09	4.79775e+08
B2R642	High	cDNA, FLJ92775, highly similar to Homo sapiens melanoma cell adhesion molecule (MCAM), mRNA OS=Homo sapiens OX=9606 PE=2 SV=1	26	14	190	14	646	71.6	5.76	1.28388e+07	3.52852e+07	4.79555e+08	9.13604e+07	6.35152e+07	1.17711e+08	8.67646e+07	1.05439e+07	5.81316e+07	9.1808e+07	1.09324e+08	3.68054e+08	5.8117e+07	1.21525e+09	1.36219e+07	1.51872e+07	8.55629e+07	2.609e+08	5.5521e+07	8.81332e+08	8.60725e+08	2.7149e+06	3.72393e+08	1.25997e+09	2.40021e+07	1.46583e+08	6.10699e+08	1.80953e+07	6.42972e+08	5.87927e+06	2.10162e+08	1.78423e+08	1.16147e+09	2.76644e+08	5.54788e+08	1.11978e+07	1.87841e+07	2.80682e+07	3.91239e+07	2.29873e+08
P02792	High	Ferritin light chain OS=Homo sapiens OX=9606 GN=FTL PE=1 SV=2	48	10	544	10	175	20	5.78	4.80706e+08	8.82128e+08	9.72904e+08	8.49302e+08	2.41129e+09	4.83088e+08	4.24226e+08	6.84844e+08	5.214e+08	1.61126e+09	2.39604e+09	2.3602e+09	1.36681e+09	5.085e+09	3.50318e+09	59963962863	7.84475e+08	4.87601e+08	7.52569e+09	9.68999e+08	3.24765e+09	1.09278e+09	1.9549e+08	9.23636e+08	1.20361e+09	4.91473e+07	1.54437e+09	1.191e+09	6.46256e+09	1.56863e+09	1.11579e+10	3.65524e+09	7.75458e+08	1.0225e+09	6.25266e+08	3.25469e+09	1.23787e+10	1324478709	1.20154e+09	6.73112e+08
P11678	High	Eosinophil peroxidase OS=Homo sapiens OX=9606 GN=EPX PE=1 SV=2	33	24	242	21	715	81	10.29	3.4317e+07	6.79238e+07	1.34348e+10	4.01479e+08	1.17776e+09	3.27037e+08	2.59366e+08	8.06665e+08	9.80732e+07	5.14619e+08	3.8507e+08	3.77731e+08	4.34008e+08	4.51225e+07	4.96939e+08	3.15979e+08	6.15938e+09	4.34809e+08	8.99485e+08	7.46039e+09	4.32321e+08	0	1.18405e+09	1.30381e+07	2.88472e+08	1.96888e+08	1.00661e+10	1.40862e+09	3.41443e+07	5.88215e+07	1.62063e+09	3.3679e+09	1.58035e+07	2.61556e+10	4.27174e+07	1.367e+08	1.05464e+09	5.89034e+08	6.52775e+08	1.45122e+10
P36871	High	Phosphoglucomutase-1 OS=Homo sapiens OX=9606 GN=PGM1 PE=1 SV=3	50	26	482	26	562	61.4	6.76	1.10224e+09	1.04156e+09	2.39861e+08	2.14214e+09	1.37369e+09	1.16635e+09	1.1513e+09	9.83627e+08	9.06399e+08	5.79161e+08	1.91206e+09	4.68485e+08	1.45732e+09	5.59871e+08	1.53127e+09	2.88526e+09	1.00532e+09	2.29894e+09	1.01593e+09	3.55481e+08	9.71954e+08	6.61826e+07	7.28614e+08	1.18387e+08	1.01559e+09	1.94467e+08	2.9711e+08	1.20548e+09	1.91734e+08	5.55273e+08	1.25189e+09	5.0796e+08	3.26761e+08	2.40693e+08	6.1543e+08	2.16488e+09	1.44334e+09	1.49642e+09	1.53551e+09	1.04353e+09
Q59H39	High	Signal transducer and activator of transcription (Fragment) OS=Homo sapiens OX=9606 PE=2 SV=1	36	23	79	7	788	89.9	6.2	5.9504e+06	1.08951e+07	1.80348e+09	4.07348e+07	1.90392e+08	1.57778e+07	7.45831e+07	3.08751e+07	4.71325e+07	1.04443e+08	5.54036e+06	0	2.95067e+06	1.00127e+07	1.57251e+07	1.02492e+07	0	0	2.4632e+07	5.21203e+08	0	0	3.44304e+07	9.80014e+06	1.18035e+09	0	2.87377e+08	1.77603e+08	1.29158e+06	0	2.2461e+07	2.13441e+08	1.02569e+07	1.32722e+09	0	7.29698e+06	1.4274e+08	1.48123e+07	2.10562e+06	2.83568e+09
P42765	High	3-ketoacyl-CoA thiolase, mitochondrial OS=Homo sapiens OX=9606 GN=ACAA2 PE=1 SV=2	62	20	316	20	397	41.9	8.09	1.01728e+09	2.76119e+09	1.09976e+09	2.6786e+09	2.06055e+09	8.55606e+08	2.59888e+08	3.86503e+08	6.13733e+08	2.18133e+08	2.10814e+09	8.85427e+08	1.9414e+09	2.74452e+08	1.03665e+09	1.05597e+09	6.22112e+08	1.28624e+09	8.78395e+08	3.59575e+08	5.81117e+08	8.53364e+08	2.87225e+08	1.66917e+08	6.96511e+08	7.24675e+07	1.58988e+08	9.12271e+08	2.62062e+08	7.78364e+08	5.30669e+08	3.4194e+08	1.23718e+08	6.02669e+08	1.92584e+08	4.30839e+08	1.58243e+09	8.11981e+08	7.6565e+08	3.26243e+08
P30043	High	Flavin reductase (NADPH) OS=Homo sapiens OX=9606 GN=BLVRB PE=1 SV=3	67	11	430	11	206	22.1	7.65	2.14321e+09	1.2724e+09	4.66361e+08	3.84581e+09	6.45315e+08	4.33593e+08	9.26785e+08	9.88078e+08	5.61608e+08	3.15803e+08	1.18963e+09	6.73375e+08	1.9671e+09	4.59832e+08	1.41094e+09	2.73971e+09	6.65216e+08	2.7031e+09	8.4402e+08	1.018e+09	4.88996e+08	2.75751e+08	2.74833e+08	1.84414e+08	3.68529e+08	3.58025e+09	1.26559e+08	5.23098e+08	5.37307e+08	1.45651e+09	9.38677e+08	2.1295e+08	3.32922e+08	4.76205e+08	2.67157e+08	3.11722e+09	1422704963	1.64927e+09	1.55508e+09	9.40388e+08
P55084	High	Trifunctional enzyme subunit beta, mitochondrial OS=Homo sapiens OX=9606 GN=HADHB PE=1 SV=3	54	24	500	24	474	51.3	9.41	1.65251e+09	4.98534e+09	4.35372e+09	6.21126e+09	7.51158e+09	3.01678e+09	1.10859e+09	1.95958e+09	1.80972e+09	2.03936e+08	2.06996e+09	9.81044e+08	2.18959e+09	7.21666e+08	1.83614e+09	1.25414e+09	6.60443e+08	1.46422e+09	2.08841e+09	1.06418e+09	1.24018e+09	4.72142e+08	9.25647e+08	7.17648e+07	2.58801e+09	4.91372e+08	2.83008e+08	3.67042e+09	2.5992e+08	9.10548e+08	1.8931e+09	1.27982e+09	3.32012e+08	4.77805e+08	6.36438e+08	6.24346e+08	1.85828e+09	2.07765e+09	2.12038e+09	7.43461e+08
F5H7N8	High	Oxidized low-density lipoprotein receptor 1 (Fragment) OS=Homo sapiens OX=9606 GN=OLR1 PE=1 SV=1	34	10	184	6	214	24.5	6.67	3.29251e+07	2.4932e+07	1.29883e+08	2.01334e+07	0	5.72582e+07	3.8375e+08	7.79875e+07	2.70316e+08	5.58268e+07	6.89905e+08	4.2156e+08	2.49991e+08	2.9153e+08	9.04467e+06	4.23888e+08	4.85205e+08	2.81007e+07	1.13921e+08	4.79671e+08	6.95918e+08	5.177e+07	2.78465e+08	2.05687e+08	2.82701e+08	2.7253e+07	1.90514e+08	4.16014e+08	8.55473e+08	1.73102e+07	6.80301e+07	9.19306e+07	4.69438e+08	9.01217e+07	7.26918e+08	3.68164e+07	9.18322e+07	1.86189e+07	3.30391e+07	1.7629e+07
Q6UVK1	High	Chondroitin sulfate proteoglycan 4 OS=Homo sapiens OX=9606 GN=CSPG4 PE=1 SV=2	14	20	346	20	2322	250.4	5.47	1.55155e+08	3.57342e+07	2.44281e+08	2.28119e+08	1.22375e+09	2.14464e+08	1.43318e+09	1.45591e+08	1.97177e+08	2.22435e+09	5.79441e+09	2.17358e+09	2.26117e+09	3.37104e+09	1.04287e+08	3.4985e+09	4.90527e+08	3.38484e+08	4.09428e+08	3.23029e+09	4.47015e+09	1.14625e+08	1.63168e+09	1.21324e+09	6.32375e+07	4.75534e+08	1.77731e+09	6.89073e+07	1.73556e+09	1.74044e+08	2.03234e+10	1.01849e+09	1.68398e+09	1.10722e+09	2.68044e+09	1.88153e+08	4.97929e+08	7.80124e+08	8.04593e+08	3.06401e+08
E9PDF6	High	Unconventional myosin-Ib OS=Homo sapiens OX=9606 GN=MYO1B PE=1 SV=1	30	30	191	29	1107	128.4	9.31	7.39407e+08	1.12553e+09	5.58238e+08	4.88163e+08	2.70779e+08	5.15596e+07	7.05791e+07	5.13048e+08	1.55506e+08	1.32281e+08	2.13462e+08	5.63935e+07	5.2846e+08	1.7234e+07	6.5842e+08	4.2344e+08	1.64769e+09	5.42039e+08	3.72173e+08	3.09411e+08	6.67277e+07	4.26884e+08	3.18468e+08	1.80468e+07	6.2293e+07	6.86327e+07	9.88321e+07	3.83506e+08	5.70514e+07	1.84085e+08	2.40556e+09	3.58856e+08	6.20218e+07	5.95898e+09	4.75312e+07	5.80868e+08	1.22406e+09	3.46407e+08	3.17786e+08	8.07201e+08
P40925	High	Malate dehydrogenase, cytoplasmic OS=Homo sapiens OX=9606 GN=MDH1 PE=1 SV=4	41	17	592	17	334	36.4	7.36	4.05544e+09	3.3128e+09	8.2235e+09	9.29532e+09	3238071043	1.05247e+09	3.57028e+09	8.46554e+08	2.52738e+09	1.37207e+09	4.6925e+09	1.97273e+09	4.31498e+09	1.44497e+09	4.4268e+09	7.13234e+09	3.38032e+09	5.23631e+09	1.95588e+09	1.3448e+09	4.46581e+09	4.36652e+08	1.27716e+09	7.20991e+08	5.95931e+08	7.3494e+08	1.57849e+09	8.84001e+08	8.05343e+08	1.86833e+09	1.02418e+09	7.91889e+08	1.3838e+09	2.81042e+09	1.45614e+09	5.29175e+09	2.26743e+09	3.8674e+09	3.80198e+09	2.40033e+09
E1NZA1	High	Peroxisome proliferator activated receptor interacting complex protein OS=Homo sapiens OX=9606 GN=PRIC295 PE=2 SV=1	17	36	106	36	2671	292.6	7.43	7.20501e+07	2.15311e+08	3.24182e+09	1.67258e+09	4.77525e+08	1.7281e+08	1.93628e+08	4.16663e+08	2.41167e+07	8.36407e+08	3.43836e+08	6.6485e+06	3.75657e+08	2.90579e+07	5.40495e+08	2.42855e+08	3.18538e+08	4.84172e+08	3.42894e+08	7.38297e+08	1.09343e+08	7.95819e+06	2.3105e+08	1.13566e+07	5.0623e+08	4.26526e+07	6.56114e+08	7.09122e+08	3.54708e+06	5.58737e+07	1.17162e+09	9.82457e+08	3.33096e+07	3.44511e+09	8.10252e+06	2.10193e+08	3.32346e+08	3.66919e+08	3.80822e+08	5.90973e+09
A0A0S2Z3V1	High	EGF containing fibulin-like extracellular matrix protein 1 isoform 2 (Fragment) OS=Homo sapiens OX=9606 GN=EFEMP1 PE=1 SV=1	24	12	905	12	413	45.7	5.47	7.53007e+08	8.34092e+08	1.89532e+09	4.77649e+08	1.45698e+09	1.52633e+08	1.67354e+09	6.33456e+08	7.64711e+09	1.66108e+09	3.09819e+09	1.37854e+09	2.31485e+09	1.136e+10	4.54089e+08	1.60621e+09	3.2469e+09	8.68888e+09	1.76796e+09	8.99479e+09	1.00725e+10	2.30024e+08	4.2506e+09	4.50377e+09	3.26792e+08	3.89169e+09	7.11406e+09	1.25205e+09	9.44814e+09	2.0193e+09	5.45194e+09	3.28784e+09	6.03457e+09	4.41362e+09	1.52715e+10	6.19563e+09	6.30539e+09	9.62097e+08	8.85966e+08	6.30164e+09
P43652	High	Afamin OS=Homo sapiens OX=9606 GN=AFM PE=1 SV=1	30	17	192	17	599	69	5.9	1.46434e+08	2.01644e+07	2.373e+08	5.6107e+07	9.44343e+07	2.01408e+07	1.03553e+08	4.88031e+07	1.25786e+08	1.25283e+08	9.48833e+07	2.18044e+07	7.03396e+07	5.64774e+08	2.48651e+07	2.41406e+07	4.36529e+08	0	3.8734e+07	2.12054e+08	5.98488e+08	4.28919e+08	2.19439e+08	2.04209e+09	1.28409e+07	6.85504e+07	5.18756e+08	9.72731e+07	1.43375e+09	2.4527e+08	4.45573e+08	9.41339e+08	5.8376e+08	1.52762e+09	4.51689e+08	9.4018e+07	2.33342e+08	3.52164e+06	2.66018e+07	2.05414e+09
Q86VP6	High	Cullin-associated NEDD8-dissociated protein 1 OS=Homo sapiens OX=9606 GN=CAND1 PE=1 SV=2	25	25	257	25	1230	136.3	5.78	3.63993e+08	4.3789e+08	5.0137e+08	1.35571e+09	6.05828e+08	4.05008e+08	3.28459e+08	8.76077e+08	2.48627e+08	3.42789e+07	9.03994e+08	2.22853e+08	8.85499e+08	1.93464e+08	1.22902e+09	8.80603e+08	7.20205e+08	9.04289e+08	8.86925e+08	2.25555e+08	3.71614e+08	3.87108e+07	2.45279e+08	2.80583e+06	5.83116e+08	6.83409e+08	1.7443e+08	6.91526e+08	4.02454e+07	3.23649e+08	7.82436e+08	4.77874e+08	2.61635e+07	1.14436e+09	1.32631e+08	9.95078e+08	9.38482e+08	1.13648e+09	1.1245e+09	7.5904e+08
P19652	High	Alpha-1-acid glycoprotein 2 OS=Homo sapiens OX=9606 GN=ORM2 PE=1 SV=2	37	11	574	9	201	23.6	5.11	7.98167e+08	4.19606e+08	6.44801e+08	4.03037e+08	3.55424e+08	2.56555e+08	2.77114e+08	2.07261e+08	6.44886e+08	1.63626e+08	6.23295e+07	0	1.26002e+08	2.08047e+09	1.60707e+09	1.98769e+07	1.05118e+09	1.02661e+08	1.33713e+08	1.03344e+09	3.76984e+07	3.65296e+07	6.07645e+08	4.50722e+09	2.26072e+08	1.82009e+08	3.56788e+09	2.24309e+08	1.44476e+09	6.85498e+08	3.56017e+09	5.44764e+08	3.20786e+09	1.50952e+09	1.36188e+09	2.52676e+08	2.57588e+08	4.49027e+07	4.01263e+07	7.24842e+08
J3QQU6	High	Secreted and transmembrane protein 1 OS=Homo sapiens OX=9606 GN=SECTM1 PE=1 SV=1	50	8	2160	8	149	15.9	7.52	3.7192e+09	1.25949e+09	7.79452e+08	1.42855e+09	5.46262e+08	2.09305e+09	5.15988e+09	3.97211e+08	5.13939e+09	2.70974e+08	1.24601e+10	6.54962e+09	4.26986e+09	5.71501e+10	1.95526e+09	6.16337e+09	1.69916e+09	4.24407e+09	3.21148e+09	3.36271e+10	5.4406e+10	1.19058e+08	2.56501e+10	5.83495e+10	2.4606e+08	1.87221e+10	3.63518e+10	1.77308e+08	3.03605e+10	1.36321e+09	1.40927e+09	9.56767e+08	6.80109e+10	2.04746e+10	5.08216e+10	2.38103e+09	2.5516e+09	4.5509e+09	4.12523e+09	3.57851e+08
Q9UQB8	High	Brain-specific angiogenesis inhibitor 1-associated protein 2 OS=Homo sapiens OX=9606 GN=BAIAP2 PE=1 SV=1	60	26	302	1	552	60.8	8.9	1.15247e+08	1.20342e+08	3.00944e+07	7.36792e+07	0	1.61602e+07	2.32392e+07	1.22995e+08	5.12344e+07	2.80223e+07	1.62494e+07	2.42566e+07	6.55438e+07	1.02668e+07	9.16409e+07	1.29758e+08	0	1.08714e+08	6.6029e+07	3.11609e+07	3.94711e+07	1.13983e+07	1.5702e+07	1.06623e+07	5.55509e+07	2.64989e+07	0	0	1.83659e+07	2.71582e+07	0	0	2.39513e+07	0	0	1.1903e+08	1.2721e+08	1.26413e+08	1.07283e+08	5.05013e+07
Q9Y696	High	Chloride intracellular channel protein 4 OS=Homo sapiens OX=9606 GN=CLIC4 PE=1 SV=4	68	18	350	17	253	28.8	5.59	7.46974e+09	4.01213e+09	7.21405e+08	2.26023e+09	1.05795e+09	1.39533e+08	4.71987e+08	9.23725e+08	3.20488e+08	1.47136e+08	6.34023e+08	4.19858e+08	1.70336e+09	3.04512e+09	2.05843e+09	1.65391e+09	7.56296e+08	5.61013e+08	9.18181e+08	1.92511e+09	1.85601e+08	1.18419e+09	7.69491e+07	4.59828e+09	2.88239e+09	3.94961e+08	3.63562e+09	1.00987e+08	3.4316e+09	6.34747e+08	3.63992e+08	2.36888e+09	2.43234e+09	2.17718e+08	1.7592e+08	1.20688e+09	4.46375e+09	1.72491e+09	1.75566e+09	1.2803e+09
P27348	High	14-3-3 protein theta OS=Homo sapiens OX=9606 GN=YWHAQ PE=1 SV=1	51	15	849	9	245	27.7	4.78	4.63406e+08	7.76982e+08	6.95982e+08	2.01486e+09	3.23795e+08	3.65371e+08	1.43868e+08	1.85563e+09	3.12999e+08	1.06699e+08	5.80443e+08	1.93076e+08	8.30423e+08	3.20069e+08	1.00994e+09	7.97613e+08	1.25733e+09	1.45466e+09	4.21518e+08	3.73739e+08	4.13703e+08	1.25089e+08	5.84388e+08	3.69952e+07	5.53799e+08	3.4096e+08	7.07891e+08	6.68862e+08	1.00872e+08	1.65642e+08	5.0541e+08	3.62106e+08	8.53027e+07	3.9615e+07	1.96717e+08	1.16222e+09	1.16765e+09	1.72328e+09	1.82849e+09	1.32344e+09
P16157	High	Ankyrin-1 OS=Homo sapiens OX=9606 GN=ANK1 PE=1 SV=3	21	29	70	27	1881	206.1	6.01	1.16646e+07	1.43657e+07	2.45755e+08	3.78013e+08	9.42616e+07	3.89507e+07	1.09754e+08	1.16151e+07	3.65829e+07	2.03581e+08	1.30288e+08	2.07207e+07	2.08574e+08	0	4.77772e+08	1.40122e+07	1.06177e+09	3.59051e+06	3.62479e+07	4.3004e+07	0	3.56947e+07	2.00085e+07	1.71505e+07	1.74353e+07	1.17259e+09	4.82703e+07	9.22034e+07	1.15666e+07	2.86149e+08	7.21943e+07	7.55966e+08	4.49285e+07	8.34827e+08	9.58294e+07	5.56062e+08	4.99129e+08	3.19091e+07	5.0511e+07	3.01233e+07
P01871	High	Immunoglobulin heavy constant mu OS=Homo sapiens OX=9606 GN=IGHM PE=1 SV=4	31	16	2134	16	453	49.4	6.77	1.02482e+10	8.76788e+08	6.45807e+08	1.11906e+09	3.03437e+10	9.23114e+08	1.08063e+10	1.08795e+09	3.98743e+09	7.05238e+09	9.99556e+09	6.92623e+09	1.18692e+10	1.70499e+10	6.9284e+09	1.76543e+10	4.97178e+08	1.51169e+10	4.01309e+09	1.08275e+10	1.2749e+10	1.98794e+09	9.29514e+09	7.53477e+09	4.85649e+08	4.39088e+10	4.11761e+10	3.4365e+09	2.58034e+10	3.41532e+09	3.60413e+09	6.86833e+08	4.67613e+10	1.16891e+09	3.71982e+10	5.21819e+09	1.80094e+09	2.96819e+09	3.02788e+09	4.55327e+08
Q9BZQ8	High	Protein Niban 1 OS=Homo sapiens OX=9606 GN=NIBAN1 PE=1 SV=1	23	20	176	20	928	103.1	4.78	3.07693e+07	3.61831e+08	1.00754e+09	3.04398e+09	2.49661e+09	2.05158e+08	1.52582e+08	4.96334e+08	8.41961e+07	3.5652e+08	3.41537e+07	3.83846e+07	2.18087e+08	1.16278e+08	1.5281e+08	3.18535e+08	1.55263e+08	2.81783e+09	2.89188e+08	1.6501e+09	1.00108e+08	4.65154e+07	2.61176e+08	3.29423e+07	3.63146e+09	9.75539e+07	6.74605e+08	9.29208e+08	3.89503e+07	3.07913e+07	8.76019e+08	1.56145e+09	0	9.01655e+08	1.27799e+07	2.68569e+09	6.87393e+09	6.05518e+08	5.69469e+08	9.20713e+08
P45974	High	Ubiquitin carboxyl-terminal hydrolase 5 OS=Homo sapiens OX=9606 GN=USP5 PE=1 SV=2	43	23	229	23	858	95.7	5.03	4.90606e+08	6.38834e+08	3.29735e+08	1.65944e+09	3.98873e+08	1.25302e+08	1.57847e+08	5.23875e+08	1.07387e+08	4.33086e+08	5.88334e+08	1.6648e+08	5.51515e+08	2.43358e+08	7.07837e+08	6.57518e+08	4.64655e+08	7.99931e+08	3.04311e+08	1.2165e+08	3.39693e+08	8.46748e+07	3.11876e+08	3.57585e+07	6.80596e+08	2.73818e+08	1.81047e+08	3.80785e+08	1.13712e+08	1.10741e+08	4.21582e+08	8.58999e+08	5.78072e+07	2.90048e+08	1.16836e+08	6.13217e+08	5.84585e+08	1.7731e+09	1.71807e+09	4.76996e+08
P31146	High	Coronin-1A OS=Homo sapiens OX=9606 GN=CORO1A PE=1 SV=4	32	17	368	11	461	51	6.68	1.28285e+08	5.56416e+07	9.55512e+08	6.37993e+07	1.35439e+08	1.21693e+09	1.20461e+09	1.03297e+09	2.81017e+08	8.81401e+08	2.96734e+07	2.30868e+08	2.18131e+07	6.68168e+08	1.43873e+08	6.05614e+07	5.24687e+08	9.35549e+07	4.85389e+08	2.1218e+08	2.80887e+08	2.19407e+07	2.43337e+09	3.08496e+08	9.55661e+09	8.6617e+07	2.27589e+08	4.33112e+09	8.97019e+07	6.18783e+07	6.61197e+07	1.29464e+09	8.27373e+08	5.82386e+08	8.65333e+08	8.24942e+07	1.27232e+09	3.62928e+07	1.72144e+07	0
P40121	High	Macrophage-capping protein OS=Homo sapiens OX=9606 GN=CAPG PE=1 SV=2	47	14	517	14	348	38.5	6.19	8.3469e+08	1.65513e+09	6.4972e+08	4.81158e+09	9.24067e+08	1.29667e+09	1.32376e+09	1.12154e+09	7.4098e+08	6.60059e+07	1.5821e+09	6.74016e+08	1.70972e+09	8.34322e+08	1.34788e+09	1.64386e+09	3.3215e+08	1.06613e+09	4.78894e+08	8.00009e+08	1.10943e+09	1.41385e+08	1.6523e+09	1.00737e+09	8.9096e+08	3.58732e+08	7.83186e+08	1.72153e+09	1.31284e+09	2.49729e+08	9.45697e+08	8.40996e+07	9.67777e+08	2.46455e+08	8.79266e+08	8.02848e+08	1.20492e+09	1.44606e+09	1.52058e+09	6.72927e+08
Q08477	High	Cytochrome P450 4F3 OS=Homo sapiens OX=9606 GN=CYP4F3 PE=1 SV=2	41	17	117	12	520	59.8	7.64	0	5.88292e+07	7.49033e+08	6.80386e+07	1.82373e+07	2.30515e+08	1.87e+08	3.25834e+08	1.19598e+07	1.07023e+08	1.62154e+06	9.0561e+06	9.3829e+06	6.10716e+07	2.15513e+07	3.10037e+07	0	1.49351e+08	5.27255e+08	3.30299e+07	7.03012e+06	2.97416e+07	2.17176e+08	1.50231e+07	1.05818e+09	9.00317e+06	2.82031e+07	1.61369e+09	1.26075e+07	7.98377e+07	7.58733e+08	6.53526e+08	1.19584e+07	1.81551e+09	1.77366e+07	2.79372e+07	1.7566e+07	4.36043e+08	4.08302e+08	4.92098e+07
O14980	High	Exportin-1 OS=Homo sapiens OX=9606 GN=XPO1 PE=1 SV=1	28	24	171	24	1071	123.3	6.06	1.79447e+08	5.95511e+07	4.09446e+08	7.76408e+08	3.30539e+08	4.10937e+08	3.28921e+08	9.50521e+08	4.29401e+07	8.28985e+07	2.17178e+08	1.68872e+07	2.97541e+08	4.16823e+07	4.7074e+08	1.22047e+08	1.79388e+09	2.1289e+08	4.44721e+08	7.85251e+07	2.02368e+08	6.16997e+07	4.04706e+08	3.66555e+06	2.7023e+09	1.54132e+08	0	9.73595e+08	2.00472e+07	4.8862e+07	3.78177e+08	9.66032e+08	2.83345e+07	7.79852e+07	5.44262e+07	1.35058e+08	2.96881e+08	5.81086e+08	5.91323e+08	3.33595e+08
B7Z507	High	cDNA FLJ51036, highly similar to Matrix metalloproteinase-9 (EC3.4.24.35) OS=Homo sapiens OX=9606 PE=2 SV=1	28	16	247	2	648	71.5	5.86	0	0	0	6.16902e+06	2.25555e+08	4.43511e+07	1.57237e+08	4.47273e+07	1.3265e+07	0	0	0	0	3.71368e+07	0	0	2.53741e+07	2.72481e+07	1.10422e+08	0	3.94171e+07	0	1.96869e+08	3.71741e+06	4.07896e+08	9.46326e+06	1.41331e+08	1.31828e+08	0	2.17125e+06	6.37368e+08	2.47948e+08	3.30817e+07	4.04023e+07	4.54875e+07	0	1.57638e+09	0	0	0
P50990	High	T-complex protein 1 subunit theta OS=Homo sapiens OX=9606 GN=CCT8 PE=1 SV=4	52	27	374	27	548	59.6	5.6	6.99739e+08	1.41197e+09	1.64083e+09	2.87975e+09	1.21434e+09	1.07491e+09	1.62383e+09	1.33582e+09	8.91064e+08	1.68236e+08	2.69648e+09	6.20968e+08	1.79448e+09	5.07887e+08	2.57752e+09	2.10124e+09	2.11763e+09	2.31421e+09	9.67176e+08	3.73739e+08	1.27886e+09	4.55141e+08	7.5094e+08	2.19353e+08	7.6933e+08	1.3938e+09	2.58427e+08	8.15077e+08	1.18127e+08	4.85838e+08	3.52965e+09	4.43594e+09	2.04155e+08	1.22377e+09	2.71892e+08	1.93943e+09	2.83718e+09	1.90668e+09	1.91997e+09	1.17149e+09
P51884	High	Lumican OS=Homo sapiens OX=9606 GN=LUM PE=1 SV=2	39	17	517	17	338	38.4	6.61	3.05998e+08	7.61345e+07	6.64636e+08	5.01937e+08	4.30849e+08	4.20895e+08	1.07475e+09	5.18856e+08	1.41369e+09	1.12825e+09	4.91619e+08	9.46105e+08	9.21499e+08	5.55853e+09	5.43953e+08	2.249e+09	9.3548e+07	2.24757e+09	1.40243e+09	2.62517e+09	4.27139e+09	2.43167e+08	8.91156e+08	7.96489e+09	2.41201e+09	1.63158e+09	3.13719e+09	2.57627e+09	8.97118e+09	5.53157e+08	6.41883e+09	2.3411e+08	7.96549e+09	6.3187e+09	3.59333e+09	9.91323e+08	3.65609e+08	5.04889e+08	4.89378e+08	3.58616e+08
Q08AI8	High	Protein mab-21-like 4 OS=Homo sapiens OX=9606 GN=MAB21L4 PE=2 SV=2	47	16	145	14	447	49.5	6.48	0	2.08809e+07	2.54808e+08	8.58677e+07	6.24176e+07	7.31745e+07	0	1403943097	4.96481e+07	7.35e+07	1.95951e+07	5.30709e+06	2.38423e+08	3.43112e+07	7.07522e+08	0	1.64585e+08	3.88683e+06	5.19732e+07	8.79065e+07	5.84738e+07	3.19996e+07	2.23793e+08	3.31671e+07	5.88732e+07	4.30249e+06	1.20804e+08	0	0	9.28622e+07	4.42138e+08	3.62109e+08	1.15154e+07	4.85216e+08	4.32444e+06	1.39344e+07	1.09969e+09	6.71391e+08	7.20731e+08	5.34217e+08
P46459	High	Vesicle-fusing ATPase OS=Homo sapiens OX=9606 GN=NSF PE=1 SV=3	36	24	206	24	744	82.5	6.95	1.87816e+08	5.26116e+08	2.45034e+09	2.37658e+09	8.63877e+08	2.91459e+08	1.86423e+08	7.02053e+08	1.78114e+08	1.44401e+08	6.08423e+08	7.55304e+07	8.97426e+08	1.1318e+08	1.15049e+09	5.78077e+08	7.99285e+08	8.52117e+08	6.02098e+08	1.36672e+09	3.31099e+08	1.3823e+07	3.74416e+08	9.43591e+06	1.55667e+09	3.68353e+08	9.89675e+08	9.82504e+08	8.68752e+07	9.34972e+07	8.47083e+08	5.29986e+08	5.72896e+07	2.56796e+09	6.63713e+07	6.02199e+08	1.9421e+09	8.91003e+08	8.95797e+08	3.16085e+09
P11684	High	Uteroglobin OS=Homo sapiens OX=9606 GN=SCGB1A1 PE=1 SV=1	59	8	492	3	91	10	5.06	3.60026e+08	2.65453e+08	8.21587e+08	1.07645e+07	2.93785e+08	1.6968e+07	0	6.8762e+07	2.09396e+08	2.95154e+07	3.55607e+07	4.60826e+07	1.9406e+08	3.15649e+08	1.5945e+08	2.03169e+07	6.65016e+08	0	3.27192e+07	5.59692e+08	1.52761e+08	2.84258e+07	1.32582e+08	1.23603e+09	1.06575e+07	6.46459e+07	3.43844e+09	3.38954e+07	6.92403e+09	1.73336e+07	6.76039e+06	1.21267e+08	6.166e+08	6.84819e+08	1.95594e+08	1.30313e+08	3.36543e+08	3.19477e+08	3.27276e+08	3.60811e+07
Q10567	High	AP-1 complex subunit beta-1 OS=Homo sapiens OX=9606 GN=AP1B1 PE=1 SV=2	32	24	219	7	949	104.6	5.06	0	4.54398e+07	1.1233e+08	4.74444e+08	6.60604e+07	3.83978e+07	2.99234e+07	2.90498e+08	5.77802e+07	1.06963e+08	8.41112e+07	1.41055e+07	1.18197e+08	2.59509e+07	2.41718e+08	4.93256e+07	1.99837e+08	2.30286e+08	3.12534e+07	1.37695e+07	5.74634e+07	0	8.55856e+07	0	3.36898e+08	2.2404e+07	1.06865e+07	2.93131e+08	7.77662e+06	1.0861e+06	1.24247e+08	2.35527e+08	2.82065e+07	0	2.96035e+07	7.57499e+07	9.06586e+07	3.25681e+08	2.95191e+08	1.4424e+07
C0JYZ2	High	Titin OS=Homo sapiens OX=9606 GN=TTN PE=4 SV=1	1	34	48	34	33423	3711.4	6.52	1.92135e+07	3.14643e+07	1.11053e+09	4.38577e+07	7.2509e+09	3.64949e+08	2.1008e+08	2.08609e+08	6.01319e+07	3.95832e+08	1.19221e+08	3.26846e+07	2.79443e+07	2.78463e+08	6.85492e+07	8.29356e+07	8.24041e+08	2.60348e+07	3.83076e+08	3.01281e+08	8.08727e+07	2.49619e+07	2.41972e+08	3.09075e+08	3.47061e+09	3.49056e+07	1.3181e+08	3.19273e+09	7.74762e+08	5.18788e+07	3.9359e+09	2.1871e+09	6.25308e+07	5.1457e+09	5.52048e+07	4.97193e+07	1.3662e+09	1.50539e+08	9.39587e+07	2.1011e+08
Q15418	High	Ribosomal protein S6 kinase alpha-1 OS=Homo sapiens OX=9606 GN=RPS6KA1 PE=1 SV=2	39	24	116	16	735	82.7	7.83	7.94677e+07	1.70513e+08	2.07718e+08	6.02641e+08	1.85808e+08	4.32932e+07	2.91559e+07	1.09417e+08	1.25909e+07	4.95858e+07	2.29638e+08	3.10807e+07	1.27745e+08	1.13336e+07	2.75019e+08	1.9128e+08	4.28412e+08	1.29977e+08	1.69063e+08	0	8.8957e+07	6.30157e+06	1.44895e+08	5.40674e+06	1.25794e+09	8.7146e+06	1.53755e+07	2.74128e+08	2.40537e+07	5.25441e+07	3.84934e+07	4.68091e+07	4.59384e+07	1115856554	3.94999e+07	1.99279e+08	1.03505e+08	1.49654e+08	1.79511e+08	2.96797e+08
P35606	High	Coatomer subunit beta' OS=Homo sapiens OX=9606 GN=COPB2 PE=1 SV=2	30	21	262	21	906	102.4	5.27	2.06107e+08	1.75497e+08	1.07013e+09	1.77282e+09	6.37912e+08	3.41689e+08	3.58388e+08	9.83205e+08	8.55759e+07	6.87793e+08	6.18393e+08	5.44059e+08	5.69258e+08	2.7525e+08	7.48929e+08	7.04661e+08	2.24036e+08	1.17454e+09	6.0397e+08	1.93706e+08	5.89982e+08	3.19027e+07	5.15478e+08	1.36936e+08	6.79046e+08	1.60217e+08	3.41061e+08	3.75066e+08	1.14376e+08	1.48613e+08	1.14232e+09	1.18215e+09	1.198e+08	4.04648e+09	1.58161e+08	8.97102e+08	9.16632e+08	1.11014e+09	1.16297e+09	3.70687e+08
Q59FV6	High	ARP3 actin-related protein 3 homolog variant (Fragment) OS=Homo sapiens OX=9606 PE=2 SV=1	43	15	463	15	369	42.2	5.87	9.946e+08	7.62524e+08	1.83907e+09	1.7911e+09	1.38402e+09	1.51371e+09	1.97945e+09	3.01459e+09	1.39254e+09	5.85039e+08	2.91332e+09	4.44221e+08	2.27044e+09	6.85435e+08	3.635e+09	2.33175e+09	8.18696e+08	1.30251e+09	2.18756e+09	2.92315e+08	1.52363e+09	1.23041e+08	1.88108e+09	1.49428e+08	7.049e+09	4.46157e+08	2.47134e+09	2.5651e+09	4.17362e+08	9.63165e+08	8.46359e+08	5.52392e+08	3.97058e+08	2.77608e+09	6.32605e+08	1.07566e+09	1.04243e+09	2.51661e+09	2.726e+09	1.22633e+09
B7Z754	High	Alpha-mannosidase OS=Homo sapiens OX=9606 PE=2 SV=1	28	18	204	18	958	107.9	7.21	5.08554e+07	9.17668e+07	2.7942e+09	2.37002e+08	1.08219e+08	9.67646e+07	3.30435e+08	5.03153e+07	2.16773e+08	2.81964e+08	4.95448e+08	4.75315e+08	3.26196e+08	8.94469e+08	1.18258e+08	1.19351e+09	1.8071e+09	2.36069e+08	5.51063e+08	2.5754e+09	3.89835e+08	9.3996e+06	3.98608e+08	2.88263e+08	6.55951e+07	8.40834e+08	7.8742e+08	1.62569e+08	1.22455e+09	9.7274e+07	1.23408e+09	1.34755e+09	1.03717e+09	3.66526e+09	1.1528e+09	4.31747e+08	2.06901e+08	8.93134e+07	7.88269e+07	4.28843e+09
B7ZKQ8	High	Podocalyxin OS=Homo sapiens OX=9606 GN=PODXL PE=2 SV=1	23	16	336	16	560	58.8	5.49	3.99965e+09	7.51787e+09	3.79081e+08	1.07195e+09	1.19311e+09	5.26193e+08	9.26271e+08	1.7117e+09	9.87969e+08	1.33727e+09	1.39688e+09	1.02873e+09	1.75797e+09	3.97976e+08	4.30498e+09	3.43856e+09	1.86993e+09	2.62541e+09	1.41193e+09	5.79444e+08	1.81134e+09	3.15692e+09	8.59888e+08	1.17347e+09	3.06389e+07	3.06815e+08	6.47674e+08	9.40731e+06	1.97894e+09	2.32396e+09	1.45037e+09	1.08355e+09	1.11829e+09	9.64299e+08	6.99303e+08	5.30963e+09	4.41262e+09	2.55789e+09	2.6251e+09	4.52593e+08
Q8WW52	High	Protein FAM151A OS=Homo sapiens OX=9606 GN=FAM151A PE=2 SV=2	31	13	591	13	585	64	6.67	1.82413e+09	3.02329e+09	2729859683	4.43366e+09	2.51808e+09	3.6186e+08	7.56012e+08	3.95358e+08	1.27025e+09	7.77396e+08	1.57805e+09	1.37553e+09	3.71112e+09	1.73626e+09	2.51612e+09	5.23422e+09	1.24216e+09	1.81307e+09	2.87911e+09	1.06434e+09	1.60836e+09	4.19622e+07	2.59867e+08	7.91145e+08	2.75717e+08	2.27017e+08	3.72829e+09	1.1732e+08	5.83452e+08	1.04388e+09	3.30963e+09	5.93358e+08	8.77701e+08	9.81694e+08	1.15819e+09	2.28922e+09	1.87808e+09	1.97273e+09	1.85276e+09	9.20244e+08
Q53FJ5	High	Prosaposin (Variant Gaucher disease and variant metachromatic leukodystrophy) variant (Fragment) OS=Homo sapiens OX=9606 PE=2 SV=1	21	12	663	5	524	58.1	5.21	5.06928e+09	3.59311e+09	1.55168e+09	3.52499e+09	1.05285e+09	4.22832e+09	2.20292e+09	5.65931e+08	5.77004e+09	3.99693e+08	8.41699e+09	1.97066e+09	4.92387e+09	2.35382e+09	9.79838e+08	1.66979e+09	9.03916e+08	1.30607e+09	4.53206e+09	1.33675e+09	4.94982e+09	4.27993e+06	6.21132e+09	1.74169e+09	1.01664e+09	5.9461e+08	2.06912e+09	7.60107e+08	2.20366e+09	4.95478e+08	2.06804e+09	7.43477e+09	4.41718e+09	1.23585e+09	6.3394e+09	2.7279e+09	1.98919e+09	1.53115e+09	1.37518e+09	3.99548e+09
Q92485	High	Acid sphingomyelinase-like phosphodiesterase 3b OS=Homo sapiens OX=9606 GN=SMPDL3B PE=1 SV=2	40	11	206	11	455	50.8	5.64	3.00721e+08	7.60367e+08	1.25918e+09	1.11732e+09	2.74433e+08	8.08592e+07	1.48342e+08	4.92026e+07	8.22571e+07	9.74818e+07	2.78212e+08	2.75307e+08	1.89281e+08	3.74445e+08	3.7874e+08	7.28502e+08	1.40305e+09	1.05149e+09	2.16449e+08	5.01512e+08	3.48598e+08	5.49722e+07	1.83611e+08	4.70573e+07	2.62987e+07	7.83399e+07	6.32408e+08	2.91542e+07	3.96935e+08	2.90359e+08	1.03755e+09	2.53293e+09	3.30496e+08	1.50627e+09	3.212e+08	8.60644e+08	1.25491e+09	4.77738e+08	4.90447e+08	1.33055e+09
B4E0R0	High	cDNA FLJ54220, highly similar to Long-chain-fatty-acid--CoA ligase 1 OS=Homo sapiens OX=9606 PE=2 SV=1	38	25	262	24	664	74.2	7.33	1.75618e+08	1.24968e+09	1.46085e+09	7.18014e+09	8.19295e+08	8.21593e+08	4.93436e+08	8.59062e+08	1.90276e+08	3.0474e+08	3.71149e+08	1.36636e+08	1.08686e+09	9.78403e+07	6.1718e+08	4.41901e+08	7.27646e+08	4.13913e+08	1.46735e+09	1.56635e+08	1.88388e+08	1.64569e+07	3.27419e+08	8.36969e+07	4.92908e+09	4.87139e+08	5.31931e+07	2.60948e+09	9.16526e+07	1.79204e+08	1.99588e+09	8.11251e+08	1.27853e+07	1.16013e+09	3.75395e+07	3.41491e+08	3.4842e+08	6.99399e+08	6.7057e+08	8.72161e+08
D6RF35	High	Vitamin D-binding protein OS=Homo sapiens OX=9606 GN=GC PE=1 SV=1	28	17	680	17	476	53	5.52	1.2903e+09	3.22845e+08	1.93025e+08	4.422e+09	2.55871e+08	4.89736e+08	1.18969e+09	3.58265e+08	1.24579e+09	3.45479e+08	2.50183e+09	4.59151e+09	1.81751e+09	3.13318e+09	5.54148e+08	1.73133e+09	1.68354e+09	6.46299e+08	7.45105e+08	3.53978e+09	4.84298e+09	1.98966e+10	2.0264e+09	4.38124e+09	8.93337e+07	1.1285e+09	2.16845e+09	2.72486e+08	4.06291e+09	5.24316e+09	1.11306e+09	1.25832e+09	3.98736e+09	6.84959e+08	3.35011e+09	1.4253e+09	1.05614e+09	8.10135e+08	8.47508e+08	5.99512e+08
P54920	High	Alpha-soluble NSF attachment protein OS=Homo sapiens OX=9606 GN=NAPA PE=1 SV=3	57	14	206	14	295	33.2	5.36	7.95092e+08	1.11062e+09	4.04892e+09	1.96149e+09	4.66927e+08	9.02698e+08	1.45628e+09	1.18111e+09	2.10416e+09	2.13753e+08	6.13607e+08	1.75772e+08	1.46139e+09	1.28202e+08	8.70282e+08	6.73346e+08	8.72003e+08	1.92818e+09	5.27487e+08	6.63452e+08	3.58102e+08	1.47138e+07	5.33021e+08	5.01322e+06	1.598e+09	2.35348e+08	9.85294e+07	3.04622e+08	1.11014e+07	2.49524e+08	3.00861e+08	7.24872e+08	3.09376e+07	1.07288e+09	1.04733e+08	9.68576e+08	9.27732e+08	1.04367e+09	1.10249e+09	1.27957e+09
C9JZR2	High	Catenin delta-1 OS=Homo sapiens OX=9606 GN=CTNND1 PE=1 SV=2	24	18	144	18	938	104.8	6.87	9.17409e+07	3.27672e+08	5.42727e+08	5.77077e+08	2.99735e+09	4.69441e+08	4.13081e+08	1.2695e+09	1.11059e+08	1.40784e+08	2.68025e+08	1.31442e+07	6.50637e+08	1.40712e+08	9.52673e+08	1.35455e+08	3.61191e+08	1.61869e+08	2.4055e+08	1.41911e+08	1.71701e+08	3.1569e+07	9.54968e+08	1.97034e+07	6.66777e+07	1.56931e+08	3.3252e+08	2.78449e+08	4.33479e+07	4.58391e+07	5.88757e+08	8.50625e+08	1.58625e+08	3.12953e+08	1.18064e+08	1.12287e+08	3.64455e+08	9.07973e+08	9.55206e+08	4.62258e+08
Q9UHG3	High	Prenylcysteine oxidase 1 OS=Homo sapiens OX=9606 GN=PCYOX1 PE=1 SV=3	42	16	289	16	505	56.6	6.18	2.44037e+08	2.07087e+09	9.43716e+08	1.83757e+09	3.23489e+09	1.32132e+09	3.03566e+08	7.061e+08	5.89792e+08	8.92494e+08	2.76665e+09	1.81188e+09	1.43511e+09	2.61731e+09	7.03682e+08	8.78781e+08	5.96883e+08	1.07906e+09	1.3262e+09	2.92277e+08	9.2507e+08	3.41335e+07	3.20149e+08	1.1713e+08	7.64752e+08	1.95655e+08	3.44153e+08	1.05088e+09	2.21339e+08	4.15173e+08	1075239501	9.66629e+08	9.40928e+07	4.11628e+08	4.49553e+08	7.4159e+08	3.64179e+09	9.21471e+08	8.91971e+08	1.19233e+09
Q53GD2	High	Fibrinogen-like 2 variant (Fragment) OS=Homo sapiens OX=9606 PE=2 SV=1	33	16	424	16	439	50.2	7.17	1.17418e+09	1.76511e+09	3.9958e+08	1220782425	6.25026e+08	2.51884e+08	3.22208e+09	1.68604e+08	5.24709e+08	1.07356e+08	7.09798e+09	1.95419e+09	2.93023e+09	1.37724e+09	2.1807e+08	5.4583e+09	1.10615e+09	2.11865e+09	1.36821e+09	8.06201e+08	4.28639e+09	3.41019e+09	2.41328e+08	1.00219e+09	1.82461e+08	1.18718e+08	1.2854e+09	3.96885e+07	2.42496e+09	1.76287e+09	2.26335e+09	1.14814e+09	1.30891e+09	9.95286e+08	6.65826e+08	2.97212e+09	3.39347e+09	1.27864e+09	1.32512e+09	1.50949e+09
A0A1B0GVW0	High	Renin receptor OS=Homo sapiens OX=9606 GN=ATP6AP2 PE=1 SV=1	46	14	286	14	345	38.4	5.54	3.12072e+08	1.01989e+09	1.51435e+09	1.61872e+09	4.1893e+08	2.22687e+08	9.25021e+08	3.88304e+07	3.14395e+08	1.09593e+09	2.47628e+09	1.09086e+09	1.35859e+09	2.90524e+08	1.15697e+09	2.37139e+09	2.57893e+08	9.51264e+08	1.09594e+09	7.29878e+08	3.41252e+08	1.41677e+06	1.2765e+08	2.48406e+08	3.91981e+08	7.28721e+07	9.92861e+08	6.00631e+08	2.72466e+08	9.72961e+08	3.91295e+08	3.69448e+08	5.11407e+08	2.59345e+09	2.83668e+08	5.24965e+08	7.07162e+08	9.78118e+08	1.00345e+09	1.74914e+09
A0A286YFJ8	High	Immunoglobulin heavy constant gamma 4 (Fragment) OS=Homo sapiens OX=9606 GN=IGHG4 PE=1 SV=1	38	11	1116	6	396	43.8	6.24	4.52719e+08	4.17895e+06	7.69468e+07	1.47602e+07	4.12414e+08	2.18999e+08	3.53414e+08	5.67422e+07	9.57517e+08	8.40624e+07	3.09751e+08	5.17402e+08	1.99101e+08	5.61467e+08	4.09165e+08	2.70258e+08	6.06033e+07	1.66164e+08	4.71225e+08	1.4113e+09	1.03643e+09	2.54837e+08	2.97359e+08	1.40976e+09	2.85546e+07	4.51267e+09	4.02278e+08	3.09846e+09	9.4776e+08	3.91664e+09	7.80674e+08	1.14802e+08	5.87196e+08	2.93617e+08	3.20294e+08	1.31812e+08	1.85693e+08	1.64437e+07	8.89167e+07	1.89144e+08
P17987	High	T-complex protein 1 subunit alpha OS=Homo sapiens OX=9606 GN=TCP1 PE=1 SV=1	42	20	260	20	556	60.3	6.11	4.00949e+08	8.19595e+08	6.24887e+08	2.40058e+09	6.36144e+08	2.68076e+08	4.82459e+08	1.09776e+09	5.63426e+08	4.35564e+07	1.76994e+09	3.94055e+08	1.3599e+09	3.1161e+08	2.4237e+09	1.54283e+09	1.05357e+09	1.55207e+09	8.62234e+08	1.79135e+08	9.68051e+08	1.39999e+07	4.97111e+08	2.99102e+07	6.11072e+08	7.05276e+08	2.31398e+08	4.82503e+08	1.33707e+08	4.18078e+08	1.63974e+09	9.45658e+08	9.01775e+07	3.03322e+08	1.50385e+08	1.29582e+09	2.21074e+09	1.90074e+09	2.036e+09	6.16008e+08
P35900	High	Keratin, type I cytoskeletal 20 OS=Homo sapiens OX=9606 GN=KRT20 PE=1 SV=1	63	26	656	22	424	48.5	5.69	5.46534e+07	5.35312e+07	3.41072e+08	5.37693e+09	3.18468e+08	1.40586e+07	2.16828e+08	4.65751e+07	0	4.28799e+08	5.77415e+07	8.02051e+06	4.13729e+08	0	6.23369e+07	1.04833e+08	2.09016e+08	5.65617e+07	1.20329e+08	2.73799e+08	3.47254e+08	2.03032e+07	2.77061e+07	7.64719e+07	4.29889e+07	1.26014e+07	2.01754e+07	4.24529e+07	2.77926e+07	3.37435e+07	1.36762e+09	2.50402e+09	1.32221e+07	5.0002e+08	1.02204e+07	3.75681e+07	1.91662e+08	3.21823e+08	3.4443e+08	2.33012e+08
B4DRF2	High	cDNA FLJ58124, highly similar to Complement factor I OS=Homo sapiens OX=9606 PE=2 SV=1	22	10	291	9	591	66.7	7.52	7.11911e+07	2.08387e+08	1.41508e+08	1.49955e+08	1.08494e+08	1.45924e+08	4.75779e+08	9.85317e+07	5.21972e+08	6.84415e+08	2.64732e+09	1.34397e+09	5.75729e+08	1.74312e+09	1.14506e+08	2.56439e+09	3.10491e+08	4.36659e+08	3.89743e+08	2.24996e+09	3.64651e+09	4.6959e+07	1.58731e+09	9.47071e+08	3.65976e+07	3.23658e+08	1.82179e+09	1.84744e+07	2.2316e+09	1.03609e+08	7.67528e+08	8.30869e+08	1.02738e+09	4.37248e+08	1.86073e+09	3.68824e+08	1.86489e+08	5.77631e+08	5.65687e+08	1.77581e+08
B2R5U1	High	Staphylococcal nuclease domain-containing protein OS=Homo sapiens OX=9606 PE=2 SV=1	44	26	120	26	885	99.6	6.96	8.93063e+07	2.18382e+08	5.12785e+08	1.44639e+09	2.30691e+09	2.0157e+08	2.44991e+08	4.67563e+08	1.8994e+08	1.24237e+09	2.99867e+08	4.35421e+07	3.32204e+08	1.20322e+08	3.94866e+08	3.15933e+08	4.06837e+08	4.13824e+08	2.39869e+08	9.01156e+08	1.57972e+08	3.26939e+07	2.85452e+08	5.44718e+06	9.57769e+08	7.28679e+07	2.09887e+08	1.83248e+08	7.76145e+07	5.00196e+07	8.22197e+08	1.67856e+09	6.07089e+06	3.93589e+08	5.83461e+07	4.4266e+08	2.60111e+08	5.65153e+08	6.46909e+08	3.38555e+08
P23381	High	Tryptophan--tRNA ligase, cytoplasmic OS=Homo sapiens OX=9606 GN=WARS1 PE=1 SV=2	46	16	119	16	471	53.1	6.23	1.17284e+08	1.5499e+08	748330405	2.50231e+08	2.52298e+08	1.38693e+08	7.65076e+08	2.00015e+08	9.15773e+07	1.37745e+09	3.16306e+08	6.04249e+07	2.13143e+08	2.48e+08	2.48824e+08	2.38721e+08	4.09026e+09	3.2478e+08	6.66231e+08	9.70164e+08	2.10402e+08	3.96152e+07	1.51063e+09	2.91241e+07	4.46247e+08	1.80829e+08	1.45699e+09	3.61601e+08	5.98358e+07	3.95213e+07	1.58531e+09	5.4396e+09	4.48351e+08	9.23563e+08	4.53191e+07	3.27006e+08	6.64578e+08	2.02457e+08	3.9815e+08	5.48978e+08
P31939	High	Bifunctional purine biosynthesis protein PURH OS=Homo sapiens OX=9606 GN=ATIC PE=1 SV=3	50	22	288	6	592	64.6	6.71	1.83304e+08	1.38275e+08	1.10454e+07	6.13996e+08	6.04814e+07	9.42878e+07	9.18959e+07	6.60571e+07	1.02597e+08	0	1.86699e+08	1.88019e+07	3.63141e+08	1.15722e+07	1.86215e+08	2.43373e+08	1.16658e+08	1.37007e+08	7.29062e+07	1.30715e+09	1.67021e+08	1.73025e+07	2.10752e+07	2.17231e+07	6.92891e+07	1.19021e+07	1.67864e+08	9.9253e+07	3.77979e+07	3.43185e+07	9.41608e+07	9.08123e+07	3.5977e+07	1.03003e+09	7.41354e+06	1.49914e+08	1.22527e+08	1.58604e+08	1.41242e+08	2.86407e+07
Q13228	High	Methanethiol oxidase OS=Homo sapiens OX=9606 GN=SELENBP1 PE=1 SV=2	55	21	402	4	472	52.4	6.37	2.48628e+08	2.27582e+08	2.05229e+08	1.74905e+08	1.69351e+08	7.00485e+07	1.15101e+08	4.71529e+07	1.0421e+08	5.26786e+07	3.09177e+08	2.60383e+08	3.05979e+08	2.61466e+08	2.6542e+08	6.16973e+08	9.29311e+07	5.30109e+08	2.24367e+08	3.14154e+08	2.75906e+08	3.28063e+07	8.26961e+07	1.10905e+08	1.67148e+08	1.59895e+08	2.52307e+08	4.67824e+07	1.13502e+08	2.18347e+08	4.88254e+08	1.06955e+08	3.13049e+08	2.25171e+08	2.37741e+08	3.37029e+08	3.13662e+08	2.85775e+08	2.6121e+08	1.36847e+08
P24752	High	Acetyl-CoA acetyltransferase, mitochondrial OS=Homo sapiens OX=9606 GN=ACAT1 PE=1 SV=1	50	18	556	6	427	45.2	8.85	7.62609e+08	1.3526e+09	1.03151e+09	8.35507e+08	1.17431e+09	7.68827e+08	5.15283e+08	2.47695e+08	4.76486e+08	1.79098e+08	1.09468e+09	5.33804e+08	1.26234e+09	3.86202e+08	7.21212e+08	7.54373e+08	3.48446e+09	8.84672e+08	3.22739e+08	3.652e+08	3.74473e+08	7.35419e+08	2.6312e+08	1.01241e+09	2.66747e+08	1.99679e+08	3.28181e+08	3.35463e+08	1.02892e+08	4.28314e+08	4.56517e+08	4.77948e+08	1.51134e+08	2.73054e+08	3.45357e+08	3.27245e+08	9.66539e+08	4.2902e+08	5.91268e+08	3.18635e+08
O75936	High	Gamma-butyrobetaine dioxygenase OS=Homo sapiens OX=9606 GN=BBOX1 PE=1 SV=1	40	18	471	18	387	44.7	6.74	2.41411e+09	1.01068e+09	8.54915e+08	4.26277e+09	1034266468	5.24419e+08	5.85462e+08	2.96495e+08	1.27538e+09	1.0513e+08	5.5642e+09	7.27968e+08	2.63665e+09	8.3477e+08	4.25687e+09	3.12871e+09	5.50967e+08	8.34114e+08	1.96454e+09	1.50031e+08	6.99298e+08	1.57273e+08	2.82992e+08	1.61279e+08	3.0827e+08	2.74922e+08	2.58282e+08	6.613e+07	4.45446e+08	1.31977e+09	9.57838e+08	1.87713e+08	3.85271e+08	8.57512e+08	6.65697e+08	1.577e+09	2.8556e+09	2.58222e+09	2.53704e+09	1.27403e+09
Q6UWR7	High	Glycerophosphocholine cholinephosphodiesterase ENPP6 OS=Homo sapiens OX=9606 GN=ENPP6 PE=1 SV=2	47	16	198	16	440	50.2	7.99	6.82013e+08	8.38988e+08	6.2789e+08	9.13541e+08	2.94339e+08	1.44436e+08	2.07041e+08	1.06166e+08	3.63047e+08	5.33916e+08	1.32951e+09	5.11299e+08	5.70749e+08	3.77161e+08	9.32082e+08	1.29123e+09	1.82734e+09	2.43612e+08	2.49715e+08	2.57828e+08	3.80734e+08	4.64895e+08	9.197e+07	4.4924e+07	4.52748e+08	4.64675e+08	7.97944e+07	1.24331e+08	7.077e+07	2.67116e+08	2.76583e+09	1.18657e+09	8.76268e+07	1.69044e+09	1.39887e+08	6.01076e+08	2.46936e+09	2.79614e+08	3.41633e+08	1.28534e+08
Q9H0U4	High	Ras-related protein Rab-1B OS=Homo sapiens OX=9606 GN=RAB1B PE=1 SV=1	76	13	559	5	201	22.2	5.73	5.33989e+08	7.02657e+08	8.37935e+08	9.01652e+08	4.74142e+08	1.1214e+09	7.65309e+08	9.56803e+08	3.9889e+08	7.48037e+07	4.93118e+08	2.21532e+08	6.1919e+08	1.47012e+08	1.01958e+09	6.30846e+08	1.98573e+08	6.64168e+08	6.36169e+08	5.02145e+07	3.24111e+08	2.05593e+08	3.84735e+08	4.06012e+07	1.60648e+09	1.59182e+08	1.53492e+08	1.0864e+09	1.37931e+08	8.70774e+07	3.18309e+08	0	1.51498e+08	4.49148e+07	2.34446e+08	8.93225e+08	5.17727e+08	7.8863e+08	8.52452e+08	3.71915e+08
A8KAK1	High	cDNA FLJ77398, highly similar to Homo sapiens UDP-glucose ceramide glucosyltransferase-like 1, transcript variant 2, mRNA OS=Homo sapiens OX=9606 PE=2 SV=1	23	26	95	26	1531	174.9	5.52	1.11093e+08	2.34891e+08	1.61507e+09	5.27562e+08	5.60697e+08	3.40004e+08	3.07049e+08	4.98185e+08	3.53673e+07	3.1718e+08	2.32282e+08	4.89193e+07	1.67323e+08	7.71992e+07	1.82359e+08	1.68545e+08	7.34858e+08	1.98664e+08	3.99721e+08	9.56986e+07	2.06166e+08	3.37881e+07	1.8686e+08	1.03323e+08	9.02572e+08	1.50585e+08	4.82484e+09	1.29723e+09	3.34575e+07	8.81617e+07	4.27418e+08	5.55905e+08	1.87797e+07	1.80614e+09	8.80133e+07	8.60097e+07	1.1722e+09	4.25536e+08	3.42918e+08	5.24889e+07
B2R9K8	High	cDNA, FLJ94440, highly similar to Homo sapiens chaperonin containing TCP1, subunit 6A (zeta 1)(CCT6A), mRNA OS=Homo sapiens OX=9606 PE=2 SV=1	43	20	289	15	531	57.9	6.8	2.78982e+08	5.06338e+08	2.6048e+09	1.45677e+09	2.33507e+08	2.5056e+08	3.17726e+08	4.30165e+08	3.38347e+08	3.21597e+08	9.33453e+08	1.61895e+08	1.00436e+09	1.43803e+08	1.14042e+09	7.0921e+08	1.0953e+09	6.3925e+08	3.06308e+08	6.03807e+08	5.05435e+08	0	1.96078e+08	2.35874e+07	1.93644e+08	1.8349e+08	8.65923e+08	2.00141e+08	4.07716e+07	2.04396e+08	8.64024e+08	1.02821e+09	5.82157e+07	1.45611e+09	8.58977e+07	5.48551e+08	2.54761e+09	8.62582e+08	8.77203e+08	1.46009e+09
P14384	High	Carboxypeptidase M OS=Homo sapiens OX=9606 GN=CPM PE=1 SV=2	38	17	413	17	443	50.5	7.36	3.40486e+08	1.53274e+09	2.86258e+08	1.11015e+09	7.63073e+08	1.76688e+08	5.05585e+08	1.41265e+08	9.66287e+08	5.59674e+08	1.6846e+09	9.01167e+08	1.18634e+09	9.5959e+08	3.55622e+08	2.66936e+09	3.50268e+08	2.60277e+09	5.49654e+08	2.38628e+09	3.03535e+09	1.82698e+08	1.90095e+09	7.50878e+08	1.14042e+08	1.97796e+08	9.10598e+08	8.00217e+07	8.24805e+08	1.97189e+08	9.48273e+08	2.65626e+09	2.42646e+09	8.03945e+08	2.16852e+09	1.38295e+09	1.43617e+09	1.1161e+09	1.0459e+09	4.82288e+08
O95865	High	N(G),N(G)-dimethylarginine dimethylaminohydrolase 2 OS=Homo sapiens OX=9606 GN=DDAH2 PE=1 SV=1	51	16	777	15	285	29.6	6.01	2.04441e+10	1.45611e+09	8.09674e+08	3.18494e+09	1.94263e+09	2.51647e+08	1.60935e+10	1.52545e+08	1.80473e+10	7.37024e+08	2.42591e+09	3.68806e+09	8.24845e+09	3.27001e+09	9.49258e+08	4.47026e+09	4.02063e+09	1.26668e+10	8.74147e+08	5.2346e+08	1.96039e+09	1.85919e+09	9.19454e+08	3.46377e+09	5.61419e+07	2.1198e+09	1.66101e+09	4.29924e+09	1.53587e+09	7.80635e+09	2.12396e+09	7.15774e+08	4.30871e+09	1.39037e+09	9.23124e+08	1.32182e+10	9.17837e+08	1.46246e+09	1.35971e+09	1.12722e+09
Q53X12	High	V-type proton ATPase subunit a OS=Homo sapiens OX=9606 PE=2 SV=1	26	22	281	21	831	95.7	6.7	8.49775e+08	1.6652e+09	7.77834e+08	2.33674e+09	9.86213e+08	4.47813e+08	1.34011e+08	2.98983e+08	3.46011e+08	2.52542e+08	1.29235e+09	3.10461e+08	1.22945e+09	1.08158e+08	1.44351e+09	1.00493e+09	6.45007e+08	1.03217e+09	8.16548e+08	3.8997e+08	3.58426e+08	2.97461e+07	1.00606e+08	2.98388e+07	5.77035e+08	1.01925e+08	1.74539e+08	7.53253e+08	9.83096e+07	5.00247e+08	3.35003e+08	7.09072e+08	4.37707e+07	5.33645e+08	5.62224e+07	9.93212e+08	8.13358e+08	5.47252e+08	5.97255e+08	9.04179e+08
P15291	High	Beta-1,4-galactosyltransferase 1 OS=Homo sapiens OX=9606 GN=B4GALT1 PE=1 SV=5	42	10	536	1	398	43.9	8.65	6.08042e+07	7.96676e+07	0	3.30627e+07	0	0	2.09976e+08	0	0	0	2.02591e+08	1.42909e+08	1.86192e+08	1.39047e+07	4.21075e+07	3.24438e+08	0	1.48908e+08	0	1.97926e+07	1.41308e+08	0	6.36009e+06	4.88467e+07	2.71337e+07	0	2.29363e+07	1.2902e+07	0	1.5649e+07	0	0	1.18959e+08	0	1.63315e+07	4.70144e+07	6.69843e+07	7.419e+06	0	4.3564e+07
B1AHC9	High	X-ray repair cross-complementing protein 6 OS=Homo sapiens OX=9606 GN=XRCC6 PE=1 SV=1	42	18	154	18	559	64.2	9.28	6.32599e+07	1.49355e+08	3.23234e+08	8.10079e+08	1.99949e+08	1.74254e+08	2.61717e+08	3.85952e+08	2.13422e+07	7.64066e+07	2.37085e+08	1.75571e+07	2.89583e+08	5.96046e+07	4.06649e+08	1.60628e+08	2.88093e+08	3.47223e+07	2.21646e+08	5.00396e+07	1.44325e+08	6.93493e+07	4.11111e+08	3.78394e+06	8.88192e+08	4.50969e+07	8.53531e+07	3.87353e+08	2.9025e+07	7.04171e+07	1.25187e+08	7.3273e+07	2.70194e+07	4.15483e+08	3.8997e+07	4.34446e+07	4.98549e+07	3.79926e+08	4.07185e+08	1.54905e+08
Q9HAT2	High	Sialate O-acetylesterase OS=Homo sapiens OX=9606 GN=SIAE PE=1 SV=1	35	14	470	14	523	58.3	7.33	2.10982e+08	1.66681e+08	3.33603e+09	4.67601e+08	2.57208e+08	1.7524e+08	6.96299e+08	9.44178e+07	3.19654e+08	4.82942e+08	1.01839e+09	1.0567e+09	3.75206e+09	5.6137e+09	1.06022e+09	1.27565e+09	4.09585e+08	2.27829e+08	1.45033e+09	2.99534e+09	3.3918e+09	5.84724e+07	1.82975e+09	2.56659e+09	9.81706e+07	2.03826e+09	3.80006e+09	1.95965e+08	4.05162e+09	3.35754e+08	2.84188e+09	1.07814e+09	3.34872e+09	1.30716e+09	3.27723e+09	3.53587e+08	6.92027e+09	2.52655e+08	2.42141e+08	3.25838e+08
Q16822	High	Phosphoenolpyruvate carboxykinase [GTP], mitochondrial OS=Homo sapiens OX=9606 GN=PCK2 PE=1 SV=4	33	18	417	16	640	70.7	7.62	2.6099e+08	3.85531e+09	1.22219e+09	1.59674e+09	1.09155e+09	3.35551e+08	1.05331e+08	4.73193e+08	2.32455e+08	4.62882e+08	1.48243e+09	1.16841e+09	2.79729e+09	4.16353e+08	1.41344e+09	1.2229e+09	5.36513e+08	1.29136e+09	1.08597e+09	6.83883e+08	3.0116e+08	2.85836e+08	1.04814e+08	1.89259e+08	1.99956e+08	5.87341e+07	2.53672e+08	2.4552e+08	5.10404e+07	1073265701	1.0354e+09	8.91024e+08	6.80057e+07	4.93857e+08	1.25058e+08	8.01897e+08	1.15362e+09	7.48914e+08	7.46301e+08	4.28977e+08
P51991	High	Heterogeneous nuclear ribonucleoprotein A3 OS=Homo sapiens OX=9606 GN=HNRNPA3 PE=1 SV=2	29	15	160	14	378	39.6	9.01	1.293e+08	2.12647e+08	8.04289e+08	1.24812e+09	1.16494e+09	1.09285e+08	8.3242e+07	1.16055e+09	8.41284e+07	5.95765e+08	2.88265e+08	6.83099e+07	4.93151e+08	1.41434e+08	5.38318e+08	1.49937e+08	6.81816e+08	5.94105e+07	1.58658e+08	3.71452e+08	2.31907e+08	9.08522e+07	9.27668e+08	2.43464e+07	3.58921e+09	2.40336e+08	7.8725e+07	4.76682e+08	8.94783e+07	5.25404e+07	2.34039e+08	7.73077e+08	3.07861e+08	1.54296e+08	1.36001e+08	8.98725e+07	1.38944e+09	1.03937e+09	1.02548e+09	1.08679e+08
Q08257	High	Quinone oxidoreductase OS=Homo sapiens OX=9606 GN=CRYZ PE=1 SV=1	62	14	383	14	329	35.2	8.44	1.09718e+09	2.1399e+09	6.45201e+08	1.47905e+09	8.88386e+08	6.74174e+08	7.29811e+08	6.84031e+08	8.45172e+08	1.92426e+08	3.2536e+09	1.23021e+09	1.75435e+09	9.79567e+08	2.07412e+09	3.8243e+09	7.97742e+08	1.19816e+09	7.90282e+08	1.27031e+08	1.32979e+09	3.58641e+08	7.38245e+08	3.51602e+08	3.61714e+08	2.39868e+08	7.21395e+08	2.98993e+08	8.41817e+08	7.67592e+08	3.07747e+08	1.9298e+08	5.51332e+08	6.27014e+07	7.70805e+08	5.68904e+08	1.68639e+09	1.57096e+09	1.57814e+09	3.7873e+08
B4DDQ2	High	Biglycan OS=Homo sapiens OX=9606 PE=2 SV=1	41	12	407	12	334	37.6	7.97	6.24577e+08	1.23205e+09	6.32301e+07	6.46013e+08	2.13894e+08	5.93755e+08	2.74567e+09	1.45819e+08	1.35431e+09	3.17726e+07	1.90014e+09	1.75461e+09	2.04058e+09	8.28134e+08	3.64462e+08	8.16445e+09	1.40803e+09	3.26989e+09	5.1862e+08	1.23997e+08	2.33875e+09	1.33536e+07	1.42501e+08	7.80514e+08	5.13573e+07	1.36423e+08	1.59605e+08	2.70376e+07	5.49832e+08	7.76874e+08	6.57688e+08	6.89665e+08	9.14661e+08	9.80158e+08	7.62575e+08	3.37693e+09	2.18685e+09	1.17045e+09	1.0694e+09	1.04531e+09
P26641	High	Elongation factor 1-gamma OS=Homo sapiens OX=9606 GN=EEF1G PE=1 SV=3	41	17	332	15	437	50.1	6.67	1.89651e+08	4.25831e+08	5.5099e+08	1.52363e+09	1.1724e+09	5.1425e+08	4.56578e+08	2.48809e+09	5.11713e+08	2.16464e+08	6.41407e+08	1.43074e+08	8.39125e+08	3.92781e+08	1.30125e+09	5.6091e+08	9.17084e+08	8.14478e+08	9.52349e+08	2.77772e+08	7.77247e+08	2.14429e+07	1.03256e+09	8.79567e+07	1.55839e+09	1.11719e+09	2.5964e+08	3.9392e+09	1.29644e+08	7.30373e+07	5.77769e+09	3.88949e+08	7.87866e+07	4.49716e+08	1.82614e+08	3.98911e+08	9.1311e+08	1.42503e+09	1.43998e+09	2.98563e+08
Q15181	High	Inorganic pyrophosphatase OS=Homo sapiens OX=9606 GN=PPA1 PE=1 SV=2	53	13	183	12	289	32.6	5.86	1.86837e+08	2.38997e+08	1.03623e+08	3.20663e+08	4.42893e+08	1.6682e+08	2.51628e+08	1.10361e+09	7.52564e+07	6.1947e+08	2.62019e+08	9.82641e+07	6.59038e+08	6.38638e+08	1.01162e+09	5.38971e+08	3.49358e+08	1.43625e+08	1.80029e+08	6.4685e+08	2.00584e+08	2.69149e+07	3.23537e+08	3.93242e+07	2.21679e+08	9.57089e+07	1.27205e+08	1.81487e+08	2.09679e+08	1.65259e+08	6.21338e+08	2.51738e+09	1.0407e+08	1.54387e+08	1.10898e+08	2.62016e+08	8.69549e+08	8.08078e+08	7.94486e+08	3.91315e+08
P35052	High	Glypican-1 OS=Homo sapiens OX=9606 GN=GPC1 PE=1 SV=2	32	14	197	14	558	61.6	7.3	4.89299e+07	1.5923e+08	6.50807e+07	4.23025e+08	7.45293e+08	2.63405e+08	2.57568e+08	1.25079e+08	2.2847e+08	3.95932e+07	1.35321e+09	1.52685e+09	3.52813e+08	3.98304e+08	6.24815e+07	1.00434e+09	3.94978e+08	2.33015e+08	1.30419e+08	5.14577e+08	2.11218e+09	1.43509e+08	5.36072e+08	4.76301e+08	8.88601e+07	9.38513e+07	7.83785e+08	1.38028e+08	6.56261e+08	2.75934e+07	2.68372e+09	6.35839e+08	9.85498e+08	1.76866e+09	8.92301e+08	1.75656e+08	1.11109e+09	8.51738e+08	8.76322e+08	4.52017e+08
B7Z447	High	cDNA FLJ53019, highly similar to Serpin B13 OS=Homo sapiens OX=9606 PE=2 SV=1	56	19	180	1	400	45.3	5.82	0	2.98775e+06	0	6.18349e+06	0	7.46666e+06	6.11935e+07	8.43225e+07	0	0	0	3.17167e+06	2.92166e+07	1.07313e+07	4.35947e+07	1.13627e+07	1.99622e+07	7.64623e+06	9.50405e+06	0	3.0085e+06	0	2.41604e+07	0	9.36054e+06	4.04228e+06	1.56632e+07	4.48582e+06	0	2.52935e+07	1.59633e+07	1.91222e+07	0	0	0	0	0	4.39378e+07	4.91735e+07	2.8812e+07
P0DOX8	High	Immunoglobulin lambda-1 light chain OS=Homo sapiens OX=9606 PE=1 SV=1	41	13	2934	2	216	22.8	6.76	2.5438e+07	1.79855e+06	5.50354e+07	0	0	1.63029e+08	9.734e+06	0	3.10087e+07	9.79515e+06	0	1.72078e+07	0	3.28337e+07	0	4.90131e+06	0	4.47991e+06	0	1.5779e+07	5.62904e+06	1.33242e+07	0	4.92972e+06	5.7501e+06	2.73865e+08	5.25294e+07	4.0603e+07	7.46647e+07	8.45178e+07	0	0	5.54615e+07	5.76478e+07	4.36087e+07	0	1.66444e+08	0	2.12054e+06	9.82922e+07
B4DUQ1	High	cDNA FLJ54552, highly similar to Heterogeneous nuclear ribonucleoprotein K OS=Homo sapiens OX=9606 PE=2 SV=1	48	17	351	17	439	48.5	5.92	6.51048e+08	3.6182e+08	8.36339e+08	1.61501e+09	5.75653e+09	6.30371e+08	7.11563e+08	1.68722e+09	2.8692e+08	2.43073e+08	6.71128e+08	1.89188e+08	6.70371e+08	3.2163e+08	1.19612e+09	6.07069e+08	5.82444e+08	4.51408e+08	5.95862e+08	1.82194e+08	4.50483e+08	6.15073e+07	1.12785e+09	6.42974e+07	7.43323e+09	2.83777e+08	2.34277e+08	1.11057e+09	1.85683e+08	1.92342e+08	4.75422e+08	1.32953e+08	1.54782e+08	8.32052e+06	1.92093e+08	3.09029e+08	3.07293e+08	1.89731e+09	1.95228e+09	3.62627e+08
Q13488	High	V-type proton ATPase 116 kDa subunit a isoform 3 OS=Homo sapiens OX=9606 GN=TCIRG1 PE=1 SV=3	26	17	88	17	830	92.9	7.12	1.85864e+07	2.11189e+07	1.44768e+09	1.12572e+08	4.03629e+08	2.08877e+08	3.29848e+08	1.93773e+08	1.0194e+08	3.79059e+07	4.222e+07	1.48108e+07	5.74947e+07	2.23207e+07	8.86309e+07	7.38707e+07	1.00452e+09	6.88137e+07	3.55728e+08	3.0885e+08	4.57293e+07	1.04907e+07	1.60142e+08	2.51843e+06	8.5407e+08	3.81719e+07	1.37275e+08	1.03186e+09	1.50264e+07	1.93794e+07	1.22218e+09	1.46621e+09	0	1.88138e+09	1.0269e+07	5.11689e+07	2.84845e+07	5.19741e+07	2.93295e+07	1.34886e+09
Q53HS0	High	Glutaminyl-tRNA synthetase variant (Fragment) OS=Homo sapiens OX=9606 PE=2 SV=1	36	24	156	23	775	87.7	7.24	1.8991e+08	7.61175e+08	3.98767e+08	1.75898e+09	3.57281e+08	2.37057e+08	2.34395e+08	1.10184e+09	9.54236e+07	5.87763e+07	3.47964e+08	1.74835e+08	7.31589e+08	6.24951e+07	8.68127e+08	3.92583e+08	5.41216e+08	6.54035e+08	4.60515e+08	9.02387e+07	3.15047e+08	2.30507e+07	3.45934e+08	1.30598e+07	6.3946e+08	1.26937e+08	1.37504e+08	3.04287e+08	1.45865e+08	1.103e+08	1.64493e+08	3.62759e+08	1.27833e+07	3.89007e+08	7.15351e+07	3.81075e+08	6.22928e+08	8.18513e+08	8.33303e+08	3.32751e+08
O60218	High	Aldo-keto reductase family 1 member B10 OS=Homo sapiens OX=9606 GN=AKR1B10 PE=1 SV=2	59	18	326	18	316	36	7.84	1.72393e+10	3.45543e+08	1.63549e+09	8.20218e+08	3.48713e+09	2.02891e+08	1.00761e+09	3.52058e+09	1.24559e+08	2.9385e+08	3.05101e+07	5.63255e+06	5.14643e+08	1.79901e+08	9.3227e+08	1.06557e+08	2.34382e+09	1.2531e+08	2.08617e+08	1.32622e+08	2.0667e+08	2.70186e+07	1.90606e+09	0	8.38072e+07	3.65616e+07	8.39302e+08	6.21549e+08	3.64458e+07	3.14604e+07	2.69451e+09	5.86507e+09	0	2.09656e+09	3.37022e+07	5.94146e+07	1.53753e+09	6.87007e+08	6.37361e+08	2.56079e+09
Q16270	High	Insulin-like growth factor-binding protein 7 OS=Homo sapiens OX=9606 GN=IGFBP7 PE=1 SV=1	26	10	626	10	282	29.1	7.9	3.50198e+08	1.67207e+09	4.08175e+08	4.4392e+08	7.02626e+08	4.0069e+08	1.98401e+09	7.93844e+06	1.10053e+10	3.5787e+09	2.08968e+10	1.14983e+10	1.93678e+09	5.36344e+09	9.10625e+07	2.72938e+10	7.34581e+08	7.48343e+09	1.15109e+09	5.5536e+09	8.45868e+09	2.49047e+08	9.17802e+09	1.59045e+10	1.72915e+07	7.49802e+07	6.9932e+09	2.34193e+06	1.87752e+10	7.47718e+07	1.11459e+09	2.99906e+08	2.13716e+10	1.46846e+09	1.12069e+10	4.44198e+09	5.04318e+08	2.51065e+08	2.45039e+08	1.06361e+09
P07737	High	Profilin-1 OS=Homo sapiens OX=9606 GN=PFN1 PE=1 SV=2	69	14	919	14	140	15	8.27	9.91403e+09	2.20614e+09	3.32737e+09	6.54316e+09	2.56386e+09	3.99499e+09	4.26555e+09	1.42638e+10	3.11722e+09	1.04468e+09	2.25394e+09	1.00285e+09	2.86756e+09	3.62685e+09	2.95435e+09	3.11994e+09	2.5813e+09	5.06452e+09	2.67637e+09	2.01849e+09	2.01477e+09	3.09819e+08	6.05814e+09	1.75979e+09	2.17009e+10	3.45533e+09	1.69966e+09	1.44204e+10	1.12844e+09	3.79376e+09	1.14745e+09	8.70769e+08	2.7115e+09	1.00874e+09	2.85303e+09	2.35824e+09	4.31083e+09	3.75583e+09	3.52837e+09	1.61078e+09
Q6KB66	High	Keratin, type II cytoskeletal 80 OS=Homo sapiens OX=9606 GN=KRT80 PE=1 SV=2	48	23	862	21	452	50.5	5.67	2.94246e+07	1.07567e+09	9.61361e+08	5.15337e+08	1.20212e+09	1.22011e+09	3.00091e+08	1.33656e+09	4.54132e+08	8.76072e+08	2.82385e+08	2.38251e+08	5.99651e+08	7.39726e+07	7.6328e+08	2.01987e+07	3.06747e+09	1.01574e+09	8.74094e+08	1.45625e+08	2.37595e+08	1.29755e+07	4.7535e+08	3.22342e+07	3.8262e+07	1.50342e+08	3.30454e+08	3.68879e+08	0	3.43927e+07	9.3018e+08	4.67048e+08	8.09802e+06	7.60993e+08	2.25667e+07	3.79412e+08	1.28441e+09	1.13492e+09	1.15941e+09	1.3191e+09
P51572	High	B-cell receptor-associated protein 31 OS=Homo sapiens OX=9606 GN=BCAP31 PE=1 SV=3	46	16	214	16	246	28	8.44	1.3976e+08	9.74183e+08	2.37316e+09	2.3523e+09	8.86688e+08	1.22119e+09	5.6979e+08	8.31158e+08	6.05265e+08	3.98388e+08	7.12556e+08	1.36358e+08	1.35159e+09	1.15367e+08	1.4262e+09	3.16756e+08	9.84541e+08	4.54058e+08	1.56319e+09	2.45524e+08	3.66923e+08	3.08799e+07	2.58645e+08	9.04299e+07	2.57208e+09	8.8504e+07	7.26296e+08	2.31391e+09	6.23852e+07	8.42567e+07	3.81028e+08	5.62765e+08	3.09452e+08	1.2411e+09	6.54583e+07	3.03914e+08	2.76223e+09	1.20601e+09	1.29657e+09	1.64695e+09
P21695	High	Glycerol-3-phosphate dehydrogenase [NAD(+)], cytoplasmic OS=Homo sapiens OX=9606 GN=GPD1 PE=1 SV=4	46	18	483	17	349	37.5	6.18	4.37064e+09	2.43353e+09	6.9211e+08	2.21464e+09	9.04038e+08	7.98867e+08	1.58055e+09	6.96071e+08	2.53336e+09	9.15123e+08	7.05319e+09	1.31279e+09	4.0957e+09	1.63343e+09	4.79353e+09	4.11357e+09	1.2676e+09	1.95433e+09	1.5425e+09	4.43688e+08	3.10382e+09	1.64318e+08	2.97298e+08	6.80458e+08	4.70087e+08	2.49334e+08	7.51626e+08	1.70439e+07	2.80424e+08	1.48526e+09	8.1115e+08	8.95576e+08	1.06159e+09	6.88457e+08	9.78725e+08	1.97825e+09	3.46436e+09	3.41283e+09	3.48789e+09	1.08787e+09
P61026	High	Ras-related protein Rab-10 OS=Homo sapiens OX=9606 GN=RAB10 PE=1 SV=1	69	16	547	12	200	22.5	8.38	1.09047e+09	1.67805e+09	3.13908e+09	4.51301e+09	1.82461e+09	1.51467e+09	1.2122e+09	3.43393e+09	1.93576e+09	7.48952e+08	3.47079e+09	6.02222e+08	3.67472e+09	5.42266e+08	7.22608e+09	3.58645e+09	1.45394e+09	2.24855e+09	2.94308e+09	1.04581e+09	1.34332e+09	6.69034e+07	1.12004e+09	1.17161e+08	1.81294e+09	1.92008e+08	1.19539e+09	1.49084e+09	2.50346e+08	1.06283e+09	1.07221e+09	2.40516e+09	1.46345e+08	9.98799e+08	3.9012e+08	2.08577e+09	2.54177e+09	2.86518e+09	2.9328e+09	1.27935e+09
Q99715	High	Collagen alpha-1(XII) chain OS=Homo sapiens OX=9606 GN=COL12A1 PE=1 SV=2	11	21	123	21	3063	332.9	5.53	1.81316e+07	3.39357e+07	1.97955e+08	7.67292e+07	1.72531e+08	5.96306e+07	1.60361e+07	3.96032e+07	3.79267e+07	1.34023e+07	2.21999e+08	2.27675e+08	1.61967e+08	7.8697e+08	3.55816e+07	7.73872e+07	4.78151e+07	1.21215e+08	6.84123e+07	4.92287e+08	4.13114e+08	8.1994e+07	6.11196e+08	1.69935e+09	4.52828e+07	1.37738e+07	2.19081e+08	7.88843e+06	1.35604e+09	0	3.27546e+08	8.11004e+08	2.26179e+09	5.62505e+08	1.25975e+09	5.52066e+07	2.62088e+08	3.68534e+07	1.44826e+07	1.20298e+08
A0A024R962	High	HCG40889, isoform CRA_b OS=Homo sapiens OX=9606 GN=hCG_40889 PE=4 SV=1	16	17	286	14	1231	139	6.62	1.32374e+08	2.87123e+08	5.01593e+08	1.19973e+09	1.32519e+08	3.26415e+07	2.2221e+08	1.18295e+07	6.39192e+08	4.27739e+08	3.76745e+08	6.02961e+08	5.46134e+08	3.5464e+08	2.93664e+07	1.05726e+09	5.01263e+08	1.35445e+08	2.38386e+08	7.09919e+08	1.43152e+09	7.96536e+08	1.4871e+08	4.40022e+08	2.0163e+07	3.4235e+08	5.96422e+08	5.41236e+08	6.13591e+08	1.40677e+08	6.92983e+08	8.2342e+09	5.91852e+08	4.62798e+08	3.50767e+08	2.05476e+08	1.97174e+08	7.2812e+08	7.68836e+08	1.52584e+09
H3BMA1	High	Mesothelin (Fragment) OS=Homo sapiens OX=9606 GN=MSLN PE=1 SV=2	37	12	208	12	334	37.6	5.97	2.26116e+08	1.81421e+08	1.82369e+10	6.4597e+07	1.32276e+09	6.19308e+07	6.29307e+08	0	1.33629e+08	4.36584e+08	3.42204e+07	1.26483e+07	4.80459e+08	1.02831e+09	2.26818e+07	2.44998e+07	2.2827e+09	9.0114e+08	9.30223e+07	2.51613e+09	2.51044e+07	0	1.73121e+08	6.56226e+08	1.40041e+07	4.28599e+08	4.16424e+09	6.5824e+08	1.65576e+09	2.19529e+07	9.48829e+08	2.06656e+09	1.74508e+09	7.47904e+09	1.29492e+09	1.43669e+08	6.75997e+07	1.36885e+08	1.1248e+08	1.2612e+10
A0A218KGR2	High	Amyloid beta A4 protein isoform a OS=Homo sapiens OX=9606 GN=APP PE=4 SV=1	21	15	251	14	770	86.9	4.83	8.79231e+07	2.26227e+08	2.54898e+09	5.17122e+08	5.03764e+09	1.10667e+08	1.54096e+08	2.92355e+07	1.88785e+08	3.31866e+08	4.60035e+08	9.66861e+08	2.21221e+08	3.87456e+08	1.54081e+08	4.4946e+09	2.66464e+08	4.56383e+08	2.55217e+08	2.89139e+08	1.24664e+09	2.23877e+07	4.13069e+08	5.25763e+08	1.17181e+08	9.20907e+07	3.54649e+08	1.32114e+08	5.13902e+08	1.99991e+08	2.50756e+08	3.06167e+08	6.14236e+08	1.05808e+09	6.68688e+08	9.36491e+08	2.36838e+08	6.90712e+08	6.60399e+08	1.84122e+09
P20700	High	Lamin-B1 OS=Homo sapiens OX=9606 GN=LMNB1 PE=1 SV=2	44	25	149	21	586	66.4	5.16	1.40985e+08	1.74214e+08	2.95184e+08	3.37119e+08	1.23771e+09	4.1537e+08	3.66074e+08	4.50329e+08	2.47941e+08	1.61132e+08	2.73396e+08	1.48096e+08	1.46041e+08	3.84918e+08	3.97142e+08	2.02098e+08	2.299e+08	6.15417e+08	4.90082e+08	3.39567e+08	2.48429e+08	5.54247e+07	3.7498e+08	8.07447e+07	5.0437e+08	1.84762e+08	1.67271e+08	2.71471e+08	1.62892e+08	1.09139e+08	8.68402e+08	7.16201e+09	2.31667e+08	9.24497e+08	3.76888e+08	1.23263e+08	1.60831e+08	2.09591e+08	2.38662e+08	3.50114e+08
Q06830	High	Peroxiredoxin-1 OS=Homo sapiens OX=9606 GN=PRDX1 PE=1 SV=1	53	16	902	12	199	22.1	8.13	3.37074e+09	6.08691e+09	2.53656e+09	7.3753e+09	2.65197e+09	2.25056e+09	3.74624e+09	3.4995e+09	5.61737e+09	8.98989e+08	6.53789e+09	2.02756e+09	4.58545e+09	2.89592e+09	6.17862e+09	3.35648e+09	1.29215e+09	9.46084e+09	2.7404e+09	2.14351e+09	4.79861e+09	3.38601e+08	3.24912e+09	9.33783e+08	9.72439e+08	1.34379e+09	2.47988e+09	1.1465e+09	2.37774e+09	1.5846e+09	9.77375e+08	1.50988e+09	1.72421e+09	1.65675e+09	1.60886e+09	4.63603e+09	4.5364e+09	5.02447e+09	4.97767e+09	3.92181e+09
P15169	High	Carboxypeptidase N catalytic chain OS=Homo sapiens OX=9606 GN=CPN1 PE=1 SV=1	41	12	87	12	458	52.3	7.34	2.85412e+08	4.32917e+07	3.95153e+07	3.55382e+06	4.75217e+08	0	1.52565e+08	1.30335e+07	5.86476e+07	7.10874e+07	3.779e+07	2.43042e+06	2.00564e+08	4.16751e+06	7.21687e+07	1.73103e+08	2.19624e+09	1.38838e+08	2.28144e+07	2.30954e+08	6.71569e+07	1.10938e+09	2.94864e+07	5.63238e+07	2.70871e+07	6.39441e+07	3.68354e+07	1.63199e+07	5.85552e+07	1.27856e+09	1.40435e+08	5.0372e+08	3.10437e+06	9.36414e+08	2.75346e+07	2.189e+08	2.46719e+08	3.60105e+06	3.20927e+07	4.48204e+07
Q8WZ75	High	Roundabout homolog 4 OS=Homo sapiens OX=9606 GN=ROBO4 PE=1 SV=1	12	10	566	10	1007	107.4	6.64	3.80703e+08	1.14595e+09	9.94804e+08	1.74664e+09	9.60814e+08	5.35142e+08	5.01252e+09	2.99741e+07	1.92752e+09	3.90141e+08	8.36491e+09	7.22241e+09	4.74454e+09	1.15231e+10	1.12025e+08	8.12539e+08	4.91693e+08	4.21331e+09	1.32952e+08	2.165e+09	2.7373e+09	3.82594e+08	1.66161e+09	9.63467e+09	6.35723e+07	6.24639e+08	5.44446e+09	6.35491e+07	3.00924e+09	5.11665e+07	4.07895e+08	1.05836e+09	5.3576e+09	2.26885e+09	3.36565e+09	5.52029e+08	5.54016e+08	1.66617e+08	1.60721e+08	4.28451e+08
P07332	High	Tyrosine-protein kinase Fes/Fps OS=Homo sapiens OX=9606 GN=FES PE=1 SV=3	28	18	49	18	822	93.4	6.73	2.67102e+07	9.06067e+06	1.1513e+08	7.10183e+07	2.54178e+08	2.08258e+07	3.66461e+07	4.93828e+07	6.5563e+07	1.05486e+08	4.51526e+07	0	5.50503e+06	4.45277e+07	2.24121e+07	4.89702e+07	6.98424e+07	3.66231e+07	5.96526e+06	2.145e+08	4.18669e+07	2.81503e+07	5.89528e+07	4.45833e+07	1.89408e+09	2.51129e+07	3.05767e+07	1.73896e+08	4.03328e+07	1.51784e+07	3.71274e+08	1.12545e+09	1.78107e+08	2.03063e+08	2.05309e+07	1.57582e+07	1.6966e+09	1.1741e+07	5.28261e+06	1.6752e+08
P61160	High	Actin-related protein 2 OS=Homo sapiens OX=9606 GN=ACTR2 PE=1 SV=1	35	11	540	2	394	44.7	6.74	1.68086e+08	1.47601e+08	2955715147	3.82569e+08	1.45258e+08	2.48559e+08	4.18874e+08	2.5483e+08	2.80805e+08	1.01745e+09	4.26381e+08	9.88354e+07	3.39437e+08	1.36657e+08	5.12894e+08	3.87513e+08	1.47131e+09	2.12004e+08	1.88054e+08	2.02078e+09	2.02457e+08	0	3.01715e+08	5.67223e+06	3.94175e+08	5.88254e+07	6.00635e+08	8.00598e+07	7.88143e+07	1.35264e+08	1.08992e+09	9.91746e+08	1.56664e+08	2.19518e+08	9.7826e+07	1.91126e+08	2.04085e+08	3.80261e+08	3.37538e+08	2.55678e+09
Q53GZ8	High	Complement component 2 variant (Fragment) OS=Homo sapiens OX=9606 PE=2 SV=1	28	19	155	6	752	83.3	7.52	2.64914e+07	4.40001e+07	0	8.70425e+06	2.06749e+08	1.10193e+07	4.3389e+07	1.65441e+07	1.54694e+07	0	6.45512e+07	2.53342e+07	4.58864e+07	3.0671e+07	0	4.18185e+07	3.47707e+07	9.301e+07	4.57863e+07	2.45086e+07	6.29385e+07	8.1665e+08	3.0218e+06	2.26542e+07	0	6.30803e+07	4.37113e+07	1.05595e+08	0	4.15237e+08	3.99322e+07	0	9.82055e+06	2.09602e+07	1.50043e+06	3.62938e+07	0	1.20087e+08	1.28123e+08	0
P30038	High	Delta-1-pyrroline-5-carboxylate dehydrogenase, mitochondrial OS=Homo sapiens OX=9606 GN=ALDH4A1 PE=1 SV=3	42	19	456	19	563	61.7	8.07	1.19819e+09	3.76831e+09	3.7465e+09	1.92068e+09	5.89884e+09	1.04931e+09	3.06719e+08	8.82616e+08	9.90635e+08	2.6841e+08	1.50558e+09	1.02924e+09	2.37333e+09	5.08378e+08	1.56367e+09	2.65788e+09	1.47752e+09	2.66817e+09	2.97504e+09	7.49881e+08	6.30755e+08	8.05297e+08	6.102e+08	3.40156e+08	4.76497e+08	6.14782e+07	1.48583e+09	7.68563e+08	2.54003e+08	1.30494e+09	1.74049e+09	2.65499e+09	3.11443e+08	5.61201e+09	1.90827e+08	1.2859e+09	3.0453e+09	7.36965e+08	7.68556e+08	1.31122e+09
Q6DHW4	High	Uncharacterized protein OS=Homo sapiens OX=9606 PE=2 SV=1	41	11	2508	2	237	25.1	7.99	2.8555e+08	1.06751e+07	6.70884e+07	6.27438e+06	9.15174e+06	4.4574e+06	4.9904e+08	0	1.71433e+08	0	1.00938e+08	0	6.15137e+07	7.5846e+06	9.38035e+06	1.6113e+07	0	7.58027e+07	8.99383e+06	0	1.07518e+07	3.50758e+07	0	1.36271e+08	0	1.94233e+08	0	0	1.32319e+07	3.11608e+07	0	0	1.20016e+08	0	7.1722e+06	9.07779e+06	3.82517e+07	0	1.79476e+06	0
O76027	High	Annexin A9 OS=Homo sapiens OX=9606 GN=ANXA9 PE=1 SV=3	62	17	156	17	345	38.3	5.77	2.85511e+07	3.13568e+08	1.03196e+08	1.05144e+09	6.56937e+08	3.68293e+08	1.15709e+09	8.78369e+08	1.26576e+09	1.70774e+08	7.90087e+07	2.68025e+07	2.09628e+09	7.85319e+07	9.25973e+08	9.34967e+07	2.19628e+08	1.06436e+08	2.58733e+08	1.34322e+08	5.76426e+07	1.18446e+07	1.07627e+08	3.72886e+07	4.70552e+08	4.93259e+07	2.99505e+07	4.45225e+08	2.57223e+07	7.61389e+06	8.61477e+08	6.14692e+08	9.78126e+07	8.06329e+08	1.06591e+07	8.52472e+07	6.29586e+07	8.31281e+08	8.86345e+08	1.47104e+08
P50991	High	T-complex protein 1 subunit delta OS=Homo sapiens OX=9606 GN=CCT4 PE=1 SV=4	40	18	344	18	539	57.9	7.83	5.37368e+08	6.10714e+08	9.07066e+08	2.21728e+09	7.22798e+08	4.99326e+08	5.09383e+08	1.04701e+09	5.06672e+08	3.96068e+08	1.63186e+09	3.14184e+08	1.42804e+09	2.85348e+08	2.01074e+09	1.22163e+09	3.25056e+08	1.22169e+09	7.20316e+08	9.71308e+07	7.42458e+08	4.01863e+07	4.88109e+08	4.7042e+07	4.45492e+08	6.75254e+08	2.32451e+08	5.82672e+08	8.13808e+07	3.66246e+08	4.73216e+08	3.16294e+08	8.38028e+07	2.1228e+08	1.54527e+08	1.10983e+09	9.62762e+08	1.39099e+09	1.32164e+09	8.23672e+08
P31930	High	Cytochrome b-c1 complex subunit 1, mitochondrial OS=Homo sapiens OX=9606 GN=UQCRC1 PE=1 SV=3	34	15	299	15	480	52.6	6.37	5.76647e+08	2.31738e+09	1.37368e+09	2.3166e+09	9.19735e+08	1.26686e+09	4.17274e+08	8.41395e+08	4.82805e+08	1.49697e+09	6.20193e+08	2.05388e+08	6.56274e+08	1.83111e+08	7.90372e+08	3.73498e+08	3.85872e+08	3.36376e+08	4.64848e+08	1.50634e+08	4.20925e+08	1.75596e+08	4.45741e+08	4.02387e+07	8.2151e+08	1.39623e+08	2.41381e+08	1.29786e+09	1.54237e+08	3.23182e+08	2.98364e+08	1.08117e+09	9.47116e+07	3.404e+08	1.36792e+08	1.95558e+08	5.24814e+08	1.00569e+09	9.23509e+08	4.52754e+08
Q9UEF7	High	Klotho OS=Homo sapiens OX=9606 GN=KL PE=1 SV=2	25	18	181	18	1012	116.1	7.97	1.69599e+08	2.27509e+08	1.81131e+09	7.11665e+08	6.45162e+08	3.38178e+08	3.18894e+08	8.34018e+07	1.28867e+08	5.29363e+08	1.77338e+09	4.43339e+08	6.06774e+08	4.92138e+08	1.86055e+08	1.62719e+09	5.49194e+08	6.73428e+08	8.78325e+08	1.35355e+08	1.0678e+09	3.84042e+06	2.98455e+08	1.26725e+08	1.58363e+08	1.02719e+08	6.36014e+07	2.23114e+08	2.17695e+08	9.11476e+07	2.81738e+08	8.87978e+08	3.71062e+08	5.88255e+08	4.71411e+08	4.99555e+08	1.61804e+08	1.31529e+09	1.36046e+09	3.49371e+08
B4DNR3	High	cDNA FLJ52710, highly similar to Abhydrolase domain-containing protein 14B OS=Homo sapiens OX=9606 PE=2 SV=1	62	11	1165	11	185	19.8	6.4	8.975e+09	4.25044e+09	1.02588e+09	6.82592e+09	4.71164e+09	1.00974e+09	7.90989e+09	1.5364e+09	6.03906e+09	6.20477e+08	3.11372e+09	3.35561e+09	6.83222e+09	6.29613e+09	6.61537e+09	5.89718e+09	5.99573e+09	1.8644e+10	5.95729e+09	5.59592e+09	3.7448e+09	9.98956e+08	7.0544e+08	3.73247e+09	2.32423e+09	4.93604e+09	3.75161e+09	9.70899e+08	2.86433e+09	1.19208e+10	3.22521e+09	4.5908e+09	3.57433e+09	1.36608e+09	3.43611e+09	1.13212e+10	6.57875e+09	2.7463e+09	2.75449e+09	3.1578e+09
B4E0R1	High	Integrin beta OS=Homo sapiens OX=9606 PE=2 SV=1	23	15	294	14	700	77.3	6.89	6.53814e+07	6.31743e+07	5.50458e+09	1.61001e+08	8.43959e+08	3.7084e+09	2.21794e+09	1.23176e+09	2.28186e+08	8.46521e+08	6.45744e+07	2.1654e+07	7.39973e+07	1.73238e+08	3.49929e+08	4.07394e+07	2.42472e+08	3.14421e+08	2.08137e+09	1.40539e+08	2.31651e+08	1.71522e+07	1.58569e+09	1.14405e+08	8.99117e+09	3.71822e+07	2.96633e+08	1.19992e+10	4.24078e+08	1.00832e+08	4.57759e+09	3.15175e+08	3.68482e+08	7.3048e+08	3.30531e+08	1.65782e+08	1.88794e+08	9.38526e+07	7.30896e+07	4.21414e+08
A0A0S2Z4N8	High	Vasodilator-stimulated phosphoprotein isoform 2 (Fragment) OS=Homo sapiens OX=9606 GN=VASP PE=2 SV=1	48	15	142	2	328	35.4	8.94	2.17126e+07	4.43471e+06	8.74976e+07	1.93538e+07	0	3.57018e+07	7.80753e+07	5.82707e+07	171091	3.93539e+07	3.07438e+07	2.03346e+07	4.02687e+06	4.46314e+07	1.66234e+07	3.05415e+07	9.24479e+07	0	0	1.79934e+07	3.62613e+07	1.66691e+07	1.62638e+07	2.17974e+07	2.46857e+08	0	7.3424e+07	2.32354e+08	6.82003e+07	2.42709e+06	7.53706e+07	0	6.23612e+07	1.53241e+08	7.37874e+07	9.44751e+06	6.12698e+06	0	7.82402e+06	7.29574e+07
Q9Y678	High	Coatomer subunit gamma-1 OS=Homo sapiens OX=9606 GN=COPG1 PE=1 SV=1	34	22	183	20	874	97.7	5.47	5.88472e+08	1.80213e+08	7.01536e+08	1.0999e+09	6.042e+08	3.9182e+08	1.73177e+08	6.74319e+08	3.57455e+08	3.56066e+08	5.84239e+08	1.22073e+08	9.68755e+08	4.62441e+08	4.18965e+08	2.28097e+08	3.02621e+08	5.07261e+08	4.73275e+08	2.94142e+08	3.44382e+08	1.016e+08	4.04552e+08	2.44841e+08	5.48838e+08	3.88963e+07	1.10787e+09	3.44895e+08	1.11736e+09	2.00945e+08	1.39449e+09	6.22121e+08	2.84147e+08	3.91095e+08	3.05337e+08	3.428e+08	7.90161e+08	6.65096e+08	8.7461e+08	5.58003e+08
P61106	High	Ras-related protein Rab-14 OS=Homo sapiens OX=9606 GN=RAB14 PE=1 SV=4	80	17	397	15	215	23.9	6.21	5.39629e+08	1.56247e+09	9.9178e+08	2.85462e+09	9.67702e+08	1.05659e+09	4.43779e+08	1.71095e+09	6.26319e+08	7.36496e+08	1.07168e+09	5.03891e+08	1.37266e+09	6.66236e+08	2.06343e+09	1.68476e+09	8.80773e+08	1.61433e+09	1.82947e+09	3.3983e+08	8.25847e+08	7.02478e+07	5.99295e+08	1.3735e+09	1.68219e+09	3.80507e+08	2.3285e+08	1.37508e+09	1.91082e+09	2.42315e+08	1.82139e+09	1.18955e+09	3.77881e+08	1.38649e+09	5.14636e+08	1.43361e+09	2.4068e+09	1.44984e+09	1.58771e+09	5.11709e+08
P51149	High	Ras-related protein Rab-7a OS=Homo sapiens OX=9606 GN=RAB7A PE=1 SV=1	71	17	454	16	207	23.5	6.7	7.8198e+08	1.57148e+09	1.6054e+09	2.86068e+09	1.89619e+09	7.43466e+08	7.09349e+08	1.7092e+09	7.62907e+08	6.79499e+08	1.79594e+09	5.32892e+08	2.10519e+09	3.61432e+08	2.89841e+09	2.19761e+09	1.35044e+09	2.22538e+09	1.51697e+09	1.02e+09	6.46093e+08	6.69952e+07	9.60651e+08	1.21532e+08	2.86681e+09	2.57542e+08	6.49449e+08	2.14973e+09	9.84107e+07	4.95968e+08	1.37397e+09	3.25954e+09	1.42408e+08	1.19426e+09	4.58255e+08	1.53059e+09	1.53675e+09	1.31187e+09	1.38458e+09	1.80521e+09
Q9Y6R1	High	Electrogenic sodium bicarbonate cotransporter 1 OS=Homo sapiens OX=9606 GN=SLC4A4 PE=1 SV=1	20	19	268	18	1079	121.4	6.8	5.89415e+08	2.05936e+09	2.89742e+09	9.9206e+08	5.98424e+07	1.73753e+08	1.68303e+08	2.46683e+08	5.29583e+08	1.39688e+08	4.76195e+08	5.66875e+08	1.3624e+09	3.24873e+08	1.63309e+09	1.41902e+09	6.79313e+08	1.43356e+09	7.19023e+08	1.06658e+08	3.93672e+08	2.26453e+07	2.47823e+07	7.72816e+07	5.45291e+07	4.6348e+07	1.94053e+08	1.05472e+08	5.82647e+07	2.46826e+08	1.37799e+09	1.13915e+08	7.79752e+07	4.35083e+08	1.80238e+08	1.26466e+09	7.15543e+09	3.002e+08	2.9012e+08	4.38181e+08
Q9UKU9	High	Angiopoietin-related protein 2 OS=Homo sapiens OX=9606 GN=ANGPTL2 PE=1 SV=1	23	15	899	11	493	57.1	7.53	4.57726e+09	4.75021e+08	1.25809e+08	1.16085e+09	5.55962e+09	1.57947e+08	3.36906e+09	6.08286e+08	1.39097e+09	6.01947e+08	5.86668e+09	5.2797e+09	6.17323e+09	7.54696e+09	8.83296e+08	1.31275e+10	2.59369e+09	5.55078e+09	9.6512e+09	5.9767e+09	1.79616e+10	3.86606e+07	2.76839e+09	4.11221e+09	1.6632e+08	3.76909e+09	6.0113e+09	4.19887e+08	6.68473e+09	3.5962e+09	5.11736e+09	6.43622e+09	6.9087e+09	2.71283e+09	8.62956e+09	1.0776e+09	1.56876e+09	4.98778e+09	4.94735e+09	9.37022e+07
E7EQG2	High	Eukaryotic initiation factor 4A-II OS=Homo sapiens OX=9606 GN=EIF4A2 PE=1 SV=1	47	16	391	6	362	41.3	5.64	5.37618e+07	1.14696e+08	1.69767e+08	6.50409e+08	2.00478e+08	5.66293e+07	9.54213e+07	3.02958e+08	1.39828e+07	3.62346e+06	1.53584e+08	3.10638e+07	1.03772e+08	2.61104e+07	2.26242e+08	1.46615e+08	1.97226e+07	1.59896e+08	1.18691e+08	5.34018e+06	9.01832e+07	5.90127e+06	6.71176e+07	0	2.82397e+08	8.13246e+07	9.02069e+06	7.27079e+07	1.65607e+07	9.60375e+06	3.02315e+07	0	8.28584e+06	2.09536e+07	1.13554e+07	2.88226e+08	1.74654e+08	2.02147e+08	1.77665e+08	8.96734e+07
Q99832	High	T-complex protein 1 subunit eta OS=Homo sapiens OX=9606 GN=CCT7 PE=1 SV=2	42	18	355	18	543	59.3	7.65	7.56561e+08	8.95521e+08	2.91768e+09	2.59877e+09	2.36125e+09	6.15775e+08	6.90444e+08	9.78463e+08	7.18683e+08	3.14878e+08	1.85814e+09	3.25323e+08	1.74775e+09	2.7134e+08	2.47427e+09	1.65953e+09	2.6957e+09	1.63721e+09	8.89963e+08	9.09646e+08	8.73832e+08	2.89532e+08	3.33746e+08	1.43493e+07	5.48683e+08	9.44681e+08	2.19419e+09	7.01803e+08	2.02697e+08	7.00828e+08	4.8773e+09	1.91631e+09	1.45627e+08	7.96506e+09	1.98011e+08	1.48756e+09	1.4688e+09	1.68316e+09	1.72887e+09	3.56845e+09
P61019	High	Ras-related protein Rab-2A OS=Homo sapiens OX=9606 GN=RAB2A PE=1 SV=1	72	14	376	9	212	23.5	6.54	2.06335e+08	5.06372e+08	4.94411e+08	1.3176e+09	2.73956e+08	3.4963e+08	1.43091e+08	4.61389e+08	1.28036e+08	1.52886e+07	2.84761e+08	1.02094e+08	3.52359e+08	1.09719e+08	7.75387e+08	4.15632e+08	4.03314e+08	1.1438e+09	5.54248e+08	2.9187e+07	1.59833e+08	3.19635e+07	2.1882e+08	6.81856e+06	3.1591e+08	3.71534e+08	8.01316e+07	2.93485e+08	4.16507e+10	1.74237e+08	1.65691e+09	9.64216e+07	1.5286e+09	4.74886e+08	7.72084e+07	1.15902e+09	6.73576e+08	6.12831e+08	5.78718e+08	4.61874e+08
P17927	High	Complement receptor type 1 OS=Homo sapiens OX=9606 GN=CR1 PE=1 SV=3	16	19	240	18	2039	223.5	6.95	5.35778e+08	2.14258e+09	1.75521e+08	3.23806e+08	8.38335e+08	5.26265e+07	4.13801e+08	3.86124e+07	6.1464e+08	5.99839e+08	4.78878e+08	3.80693e+08	4.50635e+08	1.8607e+08	8.26932e+08	1.55871e+09	7.17148e+08	1.40554e+09	5.485e+08	2.04525e+08	5.28401e+08	1.23504e+08	1.06193e+08	9.27119e+07	2.29938e+08	1.43901e+07	8.16241e+07	3.45423e+08	1.22533e+08	2.04061e+08	7.28972e+08	2.83332e+08	1.92963e+08	1.75607e+08	1.82765e+08	1.26218e+09	1.82402e+09	8.56239e+08	6.82495e+08	4.2576e+08
C9JF17	High	Apolipoprotein D (Fragment) OS=Homo sapiens OX=9606 GN=APOD PE=1 SV=1	31	11	2760	11	215	24.1	5.6	3.52833e+10	8.49846e+10	1.38875e+10	4.38533e+10	3.80003e+10	2.31533e+10	194384794622	2.57582e+10	111353963578	2.88559e+10	6.46002e+10	39367325037	132412122784	198468764533	26183885083	6.94589e+10	3.57473e+10	91284302446	6.94489e+10	173818469528	9.60571e+10	1.22742e+09	107427045519	131945924375	1.16274e+10	4.92228e+10	133626404223	3.4103e+10	387534979404	1.77921e+10	122519156504	125924805714	152131586939	2.12869e+10	159261008876	5.66406e+10	8.12299e+10	5.36802e+10	5.22454e+10	3.43648e+10
Q06278	High	Aldehyde oxidase OS=Homo sapiens OX=9606 GN=AOX1 PE=1 SV=2	19	23	207	23	1338	147.8	7.17	5.88435e+08	4.3428e+08	9.88435e+08	8.71429e+08	2.8165e+08	1.91718e+08	4.33953e+07	1.24021e+08	1.04516e+08	4.54472e+07	2.12243e+09	4.29828e+08	1.34397e+09	3.5386e+08	1.89241e+09	2.05969e+09	1.80704e+09	1.26709e+08	5.14073e+08	6.48877e+08	4.26679e+08	3.97885e+07	1.02621e+08	3.28996e+07	7.12096e+07	6.88415e+07	8.35149e+08	1.40565e+08	1.38338e+08	5.43853e+08	2.80648e+09	4.66233e+08	1.21062e+08	1.35921e+09	5.89232e+07	4.09625e+08	3.63598e+08	7.08334e+08	7.95873e+08	3.59667e+08
P11047	High	Laminin subunit gamma-1 OS=Homo sapiens OX=9606 GN=LAMC1 PE=1 SV=3	16	21	79	21	1609	177.5	5.12	6.34572e+07	1.44658e+08	1.41236e+09	1.90901e+08	7.12049e+08	1.7124e+08	2.42857e+08	9.75998e+07	9.86924e+07	7.85969e+08	1.58428e+08	6.4912e+07	9.43129e+07	2.48035e+08	8.68823e+07	3.99304e+08	1.81833e+09	2.0885e+08	1.94772e+08	7.98141e+08	1.30208e+08	1.3917e+10	2.03857e+08	1.15577e+08	1.36757e+08	1.72014e+08	6.41674e+08	2.39157e+08	1.07515e+08	1.77131e+07	1.07987e+09	1.82745e+09	1.36e+08	3.76054e+09	1.63815e+08	2.39905e+08	1.38971e+09	2.20547e+08	2.09931e+08	2.74443e+09
P13010	High	X-ray repair cross-complementing protein 5 OS=Homo sapiens OX=9606 GN=XRCC5 PE=1 SV=3	20	15	95	15	732	82.7	5.81	1.87946e+08	1.8272e+08	1.17807e+09	7.09618e+08	4.76258e+09	2.25287e+08	5.58614e+08	5.60963e+08	4.1449e+08	7.74761e+07	2.5084e+08	8.71865e+06	4.226e+08	8.66084e+07	2.58304e+08	1.4847e+08	2.97729e+08	1.03244e+08	4.04054e+08	4.92354e+08	1.43579e+08	7.12028e+06	3.0282e+08	5.45773e+07	1.31924e+09	2.3347e+07	4.63621e+08	4.20259e+08	1.15789e+08	4.51339e+07	2.41259e+08	6.55457e+08	7.99312e+07	2.16903e+09	9.29251e+07	7.07919e+07	5.98195e+07	4.38663e+08	4.73468e+08	2.44498e+08
O94925	High	Glutaminase kidney isoform, mitochondrial OS=Homo sapiens OX=9606 GN=GLS PE=1 SV=1	37	19	180	19	669	73.4	7.77	5.95311e+08	1.91826e+09	4.48491e+08	1.13517e+09	1.31034e+09	2.45258e+08	1.64429e+08	9.90519e+07	2.48515e+08	5.60954e+08	1.53395e+09	3.8484e+08	6.46025e+08	8.23493e+07	7.53294e+08	1.02415e+09	2.35412e+08	7.62477e+08	1.05834e+09	1.26581e+08	2.63035e+08	1.37084e+08	7.46611e+07	7.22591e+07	4.05242e+07	3.32067e+07	9.59092e+07	1.16569e+08	6.62314e+07	4.63762e+08	9.75255e+08	1.6375e+08	3.22341e+07	1.94638e+09	3.17969e+07	1.1771e+08	8.66113e+08	2.19055e+08	4.47604e+08	5.67212e+08
Q59FD4	High	Hexokinase 1 isoform HKI variant (Fragment) OS=Homo sapiens OX=9606 PE=2 SV=1	24	22	211	17	949	105.7	6.84	6.9203e+07	1.66803e+08	1.83887e+10	7.28355e+08	7.53618e+08	3.2033e+08	2.70049e+08	7.27318e+08	1.79214e+08	4.9388e+07	2.02951e+08	3.52075e+07	3.1134e+08	1.39066e+08	8.08341e+08	1.44766e+08	1.64895e+08	1.90444e+08	2.24458e+08	5.83499e+08	1.85163e+08	1.61412e+07	2.46696e+08	7.93756e+06	4.72957e+08	4.98286e+08	7.30606e+08	1.54817e+08	1.4002e+07	4.74138e+07	7.89111e+08	6.02685e+08	1.21065e+07	3.54183e+09	3.63461e+07	1.2457e+08	9.77832e+08	7.45076e+08	8.76586e+08	2.28528e+09
B3KNV8	High	Polypeptide N-acetylgalactosaminyltransferase OS=Homo sapiens OX=9606 PE=2 SV=1	35	17	137	17	607	69.5	6.49	2.08944e+08	8.40722e+07	5.01063e+07	8.69753e+06	4.65339e+08	6.04534e+07	5.66621e+08	3.51095e+07	1.06674e+08	1.61388e+08	2.50843e+09	1.08981e+09	6.47775e+08	7.00538e+08	7.25773e+06	2.31459e+09	2.84674e+08	7.58316e+08	1.60594e+08	1.99353e+08	1.84591e+09	1.17222e+07	2.20319e+08	1.56951e+08	6.88126e+07	8.59512e+07	1.70966e+08	1.09343e+08	2.54633e+08	3.79225e+07	1.01806e+09	4.90049e+08	3.74247e+08	3.52912e+08	7.36845e+08	6.24233e+08	4.31905e+08	7.11629e+08	6.21232e+08	8.49845e+07
Q99714	High	3-hydroxyacyl-CoA dehydrogenase type-2 OS=Homo sapiens OX=9606 GN=HSD17B10 PE=1 SV=3	62	12	266	12	261	26.9	7.78	3.62669e+08	9.98338e+08	1.51159e+09	1.40147e+09	1.367e+09	6.37627e+08	1.51034e+08	9.80485e+08	3.10081e+08	1.57832e+08	7.47599e+08	2.16203e+08	6.64722e+08	1.11728e+08	6.16247e+08	3.94704e+08	5.58574e+08	3.76315e+08	7.8377e+08	7.15195e+08	2.82263e+08	6.55957e+07	6.90552e+08	7.5574e+07	1.83784e+09	4.0143e+07	4.67101e+08	1.51989e+09	7.76612e+07	2.76442e+08	1.84141e+08	5.32564e+08	1.34054e+08	1.42865e+09	7.56821e+07	1.56172e+08	6.18388e+08	5.82775e+08	5.9326e+08	3.97658e+08
O94760	High	N(G),N(G)-dimethylarginine dimethylaminohydrolase 1 OS=Homo sapiens OX=9606 GN=DDAH1 PE=1 SV=3	53	17	352	16	285	31.1	5.81	2.49976e+09	1.51878e+09	4.52034e+08	3.54765e+09	1.42463e+09	3.76515e+08	1.56548e+09	3.10793e+08	1.84669e+09	1.84751e+09	2.08645e+09	5.95607e+08	2.44256e+09	5.15685e+08	2.24792e+09	2.83498e+09	6.82137e+08	1.7279e+09	5.62734e+08	1.51265e+09	6.74573e+08	3.46798e+08	1.46426e+08	4.02099e+08	3.20616e+08	1.58139e+08	6.04415e+08	2.91953e+08	3.29349e+08	4.0646e+08	7.59762e+08	2.90499e+09	5.24663e+08	2.00312e+09	3.78928e+08	1.42027e+09	1.55166e+09	1.1187e+09	1.0803e+09	6.62994e+08
A0A0G2JPU4	High	Leukocyte immunoglobulin-like receptor subfamily B member 4 OS=Homo sapiens OX=9606 GN=LILRB4 PE=1 SV=1	24	7	175	7	449	49.3	6.67	1.06088e+09	9.37793e+07	6.36716e+08	2.24687e+08	2.71841e+08	9.558e+07	9.52613e+08	3.83194e+08	5.71307e+08	1.50936e+09	4.78589e+08	6.10718e+08	1.17131e+09	7.42439e+08	1.06364e+08	7.46755e+08	8.64673e+08	3.91489e+09	3.92253e+08	5.66719e+08	8.22349e+08	9.44096e+07	1.20297e+08	9.62178e+08	6.43599e+07	7.73551e+08	5.98582e+08	5.17813e+08	1.17328e+09	5.57447e+08	3.89598e+07	2.6079e+08	1.40969e+09	8.53634e+08	7.75001e+08	6.3625e+08	2.58619e+08	1.42136e+08	1.41112e+08	1.54739e+09
Q7Z2U7	High	Uncharacterized protein OS=Homo sapiens OX=9606 PE=2 SV=1	38	12	3877	2	234	25	6.38	1.24619e+09	1.47226e+08	0	9.35515e+07	7.3249e+07	0	9.41136e+08	0	5.67145e+08	0	3.20022e+08	7.98099e+06	1.98953e+08	2.40102e+07	7.66045e+07	3.43163e+07	0	1.68697e+09	1.90696e+08	0	7.53811e+07	5.64532e+07	3.37277e+06	5.8618e+08	0	2.34926e+08	2.84728e+07	1.86377e+07	9.41809e+07	9.61305e+07	7.51051e+06	0	5.20303e+08	3.22718e+07	2.0926e+07	8.37605e+07	1.00217e+07	2.79655e+07	2.86987e+07	0
P54136	High	Arginine--tRNA ligase, cytoplasmic OS=Homo sapiens OX=9606 GN=RARS1 PE=1 SV=2	40	23	131	23	660	75.3	6.68	1.28057e+08	3.85317e+08	7.95015e+08	1.65153e+09	6.34498e+08	2.13909e+08	1.17305e+08	6.13025e+08	1.10081e+08	1.40759e+08	3.67798e+08	7.19764e+07	5.71473e+08	7.10674e+07	6.52797e+08	3.69863e+08	7.66663e+08	5.18293e+08	4.71667e+08	2.7316e+08	1.92386e+08	7.00434e+06	3.01964e+08	3.59372e+07	5.23322e+08	1.86438e+08	1.24482e+08	2.88811e+08	3.81871e+07	9.29834e+07	2.48378e+09	3.74005e+08	2.66513e+06	4.25435e+08	1.07383e+07	2.37158e+08	5.04128e+09	6.23047e+08	7.35553e+08	2.10751e+08
Q13045	High	Protein flightless-1 homolog OS=Homo sapiens OX=9606 GN=FLII PE=1 SV=2	25	23	91	23	1269	144.7	6.05	5.85404e+07	1.63023e+08	2.21486e+08	4.24877e+08	2.21539e+07	7.94592e+07	1.99273e+07	3.42403e+08	3.62939e+07	1.40917e+08	2.66801e+07	4.95859e+07	2.54501e+08	3.45875e+07	2.46232e+08	8.2993e+07	1.36736e+09	1.03216e+08	9.93595e+07	9.9325e+07	4.83201e+07	7.14259e+06	2.21183e+08	4.2976e+06	3.75786e+08	3.66228e+07	2.18021e+08	3.4817e+08	2.67422e+06	1.74363e+07	1.90329e+09	1.91295e+08	0	2.51381e+08	1.31386e+08	1.49886e+08	1.99137e+08	2.37077e+08	2.68687e+08	1.06883e+08
P30039	High	Phenazine biosynthesis-like domain-containing protein OS=Homo sapiens OX=9606 GN=PBLD PE=1 SV=2	52	11	369	11	288	31.8	6.52	1.37595e+09	6.21106e+08	1.6379e+09	2.3868e+09	3.6886e+08	2.06141e+08	4.23883e+08	2.47779e+08	6.49183e+08	1.01222e+08	1.97345e+09	6.6501e+08	1.23657e+09	5.55191e+08	1.39263e+09	1.96743e+09	1.1015e+09	7.16826e+08	9.01055e+08	3.81754e+08	1.4979e+09	8.58851e+07	4.82773e+08	1.5448e+08	2.06604e+08	1.06504e+08	4.97933e+08	6.63303e+07	2.25771e+08	6.09606e+08	3.88284e+08	6.31834e+07	3.12843e+08	6.07884e+08	3.06153e+08	7.43128e+08	2.34973e+09	1.26761e+09	1.1381e+09	8.82418e+08
Q6NZ44	High	Ferritin OS=Homo sapiens OX=9606 GN=FTH1 PE=1 SV=1	46	11	257	8	183	21.2	5.3	4.27627e+08	5.52695e+07	6.45458e+08	2.38786e+08	4.25269e+08	1.36437e+08	1.15071e+09	2.5237e+08	3.49489e+08	2.20902e+09	8.95845e+07	3.07109e+08	6.9609e+07	7.39251e+08	6.71063e+08	1.75813e+10	3.82275e+08	2.19004e+07	1.17857e+09	2.40356e+08	2.38302e+08	2.29047e+08	3.76979e+07	1.815e+08	5.26696e+08	2.59343e+07	1.37997e+08	6.1474e+08	1.1228e+09	1.79669e+08	1.28312e+09	6.23111e+08	1.03803e+08	1.83471e+08	1.27832e+08	8.5141e+08	2.27039e+09	4.99531e+08	5.87844e+08	2.58063e+08
P15313	High	V-type proton ATPase subunit B, kidney isoform OS=Homo sapiens OX=9606 GN=ATP6V1B1 PE=1 SV=3	51	17	316	12	513	56.8	5.66	4.54777e+08	1.58546e+09	0	1.09151e+08	3.3217e+08	1.25064e+08	1.3202e+07	3.21242e+07	2.67667e+08	1.71562e+09	9.11044e+08	2.26216e+07	1.7664e+08	5.39743e+07	4.06844e+08	7.71638e+08	3.33316e+08	8.66278e+08	9.88839e+07	6.5276e+07	8.4879e+07	8.54122e+06	9.4432e+07	5.65518e+06	2.82256e+06	2.66064e+07	8.76779e+07	1.8859e+07	1.29693e+07	9.42242e+07	3.61523e+09	1.3624e+08	1.18568e+08	2.07741e+09	8.79007e+07	1.44712e+08	3.33285e+08	1.36271e+08	1.52297e+08	3.536e+08
P43304	High	Glycerol-3-phosphate dehydrogenase, mitochondrial OS=Homo sapiens OX=9606 GN=GPD2 PE=1 SV=3	39	20	172	20	727	80.8	7.69	3.90506e+06	1.85788e+08	1.25855e+09	1.09217e+09	1.07931e+09	4.18184e+08	9.0616e+07	5.44149e+08	3.00043e+08	1.23178e+09	1.2155e+08	4.07731e+07	3.11625e+08	5.53827e+07	4.99574e+08	1.25943e+08	8.59151e+08	2.20714e+08	6.05765e+08	6.62169e+08	1.35382e+08	2.04904e+07	4.80365e+08	3.5878e+06	2.60609e+08	3.76699e+08	2.54423e+08	1.36905e+09	1.43978e+07	2.67121e+08	1.67192e+09	2.68261e+09	0	8.54813e+08	3.18682e+07	3.87903e+08	1.01419e+08	3.23305e+08	3.58468e+08	8.74465e+08
B9A067	High	MICOS complex subunit MIC60 OS=Homo sapiens OX=9606 GN=IMMT PE=1 SV=2	36	21	129	21	711	78.9	7.06	3.26496e+08	1.10383e+09	3.19294e+08	1.59189e+09	8.28714e+08	1.92102e+08	1.72339e+08	2.97897e+08	2.90328e+08	1.68669e+08	4.96135e+08	3.38113e+08	6.79091e+08	1.91242e+08	5.78521e+08	4.57089e+08	5.31798e+08	4.89432e+08	3.02153e+08	3.53829e+08	2.89752e+08	2.82366e+07	1.96759e+08	3.7407e+07	1.20809e+08	8.03018e+07	1.10069e+08	3.13316e+08	1.20306e+08	2.98853e+08	9.5071e+08	1.12215e+09	4.81875e+07	2.39324e+09	7.74196e+07	2.01895e+08	4.33738e+08	2.76317e+08	3.39133e+08	2.08783e+08
O75340	High	Programmed cell death protein 6 OS=Homo sapiens OX=9606 GN=PDCD6 PE=1 SV=1	74	15	545	15	191	21.9	5.4	1.27338e+09	3.0451e+09	5.54019e+08	1.10361e+09	1.5631e+09	7.99784e+08	1.73954e+09	1.27208e+09	2.19508e+09	1.29256e+09	2.4661e+09	7.65541e+08	2.18742e+09	3.32643e+08	1.83931e+09	3.27328e+09	6.80004e+08	1.60929e+09	1.05719e+09	5.30627e+08	1.10255e+09	9.38006e+07	6.91409e+08	5.46717e+08	6.79219e+08	2.10872e+08	5.56043e+08	1.67722e+09	8.05595e+08	5.35595e+08	7.08194e+08	1.01951e+09	6.92045e+08	4.11452e+08	8.57099e+08	1.59698e+09	1.10192e+09	7.40538e+08	7.15943e+08	1.02666e+09
B7Z322	High	cDNA FLJ52146, highly similar to Grancalcin OS=Homo sapiens OX=9606 PE=2 SV=1	51	11	341	11	198	22.1	5.21	8.47179e+07	2.65899e+08	8.52479e+09	1.80774e+08	6.5313e+08	4.75736e+09	4.50629e+09	2.24888e+09	3.1273e+08	1.07591e+09	2.14472e+08	2.47815e+08	5.47574e+07	3.12325e+08	2.42188e+08	3.29705e+08	6.59094e+06	4.35092e+07	9.18637e+08	3.74496e+08	2.92968e+08	0	2.83287e+09	4.7511e+07	16091096378	1.07998e+08	2.3097e+08	2.58499e+10	3.85282e+07	2.44547e+07	7.83634e+07	7.08763e+08	3.10455e+08	5.04886e+07	7.2269e+08	1.05686e+08	7.24965e+07	1.23481e+08	7.68526e+07	4.46894e+08
O75131	High	Copine-3 OS=Homo sapiens OX=9606 GN=CPNE3 PE=1 SV=1	27	18	650	17	537	60.1	5.85	4.01061e+09	5.59259e+09	4.47025e+09	4.41638e+09	1.96437e+09	2.88842e+09	2.64078e+09	2.62591e+09	2.29537e+09	9.27587e+08	4.76677e+09	1.24182e+09	3.44159e+09	5.1367e+08	7.45182e+09	3.17248e+09	1.87475e+09	5.17775e+09	2.85401e+09	1.08014e+09	1.92834e+09	2.36494e+07	1.14555e+09	7.72367e+07	1.11196e+10	2.682e+08	7.67977e+08	22131460090	2.96994e+08	1.77245e+09	1.03771e+09	3.03968e+09	3.70565e+08	3.22007e+09	7.41318e+08	3.07913e+09	3.85642e+09	2.74335e+09	2.68983e+09	4.72711e+09
P55160	High	Nck-associated protein 1-like OS=Homo sapiens OX=9606 GN=NCKAP1L PE=1 SV=3	23	19	75	18	1127	128.1	6.86	1.97689e+08	1.66067e+07	1.93365e+08	0	2.90746e+08	1.48815e+08	1.57049e+08	3.36712e+08	2.56278e+07	1.90066e+07	8.0875e+07	1.67911e+06	4.91328e+07	1.63159e+07	9.60217e+07	5.61788e+07	1.51169e+08	1.6582e+07	3.49326e+08	1.81111e+08	2.6157e+07	1.42344e+08	4.57145e+07	8.50166e+06	1.68691e+09	2.26396e+07	1.64436e+07	1.39204e+09	0	2.04118e+07	6.11163e+08	5.81721e+08	1.90289e+07	5.76403e+07	0	6.28569e+07	9.06235e+07	1.10054e+08	1.47599e+08	3.59104e+07
B4DH02	High	cDNA FLJ50510, highly similar to Heat shock 70 kDa protein 4 OS=Homo sapiens OX=9606 PE=2 SV=1	33	24	185	22	840	94.3	5.19	7.41904e+08	7.63711e+08	3.90233e+08	1.22076e+09	4.00528e+08	4.18341e+08	2.48365e+08	6.21076e+08	5.36924e+08	4.76719e+08	4.80805e+08	2.54791e+08	6.36098e+08	3.38648e+08	8.04943e+08	8.47008e+08	1.73531e+09	6.58161e+08	1.66949e+08	2.37747e+08	4.98084e+08	4.22567e+07	1.61385e+08	1.26117e+08	3.62942e+08	2.35578e+08	1.04208e+08	1.96686e+08	1.41838e+08	9.33848e+07	5.96267e+08	1685858748	6.66651e+07	7.4436e+08	2.55882e+08	7.27058e+08	6.77427e+08	6.81978e+08	7.05569e+08	5.86275e+08
X6RAN8	High	Dual oxidase 2 OS=Homo sapiens OX=9606 GN=DUOX2 PE=1 SV=1	18	20	111	15	1548	175.2	7.85	9.53013e+06	0	3.9588e+08	8.36359e+07	8.40633e+07	4.77346e+08	8.95197e+07	2.17338e+08	1.58964e+07	3.11377e+08	1.78173e+07	5.47029e+07	2.86822e+08	5.40761e+07	1.77327e+08	2.55708e+07	2.73371e+08	6.25123e+07	4.24694e+08	3.45343e+07	6.69663e+07	2.26557e+07	2.23232e+08	3.843e+07	5.55898e+08	0	1.05536e+08	7.61757e+07	1.26248e+07	2.29412e+07	3.35843e+08	1.64449e+08	5.65207e+07	1.32235e+08	6.13678e+06	1.28936e+07	0	5.99672e+08	6.08159e+08	1.38786e+08
B4E0K5	High	Mitogen-activated protein kinase OS=Homo sapiens OX=9606 GN=MAPK14 PE=1 SV=1	68	14	93	3	283	32.3	4.92	1.17314e+07	6.01669e+06	1.21643e+08	8.00587e+07	6.8144e+07	2.35355e+08	5.11735e+07	5.00525e+08	8.58958e+07	9.55229e+06	2.97813e+07	0	2.72394e+07	3.21733e+08	4.58548e+07	1.67472e+07	1.18575e+07	1.5552e+08	1.22177e+09	2.79056e+08	5.52771e+07	0	5.95038e+08	0	1.87577e+09	3.42386e+07	7.54498e+07	8.35014e+08	4.39072e+07	3.97472e+06	1.84149e+07	6.52434e+08	1.03795e+08	7.00815e+07	2.15102e+08	6.40778e+06	7.64509e+06	3.7845e+07	3.64922e+07	0
P04004	High	Vitronectin OS=Homo sapiens OX=9606 GN=VTN PE=1 SV=1	20	13	1215	13	478	54.3	5.8	3.17617e+09	4.66665e+09	7.45363e+08	5.25452e+09	1.58389e+09	1.17084e+09	6.64051e+09	5.74799e+08	3.38627e+09	4.73324e+08	8.20683e+09	9.15833e+09	4.16612e+09	5.30034e+09	1.65902e+09	2.60006e+10	2.1985e+09	6.52164e+09	6.80913e+09	2.75377e+09	1.04719e+10	1.56372e+10	2.55272e+09	6.94052e+09	5.8686e+07	2.47637e+09	2.8231e+09	1.89886e+08	5.7037e+09	2.27665e+10	1.87337e+09	1.80233e+09	8.74773e+09	1.07991e+09	4.4272e+09	6.20802e+09	3.45884e+09	3.14259e+09	3.1849e+09	3.01673e+09
O43633	High	Charged multivesicular body protein 2a OS=Homo sapiens OX=9606 GN=CHMP2A PE=1 SV=1	45	20	475	20	222	25.1	5.97	2.4395e+09	4.60199e+09	8.68937e+08	1.24819e+09	1.38663e+09	1.41334e+09	2.32601e+09	9.10739e+08	1.87186e+09	2.36621e+09	5.49255e+09	1.16741e+09	2.78348e+09	3.23604e+08	2.07396e+09	4.77173e+09	1.84713e+09	1.85046e+09	1.28678e+09	1.5354e+09	1.71886e+09	1.5659e+08	1.02364e+09	3.83596e+08	3.97637e+08	2.03186e+08	1.17395e+09	5.04413e+08	7.40997e+08	4.41933e+08	6.07346e+08	2.36374e+09	4.14524e+08	1.24652e+09	1.19467e+09	1.85303e+09	1.34264e+09	1.65245e+09	1.65883e+09	1.09224e+09
B7Z831	High	cDNA FLJ55176, highly similar to G-protein coupled receptor family C group 5 member B OS=Homo sapiens OX=9606 PE=2 SV=1	16	7	605	7	429	47.7	8.53	3.41976e+09	4.31758e+09	8.3155e+08	4.41041e+08	9.87008e+08	4.12176e+08	9.3882e+08	1.04018e+09	1.66455e+09	8.89635e+08	2.94075e+09	2.50973e+09	1.53398e+09	5.1939e+08	3.12443e+09	10827487224	8.2901e+08	2.50231e+09	1.60614e+09	1.28655e+09	2.06164e+09	4.26262e+08	9.1325e+08	7.41575e+08	6.30231e+08	3.91517e+08	1.32352e+09	8.31606e+07	2.19128e+09	6.15837e+08	2.03512e+09	3.13745e+09	2.19139e+09	3.14884e+09	3.95794e+09	7.00543e+09	1.87663e+09	3.32229e+09	3.34486e+09	4.68646e+08
O00231	High	26S proteasome non-ATPase regulatory subunit 11 OS=Homo sapiens OX=9606 GN=PSMD11 PE=1 SV=3	55	20	187	20	422	47.4	6.48	2.09137e+08	3.85304e+08	3.79519e+08	2.16593e+09	2.44159e+08	2.98897e+08	2.48705e+08	8.2781e+08	1.12135e+08	7.44686e+07	7.97626e+08	1.22735e+08	7.74045e+08	1.23616e+08	1.00768e+09	6.66124e+08	4.08475e+08	6.86363e+08	4.42717e+08	7.89786e+07	4.30989e+08	1.27087e+07	4.8692e+08	3.56746e+06	4.58456e+08	1.52337e+08	9.5138e+07	3.48777e+08	2.77056e+07	9.6524e+07	1.90498e+09	3.93208e+08	8.09091e+07	4.35636e+08	4.20217e+07	5.3873e+08	5.42776e+08	1.11177e+09	1.03231e+09	1.2156e+08
A0A024R5Q4	High	Glycine amidinotransferase (L-arginine:glycine amidinotransferase), isoform CRA_a OS=Homo sapiens OX=9606 GN=GATM PE=4 SV=1	36	17	323	17	476	54.1	9.25	8.82453e+08	2.15879e+09	3.10558e+08	1.2518e+09	1.64011e+09	8.81715e+08	9.93658e+07	8.64602e+08	4.47048e+08	1.14489e+08	1.33747e+09	1.14539e+09	2.2088e+09	1.16139e+09	1.18271e+09	3.02858e+09	8.91091e+08	2.43254e+09	8.55923e+08	5.12996e+08	5.63524e+08	1.16972e+08	1.27331e+08	3.20426e+08	1.7112e+08	2.19216e+08	1.00112e+09	4.98249e+08	1.63093e+08	1.57187e+09	6.1983e+09	9.05901e+08	1.80052e+08	3.66783e+08	2.78557e+08	2.27605e+09	2.35225e+09	1.40709e+09	1.63439e+09	1.78986e+08
A0A0A0MSS8	High	Aldo-keto reductase family 1 member C3 OS=Homo sapiens OX=9606 GN=AKR1C3 PE=1 SV=1	56	14	330	10	323	36.8	7.94	2.81093e+09	1.26836e+09	3.16517e+08	2.17431e+09	1.03497e+09	1.47726e+08	1.0872e+09	1.36534e+08	2.39367e+08	8.96677e+07	2.09071e+09	3.35424e+08	1.50003e+09	2.82636e+08	8.47894e+08	1.89774e+09	2.22465e+08	7.45738e+08	3.02304e+08	1.39257e+08	4.76948e+08	1.66514e+08	1.54675e+08	8.02512e+07	1.3013e+08	4.93263e+07	1.66369e+08	1.10497e+08	2.0696e+08	4.48029e+08	2.56975e+08	6.38592e+07	1.21682e+08	3.2273e+08	2.44068e+08	5.86345e+08	1.64252e+09	1.50925e+09	1.48899e+09	2.82826e+08
Q9NUQ9	High	CYFIP-related Rac1 interactor B OS=Homo sapiens OX=9606 GN=CYRIB PE=1 SV=1	46	13	162	11	324	36.7	6.06	4.83521e+07	5.03713e+07	7.84045e+07	6.674e+07	8.52641e+07	2.0606e+08	2.80117e+08	4.98626e+08	2.47925e+07	2.45556e+07	1.44886e+08	3.27387e+07	7.69759e+07	1.17171e+08	2.07258e+08	1.74362e+08	3.36885e+08	1.75054e+08	5.62157e+08	1.44334e+08	8.43377e+07	3.11899e+07	3.09949e+08	7.45853e+06	3.49088e+09	2.89878e+07	1.29469e+08	2.40649e+09	8.33902e+07	1.22391e+08	3.10588e+07	9.14533e+07	2.23244e+07	3.56975e+08	1.25662e+08	7.89418e+07	2.31013e+08	1.81698e+08	1.26673e+08	4.22535e+08
P07205	High	Phosphoglycerate kinase 2 OS=Homo sapiens OX=9606 GN=PGK2 PE=1 SV=3	43	16	457	10	417	44.8	8.54	0	1.77343e+07	2.63309e+07	1.41191e+07	1.02725e+09	5.69343e+06	0	1.08517e+07	0	4.7218e+07	2.73298e+07	8.49702e+06	0	1.52209e+07	4.71551e+06	0	5.29828e+07	1.7781e+07	0	3.77053e+07	1.39203e+07	5.22911e+07	6.9327e+06	6.07167e+07	0	8.21202e+08	5.71453e+07	2.64769e+07	4.78911e+06	4.29162e+06	3.44214e+08	3.30421e+07	1.48692e+07	1.44515e+07	3.66498e+06	2.61675e+07	5.92163e+08	6.69667e+06	8.82739e+06	4.34988e+07
Q9UJU6	High	Drebrin-like protein OS=Homo sapiens OX=9606 GN=DBNL PE=1 SV=1	41	16	203	4	430	48.2	5.05	5.29564e+07	5.26313e+07	2.41357e+08	2.56869e+08	3.16744e+07	9.3732e+07	3.07839e+07	3.91088e+08	0	1.6216e+07	1.17755e+08	1.95776e+07	1.33276e+08	8.09189e+07	2.40467e+08	9.91888e+07	5.78278e+07	4.11112e+07	4.81105e+07	1.91631e+07	1.22956e+08	1.75711e+07	1.12531e+08	1.86197e+07	1.06413e+09	1.48817e+07	2.90061e+07	1.42346e+08	3.48667e+07	8.22446e+06	6.75193e+07	2.34269e+08	5.98646e+07	7.69485e+07	4.35475e+07	5.45668e+07	7.62571e+08	2.59265e+08	2.01455e+08	7.96805e+07
P19021	High	Peptidyl-glycine alpha-amidating monooxygenase OS=Homo sapiens OX=9606 GN=PAM PE=1 SV=2	26	20	196	20	973	108.3	6.42	1.57658e+08	1.9389e+08	1.11972e+09	1.54617e+08	5.15206e+08	7.86828e+07	4.98831e+08	2.86475e+07	2.5373e+08	1.92032e+08	8.68308e+08	7.79126e+08	5.25702e+08	5.65321e+08	2.40808e+07	2.19118e+09	7.558e+08	8.01073e+08	5.22124e+07	1.10821e+09	1.39024e+09	3.15459e+07	3.07248e+08	1.70399e+08	1.18391e+08	1.22406e+08	5.09177e+08	7.53961e+07	7.24244e+08	9.69868e+07	8.01987e+08	1.17038e+09	7.29283e+08	9.67175e+08	8.27788e+08	5.12907e+08	1.31162e+09	4.29518e+07	6.99463e+07	8.46474e+08
P10643	High	Complement component C7 OS=Homo sapiens OX=9606 GN=C7 PE=1 SV=2	21	17	174	3	843	93.5	6.48	1.74531e+07	0	0	1.11829e+07	0	1.84605e+06	2.01864e+07	2.83188e+06	6.31596e+06	5.10547e+06	4.64873e+07	0	0	2.47552e+07	8.15244e+06	7.16696e+07	0	5.7105e+07	3.49174e+07	9.62643e+06	4.41219e+07	3.57297e+07	0	1.49634e+07	6.82817e+06	1.34016e+08	8.84349e+06	3.92919e+07	1.44828e+07	1.48227e+08	1.62496e+07	1.29868e+07	0	0	0	1.41196e+07	1.04033e+07	1.52463e+07	1.31217e+07	4.06725e+07
O00204	High	Sulfotransferase 2B1 OS=Homo sapiens OX=9606 GN=SULT2B1 PE=1 SV=2	55	15	172	15	365	41.3	5.4	3.50725e+07	2.0214e+08	1.54513e+09	9.84703e+08	4.52668e+09	1.42957e+08	2.68695e+08	1.96158e+09	8.49925e+07	8.02079e+08	6.42837e+07	1.49864e+07	2.42234e+08	4.3355e+07	6.01978e+08	7.87689e+07	9.88456e+08	7.53896e+08	3.38946e+08	6.75531e+08	8.36866e+07	4.49473e+07	7.89633e+08	6.83164e+06	7.67981e+07	1.28057e+08	3.98933e+08	4.63808e+08	2.95241e+06	1.81074e+07	2.02887e+09	1.99365e+09	8.87837e+07	3.21388e+08	1.52591e+08	6.17293e+08	1.48791e+09	9.77449e+08	9.19267e+08	2.58094e+09
P51654	High	Glypican-3 OS=Homo sapiens OX=9606 GN=GPC3 PE=1 SV=1	19	13	407	13	580	65.5	6.37	5.8355e+08	1.02675e+09	8.36329e+08	8.74787e+08	2.06529e+09	3.33541e+08	1.32721e+09	1.27989e+08	7.62701e+08	6.92091e+07	3.18025e+09	5.5076e+09	1.31621e+09	2.17377e+09	3.04705e+08	5.80556e+09	2.84685e+08	1.4898e+09	1.45819e+09	1.54224e+09	6.33048e+09	2.25593e+08	1.09291e+09	2.24706e+09	3.34481e+07	2.06527e+08	1.2151e+09	8.67486e+07	1.75642e+09	1.92305e+08	1.04072e+09	5.98104e+08	2.39668e+09	7.40045e+08	2.17049e+09	1.72046e+09	1.19478e+09	2.13132e+09	2.3249e+09	1.27361e+09
[truncated: 4,019 more rows]
[truncated: 4 more columns]
