# Supplementary material for: Urinary protein biomarkers based on LC–MS/MS analysis to discriminate vascular dementia from Alzheimer’s disease in Han Chinese population
Source: Front Aging Neurosci. 2023 Jan 25;15:1070854. doi: 10.3389/fnagi.2023.1070854 (PMC9905227; doi:10.3389/fnagi.2023.1070854)
Supplement: Supplementary file 1 [file Data_Sheet_1.zip › Table S2.XLS]

TABLE S2 Details of all significant DEPs identified in VD vs NC
Accession_id	Protein FDR Confidence	Description	Coverage	Peptides	PSM	Unique Peptides	AAs	MW[kDa]	calc.pl	Abundance_AD1	Abundance_AD2	Abundance_NC1	Abundance_VD1	Abundance_AD3	Abundance_AD4	Abundance_NC2	Abundance_NC3	Abundance_NC4	Abundance_NC5	Abundance_NC6	Abundance_NC7	Abundance_NC8	Abundance_NC9	Abundance_NC10	Abundance_NC11	Abundance_NC12	Abundance_NC13	Abundance_NC14	Abundance_NC15	Abundance_NC16	Abundance_NC17	Abundance_NC18	Abundance_NC19	Abundance_NC20	Abundance_NC21	Abundance_AD5	Abundance_AD6	Abundance_AD7	Abundance_AD8	Abundance_AD9	Abundance_VD2	Abundance_VD3	Abundance_VD4	Abundance_VD5	Abundance_VD6	Abundance_VD7	Abundance_VD8	Abundance_VD9	Abundance_VD10
P0C0L4	High	Complement C4-A OS=Homo sapiens OX=9606 GN=C4A PE=1 SV=2	53	96	4708	4	1744	192.7	7.08	227828646.1	8645663.059	122226433.4	48372999.99	233288730.1	10728815.91	74894806.25	45153554.42	39837415.05	271443630.8	61179408.68	24076626	43769005.88	128546479.6	43015151.76	86275871.86	188124205.7	71972005.39	117726515.3	119559935.4	107613180.6	803867636.5	40412686.06	39115204.94	38739388.07	119792227.6	50992677.36	113379076.8	200742113	1493545919	390107225.8	476335998.6	128000520.6	944526814.1	116080799.3	90486827.49	77229013.34	136192123.5	138763856.1	152979561.8
Q7Z406	High	Myosin-14 OS=Homo sapiens OX=9606 GN=MYH14 PE=1 SV=2	51	94	1054	54	1995	227.7	5.6	1513871592	646798434	3258404044	3143302161	1742479181	946689021.7	1443302082	2035676326	931463434.8	2577251054	1845856911	85960454.84	3527962474	635918276.2	3766040302	1828213555	4536971829	1369889172	1325889771	2100443357	1769483624	160394234	1442605449	342571926	135098841.1	735453893.9	2808700246	859468614.6	531337357	6760896991	3804180614	3838520274	869313671.5	16120677440	263653873.9	908061131.9	10613202658	3078391815	3151680316	3350946195
Q6NUR7	High	Ezrin OS=Homo sapiens OX=9606 GN=EZR PE=2 SV=1	69	63	2839	46	586	69.2	6.27	13110443337	19790956437	3687954938	8013462853	4735632029	2245156407	2764011879	3171824379	6990828132	661589255.1	6969056148	2052275752	7107946315	1728479886	7806267962	6782648155	2426888610	5639101593	2275901205	2430843571	3001028968	1835576174	1207945192	1478049259	5961923079	2518932401	1925625917	3288445986	3161875409	1897074931	4084177076	3223643326	1382729653	4622083464	1803467634	4468760242	25218757374	9500337767	9459049721	3683350323
B3KWQ3	High	cDNA FLJ43573 fis, clone RECTM2001691, highly similar to Actin, cytoplasmic 2 OS=Homo sapiens OX=9606 PE=2 SV=1	66	23	5045	1	253	28.2	5.34	0	0	0	0	18106262.93	0	0	10695574.28	31690593.65	3140198.581	0	0	0	0	7438462.764	7529732.478	4927838.231	0	0	26289331.56	0	6736161.123	4162642.846	19154805.54	77520041.01	1983963.064	0	6596053.362	0	0	0	862480408.6	20511184.34	45213636.5	0	0	0	0	0	4819283.468
B4DL32	High	cDNA FLJ59922, highly similar to Keratin, type II cytoskeletal 5 OS=Homo sapiens OX=9606 PE=2 SV=1	86	36	3596	1	234	27.3	4.89	0	4647698.842	0	6734080.769	0	7607319.63	0	63900680.45	0	68233042.02	0	1723321.374	12012747.2	0	40015168.33	0	19090859.78	5035929.915	14721678.06	7610858.14	8987358.872	0	33966275.84	0	0	0	16876181.54	0	4581850.289	0	14074387.49	107530000.3	0	606376169.4	0	3176859.229	0	31124019.49	33143628.58	0
A0A024RDJ0	High	Secreted phosphoprotein 1 (Osteopontin, bone sialoprotein I, early T-lymphocyte activation 1), isoform CRA_a OS=Homo sapiens OX=9606 GN=SPP1 PE=4 SV=1	61	19	1076	2	287	32.3	4.55	0	0	0	0	566809931.2	7526056.846	0	6564031.732	0	269827939.6	9071952.798	30313939.71	0	0	0	0	18124530.63	0	58849180.62	0	191568359.8	10379797.01	0	89266181.31	0	0	129980014.3	0	10619422.92	45642370.92	59442896.34	52961699.91	69965747.6	0	110761538	61582430.19	160316386.5	0	0	0
A0A2R8Y5S7	High	Radixin OS=Homo sapiens OX=9606 GN=RDX PE=1 SV=1	62	47	1650	28	590	69.3	6.27	2652784613	3577165133	88380757.35	716434192.1	1342475770	158376245.8	235383317.7	312609850.5	670895773.9	251849828.6	667862359.9	314690710.1	504624659	144721581.4	1328901107	1301266802	1750358592	675611089.9	308317188	227496078.1	361652846.9	361290508.1	81220920.87	252502927.5	868128843.4	191007728.4	386325082.2	152913781.7	1478357312	215111310	2543321951	1399468608	310751480.6	2903329036	370024601.4	904175873.5	1056744597	914798318.7	968006560.8	958549693.2
O75369	High	Filamin-B OS=Homo sapiens OX=9606 GN=FLNB PE=1 SV=2	30	59	424	49	2602	278	5.73	667454762	1358522373	1856650943	3685098400	1598213885	435671991	591384035.8	1612158070	639913858.4	1976887199	1221293489	229855147.2	1211950242	167070230	1883276758	1104246593	2475185591	1640067979	311442373.5	1707856165	455148448.9	123824392.6	495232112.1	126709162.4	274224282.2	1379403390	1037084001	374384266	326567007.4	119855944.1	3141400715	7927662716	217260455.5	11526374310	53965373.24	1914358424	1113044835	1514023386	1368021771	3776500861
O75083	High	WD repeat-containing protein 1 OS=Homo sapiens OX=9606 GN=WDR1 PE=1 SV=4	52	29	1043	1	606	66.2	6.65	141739721.8	101697135.8	145774900.6	310219610.7	0	0	0	0	111716405.6	0	342924163.6	36574973.22	469744773.9	48202133.63	0	0	177906920.4	0	181514292.5	0	187533647.6	0	0	0	216398822	12375671.45	0	135898959	0	108851664.6	132773806.2	7564698.789	0	0	0	0	0	0	0	0
A0A1B0GW68	High	Acid ceramidase OS=Homo sapiens OX=9606 GN=ASAH1 PE=1 SV=1	55	26	1800	5	374	42.3	8.12	263945174.3	479565545	1054842837	1217248301	1338518110	891136582.7	222057873.1	947346665.5	1363476056	284769068	850891305.5	573724235.5	1446126894	2210027475	364966398.2	1982926559	1538929081	713728846	34608170.11	629506064.4	815958634.5	259059085.6	2320965.891	202353509	480438642.3	238041018.6	1145547633	527520511.1	1355291413	273906215.1	3291928608	3526415794	965565422.8	2643743434	1901869987	0	399118802.6	591353538	596078338.7	4406366110
Q0KKI6	High	Immunoblobulin light chain (Fragment) OS=Homo sapiens OX=9606 PE=1 SV=1	52	16	14985	1	219	24	8.06	20508745.53	0	0	0	0	1071476.268	3258343.464	0	19060296.3	0	0	0	10307957.36	375872951.2	4853104.252	26623513.59	0	0	12131555.53	17449578.46	10559520.74	33486544.13	12586399.78	52561912.62	0	81158324.53	96376199.55	0	299354971.8	20605546.05	97195371.7	0	44628258.77	9383662.544	45609002.47	0	0	0	0	0
P14543	High	Nidogen-1 OS=Homo sapiens OX=9606 GN=NID1 PE=1 SV=3	28	26	1136	2	1247	136.3	5.29	10543652.79	97222425.61	20475117.4	104004986.6	131887002.8	87266615.49	526447767.2	0	334594324.8	35986617.93	0	2294511715	664266688.8	2246900312	193717331	509272962.4	0	1678078638	269973114.8	9132440.557	0	0	308194705.1	1350264665	3859244.843	2204281351	16173647.41	0	438568395.9	0	493097426	0	0	643225457.9	0	307794626.9	0	0	0	10499092.67
P11216	High	Glycogen phosphorylase, brain form OS=Homo sapiens OX=9606 GN=PYGB PE=1 SV=5	47	39	521	1	843	96.6	6.86	10905585.13	25468225.1	0	194982184.4	55467935.78	2852964.342	2766986.389	0	0	0	0	0	17193693.8	0	4696818.593	0	0	42659910.15	18066423.04	0	0	3668329.623	0	0	0	0	0	0	5000260.32	3723007.233	0	0	0	0	0	56368075.36	36929563.47	30417438.92	23963630.86	0
V9HW68	High	Epididymis luminal protein 214 OS=Homo sapiens OX=9606 GN=HEL-214 PE=2 SV=1	50	29	6626	1	470	51.7	7.75	12086071.01	0	18186874.36	0	0	0	0	0	79839504.59	16075635.95	0	0	22677718.22	2483845.599	0	0	52441700.63	0	0	32168484.16	0	0	0	0	0	0	0	3837062.304	0	3016026.88	25568348.82	20603819.62	4358805.814	1401331845	5314191.303	9973874.374	0	0	5918357.999	0
Q9Y6R7	High	IgGFc-binding protein OS=Homo sapiens OX=9606 GN=FCGBP PE=1 SV=3	13	41	587	41	5405	571.6	5.34	360691435.3	3924811619	5131949630	1088553304	4591383110	211731314.9	1580268006	1325298711	182411792	2052269338	391841516.6	1324961595	877316808.6	5290162413	569579697.5	1848177855	2225136759	8861177877	3260023572	2823593122	219038768.5	70621085.49	1773373113	63040708.33	1444416771	838950658.3	5132843362	7119872552	689398987.4	37564773.15	2280842175	5349569275	480672333.3	9278816474	87374852.09	2123132667	2710905553	24282602771	24529030802	10640393469
Q9BYF1	High	Angiotensin-converting enzyme 2 OS=Homo sapiens OX=9606 GN=ACE2 PE=1 SV=2	42	25	691	25	805	92.4	5.54	10309069382	5330769912	1312040870	2321336761	1115039037	575443954.4	1090707736	420885400.4	830871070.7	258626110.5	1529942369	1049844721	1446022021	748091975.1	2898307410	1711531697	2051420498	3461510652	1525805212	813378786.3	1037593427	704902580.2	339787941.9	345419884.6	788024291.2	312264814.4	852873075.8	131344925.3	520817163.3	1491991580	851789156.6	886615398.7	594515377.8	1602102432	998046471.3	1779536023	2902869419	1035834334	1228137768	2690565497
A0A494C0G5	High	Agrin OS=Homo sapiens OX=9606 GN=AGRN PE=1 SV=1	23	32	805	3	1940	203	6.55	110814326.6	79231411.22	32916702.07	104815914.4	16257299.17	2775284.653	73217572.09	0	95261229.9	27046543.46	207847523.8	101620659.1	119157588.2	108211411.3	35355155.86	328939957.4	31098741.2	256991770.9	17869260.27	78287632.9	258489706.3	33862411.02	33046572.88	153313103.7	9171683.329	71462778.5	186305711.3	0	67858993.76	64122191.22	39971982.1	8388343.673	149213929.2	0	83187198.55	305397036.8	386706038	195843607.3	225534248.7	380305985.9
Q04609	High	Glutamate carboxypeptidase 2 OS=Homo sapiens OX=9606 GN=FOLH1 PE=1 SV=1	46	28	195	28	750	84.3	6.98	10631854.71	467927318.9	766053552.4	2527978019	173118018.7	38019125.63	155062829.8	69299977.6	573326235.2	726173910.6	46076372.57	134910630.6	946922000.8	312623921.4	127719175.7	595861398.4	1137988477	3428569123	121421594.2	509290010.5	76862609.44	118772919.7	39818245.93	375082143.4	41366867.38	139850184.4	159607893.2	118899719.2	150631618.7	190441888.5	2085939243	3966466563	66754097.4	1664304449	63258030.34	1239158119	2982371156	993400063.6	1006846279	1691321606
Q53F91	High	Villin 1 variant (Fragment) OS=Homo sapiens OX=9606 PE=2 SV=1	55	38	590	38	827	92.7	6.32	9326521796	1816962304	1553851720	2621017566	2005602153	505148125.9	834597061.6	948890227.7	933423037.1	407431885.3	2640322137	600874438	2836571199	477174383.2	3151388256	1925051262	626502339.3	1113466418	833446061	1057917887	933141905.3	2297856684	247799096.7	767886887.5	2600150331	821185139.7	1902390678	581067183.7	1126774647	1719774509	1991678289	4853823796	615750670.3	2689166495	658608953.4	1141020483	3318080681	2054981585	2163914497	4471452866
V9HW89	High	Epididymis secretory sperm binding protein Li 95n OS=Homo sapiens OX=9606 GN=HEL-S-95n PE=2 SV=1	48	19	883	1	357	38.3	7.97	221659587	91594458.79	65972222.61	1357185552	69695182.88	18151609.35	0	164413890.3	70856926.48	0	293994315	61006163.43	109744357.5	87349929.8	460632134.8	321168705.8	0	831486624	127690306.3	70583262.22	158176396.2	36092240.55	46407306.61	6358647	43163530.28	60754650.8	1139064.594	34965663.66	0	115307940.7	59894896.4	51980464.94	0	67923774.63	27368199.83	960591695.3	742570117.3	540789994.5	565904951.7	587515485.1
Q6ZN66	High	Guanylate-binding protein 6 OS=Homo sapiens OX=9606 GN=GBP6 PE=2 SV=1	41	27	289	2	633	72.4	6.37	19705678.69	0	0	0	0	6512888.16	6543933.305	0	21105120.58	15991151.83	0	3755579.964	0	0	109121219.7	7209329.269	28636973	0	0	0	10088113.19	0	66113681.3	0	0	0	0	0	17377152.85	0	32698732.66	28022699.55	6979446.749	32108396.96	0	0	46754338.88	235312316.2	219111532	55525614.42
P00918	High	Carbonic anhydrase 2 OS=Homo sapiens OX=9606 GN=CA2 PE=1 SV=2	76	21	1046	21	260	29.2	7.4	10581367410	10563667134	13223464229	5600206627	3328873410	2279911998	1777602322	1970292420	5674798109	3954206523	5351856394	2935431381	6535308121	1693489708	5941283369	14166282682	8214032650	8653612301	5413236358	4624932304	5043191174	768494202.8	2483519432	1307025890	372331628.1	4968339038	2093734331	831359873.3	2315439659	2716607669	2527703693	35247756204	1684464414	5849828003	2290749727	7551365231	5958457972	5554828758	5583878397	49931311158
Q53GP1	High	N-sulfoglucosamine sulfohydrolase (Sulfamidase) variant (Fragment) OS=Homo sapiens OX=9606 PE=2 SV=1	40	14	299	2	502	56.6	6.89	0	0	14418149.32	7682020.409	8090275.492	0	0	0	22312879.45	50038524.42	0	0	0	0	0	35935040.55	14245670.31	0	0	8830451.01	5408483.443	10026593.78	0	0	0	59027615.44	0	3170649.572	0	8220661.28	28167722.36	0	6935600.547	58260983.5	18263350.8	0	0	0	0	0
Q2Q9H2	High	Glucose-6-phosphate 1-dehydrogenase (Fragment) OS=Homo sapiens OX=9606 GN=G6PD PE=3 SV=1	58	26	431	1	475	54.8	7.08	0	0	390592116.5	0	5412102.875	0	0	3924237.206	0	6616643.855	0	12922192.27	0	5438204.942	0	9905757.077	463401415.2	12745802.46	0	335262775.4	0	0	0	2292607.728	11890922.42	5294862.779	301401363.6	0	0	0	0	266761668.4	6194614.165	1003594958	0	0	0	0	0	743884450.2
D3DTH7	High	Myosin IC, isoform CRA_a OS=Homo sapiens OX=9606 GN=MYO1C PE=3 SV=1	42	33	446	1	862	98.9	9.42	0	102125682.7	0	92131790.18	0	0	0	0	0	17649331.59	41299955.32	12796394.46	0	0	30850186.89	0	0	76006350.16	0	0	0	0	0	0	13845213.12	0	0	0	0	25877475.74	0	0	0	0	8124225.498	13127521.93	24450119.53	0	0	0
A0A024R8L7	High	Acyl-coenzyme A oxidase OS=Homo sapiens OX=9606 GN=ACOX1 PE=3 SV=1	47	21	199	2	660	74.6	7.62	0	12878891.77	108809663.8	436491759.2	13844008.47	0	0	85599974.67	0	0	0	0	0	0	21666619.38	5602968.739	0	0	8231212.053	44197993.1	0	10406300.59	5467089.167	0	150210907.2	0	30118093.04	94322038.69	0	0	0	64786626.62	0	17925270.24	0	2944776.993	35466446.21	20198912.44	51179681.45	51596905.8
Q597H1	High	Transformation-related protein 14 OS=Homo sapiens OX=9606 GN=TRG14 PE=2 SV=1	44	12	329	12	394	42.8	5.82	990561855	1501773903	506531722.6	2877480193	962081667.7	243461451.4	265304147	1620734445	324154911.7	94650605.28	910350785.1	398328784	794651206.2	234375447.1	1318902090	1251867255	579585314.6	1867249174	318058075.9	161552261.8	580894690.6	297397425	401080101.8	242681026.6	247860222.4	278790767.7	118324096.3	384477001.6	84965590.92	354261021.8	350246528.3	2688510822	85510597.65	1156155073	121838814.9	3295902553	1761843475	1493924467	1526929404	1239006224
Q59ET0	High	Glucan, branching enzyme 1 variant (Fragment) OS=Homo sapiens OX=9606 PE=2 SV=1	39	24	324	1	754	86.1	6.93	5343344.075	0	1584722541	24194913.01	0	11930617.08	0	78086589.73	56521301.19	0	0	0	0	0	49749404.54	0	0	80878657.73	0	566438855.5	0	0	18705854.24	10498859.46	411952129.8	0	1380931428	160506001	0	0	2557631412	551361868.9	0	764875241.4	0	16136197.83	0	22065598.34	0	1644760115
H3BUI0	High	IST1 homolog (Fragment) OS=Homo sapiens OX=9606 GN=IST1 PE=1 SV=1	71	21	819	1	253	27.9	7.24	0	40455275.09	0	0	0	0	0	17976045.7	0	0	78062953.26	59543196.4	83641705.06	2573824.984	30766780.95	162843842.9	0	0	0	26008584.94	12733857.4	0	5801304.675	0	0	0	0	0	0	0	0	77023513.76	0	0	15211942.12	42068350.38	0	6124043.106	0	42121108.87
B2R659	High	cDNA, FLJ92803, highly similar to Homo sapiens hydroxysteroid (17-beta) dehydrogenase 4 (HSD17B4), mRNA OS=Homo sapiens OX=9606 PE=2 SV=1	42	23	231	23	736	79.6	8.9	76377720.12	371700285.9	1212150854	2284545087	2172254219	358281784.5	163985924.5	1063976958	470217564	294316896.6	210570332.5	50564990.74	719944534	154577847.8	392141083.8	156610995.7	346532344.5	1077170045	517332482.9	433917050.5	222383778	93783317.01	379967086.4	43573123.54	613999131.8	392962259.3	399979762.5	545494364.6	43623389.38	89285915.9	2204177031	3503182033	2171477193	406883134.9	401843341.2	355147439	2140811844	1005445329	1019940463	921417839.3
Q8NF91	High	Nesprin-1 OS=Homo sapiens OX=9606 GN=SYNE1 PE=1 SV=4	6	40	46	3	8797	1010.5	5.53	68569435.72	29952717.13	26406119.03	36502344.68	0	8048330.904	0	10173249.4	67524857.31	2180909.719	0	4759263.332	0	5356351.796	0	5562007.677	11563745.19	20684214.11	0	7831809.961	26177757.24	0	0	8967858.435	43258831.87	24283614.12	16086464.86	0	1829746.033	10555541.67	315234001.2	0	0	46898163.84	0	0	92901182.24	0	0	46431544.46
Q8IUP8	High	PCDH12 protein OS=Homo sapiens OX=9606 GN=PCDH12 PE=2 SV=1	28	20	131	20	1187	129.1	5.26	93229985	107139850.5	482490104.3	184129826.4	132940718.6	54389460.06	161884131.4	68733149.63	111498803.8	219629630.6	169311487.8	414468467.8	272564553.2	582036300.2	102017949.2	126809032.9	347096611.6	1061378026	35525515.34	575980469	359953006.5	33663730.4	73025612.32	733829768.3	75202440.03	61020407.88	403045148.4	107219122.8	139039214.8	70537248.84	398990384.1	614370524.5	712377310.4	3086950374	307243413.4	610155224.5	1447053682	60196264.09	68448751.51	1981375071
A0PJA6	High	TF protein (Fragment) OS=Homo sapiens OX=9606 GN=TF PE=2 SV=1	34	8	834	1	180	19.9	8.5	0	0	0	8871110.916	0	0	0	0	0	12079864.34	0	0	10761927.78	0	0	0	0	0	4107135.562	0	0	94989354.49	0	0	7388362.565	0	0	0	0	11608307.57	0	0	2171518.624	0	4044931.644	0	0	5537797.672	5349916.584	0
Q99816	High	Tumor susceptibility gene 101 protein OS=Homo sapiens OX=9606 GN=TSG101 PE=1 SV=2	47	25	499	25	390	43.9	6.46	989545109.5	2251359589	2208675993	1265301681	466478424.8	471127501.8	1050789007	720609445	897873675.6	907608732.1	3026424275	945666258.9	1891661316	467880848.7	1217962778	4046187223	1272074983	1979913065	792277753.2	1096997239	1737901198	32397321.09	823492013.6	115113190.2	339487125.5	154772534.6	1205364213	769786663	441842621.5	298633415.5	1171114256	2397824638	419039726.7	4552895182	1104275038	2035631542	1941934957	1196553950	1287431424	4997555039
Q9H223	High	EH domain-containing protein 4 OS=Homo sapiens OX=9606 GN=EHD4 PE=1 SV=1	60	31	592	27	541	61.1	6.76	609615161.4	2670279530	967117697.2	1865427939	1209442143	371219793	519418200.2	721587022.8	1009307704	679428114.4	942433760.6	386764806.6	1422689682	111622025.4	1343535459	2080735578	544283542.4	1352732036	1327027339	602981318.9	462606936.2	69529162.42	364999551.3	30550763.62	649968399.3	345029440.7	502682902.7	1221573701	509083977.6	522784046.6	4263717341	1723523805	75292377.05	744179851.5	289109066.9	1272150992	1080296720	1505135404	1579755639	1003296019
P14550	High	Aldo-keto reductase family 1 member A1 OS=Homo sapiens OX=9606 GN=AKR1A1 PE=1 SV=3	46	18	944	17	325	36.6	6.79	6996546939	3360993426	2617874181	11427489297	2030175003	1083399660	2319958693	1602803305	1360511835	275204844.8	7696395591	2077700162	6231379315	1351151747	5070098606	7031519301	1969140596	5178029672	1909733735	1337728497	4139000230	568692263.8	906796080.7	651462194.4	1146279628	536885654.5	1319025805	432427261.9	992704601.1	2376181347	2001871101	657400172.2	775381983	10889561257	1259611872	3209060273	4762873763	6679696677	6611811917	8067206856
O00560	High	Syntenin-1 OS=Homo sapiens OX=9606 GN=SDCBP PE=1 SV=1	51	16	733	16	298	32.4	7.53	3455163369	4782419030	3561874252	1228304875	1502821005	730785118.9	1828538798	1519773144	1653379237	1226991914	3009335188	2284878783	2768679713	504963054.3	2686692904	4999122653	3820113528	3168630714	2368681189	1425116625	1932032306	209319493.7	1151458659	500826832.9	2677837804	390192948.9	2200606782	3900659186	1415903030	896147837.7	1161853035	5371856766	1358931405	8080459489	2375894670	4993589755	3087791455	2910782885	3206725706	8944689823
P07358	High	Complement component C8 beta chain OS=Homo sapiens OX=9606 GN=C8B PE=1 SV=3	32	16	205	16	591	67	8.13	661441291.1	152707297.8	550758701.8	162399914.4	224109944	40961775.07	100522247.7	103912956.3	72869299.07	50673608.32	194531925.7	123947473.6	194539927	65482268.24	113337700.4	484249369	292154398.9	92272943.29	244070515.3	105453775.7	307024947.5	1462226329	25972450.55	48115941.22	13125822.01	352032709.3	159945328.4	260870748.6	71081047.82	3624760168	1429345233	1189889120	46380027.83	442445153.7	61921445.54	39517011.5	932117575.2	69844824.27	160344077.4	317321272.4
S6AWE6	High	IgG L chain OS=Homo sapiens OX=9606 PE=2 SV=1	43	15	4093	1	215	22.9	8.43	0	0	9844737.684	41525951.36	113044542.3	0	38985456.87	6968348.125	0	156187713.8	0	0	0	8417094.903	3920261.465	0	0	15118291.96	5848164.934	0	0	0	0	0	0	40030049.06	0	51504094.2	29557813.29	0	0	12075653.83	3076819.998	0	0	25018793.05	36924403.09	0	4310920.921	5739886.79
P52566	High	Rho GDP-dissociation inhibitor 2 OS=Homo sapiens OX=9606 GN=ARHGDIB PE=1 SV=3	71	16	269	4	201	23	5.21	0	0	320909969.1	0	0	9286527.003	32605254.99	155504253.1	0	0	0	9126354.638	0	0	6185483.983	0	5451135.59	0	0	81754797.2	0	17460291.74	320205415.1	94469053.69	695446637.3	3675313.178	9616355.327	1899824760	15153382.49	0	0	0	0	0	58756358.6	0	0	0	0	0
P34913	High	Bifunctional epoxide hydrolase 2 OS=Homo sapiens OX=9606 GN=EPHX2 PE=1 SV=2	45	20	274	20	555	62.6	6.28	607824208.3	1037583856	645808738.9	2595829895	165968755.9	390878158.7	436911273.2	353345097	560939899.4	81138363.34	689160505.2	378735880.6	1045440165	296818317.5	1417583772	94195742.23	805549735.8	1953320809	347867815.4	291129100.7	450766879	44744754.2	144199264.5	46762048.08	93008980.66	20724242.89	244240694.2	26808425.8	86145578.57	470488872.2	1631676036	198911109.8	118885430.2	1199109166	107008023.8	1467398752	1259941466	1520673374	1367973372	1625477705
Q5K651	High	Sterile alpha motif domain-containing protein 9 OS=Homo sapiens OX=9606 GN=SAMD9 PE=1 SV=1	19	26	133	25	1589	184.2	7.83	30380755.41	101483020.1	1240336898	163217198.3	34448968.06	85505758.31	71628326.48	727346706.3	206677205.3	176971138.7	54085729.29	8491400.061	252680622.8	43985399.75	392701511.5	18425752.85	299263889	54607724.71	89044143.33	220754510.6	62839044.74	0	633487068	42277770.49	237449476.9	5543394.617	137606430.9	59400478.85	0	1629089.675	676523814.5	1915792799	47002574.86	1883661650	0	24154320	609041393.7	759729290.5	753946961.8	1623471399
P08697	High	Alpha-2-antiplasmin OS=Homo sapiens OX=9606 GN=SERPINF2 PE=1 SV=3	41	16	408	16	491	54.5	6.29	1113773903	1023403304	244195726.9	1016032631	1025099528	301656056.8	1254802765	36457268.88	1562005663	103920144.9	2094392265	1473891816	914134708.6	1265074559	642701654.6	1351691134	315658980.1	2003390420	532805917.9	255399442.5	706571855.4	791522824.8	305138763.8	939502690.9	145901461.4	1163690055	421939050.5	27550309.27	287295660.4	7162917264	3093959214	683721238.4	1455147269	367805346.9	1027388714	3241484759	1798492734	603432389.6	572991131.2	1182869765
Q9UQB8	High	Brain-specific angiogenesis inhibitor 1-associated protein 2 OS=Homo sapiens OX=9606 GN=BAIAP2 PE=1 SV=1	60	26	302	1	552	60.8	8.9	115247469.1	120342442.7	30094410.43	73679180.92	0	16160163.76	23239234.58	122995127.9	51234442.67	28022308.51	16249368.81	24256642.25	65543778.16	10266761.23	91640930.28	129758100.1	0	108713529.6	66029040.04	31160876.01	39471071.36	11398309.18	15701964.83	10662333.79	55550925.27	26498897.74	0	0	18365927.64	27158208.7	0	0	23951271.01	0	0	119030138.4	127210240.6	126412782	107282815.2	50501342.39
P45974	High	Ubiquitin carboxyl-terminal hydrolase 5 OS=Homo sapiens OX=9606 GN=USP5 PE=1 SV=2	43	23	229	23	858	95.7	5.03	490605883.5	638834434.9	329734569.4	1659435630	398873090.2	125301545.4	157846614.9	523874699.4	107387034.6	433086125.1	588334158.1	166480263.3	551514887.3	243358038.8	707836846.2	657518371.2	464655488.7	799931242.1	304310941	121649986.3	339693112.6	84674842.03	311875720.2	35758549.03	680596349	273817630	181046530.7	380785393.5	113712187.7	110741145.6	421582173.9	858999458	57807153.69	290047532.4	116836348.9	613216831.8	584584704.7	1773102827	1718066198	476996290
B7ZKQ8	High	Podocalyxin OS=Homo sapiens OX=9606 GN=PODXL PE=2 SV=1	23	16	336	16	560	58.8	5.49	3999654998	7517868478	379080513.9	1071951923	1193106167	526193389.6	926270873.1	1711700052	987968649.9	1337269066	1396880124	1028733391	1757972495	397976228.7	4304979180	3438564924	1869926662	2625409513	1411933326	579444273.7	1811342739	3156919746	859887704.9	1173468300	30638867.94	306815253.1	647674399.8	9407309.155	1978936012	2323955819	1450366363	1083554573	1118292137	964299010.4	699303233.7	5309631592	4412617432	2557893705	2625096066	452593312.7
Q92485	High	Acid sphingomyelinase-like phosphodiesterase 3b OS=Homo sapiens OX=9606 GN=SMPDL3B PE=1 SV=2	40	11	206	11	455	50.8	5.64	300721367.8	760366711.1	1259182790	1117317230	274432992.7	80859158.41	148341873.3	49202595.23	82257093.89	97481787.66	278211666.1	275306753.4	189280742.5	374445094.5	378739993.6	728501894.7	1403053425	1051485274	216449314.7	501511998.1	348598384.3	54972227.52	183611233.1	47057285.34	26298716.58	78339860.21	632407680.8	29154233.6	396934655.8	290359202.5	1037548712	2532928486	330495518	1506274795	321200221.5	860644285	1254906545	477737577.1	490447210.6	1330549822
Q6PIQ7	High	IGL@ protein OS=Homo sapiens OX=9606 GN=IGL@ PE=1 SV=1	36	14	4127	1	236	25	7.97	18559397.09	28706328.79	110651082.4	63475138.67	1029008482	1664935.914	37130372.41	0	0	19255395.08	0	0	0	0	35396547.67	0	97398899.06	185916723.3	0	0	0	159125705	0	37817624.73	39152034.17	12265677.76	13407576.73	31119698.14	51848504.52	34828824.13	31009665.25	135877093.8	21500648.65	0	8766269.471	31991394.41	9104299.062	0	0	34386257.17
B2RC45	High	cDNA, FLJ95846, highly similar to Homo sapiens serpin peptidase inhibitor, clade B (ovalbumin), member 10 (SERPINB10), mRNA OS=Homo sapiens OX=9606 PE=2 SV=1	60	18	90	3	397	45.3	6.01	0	0	0	0	0	5635157.004	19971284.5	0	0	0	0	4920225.921	26634826.65	0	19528256.32	1762063.812	0	0	31643400.9	0	0	0	0	12761062.94	0	3469623.361	0	16203777.04	12240766.94	0	0	0	2216383.313	0	3303441.332	5088738.473	25437831.28	0	7242767.701	0
H0YGX7	High	Rho GDP-dissociation inhibitor 2 (Fragment) OS=Homo sapiens OX=9606 GN=ARHGDIB PE=1 SV=1	74	13	249	1	195	22.4	5.2	0	0	30528454.46	29645255.45	0	0	13213558.64	2200338.387	0	0	26319949.96	0	0	0	0	0	399642041	0	20044554.01	10436574.16	0	4754611.911	0	0	88723078.07	0	0	0	0	0	0	27367040.68	3971415.894	159646845.7	0	12451133.93	0	0	9743921.903	21575996.28
B7Z9C0	High	cDNA FLJ52405, highly similar to Myosin Ic OS=Homo sapiens OX=9606 PE=2 SV=1	31	23	313	1	805	92.3	8.87	35279579.97	89296599.66	0	42260024.99	19799243.08	9279747.336	5401420.929	0	6510788.239	0	0	0	37383333.62	0	24169457.82	30081341.21	0	25009740.98	18296756.51	7853183.583	6586709.573	0	0	0	0	21352181.89	0	11895866.68	0	8174943.391	0	0	0	0	2085512.016	23865843.01	21487000.18	18757964.26	18098714.03	22024118.97
A0A140TA69	High	Keratin, type I cuticular Ha4 OS=Homo sapiens OX=9606 GN=KRT34 PE=3 SV=1	38	17	307	5	436	49.4	5.06	0	43491455.75	159689162.7	5325402.668	0	33900942.4	0	55762065.84	0	53906071.56	0	0	0	0	0	0	189045010.1	0	15494430.03	69103529.8	3642663.424	0	0	0	66722221.72	4027549.96	54022515.54	14367967.96	20299348.13	0	19309232.48	263253088.1	19412043.03	383960737.5	7993747.55	2973525880	0	0	0	455985745.1
P17927	High	Complement receptor type 1 OS=Homo sapiens OX=9606 GN=CR1 PE=1 SV=3	16	19	240	18	2039	223.5	6.95	535778148.6	2142582992	175520930.7	323806337.2	838334853.6	52626546.49	413800947.5	38612447.39	614640268.4	599839091.2	478877605.3	380692625.3	450635084.4	186069976.4	826931619.9	1558708549	717148356.9	1405544719	548500217	204525107.6	528400858.6	123503598.1	106192728.6	92711905.28	229938039.6	14390136.78	81624099.43	345422983.5	122532778.6	204061136.6	728972051.5	283332396.5	192962585.2	175607137.5	182765189.8	1262176891	1824023955	856238752.9	682495073.8	425760345.4
Q16824	High	Profilaggrin (Fragment) OS=Homo sapiens OX=9606 GN=FLG PE=2 SV=1	27	13	166	2	797	85.1	8.02	0	0	0	0	73060337.88	0	0	0	0	345163387.4	0	0	20568168.39	0	0	0	0	0	0	81492346.26	0	0	0	185444.2039	30401193.3	65133.31737	149255232.2	5194028.936	14449038.68	0	53654288.26	79724188.78	170280.6505	78203794.39	0	3169129.384	0	7447154.596	6739378.38	248400019.2
A0A024R936	High	Neutrophil cytosolic factor 2 (65kDa, chronic granulomatous disease, autosomal 2), isoform CRA_a OS=Homo sapiens OX=9606 GN=NCF2 PE=4 SV=1	42	19	168	1	526	59.8	6.16	0	4684564.758	7319535.744	0	0	13111634.79	37575239.76	11834850.68	0	3466131.251	0	11378764.88	5490726.092	0	2480528.126	0	0	0	20814726.17	0	12622415.91	0	79877421.15	0	323802616.2	0	0	152964078.5	0	0	0	30119295.46	11486005.35	90580325.21	0	0	0	0	0	0
B7Z831	High	cDNA FLJ55176, highly similar to G-protein coupled receptor family C group 5 member B OS=Homo sapiens OX=9606 PE=2 SV=1	16	7	605	7	429	47.7	8.53	3419763855	4317583334	831550072.2	441040998.6	987008047.3	412176268.9	938820212.8	1040175827	1664551605	889635023.5	2940747701	2509731654	1533978283	519390359.9	3124426462	10827487224	829010278.1	2502305898	1606143674	1286545348	2061636128	426261718.4	913250256.3	741575093.5	630231004	391517012	1323517396	83160621.34	2191275371	615837096.4	2035116768	3137449134	2191391879	3148837385	3957939506	7005426308	1876633726	3322294382	3344862344	468646025
B4DWS9	High	cDNA FLJ57640, highly similar to Serpin B5 OS=Homo sapiens OX=9606 PE=2 SV=1	48	11	204	1	287	32.4	6.54	0	9997094.84	0	0	42625104.65	80665414.54	87146589.87	140251942.7	46013794.44	53317710.68	21074122.83	0	98222162.23	16737848.83	0	0	331704187.1	176916359.3	0	85585519.72	0	0	0	0	0	0	12401198.7	0	0	2165011.055	11320406.96	0	408203146.5	0	197787853.6	19504123.01	21254962.18	190574266.9	197355106.5	49669948.17
O75309	High	Cadherin-16 OS=Homo sapiens OX=9606 GN=CDH16 PE=2 SV=1	34	17	140	17	829	89.9	4.96	311089654.8	387779755	81130116.64	353924217.6	171537790.8	115842368.6	324398899.1	25794870.74	262448597.7	258635987.4	1363105629	332513893.2	333085854.7	510451222.4	294289763.4	382767183.2	109376145.5	389856990	127447095.6	105081622.5	444955438.8	17536677.34	138716613.5	443921860.6	124818500.6	139371034.3	575178062.3	17878353.1	203908733.5	74413559.61	130709611.9	1759023456	1556387980	1264729786	1123308384	211346061.4	170081036.1	252982918	253407910.7	209198692.6
B4DL86	High	6-phosphogluconate dehydrogenase, decarboxylating OS=Homo sapiens OX=9606 PE=2 SV=1	33	13	462	2	429	47.4	6.47	0	9932792.11	0	0	0	0	0	0	0	17495026.02	20970359.69	0	0	0	0	0	0	0	0	0	0	0	4114597.593	8833874.16	0	0	15492284.52	8454660.933	0	0	0	312444697.6	15533308.57	24097623.5	4542809.677	0	0	17387300.78	9424492.825	0
A5YRU5	High	MUC1 isoform Z-LSP OS=Homo sapiens OX=9606 GN=MUC1 PE=2 SV=1	38	9	986	9	282	30.4	6.79	8391597028	18554803335	2740395541	1307357271	4991031819	1532050698	1149148827	3044722462	8152254147	7361938518	7542607558	5794317223	4281771352	918464086.8	13923582854	16239664611	4747605253	5412751272	9703225427	2079289281	3539823913	255357342.4	2360937203	1009225215	3772903579	1264041767	2942313911	3768512410	3682112418	2008781236	5257492321	4460512408	2127771139	8854250875	5312703714	10802702561	5641875959	10016771699	9779869752	2477467516
P35237	High	Serpin B6 OS=Homo sapiens OX=9606 GN=SERPINB6 PE=1 SV=3	50	15	158	14	376	42.6	5.27	171261788.7	286660713.4	267617261.9	1058339089	204914346.2	152834540.4	180678869.7	166083550.7	49444632	24792466.08	310366403.4	136540174.7	231641610.8	185251353.3	439885224.7	568545937.6	678409930.6	913632823.8	260863312.7	273047120.5	104061659.6	3816291.643	28969347.28	96605050.62	363515983.7	151172036.5	553557695	196040301.2	21094686.11	114116907.6	387986129.2	488775763.7	4097588.582	871247321	30703944.66	741960281.6	1522207307	540708916.4	506927587.2	462602462
C9JI87	High	Voltage-dependent anion-selective channel protein 1 (Fragment) OS=Homo sapiens OX=9606 GN=VDAC1 PE=1 SV=6	75	13	792	1	183	20.3	7.33	0	31821123.69	0	20956342.27	0	9437796.407	0	18531201.8	0	20949960.29	85896526.76	16012890.12	105209715.4	36173449.36	41015205.86	26611214.72	0	0	78422006.65	52884337	10572633.55	0	0	0	12702367.15	0	0	0	4658588.654	0	56192880.92	11401154.97	6280397.948	31977702.35	0	0	42610462.23	10159992.32	13454144.82	0
P16403	High	Histone H1.2 OS=Homo sapiens OX=9606 GN=H1-2 PE=1 SV=2	42	17	334	3	213	21.4	10.93	0	0	46862214.06	2619001.714	73248688.76	30773021.35	267929072.6	0	0	26541448.15	0	5534461.983	0	0	0	0	0	0	0	23135169.78	0	8184621.907	29058412.02	76741143.32	18982166.64	2672384.737	34457857.51	35839496.98	0	353492.8773	10516440.93	0	51702118.26	24502526.35	13372540.89	0	22539095.36	438522.787	774629.3356	33049360.18
P42685	High	Tyrosine-protein kinase FRK OS=Homo sapiens OX=9606 GN=FRK PE=1 SV=1	51	20	191	2	505	58.2	6.67	17965406.05	8146427.132	21072144.21	0	13470181.76	0	0	9313985.002	0	24563783.19	0	15367089.42	7096319.806	0	0	8596682.424	0	0	9573451.734	0	0	0	6922119.564	0	0	7286746.053	0	5532128.162	0	0	0	0	7276271.605	0	0	44708424.84	0	25181163.58	16768442.45	0
B4DQE1	High	Annexin OS=Homo sapiens OX=9606 PE=2 SV=1	38	12	89	2	393	43.8	6.64	0	0	25220561.81	7071095.973	10932506.02	11756665.55	0	54087579.54	0	68751812.23	0	0	7416658.413	0	35935218.6	0	18138695.21	0	0	67989944.31	7329365.92	0	0	0	12066932.76	0	59109927.33	248381075.5	0	0	30063756.75	0	0	104881785.7	0	2990706.541	19090970.85	22080683.38	26016926.31	0
E9ABI2	High	MHC class I antigen (Fragment) OS=Homo sapiens OX=9606 GN=HLA-A PE=3 SV=1	40	10	136	2	273	31.7	6.71	146162813	0	104754497.4	0	0	131290925.3	0	0	11454699.83	0	0	0	200876399.2	13711090.01	0	0	9390092.067	0	0	1173794628	0	84759101.43	589994849.4	5097019.87	6447565.977	0	1071484419	0	13546876.01	0	2412245174	735701431.4	206483081	51433224.23	395166265.6	0	0	0	754293079.9	0
Q6ZRM8	High	cDNA FLJ46245 fis, clone TESTI4020596, highly similar to Homo sapiens calpain 5 (CAPN5) OS=Homo sapiens OX=9606 PE=2 SV=1	25	15	178	15	680	77.3	7.5	229165751.9	562372955.9	231318051.4	989168909.9	263433212.9	73770549.88	109655514.3	131014175.5	553109345.5	242862335.1	383559450.5	129557115.9	628082042	27287956.98	450043750.9	380465711.9	43041302.44	512021159.1	323996223.5	289591897.5	213000637.7	0	85375311.02	70620834.63	171397189.7	161986281.4	336248912.3	371318084.2	202803178	309715382.3	1427121827	336459524.9	46596340.21	434169372.7	77140070.14	728456559.3	331301571.5	698001496.2	694377672.5	206259479.5
C9JQS9	High	Propionyl-CoA carboxylase beta chain, mitochondrial OS=Homo sapiens OX=9606 GN=PCCB PE=1 SV=1	43	16	101	16	559	60.7	7.97	286940598.8	523459384.1	512442056.1	280310873	516577816.5	102613112.3	2999820.558	582239944.2	59193250.05	146020344.3	199943395.8	141853976.9	138211735.3	33570999.79	193940552.8	303849303.1	13179019.52	158769452.8	95087655.57	465299195.7	62171401	85511216.46	166570234.9	14468023.1	62673549.84	14135801.21	591772866.4	82172394.33	30640871.96	131459250.3	851982832.7	1506029615	10631817.82	500276881.3	54587993.36	106049472.4	902340458.3	174366994.9	181052359.2	633364067.5
Q05639	High	Elongation factor 1-alpha 2 OS=Homo sapiens OX=9606 GN=EEF1A2 PE=1 SV=1	28	12	1094	2	463	50.4	9.03	0	9228069.678	0	82143072.76	337996913.9	0	0	2373925.202	0	0	0	0	9477503.626	7576773.545	0	3214757.921	0	88622742.78	8002214.811	0	3570179.569	0	0	0	8361291.566	0	0	1452856.575	0	0	0	0	3577073.407	37683536.6	0	19680576.12	8355318.694	12958099.25	13619307.95	0
O00194	High	Ras-related protein Rab-27B OS=Homo sapiens OX=9606 GN=RAB27B PE=1 SV=4	50	11	215	9	218	24.6	5.52	220189930.3	598644623.1	801895893.3	2659338184	2913263776	60557294	94698923.93	246961004.7	87210770.05	432751092.4	31139901.96	275209142.1	295973800.8	81732511.46	190565035.5	563613734.9	370031897.1	3275531194	165127226.9	190018210.5	68943200.4	6531443.592	36202741.04	0	62208444.61	137614419.1	167259707.8	1060213980	31933614.97	226967943	1317707835	1972478699	9383013.522	279224036.5	11637149.41	2465081543	1457018500	768792146.6	766922929.3	4644489137
A6XND9	High	Beta-2-microglobulin OS=Homo sapiens OX=9606 PE=2 SV=1	66	9	620	1	101	11.7	6.3	10918693.83	34587625.4	36362422.1	22446343.81	103022783.9	14542626.58	53271101.5	0	16590492.61	66786048.4	4703190.522	0	6693513.703	6620733.776	0	0	28141881.36	0	9835398.972	65298963.83	39192473.42	0	0	0	0	90471649.5	25310566.1	0	12855804.1	0	0	0	0	110359420.5	0	0	119707633.5	55929472.71	53071600.14	85537529.34
Q9NR45	High	Sialic acid synthase OS=Homo sapiens OX=9606 GN=NANS PE=1 SV=2	42	11	85	11	359	40.3	6.74	95493294.27	180630150.8	324814040.7	1323267226	230946994.6	72803087.02	138448057.8	358700870.8	30912427.38	11936655.78	129546385.3	30251184	165528045.3	66392279.07	378288216.2	254089466.2	121049599.4	771863781.9	42768799.54	305055533	74886438.82	54202405.52	105180639.3	0	179784930.7	67355199.1	75254939.81	109113785.1	11214799.04	28243293.45	463825348.2	672652147.6	17947450.58	304005257.3	26265481.13	799770703.1	598446864.5	704993394.6	704957908.9	153465442
O14950	High	Myosin regulatory light chain 12B OS=Homo sapiens OX=9606 GN=MYL12B PE=1 SV=2	51	8	141	1	172	19.8	4.84	0	0	118539103.5	23426614.05	10313857.57	71758817.89	0	73245223.74	0	0	0	0	0	0	23300064.34	0	0	33463294.71	32368654.67	0	35758647.58	0	122726421.5	0	92139179.14	13453561.86	4583919.753	194581588.8	0	22669421.02	0	47484756.76	0	275113371.5	47186629.56	14793478.84	9794520.992	51077240.15	52934011.97	93530537.2
A8K5C5	High	cDNA FLJ77534, highly similar to Homo sapiens membrane protein, palmitoylated 5 (MAGUK p55 subfamily member 5) (MPP5), mRNA OS=Homo sapiens OX=9606 PE=2 SV=1	37	18	116	18	675	77.3	6.07	230420532	605784560.9	296328336	356044873.3	220534821.8	36735137.48	131867644.9	99395459.81	68486804.92	62410319.95	194816032.1	81091595.15	301872964.3	32920304.32	274067654	446146880.9	179402697.4	338122920.8	93700611.37	390270058.9	183059780.8	85765550.97	92589154.58	38097793.12	29760957.44	48216095.56	3357115885	188006277	51328851.27	215228714.6	419902184.2	1669030613	30315796.11	73349216.64	70466557.64	388022712.9	337668168.1	249405180.9	254702671.2	391595079.2
D6RB85	High	Calnexin (Fragment) OS=Homo sapiens OX=9606 GN=CANX PE=1 SV=1	60	11	185	1	144	16	4.74	0	11636125.95	20835170.27	8299235.724	37381094.75	0	0	65438798.54	0	0	0	0	7444175.81	6397574.009	14873549.1	7846549.736	0	12622966.09	7486007.771	0	4211994.595	0	0	0	168470944.2	6583685.128	0	184715449	0	0	0	0	0	0	0	16654596.08	0	8877664.298	10834457.26	11916004.26
B2R7Y0	High	cDNA, FLJ93654, highly similar to Homo sapiens serpin peptidase inhibitor, clade B (ovalbumin), member 2 (SERPINB2), mRNA OS=Homo sapiens OX=9606 PE=2 SV=1	39	12	79	1	415	46.6	5.64	0	17802461.14	0	11949437.59	72272584.91	0	0	78905370.19	0	27480885.14	0	0	0	0	45546894.05	0	65815621.32	0	0	0	0	0	22871928.67	0	0	0	0	0	0	0	26821788.65	0	12534975.22	0	14169678.84	10325328.25	0	64563034.26	64339250.79	0
Q9Y5K6	High	CD2-associated protein OS=Homo sapiens OX=9606 GN=CD2AP PE=1 SV=1	30	16	108	16	639	71.4	6.4	545619968.5	696861890.8	224229704.9	700614166	394510643.8	621255928.6	543626441.1	205281986.6	333759104.3	428197037.8	823919106.8	267813293.3	609970165.4	158534033.1	500591583.8	923156411.5	120982860.6	588808915.4	81682122.89	391782724.1	324706545.4	85653371.24	153803777.6	69776732.61	602886871.1	136110518.9	91359748.85	977942074.9	244082570	140588816.5	729814447.9	2914612304	239205160	773927130.2	195374986.4	616135775.7	576753467.2	497607572.3	556309965.6	505615439.7
O43776	High	Asparagine--tRNA ligase, cytoplasmic OS=Homo sapiens OX=9606 GN=NARS1 PE=1 SV=1	30	15	135	15	548	62.9	6.25	215057223.4	276959064.1	415358020.7	1108008907	395929467.4	210517374.5	112893750.3	367252697.7	94613960.9	259694439.9	427333982.3	97062696.39	391216794	158646535.1	520371228.8	632832762.9	867641696.9	702848372.8	330360539.3	115671322.1	343968661.7	105062607.2	316428001.4	5953223.65	166973282.6	92627954.45	187755939	247030264.6	37577106.72	169520914.9	436929237.3	496195576.3	315403699.2	781055478.7	55944553.73	591120883.7	541160664	782950668.7	767102988	1031889770
Q12923	High	Tyrosine-protein phosphatase non-receptor type 13 OS=Homo sapiens OX=9606 GN=PTPN13 PE=1 SV=2	11	22	59	22	2485	276.7	6.42	291117714.7	715102246.4	420014704	454622505.6	746054749.1	176728732.4	22446926.18	141320118.8	85858662.8	62010942.16	357883593.3	45803855.87	134672033.3	24275666.15	183641467	492612916.8	360117519.8	133696239.1	169217062.6	291545890.7	50542400.38	15264551.02	104184682.4	59504738.31	323209590.6	35072185.57	173839573.9	240659433	87807100.92	87511244.28	902595672.2	557890236.4	81645023.32	717702489.5	6484269.783	345278992.2	434358632.3	262981627.8	281289031	1302788028
E9PKP4	High	Macrophage colony-stimulating factor 1 (Fragment) OS=Homo sapiens OX=9606 GN=CSF1 PE=1 SV=1	52	6	115	1	113	13.2	5.25	0	0	0	0	0	4809576.415	0	0	41267503.79	0	18842905.39	0	0	11177082.37	0	5310566.929	71569831.15	8764885.722	0	52609151.62	77163361.7	9667439.26	34134884.12	33456379.03	0	33630346.61	7161639.636	0	44373069.39	0	224526487.5	39085632.81	90191659.24	394779039.6	129465565.6	0	0	0	0	6873972.171
S6C4Q9	High	IgG L chain OS=Homo sapiens OX=9606 PE=2 SV=1	35	9	3003	1	217	22.8	6.76	37484633.25	0	0	0	23616155.18	0	0	0	0	0	156475739.2	134327253.5	0	124869723.3	7690248.623	8286377.744	0	10554618.21	0	53314813.2	33767651.14	0	19284603.02	72158663.77	0	19095220.59	207061350.8	0	245744583.3	18800676.24	0	0	299550786.3	0	188515894.7	0	0	0	0	0
A0A5C2H0H1	High	IG c1570_light_IGKV3-11_IGKJ3 (Fragment) OS=Homo sapiens OX=9606 PE=2 SV=1	77	6	565	1	107	11.7	8.5	0	0	0	0	0	0	0	0	0	0	0	5577408.238	0	16506020.71	0	0	51657389.99	0	10569862.6	7641978.355	0	9593105.821	5660472.954	21790615.59	0	126376721.6	44695271.74	8707656.676	35579025.55	0	31645104.76	39946080.56	25564595.34	0	3428929.685	0	0	0	0	96875265.99
Q5SX86	High	Rab GDP dissociation inhibitor (Fragment) OS=Homo sapiens OX=9606 GN=GDI2 PE=1 SV=1	68	12	266	1	155	17.8	9	0	5010467.983	0	0	0	0	0	3314074.824	0	66244219.04	0	0	0	0	0	4049970.051	77762225.34	18558175.25	0	32412021.82	7841668.395	0	0	0	5107015.917	0	0	15347964.83	1862434.771	0	60647407.05	117037682.4	7486754.087	0	2320505.299	3385509.94	114991224.1	7204880.933	9414103.566	0
A0A5C2GTM2	High	IG c1139_light_IGKV3-20_IGKJ4 (Fragment) OS=Homo sapiens OX=9606 PE=2 SV=1	53	7	1881	1	110	11.9	8.97	0	0	0	21613280.28	0	0	0	0	0	176584235.4	0	0	0	234617587	0	0	0	0	13770606.98	54419321.5	0	39162222	43741686.37	18161743.88	0	59481226.64	48592259.96	237605237.7	0	4042269.136	103550404.3	76312146.45	251331045.3	0	232296193.4	0	0	3378584.3	0	130452832.8
A0A5C2GXK2	High	IG c368_light_IGKV2-30_IGKJ2 (Fragment) OS=Homo sapiens OX=9606 PE=2 SV=1	47	6	244	2	112	12.4	7.97	0	0	0	0	0	0	0	8740080.185	6704766.832	0	0	0	0	9943277.931	0	0	0	0	0	0	9381862.72	24443813.05	0	335361785.3	0	6897992.912	27642391.81	0	240567608.9	7289364.716	0	23869171.45	70946497.9	0	10623283.19	0	3574563.346	0	2126489.281	0
A8K8F9	High	Phosphoinositide phospholipase C OS=Homo sapiens OX=9606 PE=2 SV=1	25	12	93	12	756	85.6	6.7	342463749.4	323337523.2	536803977.3	466907433	310550192.1	75528818.41	73399875.91	286494188.4	162864052.3	76041877.45	176544640.7	71949323.24	410837378.6	73063349.61	324256279.7	483813231.1	1089105231	204808627.8	134952925.1	434163672	182754902.9	170660339.9	81708328.42	25271597.39	100219219.1	95128638.15	313791566.4	69673517.59	88249225.71	162459379.9	37302885.02	387247495.6	106884475.2	766304467.5	153456639.5	251321228.8	111141897.2	446150313.5	431148880.2	1085937959
O60656	High	UDP-glucuronosyltransferase 1-9 OS=Homo sapiens OX=9606 GN=UGT1A9 PE=1 SV=1	23	9	125	2	530	59.9	7.9	7455964.283	23260988.11	18121982.6	51369361.58	0	0	0	0	0	0	13635714.67	0	0	0	8986252.573	16136640.02	0	0	0	0	0	0	0	0	5764485.418	0	0	0	0	55859220.06	0	0	0	0	0	0	38128097.75	7525654.259	5620803.464	0
Q8N9U0	High	Tandem C2 domains nuclear protein OS=Homo sapiens OX=9606 GN=TC2N PE=1 SV=2	36	14	34	14	490	55.2	9.19	10192602.8	124884513.3	428610829	690402146.8	134084902.2	42714496.42	17678674.51	34016755.79	7538029.993	293842119.2	54975425.82	32489128.87	73760322.43	14501190.91	18663570.19	83767328.39	211155205.3	1046257616	8454203.879	164683271.4	0	19842746.81	2714630.158	1582097.283	100464384.6	16888425.85	193822743	245132967.5	36179001.16	8129030.4	127014032.1	704162994.5	0	536722410.6	0	847171426.3	213348545.7	187914881.6	206932251.2	712166097.1
B4DTH2	High	cDNA FLJ61165, highly similar to Fibronectin OS=Homo sapiens OX=9606 PE=2 SV=1	31	8	114	2	337	37.9	5.52	13287725.72	78575577.74	0	45841023.22	42332699.48	9098711.519	2724602.393	0	0	47894487.24	15393542.63	0	13670361.66	0	11974404.28	4679203.14	0	20760795.59	22317506	90707152.74	20927686.2	0	0	0	5958477.204	190201151.2	0	13042908.67	0	4169570.921	511669640.4	354642228.1	0	0	11072487.19	8811798.507	58817280.89	0	5586857.128	0
A0A5C2G9K4	High	IGL c2368_light_IGKV3-15_IGKJ4 (Fragment) OS=Homo sapiens OX=9606 PE=2 SV=1	45	3	377	1	107	11.4	7.97	28662611.89	11946968.18	128636498.1	36342668.32	509928895.4	0	0	47497138.33	77167172.2	0	13891859.07	5255771.552	0	56901446.13	20139681.3	0	27513942.54	28652695.74	16630447.87	148882750.6	33683046.84	43891276.87	11113819.67	311656107.4	9186649.07	65997434.67	55881469.35	15106662	333728688.4	18964854.06	221662205.8	115847108.2	209859114.3	204828597.7	38436500.34	10603796.45	280639959.2	0	0	235009645.4
A0A5C2GV10	High	IG c409_light_IGKV3-20_IGKJ1 (Fragment) OS=Homo sapiens OX=9606 PE=2 SV=1	67	7	1685	1	108	11.8	6.57	0	0	0	0	0	0	0	0	0	0	0	0	0	350283109.5	0	0	0	76757780.02	0	119402473.3	51003537.1	204704927.1	0	230663593.2	0	82469485.77	176860785.7	0	245488369.6	12631168.26	0	0	80445291.19	0	46871596.48	14366553.01	0	0	0	0
A0A0S2Z4G7	High	Nucleophosmin (Nucleolar phosphoprotein B23, numatrin), isoform CRA_f (Fragment) OS=Homo sapiens OX=9606 GN=NPM1 PE=2 SV=1	32	7	51	7	265	29.4	4.61	16284141.4	31944768.67	454818533	586927042.8	806291550.8	73973006.04	311763084.7	180264127.2	81223652.51	200271648.1	152291525.7	60370321.26	117815218.2	40532648.4	56633238.99	54027365.04	242953146.8	110287064	119431874.1	277894540.5	46633415.61	36064492.75	507637905	71016898.06	191575991	55820866.57	247702304.6	264379689	51580112.68	45371166.53	311303751.2	929916889.6	40100115.36	461543927.2	95689059.64	34617782.23	1148493099	88235539.83	151767651.8	504723074.4
O60568	High	Multifunctional procollagen lysine hydroxylase and glycosyltransferase LH3 OS=Homo sapiens OX=9606 GN=PLOD3 PE=1 SV=1	24	14	56	14	738	84.7	6.05	159326897.5	38180327.91	574849489.1	444999221.3	99920317.76	68656019.96	96513896.8	226427913.3	88230737.18	260870887.3	571811801.4	391388863.9	350936650.9	369030979.6	302242425.7	1130140451	262292072	285631834.9	337272848.3	475054133.5	635214854.5	17472067.23	532165597.8	518660173	6780794.142	255633830.4	220933522.2	376321644.1	416214158.6	94350884	369292619.5	1969135574	291132160.3	1431387139	823330283.4	550072200.9	536142261.2	456012156.9	425000489.8	720566844.7
Q569I7	High	Uncharacterized protein OS=Homo sapiens OX=9606 PE=2 SV=1	26	4	3158	1	189	20.7	5.27	32836388.16	20650385.71	0	0	45210963.95	0	17616134	67550629.08	0	0	11686834.75	53945577.39	0	90313978.41	227489917.2	135719733.2	0	148444723.4	165195740.1	53673785.73	141473006.5	0	36807355.79	0	0	24916842.99	102343237	51123020.67	26292114.12	0	0	0	57216994.22	24439345.85	48760457.32	16054747.78	23505652.61	27272687.9	26934074.6	0
O14841	High	5-oxoprolinase OS=Homo sapiens OX=9606 GN=OPLAH PE=1 SV=3	17	16	84	16	1288	137.4	6.58	142943290.3	86599600.74	323976505	726489351	344431997.6	139915416.4	28471514.79	130322343.9	61873115.71	85704499	503200367.1	25294677.81	307034066.8	57586504	463754689.9	317601409.7	154896208.9	250690852.4	92790663.38	152482265.4	182844099.5	205267392.6	53884059.17	21456809.84	42602176.78	72804468.17	212810775.9	115988521.7	20467339.42	71759490.53	2693237756	1642807498	56745683.95	451021880	24805034.31	251694636.6	170378227	261863054.8	729542583	461803089.7
A0A5C2GYP9	High	IG c870_light_IGKV2-28_IGKJ2 (Fragment) OS=Homo sapiens OX=9606 PE=2 SV=1	52	7	290	2	112	12.2	7.12	0	0	29930712.93	0	0	0	0	132851816.2	0	49289768.16	0	0	21880211.81	0	8296956.779	0	54228337.73	6963542.779	34701079.24	0	0	90413072.73	22706591.78	21996197.9	0	0	54500310.42	0	83334222.43	0	0	0	66503544.53	0	13467840.86	0	0	4511236.244	4476534.22	0
B4DG47	High	cDNA FLJ56967, highly similar to Adapter-relatedprotein complex 1 beta-1 subunit OS=Homo sapiens OX=9606 PE=2 SV=1	32	10	62	1	502	54.2	4.65	11999263.01	4619192.935	0	43468191.68	21432135.66	24937335.49	0	4695372.57	18420485.12	10661807.02	13584553.7	0	0	0	17894496.71	20853670.61	0	12683809.22	0	26101996.8	0	10129869.31	8271054.181	12564442.27	11529898.77	0	0	0	0	20429266.07	0	0	0	0	0	13337355.65	0	30316882.07	0	0
Q9ULI3	High	Protein HEG homolog 1 OS=Homo sapiens OX=9606 GN=HEG1 PE=1 SV=3	6	6	62	6	1381	147.4	6.18	204646151.8	207773977.3	22877507.54	55673856.54	0	104093959.5	402775326.3	34534454.3	569168514.6	338741283	180333656.9	128937102.9	190891134.2	29294335.95	20835875.32	20571500.02	469447086.9	69854792.53	110988317.1	575582922.5	155853614.3	72074455.64	35533462.91	102120416.9	23227977.18	147128867.6	128895326.5	81778790.29	2836656.304	533307312.2	138527476.4	942875618.3	699486514.8	1213374759	104579994.8	550340698.7	63638497.74	0	11698016.16	942312347.5
B2R5G8	High	Serum amyloid A protein OS=Homo sapiens OX=9606 PE=2 SV=1	69	9	68	2	130	14.8	8.98	0	0	0	0	7698223.672	3193694.208	22354989.2	0	0	0	0	0	9133035.4	3597972.992	0	13397033.69	57311922.31	43141835.9	0	11972723.18	5787345.178	416255789.8	0	0	0	0	0	7478222.135	0	180004407.2	0	0	0	0	3542593.352	8618847.596	107040386.5	17847590.99	15157110.74	10840043.96
A0A024R5M9	High	Nuclear mitotic apparatus protein 1, isoform CRA_a OS=Homo sapiens OX=9606 GN=NUMA1 PE=4 SV=1	8	13	30	13	2101	236.4	5.8	16865591.74	33678994	0	94187794.26	57317214.86	6580419.822	0	117497197.6	10412798.51	0	31483369.47	1971666.85	32747370.93	84491110.63	165005224.9	33355817.89	19962201.25	13106818.54	13526416.13	116546848.4	131907186.8	18217837.26	90609537.7	112255514.7	91772117.78	114432187.6	6518766.934	104810472.6	46962598.71	37409828.37	6841068607	62761662.74	28684343.63	535915183.3	104641745.1	25928009.51	191879439.1	72224410.29	89690186.68	0
B3KM75	High	cDNA FLJ10429 fis, clone NT2RP1000413, highly similar to Nck-associated protein 1 OS=Homo sapiens OX=9606 PE=2 SV=1	64	10	52	1	234	27	5.8	0	16868892.19	0	27569714.03	7604275.793	0	0	29177544.51	7550571.715	24399831.79	13428098.63	0	8272251.585	0	39711396.38	10192977.17	32306196.55	19968514.56	23350844.77	25065237.18	4665036.531	0	0	0	0	0	0	0	0	0	26220557.54	110324814.3	0	0	0	8610915.224	0	16301245.5	19720579.89	0
P62879	High	Guanine nucleotide-binding protein G(I)/G(S)/G(T) subunit beta-2 OS=Homo sapiens OX=9606 GN=GNB2 PE=1 SV=3	18	7	513	1	340	37.3	6	0	155425565.4	0	71501633.77	129813358.6	58618861.91	0	111149643.9	0	0	115120190.1	0	153947082.1	0	115933032.6	107935144	0	0	0	0	0	0	0	0	86564315.93	0	0	444556549.6	0	0	157008393.3	0	0	0	0	0	86814578.18	56068217.13	67956634.41	0
A0A5C2GVM3	High	IG c846_light_IGKV3-20_IGKJ4 (Fragment) OS=Homo sapiens OX=9606 PE=2 SV=1	67	5	300	1	108	11.6	7.96	0	0	34324428.99	0	0	0	10877963.99	0	15026115.52	9026613.904	43498355.36	0	28597060.31	78887715.73	8577950.425	0	61622724.84	10954688.04	47992897.83	127271958	77566996.18	88767168.67	17314196.53	50934248.1	14389374.53	114942544.7	140365702.6	128497361	123498383.3	21119391.8	145180648.5	0	156952046.1	227990831.2	91445343.66	0	0	0	0	77195915.98
A0A5C2G499	High	IGL c4121_light_IGKV4-1_IGKJ5 (Fragment) OS=Homo sapiens OX=9606 PE=2 SV=1	54	5	560	1	113	12.5	5.36	0	0	0	3205028.998	0	0	4233923.629	0	32731380.44	0	0	10047876.01	15048189.55	70312770.97	2423566.646	0	0	0	0	12724282.95	7529327.216	0	0	0	0	52285272.14	115865751.3	4150840.553	49379849.81	5729740.479	0	0	0	0	35886819.49	3805465.09	0	6839860.632	0	0
A0A5C2GZ59	High	IG c948_light_IGKV4-1_IGKJ1 (Fragment) OS=Homo sapiens OX=9606 PE=2 SV=1	48	4	521	1	113	12.6	7.96	1938736.155	0	0	0	479589112.1	10348040.27	0	7628858.633	0	0	0	0	0	16541003.89	2815638.894	0	0	0	117384085.5	0	44344407.8	0	0	9414070.117	0	2036890.902	51226103.67	0	16673419.6	0	0	0	0	0	5063134.949	2984741.602	0	6184816.69	2491951.86	0
A0A5C2G546	High	IGL c2677_light_IGKV4-1_IGKJ1 (Fragment) OS=Homo sapiens OX=9606 PE=2 SV=1	63	6	412	1	113	12.5	7.93	0	0	18838083.63	30593432.03	0	0	0	0	0	0	7196905.256	22986659.53	0	0	0	16186960.62	11679049.28	0	0	0	0	0	5651104.981	5053524.864	6642484.96	9408710.175	23369093.58	0	17261364.74	0	212293584.7	43276199.68	0	118217160.5	19129413.03	0	0	0	2640583.168	25215571.87
B4DLR8	High	NAD(P)H dehydrogenase [quinone] 1 OS=Homo sapiens OX=9606 GN=NQO1 PE=1 SV=1	53	11	60	11	202	22.8	8.5	1532466528	149451229.8	179764664.9	76972421.56	146583525.1	36526126.05	70974631.3	21063789.77	12360162.8	45065378.31	67589127.75	0	8960059.174	17731623.91	63533305.84	248119094.4	145661555.8	81375132.93	55159695.6	89722239.93	23566325.83	18919595.57	8300602.475	4622716.549	43366728.72	17461124.39	109592736.7	6396854.124	2671761.033	85593362.91	59296747.29	155612389.5	10400766.66	253186660.8	6611247.198	305720826	223111040.7	112410111.6	133307132.4	31166967.94
P41091	High	Eukaryotic translation initiation factor 2 subunit 3 OS=Homo sapiens OX=9606 GN=EIF2S3 PE=1 SV=3	31	11	52	11	472	51.1	8.4	31741385.8	51730061.82	174724751.9	365312762.8	151653290.3	42022088.47	67567312.76	301570481.2	30199684.5	19157322.45	199508467.8	21112618.66	132416162	31797004.37	320769971.2	236751000.3	205583110.4	244756305.4	98142097.49	99003145.45	85516143.09	4464974.619	89192145.05	24779382.92	151480260	49147999.5	163060963.8	209749553.6	197858250.9	22794933.34	327199860.9	610373524.5	56183506.1	2257329276	26068164.08	236147384	207811934.7	262315734.3	202254068.2	648120833.8
Q14532	High	Keratin, type I cuticular Ha2 OS=Homo sapiens OX=9606 GN=KRT32 PE=1 SV=3	20	11	269	4	448	50.3	4.84	8738394.811	26038990.75	151159097.6	0	950850989.1	5931608.793	0	0	0	752522710.9	0	0	0	75881512.04	0	0	0	0	0	0	0	20717165.51	0	0	14229873.03	0	7157534.058	8058276.226	0	13199598.92	15573018.64	155666947.6	16601224.06	0	0	280709080.8	91752388	49992801.61	0	0
A0A5C2GU43	High	IG c273_light_IGKV4-1_IGKJ1 (Fragment) OS=Homo sapiens OX=9606 PE=2 SV=1	54	5	366	1	113	12.5	7.12	0	0	257624952.2	0	7262098.291	0	0	0	13890897.01	0	0	15970737.62	0	48594856.12	0	0	0	0	15675978.09	16054362.05	28092163.75	0	0	45345502.43	0	79033608.77	22887519.46	0	45038388.71	12391952.33	76528075.11	0	16938994.84	22466865.76	7686009.877	0	0	0	0	0
A0A5C2GRK2	High	IG c7_light_IGKV3-20_IGKJ5 (Fragment) OS=Homo sapiens OX=9606 PE=2 SV=1	91	7	178	2	110	11.9	7.96	19610168.4	0	0	0	0	0	14807849.3	7746780.682	0	10963706.06	0	0	0	14652611.51	22963687.97	0	0	0	8220534.163	35620721.54	24227726.74	55710251.47	13991614.06	62695914.16	14190645.84	7547192.042	44488574.04	4642254.9	9667174.93	12881036.8	31690163.05	614159275.3	12425602.6	0	0	0	0	0	0	0
A0A5C2GKC6	High	IG c262_light_IGKV3-20_IGKJ1 (Fragment) OS=Homo sapiens OX=9606 PE=2 SV=1	62	5	1681	2	107	11.4	7.97	0	7468834.594	0	0	11488456.86	0	0	14132392.02	11613556.13	46517944.59	0	0	0	64988356.2	0	0	0	16395719.63	0	57633428.21	0	0	20318669.25	10570568.46	0	73270089.57	0	0	0	0	48223281.42	0	30541974.67	36429844.07	40936984.76	0	0	4936697.5	4057492.134	0
P27169	High	Serum paraoxonase/arylesterase 1 OS=Homo sapiens OX=9606 GN=PON1 PE=1 SV=3	36	8	54	8	355	39.7	5.22	21721799.12	2500343.047	58585774.13	6311231.095	287421785.7	253436957.2	39646203.57	52996508	5189467.359	173441497.3	28647935.38	19107086.55	3812191.819	26014446.6	25249586.19	74406143.57	13340808.21	39917575.02	14177361.46	113143851.2	72014992.1	142797023.6	40389412.61	6985360.183	164768845.9	114681867.3	15923050.16	238320943.7	6279119.788	942885738.7	54517286.93	167819499.7	5336482.606	173526127.6	19308845.49	0	94575803.36	7098122.849	24093779.29	315087893.9
A0A5C2G719	High	IGL c234_light_IGKV3D-20_IGKJ1 (Fragment) OS=Homo sapiens OX=9606 PE=2 SV=1	46	6	1668	1	109	12.1	8.5	0	0	1264490697	0	47251224.41	0	0	0	0	7865004.928	0	9637165.013	0	0	0	0	72274373.09	0	35725334.27	392036805.5	0	0	6510848.993	12317732.8	56275638.76	0	531701439.6	47813108.73	0	0	0	1713847732	62106326.53	3780034867	16140406.44	0	44002737.98	0	0	1511928408
A0A5C2FYC0	High	IGL c1889_light_IGKV3-15_IGKJ1 (Fragment) OS=Homo sapiens OX=9606 PE=2 SV=1	38	3	322	1	107	11.6	8.5	2675199.728	6432598.513	0	0	7860774.671	0	10463979.23	0	0	0	0	4518035.163	0	12194016.63	0	0	0	0	0	13600840.48	0	0	0	70543030.66	7659868.92	15771856.6	7503775.594	0	45885836.39	13574183.24	0	8599133.845	47898213.88	21315587.53	16475717.48	13872155.24	0	3868754.536	0	0
O95394	High	Phosphoacetylglucosamine mutase OS=Homo sapiens OX=9606 GN=PGM3 PE=1 SV=1	27	13	68	13	542	59.8	6.25	240911342	259159389.2	132369187.9	1329643104	871859184.4	14534813.52	4116686.494	73321722.54	0	47538634.72	102990897.9	180561314.1	119083111.6	22056163.68	79072604.49	179304671.5	987813365.5	831043288.1	222998425.3	842469886.8	69187782.64	33305558.43	9179505.342	0	22990257.46	29124004.01	301046433.1	25947828.7	7631213.791	34681552.37	524081064.4	878591270.2	6177758.546	1771912242	3013414.592	975284046	467172757.6	242816510.3	245519290.6	3308621089
A0A5C2FZ03	High	IGL c497_light_IGKV1D-17_IGKJ1 (Fragment) OS=Homo sapiens OX=9606 PE=2 SV=1	58	4	75	1	107	11.7	9.2	0	0	31851987.95	0	0	0	0	0	0	0	0	0	0	36885532.92	0	0	0	27835066.36	0	0	0	3675204.073	0	8422674.858	0	9739421.633	27442169.49	0	34112769.21	0	0	0	13467938.11	40163757.1	6320395.043	0	7208919.062	13261054.18	16374692.38	0
A0A5C2GV25	High	IG c633_light_IGKV4-1_IGKJ4 (Fragment) OS=Homo sapiens OX=9606 PE=2 SV=1	54	6	333	2	114	12.5	6.57	119151655.3	10342786.3	0	0	0	15130650.49	0	12454399.7	0	0	0	0	0	0	7066088.849	0	7411474775	43971219.34	55405786.79	0	0	0	27895123.91	17618699.78	19070322.63	0	0	11744714.04	73376084.88	0	146092172.6	2089025080	1785790.353	7264728542	1570253.018	0	94170372.46	4868028.504	4325927.391	0
A0A5C2FUK0	High	IGL c264_light_IGKV1-5_IGKJ3 (Fragment) OS=Homo sapiens OX=9606 PE=2 SV=1	61	5	286	1	106	11.5	8.46	0	0	498378700.2	0	7314319.001	0	32966654.26	0	249434778.4	0	0	0	0	285365480	0	2097374.96	273079856	20694169.61	0	273555498.5	17419840.66	0	0	33742249.07	0	28268070.45	80807926.08	0	60884568.26	26838487.9	12538977.69	0	13441645.14	125762777.6	0	0	27967182.06	0	0	547051025.4
P61313	High	60S ribosomal protein L15 OS=Homo sapiens OX=9606 GN=RPL15 PE=1 SV=2	43	8	167	8	204	24.1	11.62	112948376.7	293560661.4	280949390.9	1471383112	300703440.3	261375960.5	265968150.2	657703769.6	121538740.1	162961325.7	291085933.4	64869161.92	534180862.7	89232483.01	707620180.7	223851101.4	188102695	423368140.3	485413941.9	89153711.39	191101475.9	30540214.6	336590587.7	39548394.47	229186087.5	190143904.7	162892166.4	384202293.8	133172539.1	93228167.8	150616297.3	4282326209	82735240.1	2258466685	70382532.36	400086483.9	356362109.4	940704237.2	1126560898	352859126.4
A0A5C2GN85	High	IG c1200_light_IGKV2D-28_IGKJ5 (Fragment) OS=Homo sapiens OX=9606 PE=2 SV=1	52	4	166	2	111	12.1	5.01	7570067.681	0	146338504.7	12743265.02	36602349.92	70748994.1	42941302.65	0	122287762.5	25369890.05	34281895.41	19693555.51	40902099.82	555671149.3	0	32946275.45	36840519.68	186697847.1	16844109.69	403433488.8	45289722.5	3473904.241	14707048.19	128018147.2	4096538.437	219883457.2	176546760.2	83125653.96	143163961.4	191358854.6	195962177.8	2783605870	98866925.33	1223061591	99456944.62	0	1517205407	16249299.31	5188026.032	155191311
A0A5C2GVM8	High	IG c1625_light_IGKV3-11_IGKJ1 (Fragment) OS=Homo sapiens OX=9606 PE=2 SV=1	55	4	293	1	107	11.7	8.5	9283856.912	0	0	0	14925466.76	0	0	0	15034978.83	0	4958581.723	9018755.483	0	52042071.82	10134965.7	0	0	0	4280384.997	21479701.38	12925239.51	0	4535359.767	71945354.75	0	76471322.22	239219176.8	0	71243649.67	17615911.9	0	0	227815547.5	0	133390378.9	10519292.21	0	0	0	0
Q5T5C7	High	Serine--tRNA ligase, cytoplasmic OS=Homo sapiens OX=9606 GN=SARS1 PE=1 SV=1	30	11	41	11	536	61.3	7.06	106276417.9	172280531	0	353301807.4	36321672.54	35143120.61	59957510.64	142539883	32893188.67	175121398.6	102290147.8	161662936.9	90638130.45	19978968.64	210685735.5	207151743.4	33521006.46	268617420.6	41896581.32	46605670.35	83490221.18	12090941.77	48163382.84	67726434.28	57255752.14	44942263.06	27418309.89	72800520.01	51031802.59	96469551.39	144633107.3	533155339.1	39480516.93	649117464.5	45425259.39	239844963.7	150869630.5	255867907.3	238400077.6	776509103.1
A0A5C2GUD9	High	IG c1125_light_IGKV1D-17_IGKJ1 (Fragment) OS=Homo sapiens OX=9606 PE=2 SV=1	48	3	85	1	107	11.7	8.84	0	0	0	31603191.16	90788159.02	0	0	31576942.3	0	0	78318230.57	40679327.11	0	0	81184913.54	77583880.48	35108691.13	74926457.26	23687047.7	0	0	0	0	0	28409817.72	0	25332307.64	0	0	0	10043499.8	256214051.8	0	0	0	90122982.83	71989320.82	66508030.04	61083047.23	0
C9JKZ3	High	Transmembrane protease serine 2 (Fragment) OS=Homo sapiens OX=9606 GN=TMPRSS2 PE=1 SV=1	22	10	148	10	489	53.6	7.91	208240813.1	681358010.9	122839195.9	4760852027	5440533072	68051615.85	94824969.84	93728594.99	136475793.1	105787349.1	490874903	464196880.1	312459112.1	154222319.5	118552380.1	1301743937	81443105.8	1079728335	129945035.2	2750476187	195731139.3	10910310.24	69266128.83	35909538.68	47247682.72	150474241.9	85690730.25	81171524.47	76342079.29	72756540.9	1440305579	2703006124	212553024.7	620348762.3	224678104.2	1382123345	731610566.7	1646120756	1671288236	767226213.7
Q9H0E2	High	Toll-interacting protein OS=Homo sapiens OX=9606 GN=TOLLIP PE=1 SV=1	36	10	176	10	274	30.3	5.97	408729747.9	723418411.6	156004586.7	694026151.3	155182506.6	161703760.5	104693484.2	239183165.8	351849820.2	127815320.6	149873476.2	158886351.8	508349952.5	265472403.6	305212679.6	236229745.3	81201091.79	385471910.4	282001557	286117058.4	141390856.9	14197813.19	132298038.6	141155561.5	750847396.1	228533014	83290161.74	353768453.4	208178655.4	185954177.3	98989963.37	432445840.3	215588925.2	637777880.5	370177784.8	339775914.2	274877203.3	210377678.4	251126789.4	752775956.4
A0A5C2G3G9	High	IGL c3828_light_IGKV3-20_IGKJ1 (Fragment) OS=Homo sapiens OX=9606 PE=2 SV=1	67	5	167	1	108	11.7	7.96	9457487.301	26353981.51	0	20650202.62	0	0	0	0	25584824.34	0	0	0	19577331.24	0	40435351.56	0	0	13814942.65	48368344.28	0	0	14967368.03	0	45508358.55	0	0	0	0	6990076.204	0	0	0	24602517.03	0	4190396.185	29091098.38	45565572.59	17114349.24	4208751.232	0
A0A5C2GNK5	High	IG c806_light_IGKV4-1_IGKJ1 (Fragment) OS=Homo sapiens OX=9606 PE=2 SV=1	54	5	347	1	113	12.4	6.57	11368367.94	2862247.546	0	5050453.437	14831926.14	4387646.687	6379477.069	0	0	0	6264055.653	0	0	70537639.95	16735406.46	0	0	0	15003556.38	0	30669039.62	0	10372741.59	16970966.29	10387368.55	47691820	211134764.7	27020998.18	227660664.7	22798528.23	22905526.1	0	48977013.72	0	22568958.34	0	0	7450585.02	24896637.58	27391217.26
A0A5C2GN22	High	IG c180_light_IGKV3-20_IGKJ3 (Fragment) OS=Homo sapiens OX=9606 PE=2 SV=1	60	4	165	2	108	11.6	7.97	12971172.77	4439428.106	0	0	39606173.32	25992382.7	23712881.3	0	16035118.49	0	8057692.23	7636810.081	0	102871333.2	0	0	26074609.82	0	14386206.75	84829805.81	26167999.45	197303480.4	9157415.948	156630163.2	5419223.367	110184201.4	146643871.3	23820978.41	97926998.61	6239626.933	14566753.77	165161579.7	209100842.4	341761309.5	67872939.56	0	0	9099853.981	0	0
H3BTI0	High	Cysteine-rich secretory protein LCCL domain-containing 2 OS=Homo sapiens OX=9606 GN=CRISPLD2 PE=1 SV=1	15	7	18	6	496	55.8	8.07	7724212.082	66789870.92	0	50876693.25	14032552.23	16044428.68	58125251.89	21384848.42	29793230.63	0	40707265.75	0	13808539.13	301388731.2	0	34857821.01	38294764.94	23697964.92	0	299146313.4	346441601.7	4553805.992	0	11290507.81	8245477.003	640588988.9	322344613.4	0	13057632.49	1416634995	54643255.96	0	0	143615773.2	0	2041919.25	0	0	0	0
A0A2H4GDA3	High	Kallikrein-2 isoform 5 OS=Homo sapiens OX=9606 GN=KLK2 PE=2 SV=1	30	4	41	4	165	18.3	6.51	0	189969815.1	0	1631287786	0	3630355.828	0	0	0	0	0	481744205.1	43454452.86	27118204.04	0	526574436.5	164707562	583956051.3	0	0	0	0	0	150240949.7	0	11649556.5	0	0	74326419.94	0	1042743778	160842625.9	0	111275171.6	0	720284577	86989101.78	410624324.1	403423347.4	23370179.65
P26006	High	Integrin alpha-3 OS=Homo sapiens OX=9606 GN=ITGA3 PE=1 SV=5	13	11	45	2	1051	116.5	6.77	12743730.78	0	0	12306707.32	20764262.28	29408559.78	0	9639536.128	4660746.58	0	11095684.6	0	11331745.96	18202977.32	33134213.14	23264831.6	15396441.92	9650524.14	15997981.29	19576847.9	10038104.66	9886769.32	10444555.46	5988122.592	0	6614488.483	21826834.98	16755061.05	8375163.811	0	0	124399473.1	0	0	15884281.83	0	0	10932257.19	0	13902404.75
Q59GA0	High	Thy-1 cell surface antigen variant (Fragment) OS=Homo sapiens OX=9606 PE=2 SV=1	18	3	296	3	145	15.9	9	279821431.7	3170269521	1503322281	1515875480	449498608.5	145320092	312248798.8	275485920.7	799473118.3	747082486.7	1102699311	858894473.3	1560354230	238209085.4	2163498344	2299229409	976674447.9	1114239810	610278525.3	99947250.91	1257422258	61501229.07	652859249.1	729026429.6	13403514.5	35986961.89	709255757.2	28184235.61	297065098.4	501984762	249396463.3	2171195937	787025938.2	1717398680	497142561.7	1923019547	2687222434	1236261966	1323836643	288796761.5
P19022	High	Cadherin-2 OS=Homo sapiens OX=9606 GN=CDH2 PE=1 SV=4	17	9	32	9	906	99.7	4.81	0	5085305.505	113420303	19137236.83	29298012.44	0	18927874.42	14222067.69	19662228.02	126580987.2	0	0	0	47056546.1	0	0	76358300.87	25547654.47	0	708740741.8	14117894.73	0	46884088.14	110763976.9	12570201.81	149282710.5	71562367.29	43129112.36	80276873.12	9925583.03	774608751.2	968741188.1	317912915.5	161558989	254119766.9	0	229683571.1	4324314.065	8515374.394	859140762.1
O43301	High	Heat shock 70 kDa protein 12A OS=Homo sapiens OX=9606 GN=HSPA12A PE=1 SV=2	24	12	42	12	675	74.9	6.77	41803858.38	179455847.5	45724953.97	106625805.4	286670727.8	20065226.18	54412690.06	29758547.78	8408094.149	29671801.82	91361130.34	1738348.035	124360260.2	16453243.23	129485967.4	109569879.8	101431945.6	63747860.75	54197212.92	0	90485766.6	2169191.851	15872434.09	124201639.2	14358429.77	24734546.59	41209175.48	13105682.63	28807710.49	67402379.45	300550098.4	216177698.7	48272016.25	28887891.37	18538204.94	108234421.2	128570390.3	81759050.2	84427222.4	455732026.2
A0A5C2G3U8	High	IGL c3672_light_IGKV3-15_IGKJ4 (Fragment) OS=Homo sapiens OX=9606 PE=2 SV=1	39	3	300	1	108	11.6	8.97	0	6158273.804	0	13353942.98	0	22790301.14	72629966.61	0	0	10761445.61	45777439	0	18384503.22	0	0	2810368.602	0	0	11438746.67	13589387.13	32224504.69	0	0	20501062.27	2287319.068	15186213.81	0	0	12334195.37	0	0	0	0	0	26357808.91	59468273.36	0	0	0	0
A0A5C2FZ56	High	IGL c2308_light_IGKV3-15_IGKJ1 (Fragment) OS=Homo sapiens OX=9606 PE=2 SV=1	51	4	333	1	107	11.7	7.99	12205552.78	8709472.961	0	4419498.293	0	21677783.23	0	7995077.591	0	0	0	0	0	9108323.342	0	15163837.27	0	15527176.84	3910209.051	0	6558530.365	188568510.6	0	0	0	0	0	0	19673091.74	8280743.889	0	0	7065167.769	354240290.1	0	0	22017895.98	0	1875364.019	0
A0A5C2GBP9	High	IGH + IGL c525_light_IGKV3-15_IGKJ1 (Fragment) OS=Homo sapiens OX=9606 PE=2 SV=1	55	5	129	1	107	11.8	8.97	0	0	0	14490316.37	46622758.17	0	0	2549252.52	0	92992641.81	0	0	0	0	9530496.531	0	0	0	0	10637188.54	0	0	0	0	0	0	12661950.34	0	30947846.01	0	133559376.7	11175818.34	0	0	5045004.506	2620700.157	0	5856359.278	5754474.818	0
A0A5C2GAG0	High	IGH + IGL c85_light_IGKV1-33_IGKJ4 (Fragment) OS=Homo sapiens OX=9606 PE=2 SV=1	35	2	160	1	107	11.6	4.5	0	0	58022760.13	62967522.95	518438524	0	0	0	0	9916934.836	0	0	0	206216676.8	7743485.11	0	5167362.575	0	0	143402724.3	9607133.348	0	78249897.72	87687868	2447718.079	0	89747913.55	75660450.36	48004716.4	23285729.88	71357565.38	165991020	52694373.32	79739448.69	45548705.85	0	0	0	0	0
A0A5C2G6R9	High	IGL c4056_light_IGKV1D-39_IGKJ1 (Fragment) OS=Homo sapiens OX=9606 PE=2 SV=1	40	3	274	1	108	11.8	8.88	0	0	14435126.37	0	26795971.03	0	0	0	0	0	12261381.44	3935078.912	0	0	0	0	0	0	3684521.752	25912879.34	0	5863204.154	0	12093481.18	0	28304386.27	16131575.33	0	0	3788479.514	0	17369351.35	7606876.739	0	2776882.282	2789468.314	28566673.22	0	4700064.482	0
A0A024RDH6	High	SEC31-like 1 (S. cerevisiae), isoform CRA_b OS=Homo sapiens OX=9606 GN=SEC31L1 PE=4 SV=1	12	13	59	13	1181	129	7.4	64739320.87	124784358.6	220153447.7	541324635.7	252217857.9	57051746.1	67645643.28	329499402	55849365.35	135681771.2	113971152.2	8455339.82	181187591.2	14240829.51	282523560.3	137632180.3	77039327.71	107146368.7	119309871.6	297097813.3	56249167.83	36981887.97	110852771.7	50825815.73	244112183.2	14483848.74	111856900.8	127486869.2	0	20054923.2	265443847.9	130975092.2	167731282.8	285077611.3	8998774.387	158764531.8	716488573.8	222203621.2	252436220.4	209402620.2
A0A5C2GE01	High	IGH + IGL c340_light_IGKV4-1_IGKJ5 (Fragment) OS=Homo sapiens OX=9606 PE=2 SV=1	49	5	317	2	113	12.6	5.99	16680331.95	20847661.03	9070575.534	0	13171815.57	26871107.97	0	12775469.38	5608052.366	0	53940945.24	8016484.738	43030506.9	138343337.4	4957973.534	3182706.261	8221633.269	0	5884571.617	40931475.56	28341559.31	7414957.433	16542910.86	0	0	57427026.85	0	13222619.23	0	8901672.332	189131159.1	171138989.8	8365752.446	249125708	0	0	0	56207193.91	55094249.63	38150023.89
A0A5C2FSY5	High	IGL c28_light_IGKV1-5_IGKJ1 (Fragment) OS=Homo sapiens OX=9606 PE=2 SV=1	51	4	289	1	108	11.8	6.54	0	0	0	0	562536198.7	0	0	9969088.613	0	19752856.99	16210554.58	0	0	9851178.196	3855146.638	0	0	0	0	9101414.54	12376430.43	6512559.979	6520691.241	5551664.642	11211543.22	68436825.7	788265980.6	0	5642289.033	0	20909753.24	0	6139430.463	0	0	0	251851538.9	0	5079114.712	0
A0A024RA87	High	Septin 7, isoform CRA_a OS=Homo sapiens OX=9606 GN=SEPT7 PE=3 SV=1	29	10	72	1	384	44.8	8.22	0	5786718.675	27636779000	5078963.153	0	4881701.764	0	0	0	0	13558774.65	0	10925537.28	8793825.242	26060318.26	17947183.68	0	16830889.33	0	1572491502	0	0	0	0	0	3690757.095	5088118309	0	10409276.54	0	0	2294101582	0	27532156876	0	8187760.984	0	16340961.07	14944243.21	9605375450
Q12965	High	Unconventional myosin-Ie OS=Homo sapiens OX=9606 GN=MYO1E PE=1 SV=2	9	8	55	3	1108	127	8.92	27810165.93	8017282.979	0	57159246.86	15055833.64	0	0	19824117.97	0	0	7284838.04	0	5830630.295	0	41903002.9	10701942.61	0	9436159.045	10261986.21	0	5216831.42	0	32666109.1	0	8984584.109	0	0	2942639.878	0	0	81177634.64	71215511.46	0	0	0	59516465.57	85310144.77	26120551.83	26782609.13	0
F8W1S1	High	Keratin, type II cytoskeletal 74 OS=Homo sapiens OX=9606 GN=KRT74 PE=1 SV=1	8	6	795	1	543	59.4	7.44	0	3461275.373	85495701.63	0	0	0	0	478486598.5	232581169.9	0	0	0	39708201.57	28573064.75	147078778	0	0	0	11536086.19	52952920.52	69956543.96	0	3646058.537	0	0	0	0	0	0	0	78914479.77	0	0	19762456.23	6943490.825	3030505.996	24266371.41	368408530.6	398214687.2	140782754.4
Q6ZVM7	High	TOM1-like protein 2 OS=Homo sapiens OX=9606 GN=TOM1L2 PE=1 SV=1	28	10	48	10	507	55.5	4.79	74234880.09	239482562.6	180731498.6	497698030.3	83557184.04	31783342.2	55650306.42	257881761	48267180.23	7130634.052	64725460.56	57911410.96	101979038.8	34112541.03	87574385.03	124292032.8	8125363.951	344032458.2	27355143.17	46636578.32	26200268.44	6145785.739	67319934.98	3064327.794	48323661.1	22290302.41	30859869.47	274146395.5	15160926.03	21691210.15	15777291.09	317320278.6	4903766.533	0	20729313.22	290798954.3	129499088.4	145856764.3	200626512.6	103628834.8
A0A5C2GUB1	High	IG c897_light_IGKV4-1_IGKJ2 (Fragment) OS=Homo sapiens OX=9606 PE=2 SV=1	43	4	104	1	113	12.5	7.97	0	0	0	4369928.207	0	0	21128246.81	0	0	0	0	0	0	65566203.43	0	9238527.921	0	0	0	0	5079559.588	0	0	104529827.4	0	0	0	5070993.345	4583018.415	0	0	0	6353320.974	41181837.51	3129446.164	27990589.85	0	0	9766676.743	174147590
A0A5C2G6N1	High	IGL c3445_light_IGKV2D-29_IGKJ1 (Fragment) OS=Homo sapiens OX=9606 PE=2 SV=1	52	5	199	1	112	12.4	7.96	0	4559913.627	0	4281102.149	0	3873539.924	2784562.861	0	4675817.025	42039203.39	0	0	4799751.05	0	0	3885118.491	0	3293124.118	0	0	1677775.753	0	0	25278797.77	10489585.72	9935379.803	0	17778953.6	0	0	0	56516550.89	10196444.99	136808098.9	4160620.881	0	6242330.656	0	0	137489206.4
A0A5C2FX48	High	IGL c806_light_IGKV1-5_IGKJ2 (Fragment) OS=Homo sapiens OX=9606 PE=2 SV=1	51	4	223	2	107	11.7	7.94	0	12099934.92	213921491.3	0	92093369.41	15772275.19	0	0	0	0	0	0	0	17365303.75	6769578.387	0	14806318.39	47452602.75	11578736.79	0	14783702.8	0	116835.8524	0	0	22849779.75	107810400.8	12198858.84	96951293.1	0	147991393.2	0	48130623.23	420891020.5	42146844.2	0	259437512.1	1530526.963	1703736.745	0
A0A5C2G679	High	IGL c3305_light_IGKV1-5_IGKJ1 (Fragment) OS=Homo sapiens OX=9606 PE=2 SV=1	44	4	249	1	106	11.7	8.85	29248873.96	0	0	0	62629179.53	12914489.11	202650821.3	0	37317586.94	0	64470580.91	8113119.048	42888179.99	513737431.5	12506720.28	7737812.406	0	0	258604112.7	175283469.4	61136855.29	0	74666257.88	167527212.7	4204199.313	84739789.66	282494567.8	94599532.71	61801583.02	0	0	0	318897583.4	0	225649718.1	6288917.372	0	0	0	0
Q1ZYL5	High	Tropomyosin 1 alpha variant 6 OS=Homo sapiens OX=9606 PE=2 SV=1	34	10	79	3	245	28.5	4.78	22885081.75	25299577.18	77359513.14	20979175.33	0	10469053.53	7949625.077	15917534.12	4876067.081	0	0	0	0	0	0	4028789.143	0	0	5618183.227	0	4521636.185	0	14769701.3	58576175.61	15776469.73	0	16638567.68	0	77013649.11	0	0	0	5576025.593	0	6114295.5	4628855.461	0	22759292.25	8552182.695	0
Q9HAV0	High	Guanine nucleotide-binding protein subunit beta-4 OS=Homo sapiens OX=9606 GN=GNB4 PE=1 SV=3	17	6	380	1	340	37.5	6	0	23459701.9	16334048.93	25217250.72	0	3919197.804	5369997.922	12204029.02	0	0	0	0	0	0	4594307.476	4695524.419	0	6707021.384	19649858.18	0	0	0	1887474.461	0	89314987.67	0	0	69619497.39	0	3143390.905	0	0	0	0	0	3994208.453	4155905.038	3105088.038	2174009.367	0
A0A5C2FYB1	High	IGL c1156_light_IGKV3-20_IGKJ2 (Fragment) OS=Homo sapiens OX=9606 PE=2 SV=1	69	5	1716	1	108	11.8	7.28	39872435.31	25100137.33	0	21108597.11	62798542.83	5150437.12	31285362.14	0	16885208.35	0	0	0	0	25737586.27	0	0	107305838.1	0	27396849.65	7294830.673	0	23929631.28	25483459.75	46420574.71	0	0	175087843.9	71843239.37	16899421.2	17286129.6	222497387.7	0	17768108.26	48019789.02	69913046.07	0	445576795.6	0	0	16961610.19
A0A5C2FVR9	High	IGL c1101_light_IGKV1D-17_IGKJ1 (Fragment) OS=Homo sapiens OX=9606 PE=2 SV=1	58	4	42	2	107	11.8	8.46	8756708.873	0	0	0	0	0	0	7843159.043	17199424.08	6170192.021	0	0	0	0	0	0	23568115.67	17366104.67	0	10626414.59	0	0	9662981.788	237329391.7	6380499.155	11422905.53	5930304.415	0	82795955.2	0	0	311511888.3	90518083.11	646634928.2	58278664.53	0	0	0	0	29462859.86
A0A5C2GZW5	High	IG c256_light_IGKV4-1_IGKJ1 (Fragment) OS=Homo sapiens OX=9606 PE=2 SV=1	49	5	379	1	113	12.4	7.97	23410867.33	6122835.623	0	0	0	0	0	0	0	0	0	13331265.5	0	11020825.15	7154146.294	0	0	0	0	0	0	0	9333075.025	0	0	15595252.27	6980767.296	69134324.73	0	0	0	0	0	26590708.12	0	0	0	5789984.07	6083867.041	37979115.74
A0A5C2G324	High	IGL c3314_light_IGKV3-11_IGKJ2 (Fragment) OS=Homo sapiens OX=9606 PE=2 SV=1	56	6	386	1	108	11.9	8.88	41866006.03	0	0	0	0	0	0	0	0	0	0	27704661.49	5475014.387	35067064.51	15823123.19	0	25935604.17	0	10114673.87	41718618.19	5442896.961	0	0	0	7816270.116	8100757.674	41960053.5	48621647.24	0	25161277.83	15326647.94	0	0	37037292.09	41427569.85	0	14774460.85	20496366.78	26165159.17	0
P12931	High	Proto-oncogene tyrosine-protein kinase Src OS=Homo sapiens OX=9606 GN=SRC PE=1 SV=3	24	12	145	6	536	59.8	7.42	78492971.77	158955261.3	163155671.1	321114702.8	29098434.69	30056638.21	12631015.26	101802641.2	12309618.09	8033718.829	80209893	23359075.78	98388710.56	9062202.28	110755240.1	209602517.2	63255988.3	403887839.3	69681754.96	6854070.365	7842964.024	0	10736197.4	0	30643390.01	13704588.78	3127595.48	31264349.03	14988018.59	21957493.44	30529342.92	234878357.2	18039897.28	357997693.9	20725134.45	193163434.2	93985190.09	146339786.2	112371434.8	286940548.8
A0A5C2G752	High	IGL c4166_light_IGKV3-20_IGKJ4 (Fragment) OS=Homo sapiens OX=9606 PE=2 SV=1	61	5	162	1	108	11.6	8.48	0	0	0	0	219532512.9	0	12097073.67	0	43761290.82	0	0	0	0	17096939.21	0	0	0	23255449.01	11658530.47	0	0	0	0	0	0	66956149.03	0	0	7544124.809	95197673.03	0	13623092.12	31684550.77	0	0	11327475.53	64971287.98	5222330.527	0	0
B7ZAK9	High	cDNA, FLJ79223, highly similar to Nucleosome assembly protein 1-like 4 OS=Homo sapiens OX=9606 PE=2 SV=1	26	8	40	7	384	43.8	4.73	44027374.01	119411396	67588677.81	255579850.1	6519004.444	10970444.25	78465946.89	100447146.6	42856559.75	27325488.48	144696418.6	96667236.01	273868154.4	90478042.3	119867029.4	262166507.1	24478703.98	147673986.6	17876579.36	77161304.12	82581633.01	37520749.39	89976216.12	14738217.2	75758841.98	136092003.6	16373806.03	97142213.25	57968080.18	42955949.29	2129435496	82943721.68	59200304.15	190955611.3	78453327.87	101717901.6	110912731.7	184103495.1	208982826.9	69127927.73
A0A5C2GTM1	High	IG c824_light_IGKV3-20_IGKJ4 (Fragment) OS=Homo sapiens OX=9606 PE=2 SV=1	66	4	220	2	109	11.7	6.57	0	15544002.81	48343985.13	0	0	11728195.21	42897392.97	0	35770407.46	12135847.16	60985934.96	11384922.2	0	66586496.33	0	0	128640214.6	0	0	0	0	0	48119486.57	29145299.41	0	2664541.201	181425726.1	73919447.97	150932216.9	0	81204906.42	84560688.95	267668794.2	43383573.3	34054344.13	29473976.91	0	0	0	95867285.68
O75110	High	Probable phospholipid-transporting ATPase IIA OS=Homo sapiens OX=9606 GN=ATP9A PE=1 SV=3	14	12	14	12	1047	118.5	7.77	10682287.13	89125252.9	77657182.21	229512005.9	100735251.9	14107580.98	27343636.44	10248087.46	42949059.98	89550462.33	18629709.99	4254571.27	26543996.32	8965916.465	51226442.67	62133005.42	30381174.63	383718132.4	60522832.93	0	14843383.63	22155715.71	20957955.08	14129917.71	48137908.34	4891186.922	64122952.31	318508924.3	0	2841483.147	20005538.54	127300403	10262753.11	387315758.1	5508794.396	283881624	339060319.2	127322858.5	118207856.6	304219344.2
A0A5C2G2Y5	High	IGL c3638_light_IGKV4-1_IGKJ5 (Fragment) OS=Homo sapiens OX=9606 PE=2 SV=1	40	4	364	1	113	12.7	9.06	10505413.27	14480105.95	0	18718724.86	121364245	0	0	73221208.81	40298152.46	0	0	0	0	28570421.85	0	0	0	7554271.263	0	60245116.29	3740068.937	0	0	0	25492912.56	26911457.51	104948969.5	0	85012553.73	0	0	34115493.96	0	267078545.8	2461882.587	0	0	6982906.678	4110584.711	23170535.09
Q9NRV9	High	Heme-binding protein 1 OS=Homo sapiens OX=9606 GN=HEBP1 PE=1 SV=1	42	6	54	6	189	21.1	5.8	169682768.5	375593414.1	0	310838087	413194462.1	51227071.37	113493675.4	174982830.1	120650568	29397400	107744369	105114425.8	259660615.7	45586022.58	279626861.9	392186687	227719853.9	611520099	46313732.26	16533301.56	102352526.8	2532549.753	49781970.13	4820101.071	44524451.75	39737539.14	37903855.22	10327254.55	94218730.74	67512437.7	487731474.5	416196477.7	45297812.74	406702584.8	79922993.01	487620585.2	285068760.8	311479685.5	303875847.2	76607564.32
A0A5C2GXW8	High	IG c488_light_IGKV1-5_IGKJ1 (Fragment) OS=Homo sapiens OX=9606 PE=2 SV=1	49	4	234	1	107	11.8	9.13	0	0	309781111.2	0	0	0	0	0	0	15365933.06	0	12830811.57	0	18231798.64	3729739.528	23196416.54	210027023.9	0	0	7171239.987	27427507.46	25637247.91	0	14582384.86	8182920.198	75647231.12	0	47396877.73	20073662.79	33278074.8	0	321339209.8	220996020.8	0	54548036.78	0	0	0	0	0
A0A1L2BM19	High	MHC class I antigen (Fragment) OS=Homo sapiens OX=9606 GN=HLA-A PE=3 SV=1	29	7	29	7	181	20.9	6.4	12474246.35	18428207.76	12135416.34	0	0	0	4881966.389	0	8029896.276	0	0	54903372.5	23313070.94	0	244805234.8	96628067.27	24017667.71	4199483.615	0	25316413.16	71873591.36	253301669.4	35290565.98	144636472.2	49451597.72	34540832.85	103086929.5	9921871.326	4285698.497	28722862.23	46913919.51	50413936.19	0	0	0	0	38109940.66	0	0	0
A0A5C2GBX0	High	IGL c163_light_IGKV2D-29_IGKJ2 (Fragment) OS=Homo sapiens OX=9606 PE=2 SV=1	41	5	196	2	112	12.3	8.47	0	0	202064475.3	32746477.2	16832334.04	0	0	0	0	126573203.4	22628685.04	0	0	24678011.6	0	0	0	0	200319067.1	0	0	0	14521185.77	12732490.8	0	20570834.37	218982875.9	29800388.25	0	2949824.495	714335666.8	323019733	0	376998377.5	0	0	27004295.26	0	0	687139651.7
A0A5C2H0P4	High	IG c1640_light_IGKV3-20_IGKJ1 (Fragment) OS=Homo sapiens OX=9606 PE=2 SV=1	52	4	176	1	108	11.6	5.31	0	0	0	9926551.267	0	9682387.107	0	0	0	0	0	0	0	25362516.77	0	0	49256298.5	0	0	0	0	7953944.97	0	47072343.93	0	8976337.804	0	20178946.86	13291664.93	0	40692494.16	21985673.69	8312899.132	0	0	0	0	0	16049568.51	13837269.94
A0A5C2FVW7	High	IGL c1218_light_IGKV1D-39_IGKJ5 (Fragment) OS=Homo sapiens OX=9606 PE=2 SV=1	49	3	165	2	106	11.4	8.48	12116457.54	0	0	4842460.475	66305929.87	0	0	0	4837842.873	5943424.284	0	0	0	0	0	3210649.498	0	0	22231986.64	33177402.85	12943830.48	0	42475115.48	299773797.2	0	66032900.54	602647760.3	76003464.89	301820069.7	23207441.12	0	16868068.34	0	0	7296977.332	0	98761726.54	4414801.745	0	24532899.35
A0A5C2GUT5	High	IG c349_light_IGKV1-6_IGKJ2 (Fragment) OS=Homo sapiens OX=9606 PE=2 SV=1	34	2	109	1	107	11.4	6.54	0	0	0	0	0	0	15571106.92	0	0	0	0	0	0	16480622.17	5450738.782	0	0	6351006.225	0	0	0	0	11579765.77	0	0	0	16088284.94	12175689.95	0	5880695.97	31502649.01	42084758.36	92001952.57	0	32718331.95	52934918.15	0	0	0	0
Q8IZZ5	High	Coagulation factor XII-Mie OS=Homo sapiens OX=9606 PE=2 SV=1	8	4	90	4	615	67.7	7.74	89318487.48	75988643.24	30506284.61	23929311.84	4503956.23	0	122411568.6	33621199.76	94332846.71	8041376.411	39979110.83	11543505.37	46029229.78	144563849.6	0	117533534.7	0	69560655.33	51540203.84	97606325.31	160410997.7	75266699.46	42990757.55	135572261.4	34717456.09	225089312.2	80356439.86	0	40815162.34	141424134.4	295295665.4	428624387.8	414025883.8	180852990.5	380080606.8	65299731.57	39508459.43	74787636.57	72990115.67	97097207.65
Q4JM47	High	AGR2 OS=Homo sapiens OX=9606 GN=AGR2 PE=4 SV=1	42	7	53	6	195	22.2	8.76	1419954.163	64147430.17	567393976.2	385223542.3	315022972.3	109491898.8	48745971.6	124304280.4	47913206.76	15735075.04	165163721.8	37116275.42	310053175.6	32682630.23	261311743.2	70759447.64	261610560	120995664.9	155909953.1	29456028.21	158442586.7	16834774.98	8302880.913	245150562.9	439765740.6	94150573.8	53136890.01	55571253.95	21440291.8	8493461.647	8652297.845	407344166.6	5997564.839	821578566.4	5237277.044	77089070.28	121529430.7	1031238119	1009378558	946985330.2
O43692	High	Peptidase inhibitor 15 OS=Homo sapiens OX=9606 GN=PI15 PE=1 SV=1	27	5	13	4	258	29	8.03	23442095.96	25517426.33	41033660.51	152353271.6	0	43303856.68	41535550.03	0	84417414.07	26746023.09	0	0	35390470.2	11302109.07	0	13898748.06	66817370.38	107587988.3	8971035.549	0	0	19545980.75	3979074.535	2581115.338	42632995.94	10904442.15	22055166.23	10436568.92	0	0	14031165.43	0	0	0	0	12819608.83	29531981.14	0	0	15641912.97
A0A5C2FYZ9	High	IGL c1894_light_IGKV3-20_IGKJ1 (Fragment) OS=Homo sapiens OX=9606 PE=2 SV=1	67	5	228	2	108	11.8	7.96	0	0	85382561.43	0	0	0	0	10608419.85	0	210896171.9	0	0	0	7988481.087	3863539.342	0	124373072.8	5825665.245	0	219489239.8	0	0	0	290460549.7	0	0	56045220.09	0	12065604.78	7902264.198	485146918.9	19085133.6	191957540.9	124753979.2	71830254.99	0	102853591.1	0	0	287542250.5
A0A5C2GY39	High	IG c1299_light_IGKV4-1_IGKJ1 (Fragment) OS=Homo sapiens OX=9606 PE=2 SV=1	38	4	331	2	112	12.5	8.44	34160183.5	0	0	0	0	0	0	0	0	0	0	3737837.617	0	118015765.7	13486341.9	12932810.76	0	7327803.74	52726102.44	96555695.56	42134150.04	0	15704200.61	0	0	121993566.5	12481179.01	16030385.16	9533720.519	23178108.64	0	0	36146489.62	149550706.5	56796891.48	2336557.446	0	0	0	0
Q14982	High	Opioid-binding protein/cell adhesion molecule OS=Homo sapiens OX=9606 GN=OPCML PE=1 SV=1	23	8	75	5	345	38	6.87	53934086.52	160245852.8	474079823.9	66527526.8	92158090.09	50470780.95	391559858	20060040.04	85407050.5	524228870.3	162480757.9	16855596.76	51758737.89	405392448.3	37629779.38	47178724.59	341655401.8	77075230.19	50147913.04	626845186.2	412914314.2	237509742.9	325455743.6	1014037214	1450826.212	211796911.9	316101237.3	74032648.44	379106194	314158240.3	1568671386	2057395872	980652729	956533944.3	651045140.1	59097422.42	2459136396	52434999.54	40052384.97	667385988.3
A0A5C2G8R9	High	IGL c205_light_IGKV4-1_IGKJ1 (Fragment) OS=Homo sapiens OX=9606 PE=2 SV=1	54	5	88	3	113	12.4	6.57	56471188.89	0	14228232.15	0	0	0	0	0	0	0	0	8578615.008	0	96075467.73	0	0	0	0	47148050.37	66189360.29	13476907.95	19219021.81	9006019.574	18505097.03	0	10214193.79	37668530.74	0	16230247.48	14155478.42	10504195.53	0	31904329.39	14039771.46	25052236.91	0	0	0	0	5951364.51
A0A5C2G4T8	High	IGL c3934_light_IGKV1D-39_IGKJ1 (Fragment) OS=Homo sapiens OX=9606 PE=2 SV=1	42	4	180	1	107	11.6	8.46	0	0	0	0	0	0	0	0	0	0	0	0	0	0	0	0	0	0	0	0	0	0	0	0	41103743.27	38734144.04	0	113107690.8	0	0	0	629855420.8	0	59280962.07	23360145.97	0	0	0	0	389469444.1
H0Y8B3	High	Adenosylhomocysteinase 3 (Fragment) OS=Homo sapiens OX=9606 GN=AHCYL2 PE=1 SV=1	15	9	94	2	518	58.1	8.05	24372569.02	35772663.1	0	24741575	60297566.38	16685413.49	73320919.78	0	51647305.36	0	18948086.45	0	22540330.83	0	30245561.14	25658288.41	0	10321300.01	0	0	0	0	0	0	0	3221306.027	23417895.89	29700164.19	0	11906565.78	23067763.59	0	0	0	0	11059927.91	0	7509727.512	24506895.75	8506598.892
O95372	High	Acyl-protein thioesterase 2 OS=Homo sapiens OX=9606 GN=LYPLA2 PE=1 SV=1	32	5	100	5	231	24.7	7.23	251904699.9	242173459.8	114287811	631852823.5	332288739.1	96824836.55	214262213.1	205744732.3	119835169.4	212418947.9	204526920.4	133491733.6	230831649	35526740.37	304481764.4	294639541.8	30949700.63	200126971.2	75303660.27	27369769.81	94209118.08	21089436.42	66745262.05	8204178.386	324358630.1	36778674.28	441556667.7	257550515.5	17159142	1645467605	286131680.3	1681618244	66542106.72	228120410.8	50107930.7	292583498.4	212379473.9	292290018.7	434801841.3	501440710.1
A0A5C2G455	High	IGL c1083_light_IGKV1-5_IGKJ1 (Fragment) OS=Homo sapiens OX=9606 PE=2 SV=1	62	4	189	2	107	11.9	8.46	0	0	0	4195499.849	0	0	0	0	0	0	0	0	0	0	0	0	0	0	0	0	0	0	0	0	0	0	0	0	8063740.996	0	14947584.62	0	7173521.111	0	8150882.677	0	6916145.558	3904186.944	0	0
A0A5C2FZB2	High	IGL c1580_light_IGKV3-20_IGKJ4 (Fragment) OS=Homo sapiens OX=9606 PE=2 SV=1	49	4	135	2	110	11.9	8.88	0	0	361004980.7	0	0	0	0	6162060.304	0	0	0	38567341.44	1294263.071	27098830.14	0	0	2537847695	4621131.944	0	223622044.9	0	0	0	22660196.69	0	0	24500851.04	7249906.739	58088981.96	42334100.16	258786989.4	1091884101	34526251.95	1909525218	8781396.56	0	16216171.76	0	0	0
A0A5C2GDK1	High	IGH + IGL c35_light_IGKV3-11_IGKJ4 (Fragment) OS=Homo sapiens OX=9606 PE=2 SV=1	62	6	396	1	107	11.7	8.5	168227919.5	4079216.787	0	0	5375436.886	3376133.633	291682818.3	0	0	536285151.1	42807774.15	0	12513140.83	304037988.5	0	33056691.63	0	0	0	14692417.7	0	0	22925138.93	20090856.67	0	3792204.606	0	72518469.8	0	0	143505692.1	135998092.3	29217188.59	355143613.5	6127508.081	0	0	13814007.88	16287498.68	93045824.4
A0A5C2GG46	High	IGL c389_light_IGKV1D-39_IGKJ1 (Fragment) OS=Homo sapiens OX=9606 PE=2 SV=1	50	3	160	1	107	11.7	9.17	0	0	81608824.78	0	0	0	0	0	0	20171806.17	0	0	0	25129618.83	6372001.926	21594258.76	0	0	0	100529729.2	10366111.14	44263492.07	0	21185191.2	0	0	125609349.3	0	0	10646321.51	0	0	13177354.71	350583700.3	5462234.741	0	0	0	0	178418423.5
A0A5C2FV62	High	IGL c928_light_IGKV4-1_IGKJ4 (Fragment) OS=Homo sapiens OX=9606 PE=2 SV=1	30	3	310	1	113	12.5	7.12	3446880.663	0	0	0	0	2565819.113	0	0	0	0	29709178.96	0	0	0	0	0	0	0	0	119869961.3	83157647.39	1964831.551	0	49225344.75	3759139.188	4309746.43	327176497.2	0	437487231.8	6746651.504	83065979.08	559855403.2	89065359.14	237368997.4	46880267.67	3261123.566	0	3794178.215	6453113.985	0
A0A5C2GJG3	High	IG c830_light_IGKV3-20_IGKJ3 (Fragment) OS=Homo sapiens OX=9606 PE=2 SV=1	67	4	140	1	108	11.6	7.96	0	0	31663030.42	0	0	0	11509991.56	20318430.39	0	0	9457485.28	0	0	0	0	0	29403587.99	0	0	15802011.54	0	44646357.62	0	43435086.69	0	0	41266857.15	0	131811840.4	4285706.059	18333294.38	0	269857557	27089988.46	43606286.26	0	0	0	7891123.86	57346112.92
A0A5C2FWN1	High	IGL c1222_light_IGKV3-20_IGKJ4 (Fragment) OS=Homo sapiens OX=9606 PE=2 SV=1	50	4	99	2	107	11.5	8.5	21730735.07	4810709.496	0	0	0	0	0	7825982.399	127017231.9	0	15328352.81	10710090.47	20632872.56	82040873.78	8721675.327	0	0	7823249.904	28329398.19	121115528.2	9304945.249	17078939.62	19082215.18	163324149.8	0	163728064.4	616685488.2	11654286.48	88194129.67	14369719.92	0	0	109150346.6	0	83529497.8	13745743.39	0	0	0	0
A0A5C2FYI2	High	IGL c1226_light_IGKV1-5_IGKJ1 (Fragment) OS=Homo sapiens OX=9606 PE=2 SV=1	32	2	199	1	107	11.8	7.94	4942709.373	0	0	27759117.81	46796915.54	0	0	3226304.488	0	451284384.2	0	0	0	124472059.5	38882048.31	0	94001719.05	0	8641909.77	30804002.93	0	0	0	64811271.71	253903863.3	26564572.68	15447437.06	165877301.4	64368672.23	5996890.122	16698880.13	102142498.2	64809529.15	0	8097844.612	0	514829067.5	0	0	43649090.66
A0A5C2G0Z1	High	IGL c2634_light_IGKV1-39_IGKJ5 (Fragment) OS=Homo sapiens OX=9606 PE=2 SV=1	27	2	132	1	106	11.6	8.88	7510936.575	0	0	12017765.02	95493793.79	0	13429349.75	19807090.49	0	0	23718193.78	0	0	35864666.39	0	0	23582805.72	0	0	0	0	0	14862139.95	0	0	0	55837153.34	4047816.772	26986100.99	9402626.467	0	0	0	2268641803	8403442.933	0	155504428.6	7435636.416	8846002.721	154143530.7
A0A142CHG9	High	GO2-q chimeric G-protein OS=Homo sapiens OX=9606 PE=2 SV=1	19	7	253	1	354	40.2	6.05	5182350.1	9630657.795	79256610.95	15338422.5	0	0	15127048.97	21530180.39	0	0	0	0	5545466.528	0	0	0	74058255.67	0	5386071.202	54412715.84	0	7910460.772	13663474.68	0	0	4158878.165	0	0	0	41081585.18	602453941.6	102025594.6	11328612.17	68753385.68	0	16125185.38	60454453.83	0	0	121011663
A0A5C2GCZ8	High	IGH + IGL c568_light_IGKV3-20_IGKJ2 (Fragment) OS=Homo sapiens OX=9606 PE=2 SV=1	51	4	304	1	109	11.8	7.96	0	0	160159449.6	0	0	0	0	0	0	0	0	0	0	0	0	0	0	0	0	494313388.5	0	0	0	18989213.03	0	5177096.073	71037745.98	0	0	27444935.53	0	25934130.57	19143833.06	471555837.9	0	0	33474755.53	0	0	790397090.9
A0A5C2G8G7	High	IGL c320_light_IGKV1-5_IGKJ4 (Fragment) OS=Homo sapiens OX=9606 PE=2 SV=1	44	3	201	1	107	11.7	8.85	0	0	244836672.3	0	0	0	0	0	0	0	0	0	0	22647778.37	0	0	0	0	0	15607649.57	3257646.364	0	0	49667849.12	0	52812804.92	0	42911150.7	64680633.12	70568235.55	0	456263611.4	8869872.054	13119921632	0	0	0	0	0	731649137.1
P34949	High	Mannose-6-phosphate isomerase OS=Homo sapiens OX=9606 GN=MPI PE=1 SV=2	22	6	34	6	423	46.6	5.95	68983213.94	51815439.26	0	326680624.2	11789121.58	20978975.49	66181311.34	25957564.94	32505286.79	60723350.71	31580299.6	39834702.06	60320283.13	25337025.3	80508811.3	65048238.26	0	52276965.54	11531636.08	0	19738628.02	29271007.78	30268494.29	10343748.87	9774246.599	20654064.84	0	40735632.88	7268302.537	0	381770827.7	40561325.23	31198537.34	186457143.4	33478280.45	186093680.1	37880807.94	54746041.21	54472627.42	65725375.45
A0A5C2FXE6	High	IGL c926_light_IGKV3-20_IGKJ2 (Fragment) OS=Homo sapiens OX=9606 PE=2 SV=1	67	7	120	3	108	11.8	8.48	0	4670527.477	42158109.39	0	80902655.02	0	0	6483511.13	10648613.9	0	9309825.606	0	0	61303954.86	33436287.66	0	0	21725898.78	50668917.78	0	7131746.973	69123702.99	0	231293253.4	0	163742137.2	30615100.38	0	14251632.71	17349767.27	167659184	0	10101993.64	0	3674663.755	9929293.405	29315428.24	0	0	0
A0A5C2GRL5	High	IG c1354_heavy_IGHV3-48_IGHD1-7_IGHJ4 (Fragment) OS=Homo sapiens OX=9606 PE=2 SV=1	33	3	294	1	121	13.5	6.55	0	0	479518914.4	0	53422582.92	0	0	0	0	0	0	2300827.926	0	13104846.73	8035463.747	2744735.987	15858087.36	0	0	9477571.215	0	4268011.491	11700621.34	0	0	7401214.761	23614177.36	85396567.81	0	27700789.04	0	0	5407791.368	27971246.07	9496796.379	7264404.597	19526266.46	0	0	0
A0A5C2G9I5	High	IGL c516_light_IGKV1D-39_IGKJ4 (Fragment) OS=Homo sapiens OX=9606 PE=2 SV=1	32	2	136	1	107	11.5	8.88	0	8102621.135	0	8903130.628	27647483.08	0	144687895	0	0	22954993.78	0	0	0	57436840.44	0	0	24968317.3	0	0	21120341.46	0	0	0	31111197.5	0	12474995.6	83853724.67	64024834.02	11124266.63	0	37554284.32	72609424.58	43564170.56	99296429.77	28255327.09	0	0	0	4732376.938	46415556.5
A0A5C2GJ30	High	IG c883_heavy_IGHV3-23_IGHD7-27_IGHJ4 (Fragment) OS=Homo sapiens OX=9606 PE=2 SV=1	29	3	45	1	119	12.9	7.96	0	0	0	0	0	0	0	0	9782807.068	0	7786711.579	0	0	6648986.079	2658801.467	5295196.267	0	0	9156249.494	14982570.03	11372016.43	3309395.653	0	16692305.79	0	6651214.937	0	39821956	8797129.01	21212801.18	0	0	31046445.12	0	0	4370570.213	19200114.21	0	0	0
A0A060DAH3	High	MHC class I antigen (Fragment) OS=Homo sapiens OX=9606 GN=HLA-B PE=3 SV=1	12	3	83	2	337	38.1	6.3	40898511.66	0	59397014.22	21951889.67	0	19596484.08	10108927.38	22939416.03	0	0	0	42406286.59	53217362.49	0	0	6062156.578	163581299.2	0	0	0	0	0	52884086.57	0	133790056.5	0	99302833.79	3583730.766	0	0	0	56430060.91	0	90362248.31	4150080.202	51171149.84	0	25728359.22	34893175.07	0
D3DTX7	High	Collagen, type I, alpha 1, isoform CRA_a OS=Homo sapiens OX=9606 GN=COL1A1 PE=4 SV=1	10	7	37	2	885	84.7	6.24	151443661.6	0	14457534.69	0	0	6032461.999	0	0	16442258.27	10057108.16	5018837.844	23352840.97	0	0	0	0	412875013.1	31681457.07	0	14760724.51	3640685.923	69680292.78	0	0	0	0	13406874.33	0	162996937.7	2633580.718	0	48718221.69	1357397921	57676468.01	5034760.649	2933840.75	0	0	0	105368087
A0A1W2PRB8	High	DUF1907 domain-containing protein OS=Homo sapiens OX=9606 PE=4 SV=1	8	6	69	1	838	93.4	7.77	0	0	0	16764856.91	0	9119683.408	0	3991892.487	0	542363252.2	8645818.561	0	0	0	0	0	193113050.6	0	0	548696394.2	11209627.29	0	0	0	0	7087325.701	0	26143030.49	0	0	0	2705470585	11871524.31	314855348.9	17781698.1	0	0	24217189.94	24341255.18	0
A0A5C2GUY3	High	IG c337_heavy_IGHV3-30_IGHD3-3_IGHJ4 (Fragment) OS=Homo sapiens OX=9606 PE=2 SV=1	33	5	93	1	120	13.3	8.81	0	0	0	0	36211379.72	0	17618620.62	6371022.886	19135193.15	0	33892842.06	0	42118872.67	0	6729859.088	4928131.23	0	0	12544946.03	0	0	57321328.73	0	156264385.8	9118745.21	0	0	0	0	0	0	134693773.2	28304439.45	66236109.57	0	0	0	0	0	0
A0A5C2GYC3	High	IG c1742_light_IGKV1-5_IGKJ2 (Fragment) OS=Homo sapiens OX=9606 PE=2 SV=1	35	3	238	1	107	11.7	7.96	3160350.931	0	35978270.79	0	0	0	5769239.41	0	3164685.903	0	0	0	0	16348009.99	0	0	0	0	0	33126357.9	0	3174179.983	0	8552638.753	0	12250321.81	45334694.64	0	240538697.5	10965663.07	54312555.23	0	15247437.1	54402749.69	6305964.003	0	0	0	0	52196081.83
A0A5C2GPR0	High	IG c574_light_IGKV1-9_IGKJ3 (Fragment) OS=Homo sapiens OX=9606 PE=2 SV=1	43	3	295	1	106	11.4	8.91	4054675.101	12282585.47	0	0	8163553.354	5433645.687	0	24395967.95	18460688.61	0	30869043.24	0	17829245.37	19412415.54	42429474.1	0	11411383.3	16685047.14	12207212.91	0	9519284.912	4910170.206	0	0	0	24581853.2	0	5704666.387	3386860.66	2946194.617	0	0	6565407.363	0	0	0	0	28675261.29	29721037.14	10782503.35
A0A5C2G2S9	High	IGL c2900_light_IGKV3-11_IGKJ4 (Fragment) OS=Homo sapiens OX=9606 PE=2 SV=1	44	3	282	1	110	11.9	7.96	0	0	0	2632828.806	0	23592788.11	76335186.62	0	0	207798828.3	5150946.172	0	0	7671296.07	136034970.3	0	59652897.52	5567115.402	0	135263010.4	0	0	2415005.194	0	0	2454185.189	0	24759298.02	33172070.44	0	440872688.3	469928845.5	12991974.28	26338078.81	0	3556195.003	0	0	0	118039654.1
A0A5C2FZP0	High	IGL c1740_light_IGKV3-20_IGKJ1 (Fragment) OS=Homo sapiens OX=9606 PE=2 SV=1	50	5	1610	2	108	11.6	7.99	3201168.425	0	0	0	0	2597103.66	22653476.73	9741251.893	6783055.284	0	21397434.69	0	1833067.399	111732080.3	26922316.61	0	0	0	26098921.66	21579404.52	153695594.8	0	0	44521087.7	0	5149035.725	3562819.062	11273374.45	0	1081564.197	75426533.84	0	0	0	5862486.7	0	0	6064185.6	0	0
P17661	High	Desmin OS=Homo sapiens OX=9606 GN=DES PE=1 SV=3	12	7	158	2	470	53.5	5.27	0	7741223.615	0	20105747.45	342623240.4	0	0	0	2766949.488	0	658271.6628	0	0	0	0	0	0	18810418.87	0	0	0	0	0	1961068.526	3156657.915	0	0	3917242.96	2097325.943	3109527.522	0	0	0	0	915507.8656	4893585.239	0	2042943.018	0	0
D6RAX7	High	COP9 constitutive photomorphogenic-like protein subunit 4 isoform 2 OS=Homo sapiens OX=9606 GN=COPS4 PE=1 SV=1	25	8	30	8	420	47.7	6.43	54624180.99	141957774.3	501004295.6	305862729.8	49647318.89	61299555.66	63107937.55	63574373.16	65452583.47	41354183.59	69414359.41	11145846.48	173045362.7	0	252403235.8	137415003.5	191125763.9	109932024.8	37776679.99	383467476	33427359.37	555938.9908	26973850.77	26938217.15	37304514.76	54255347.08	152964692.4	47773536.26	8917886.667	8374536.54	287902219.6	104451450.8	27253997.8	639879309.7	9414526.938	99738860.67	723172444.1	188192062.4	195630010.5	739508518.2
A0A5C2GPN4	High	IG c540_heavy_IGHV3-33_IGHD5-24_IGHJ2 (Fragment) OS=Homo sapiens OX=9606 PE=2 SV=1	32	4	75	1	119	13.3	8.94	0	0	290411518.4	0	0	0	26534829.65	0	0	0	0	0	0	5111841.799	3169508.019	0	235979879.8	0	0	11425630.52	0	17022781.42	0	0	0	0	47042845.35	0	11557265.75	38026957.63	96152679.37	166463738.4	8011909.013	369245494.1	2548886.107	0	0	0	8251171.669	276111316.8
A0A5C2G7J4	High	IGL c454_light_IGKV3-11_IGKJ2 (Fragment) OS=Homo sapiens OX=9606 PE=2 SV=1	44	3	83	2	109	11.9	6.54	0	0	0	13820364.86	28748332.74	0	0	0	0	0	13316773.84	3299132.279	0	10993398.38	5442876.404	0	9187302.388	37549250.92	0	0	0	0	10676239.55	0	0	12174850.95	127315231.2	0	81857356.31	0	8943448.974	0	15958787.44	0	9719691.404	0	0	0	0	34872454.52
P31153	High	S-adenosylmethionine synthase isoform type-2 OS=Homo sapiens OX=9606 GN=MAT2A PE=1 SV=1	21	7	127	7	395	43.6	6.48	292707347	247119385	247281949.8	730445324.3	206306025.4	80827826.92	194678191	148055547.5	154930619.3	705453749	421552437.5	89216267.55	416757707.4	80658823.42	409270259.4	449431374.7	454626653.7	406726807.5	159126041.9	76058585.59	226471054.5	35734219.34	91170967.05	24622878.37	41077536.15	53545320.11	259770016.7	98029133.82	72616228.03	136946968.4	972216115.2	2703329726	42425529.38	813884275	59671003.58	357376480.3	3180239639	401381676.6	437054227.5	1053139580
A0A5C2FXS7	High	IGL c57_light_IGKV3-20_IGKJ1 (Fragment) OS=Homo sapiens OX=9606 PE=2 SV=1	70	5	1646	2	108	11.7	8.51	0	0	44980779.88	0	0	0	9410220.388	0	5615810.764	18382445.23	0	0	0	0	0	0	12399216.75	61176940.1	0	0	0	0	6066270.749	12726993.24	0	11204478.44	0	0	5288715.379	0	0	99869793.69	23782192.62	0	11046080.83	0	0	0	0	0
A0A5C2GUF5	High	IG c393_light_IGKV2D-29_IGKJ1 (Fragment) OS=Homo sapiens OX=9606 PE=2 SV=1	42	4	194	1	111	12.2	7.28	34701176.28	0	0	438297823.4	15154877.39	5361012.629	0	0	37705827.87	0	0	0	9977737.934	93834291.94	0	0	0	0	27432201.93	133166464.3	36819451.89	0	0	17603992.9	0	358332990.5	12036588.51	36522618.99	7956714.797	47330168.78	15341742.24	194723576.8	6303185.923	0	0	0	33732408.51	0	0	0
P63316	High	Troponin C, slow skeletal and cardiac muscles OS=Homo sapiens OX=9606 GN=TNNC1 PE=1 SV=1	29	4	7	4	161	18.4	4.18	2055072815	292032362.3	26486917.91	2022592021	2650345019	0	137553461.3	12329396.99	854246157.6	0	38143911.84	0	93810655.77	22006031.27	63641803.87	9206532.467	68716097.25	267688780.4	55292394.57	15043614.14	35678153.36	205898287.7	6639917.638	0	31870466.51	0	413384996.6	13245708.37	0	1473810709	820958531.7	14491797.22	919684019.4	1023216974	7680293.561	242926869.9	595327312.7	8273812.298	0	0
A0A5C2G4I3	High	IGL c2397_light_IGKV3-15_IGKJ1 (Fragment) OS=Homo sapiens OX=9606 PE=2 SV=1	44	4	118	1	108	11.7	8.91	0	0	20486227.74	0	13794211.16	0	0	0	0	0	0	0	0	27479335.69	0	0	39795845.47	0	0	28235204.87	0	8739926.822	0	112849904.3	0	22886868.73	0	144704666	0	0	14431554.96	16219393.52	38846033.01	52797441.75	14214365.54	7446162.661	0	0	0	0
Q9Y5Y7	High	Lymphatic vessel endothelial hyaluronic acid receptor 1 OS=Homo sapiens OX=9606 GN=LYVE1 PE=1 SV=2	15	8	99	8	322	35.2	8.28	218038654	158590195.3	2221138276	53923579.85	202774715.2	4203862.581	258851274.3	21267942.71	858701037.6	1247258207	83076994.15	0	85569138.78	122579747.6	121610584.6	25662303.48	3382770348	109660439.4	143952025.1	2407835838	172410577.6	25189234.17	175889836.9	365162234.3	69032313.12	84456893.85	126175230.7	1454839894	180889733.5	59506056.94	1204997243	4717366325	50465036.83	8081786028	160378359.8	206712174.5	2501902959	0	5694280.525	6376955938
P05060	High	Secretogranin-1 OS=Homo sapiens OX=9606 GN=CHGB PE=1 SV=2	16	9	18	3	677	78.2	5.07	38867412.31	56747011.71	0	6227074.496	7539217.235	10084814.14	8503008.114	0	5333234.58	0	0	25669539.7	0	0	0	25018239.55	0	0	3625963.706	1934211.691	24457034.25	2761524.082	0	0	0	0	0	0	0	299800461.3	0	0	10738350.72	46819817.22	17334579.77	17658755.68	3218925.173	0	1548428.899	0
Q53GE3	High	Pyruvate dehydrogenase E1 component subunit alpha (Fragment) OS=Homo sapiens OX=9606 PE=2 SV=1	19	8	83	1	390	43.2	8.06	0	124385952.4	19620166.4	6220637.119	61011488.53	0	0	0	0	0	32861402.24	0	0	0	30199592.63	0	58327614.52	0	0	131552072.9	11240893.4	0	23205714.96	0	0	0	0	0	0	14496241.94	0	112094339.4	1786807.113	107706504.9	0	7092785.404	40696973.86	54172374.68	53962550.74	44658062.22
A0A5C2GLR0	High	IG c772_light_IGKV3-11_IGKJ1 (Fragment) OS=Homo sapiens OX=9606 PE=2 SV=1	51	4	356	1	107	11.8	6.57	0	15845494.01	0	66551800.2	23910409.3	12619008.29	0	0	0	173291437.7	0	0	0	0	10853072.6	0	0	16898589.27	2780770.158	28148328.02	0	0	0	0	6244154.931	0	109904569.2	0	0	4876721.868	30342221.75	0	145318304.3	56855086.78	29181220.92	5561995.776	210139151.9	0	0	0
P55263	High	Adenosine kinase OS=Homo sapiens OX=9606 GN=ADK PE=1 SV=2	24	7	22	7	362	40.5	6.7	31224481.57	46869744.39	45196376.04	51116274.58	2162181068	29020926.23	18660027.89	147415523.5	6139822.461	4795597.445	59706195.63	14660628.65	37201287.99	12682349.95	48328592.87	136591543.8	189652032.6	53922528.83	58268739.77	16545726.92	38706913.4	52499811.92	68663504.34	0	336290779.9	15352062.09	16332882.33	60825921.69	21210450.61	6205983.967	174858378.3	750415533.2	467857851.1	635203005.7	8106212.176	45878722.46	260391006.7	87330514.29	134478112.4	86375071.01
A0A5C2FYV6	High	IGL c1854_light_IGKV4-1_IGKJ2 (Fragment) OS=Homo sapiens OX=9606 PE=2 SV=1	43	4	292	1	113	12.5	9.1	0	0	9186575.318	0	16676312.62	0	15472801.85	10929402.66	36444571.76	0	21810233.15	9260747.557	7399205.438	0	25077514.44	0	56860698.48	0	14163433.1	98149679.48	8987876.254	11615574.6	41612149.27	28122612.96	6744152.267	6375541.372	52191714.56	208932879.8	4838842.524	3798228.846	87831472.81	19993045.19	28849233.85	44351649.64	4599882.803	0	24808074.44	0	0	0
A0A5C2G7Y9	High	IGH c508_heavy__IGHV3-33_IGHD1-7_IGHJ4 (Fragment) OS=Homo sapiens OX=9606 PE=2 SV=1	32	4	66	1	120	13.4	6.52	0	0	22278448.29	0	0	0	0	0	0	7340423.404	0	0	0	0	0	5448246.987	0	0	5177998.776	0	178885.9917	0	0	0	4422540.852	12775211.5	11629406.63	11893554.48	115050879.1	13231638.33	0	31549951.34	15678147.27	0	5587081.461	0	0	9548273.12	0	5185493.182
A0A5C2GRG2	High	IG c1304_heavy_IGHV3-7_IGHD3-3_IGHJ3 (Fragment) OS=Homo sapiens OX=9606 PE=2 SV=1	39	5	245	1	121	13.6	7.12	17646006.86	14695510.48	13248618.1	33229243.28	59002551.2	3801549.742	8425435.267	0	0	0	20421072.14	0	0	25477473.24	14606862.02	9780746.855	0	21815457.66	12823979.45	0	27531411.41	23558131.82	7852129.906	38406896.76	29793745.09	103975946	0	0	40475871.4	25575497.36	146366457.3	52029781.35	0	85692817.47	28175794.36	0	289611573.1	36636201.32	5160863.295	178749170.8
Q8WZ56	High	Serine/threonine-protein phosphatase OS=Homo sapiens OX=9606 PE=2 SV=1	24	6	84	1	309	35.6	5.43	0	0	0	52585340.98	0	0	13202844.12	0	0	0	26469819.7	6492129.336	32633556.43	0	32950630.32	23376684.71	0	22842768.68	5523797.104	0	12570758.86	0	0	0	0	0	0	0	0	4390858.042	0	75816399.32	8993687.678	0	5797615.54	17685527.65	20268917.98	42971610.94	41737913.11	0
P27216	High	Annexin A13 OS=Homo sapiens OX=9606 GN=ANXA13 PE=1 SV=3	28	8	113	1	316	35.4	5.6	28396415.42	0	14525472.95	56073086	0	17630090.36	9522562.17	58400093.38	17832253.53	0	36345980.87	0	25808682.86	0	36176648.03	43587657.19	16090818.64	7600886.929	109771117.6	0	45688638.95	0	0	0	6107545.053	6678179.259	0	7317669.228	0	0	0	0	0	0	0	26186462	187834447.4	0	0	0
A0A5C2G7N1	High	IGL c324_light_IGKV3D-20_IGKJ4 (Fragment) OS=Homo sapiens OX=9606 PE=2 SV=1	47	3	171	1	107	11.5	6.57	0	0	0	0	3962674735	0	0	0	0	0	0	0	0	31604483.83	0	0	0	6254007.131	0	12841279.74	0	8460748.452	0	49066476.32	0	17562876.39	0	0	0	8258979.455	0	574935990.8	26012700.27	0	12977850.41	0	0	0	2192714.39	0
A0A5C2GE27	High	IG c1244_heavy_IGHV3-21_IGHD3-22_IGHJ4 (Fragment) OS=Homo sapiens OX=9606 PE=2 SV=1	24	2	133	1	126	13.7	6.77	0	0	0	0	0	0	0	0	3459973.332	0	21691499.97	0	0	9039371.093	0	0	0	6960570.298	48544414.71	6524905.75	71213947.66	0	11600851.55	24221637.89	0	86337006.61	13771932.07	67755175.53	41046739.1	81152211.9	0	0	43028134.74	0	27601242	13944255.64	0	0	0	0
A0A5C2GBC3	High	IGH + IGL c506_light_IGKV3-20_IGKJ4 (Fragment) OS=Homo sapiens OX=9606 PE=2 SV=1	55	5	205	2	107	11.4	7.97	2518748.769	10930412.98	100280910.6	0	20033227.85	0	0	5887368.331	0	15029063.49	6961596.466	0	0	16521142.23	0	0	20808280.09	0	8628959.898	18068958.99	0	0	0	0	0	0	139041721.1	5919908.076	15430762.44	0	0	183537063.8	0	258044623.9	4598416.003	29550958.84	27058462.64	5372378.217	0	0
A0A5C2GG01	High	IGL c329_light_IGKV1-5_IGKJ5 (Fragment) OS=Homo sapiens OX=9606 PE=2 SV=1	27	2	190	1	108	11.9	8.47	0	2415640.443	0	16875472.05	0	0	0	0	6487730.058	0	0	0	32929941.91	5578495.817	29585083.43	0	27081296.88	25068085.58	12782682.12	0	8489080.785	0	14049543.14	34276006.56	9977740.013	12279481.86	0	0	39280638.81	0	15798106.34	0	0	0	3133286.064	0	0	0	0	0
A0A5C2GDM9	High	IGH c71_heavy__IGHV3-7_IGHD4-23_IGHJ3 (Fragment) OS=Homo sapiens OX=9606 PE=2 SV=1	34	3	21	3	129	14.2	8.88	0	0	11438142.89	4261621.258	11964631.84	0	11028276.4	0	0	0	5895572.875	0	0	20134413.09	0	21332670.12	0	13179970.17	0	0	20332281.58	0	26985150.67	0	1901124.587	0	30998853.1	850762962	3308784.508	0	79649239.41	26948506.07	3556092.692	0	0	0	0	2769886.981	0	9001674.718
A0A5C2GIY6	High	IG c673_light_IGKV3-11_IGKJ4 (Fragment) OS=Homo sapiens OX=9606 PE=2 SV=1	44	4	354	1	108	11.7	7.96	8970201.869	23352328.03	0	0	0	0	7972881.047	0	26916388.16	0	11607546.64	0	12375823.33	0	0	7023321.238	0	21834463.89	0	0	6485243.263	0	0	10245027.63	0	0	47589630.1	8896425.437	0	5564767.583	0	0	0	0	0	16227830.18	20311702.84	11065383.06	11276812.36	28466338.27
P31997	High	Carcinoembryonic antigen-related cell adhesion molecule 8 OS=Homo sapiens OX=9606 GN=CEACAM8 PE=1 SV=2	15	4	139	3	349	38.1	7.39	0	0	516175464.9	0	59551649.51	227291188.7	48814346.8	256397643.3	58990301.75	193563310.2	0	0	0	95159372.49	5385762.333	0	0	0	215336395.5	538409662.6	13393455.08	0	79438387.95	120493059.4	4095674431	0	336163251.5	4921533964	35218491.46	0	105665528.4	33202266.92	764770434.4	0	422354104.4	0	0	0	0	0
O43815	High	Striatin OS=Homo sapiens OX=9606 GN=STRN PE=1 SV=4	16	7	18	7	780	86.1	5.27	0	7904998.396	131121941.5	29805618.78	65811159.3	28146396.48	62553584.45	94748914.14	21191084.55	58988308.76	65413753.91	28445068.67	46787512.01	0	36047575.76	7100565.059	47910428.66	88194494.27	12297468.85	140207271.3	13261111.79	18033017.09	26917535.41	18394444.44	68345309.33	15060871.52	41750609.94	55231512.11	0	22787900.61	97978104.91	75038820.18	0	361100891	0	0	151725924.7	29397368.01	29685765.95	358808684.2
A8K9J6	High	cDNA FLJ78024 OS=Homo sapiens OX=9606 PE=2 SV=1	14	3	24	3	388	41.7	4.81	3283573.165	3536766.256	0	1702189.877	0	2024849.368	13724241.83	0	0	0	34014248.28	0	0	103346268.1	0	0	0	0	0	69955368.5	5751891.461	0	120217855.9	482692781.1	0	0	86310368.05	0	10742887.99	0	870672427	764280681.6	278960549.5	0	253548004.7	0	0	3011150.187	0	0
A0A5C2G1P1	High	IGL c1387_light_IGKV4-1_IGKJ4 (Fragment) OS=Homo sapiens OX=9606 PE=2 SV=1	38	3	83	1	111	12.2	7.12	0	0	0	10461981.19	0	15601842.01	22250808.98	4527913.431	0	5425177.257	0	0	0	0	0	0	36052206.51	0	0	0	0	0	0	20627780.54	3021621.376	16234413.05	0	0	15379602.07	22042750.75	0	0	24339179.35	0	7442211.34	10577065.41	0	0	0	13437307.52
A0A5C2GSP8	High	IG c1510_heavy_IGHV3-7_IGHD5-12_IGHJ4 (Fragment) OS=Homo sapiens OX=9606 PE=2 SV=1	40	6	168	2	123	13.3	8.75	58438910.7	24853093.77	0	0	8925777.01	5302652.694	47765428.53	0	5569779.765	0	68221079.48	0	121561885.3	105985252.7	116182052.7	41431023.64	30367690.21	32854214.25	49854000.87	96033544.87	59268788.54	118709638.3	43338066.02	98016236.78	0	366618397.8	92808377.11	0	197890371	194336825.5	18235135.11	0	122851972.2	172394492.3	266781565.1	0	0	0	0	0
A0A5C2G2U2	High	IGL c2786_light_IGKV3-11_IGKJ4 (Fragment) OS=Homo sapiens OX=9606 PE=2 SV=1	51	4	243	2	108	11.8	8.5	0	11127246.22	699761928.1	15556572.55	50092410.78	9972526.821	0	0	0	0	107827266.2	12335951.59	0	79169124.64	0	0	49772986.61	0	4858284.292	41530659.95	52448736.74	0	0	434515355.7	0	27863345.58	48230426.71	6250067.581	91954268.4	0	88014334.91	464836101.5	58613131.11	89858767.38	24558784.51	43062012.41	23439560.55	13269583.05	10537422.94	69236430.16
Q15046	High	Lysine--tRNA ligase OS=Homo sapiens OX=9606 GN=KARS1 PE=1 SV=3	19	10	39	10	597	68	6.35	8242647.506	55333724.98	127475962.4	293531246.9	72546979.35	26183162.21	21828784.38	193497934.5	12077076.54	60914767.9	28707872.27	7287529.597	15006675.07	11373045.26	101391082.7	40565921.58	188369034.6	69835831.37	53528882.1	64305137.49	28079538.97	0	144822004.6	0	169528555.2	40799269.76	35533547.87	146560268.2	13011515.78	2241858.954	82099178.14	462422736	3972741.448	366747199.6	0	70444114.41	795522212.8	172977302	141157919.8	369253746.1
A0A5C2FXW3	High	IGL c1722_light_IGKV1-5_IGKJ2 (Fragment) OS=Homo sapiens OX=9606 PE=2 SV=1	24	2	197	1	107	11.9	8.44	14753437.07	0	0	0	0	0	0	0	22962940.17	0	4230581.763	0	10690766.69	18064869.56	0	3373355.94	0	14470092.71	10829005.88	18559573.82	0	27493382.89	0	3669718.745	0	30012960.15	15202286.46	23494441.69	19736097.55	18529684.04	28052046.73	0	47635588.56	0	33668743.35	0	0	0	0	0
G3V3H3	High	Kinesin light chain 1 OS=Homo sapiens OX=9606 GN=KLC1 PE=1 SV=1	14	7	15	3	609	68.7	5.96	0	0	14898813.26	77250400.35	18792818.62	0	0	20851717.37	0	4197279.599	0	0	0	19850306.67	0	0	0	5580070.423	3343281.432	7901743.459	0	7994171.838	11115668.45	0	21468251.87	0	0	2544982.458	0	0	118454967.6	67652364.88	60271097.48	0	19665574.3	15517031.81	25106766.54	0	13767074.2	0
A0A5C2GEI8	High	IGH c441_heavy__IGHV3-72_IGHD3-22_IGHJ4 (Fragment) OS=Homo sapiens OX=9606 PE=2 SV=1	52	6	87	2	124	13.7	7.12	0	0	0	0	0	0	0	0	0	0	0	0	0	0	0	0	24207414.75	0	0	0	0	0	0	6367812.733	0	16392672.15	0	0	0	0	147135260.1	31604060.4	30377068.13	0	8712516.805	0	1386986900	0	0	0
D6RAA5	High	Transforming acidic coiled-coil-containing protein 2 OS=Homo sapiens OX=9606 GN=TACC2 PE=1 SV=1	7	6	11	5	1008	110	4.97	0	2913994.16	0	47665442.35	0	0	19949862.77	4969609.872	0	5858995.742	1398076.86	5090949.642	13869253.78	2888735.578	4822918.342	0	0	31463008.03	16640798.2	0	7117413.17	14528141.97	22911122.45	4468802.388	11233523.6	10959508.32	10699580.09	9277012.706	14134009.64	12758439.73	280647075.4	20611231.75	0	0	0	60086112.31	42404667.52	13188642.9	20192310.09	25482234.01
A0A5C2GQE4	High	IG c100_light_IGKV1D-33_IGKJ2 (Fragment) OS=Homo sapiens OX=9606 PE=2 SV=1	49	3	273	2	107	11.7	7.12	0	0	0	6378865.988	0	12218876.1	0	0	0	11856207.36	0	0	0	23376710.33	0	0	0	0	0	0	0	0	0	0	2826892.545	8422064.199	0	0	8055675.295	18694223.04	0	20393890.16	22622157.43	0	7682647.367	0	24483234.49	0	0	0
A0A5C2G8J2	High	IGL c3955_light_IGLV1-47_IGLJ3 (Fragment) OS=Homo sapiens OX=9606 PE=2 SV=1	51	4	170	1	110	11.6	8.97	106700473.2	0	0	0	156406642.4	0	0	0	7212417.121	0	0	0	0	12484292.8	0	0	0	15454703.94	0	0	10039203.92	46813588.06	5292184.49	53252303.46	4207757.832	16825897.22	157172399.3	303672729.4	60968370.29	0	0	17822002.87	26694627.33	47259542.46	8251527.934	0	11621266.52	14689409.09	6452421.082	0
P05413	High	Fatty acid-binding protein, heart OS=Homo sapiens OX=9606 GN=FABP3 PE=1 SV=4	48	6	76	6	133	14.8	6.8	225651828.5	653129781.1	704908003.8	295267185.1	558978701.4	74642006.75	66563723.37	38325307.26	502548954.1	89675458.23	235544273.6	5012008.201	254821326.5	58234568.95	481965638.5	119647332.9	250572348.1	99490540.16	127200989.5	145191329.9	291851748.7	0	52013447.5	175624888.1	42634493.03	43667382.37	432161525.7	4633870.293	102801613.8	66461441.27	106634153.9	211386530.2	481068486.2	740432107.2	431195668	96694355.47	2201657287	231924749.3	271439624.4	288001132.1
A0A5C2FVY3	High	IGL c1171_light_IGKV3-11_IGKJ4 (Fragment) OS=Homo sapiens OX=9606 PE=2 SV=1	45	4	201	2	107	11.8	8.48	24344323.68	2860094.72	36815257.9	0	0	0	0	0	205986170.4	0	0	0	0	12124720.9	28934395.42	0	156025888.3	0	29001612.78	68811599.47	0	5104907.684	0	57404578.55	0	4578257.988	78852209.91	0	30330034.72	19363783.33	0	52541910.21	48411414.66	238995921.3	9946593.044	0	0	0	0	197638402.6
A0A5C2GUM3	High	IG c1225_light_IGKV3-20_IGKJ5 (Fragment) OS=Homo sapiens OX=9606 PE=2 SV=1	35	2	105	1	108	11.6	7.96	0	0	0	0	0	0	0	101742206	0	0	0	0	0	0	0	0	0	0	0	0	0	0	0	8155215.544	0	0	0	0	0	0	0	0	52727865.52	0	62343131.09	0	0	18311575.78	19116143.37	0
A0A5C2GIF2	High	IG c198_heavy_IGHV5-51_IGHD7-27_IGHJ6 (Fragment) OS=Homo sapiens OX=9606 PE=2 SV=1	32	5	87	1	130	14.7	7.91	6765461.338	0	0	0	133877119	0	0	0	15317895.26	11790355.18	18508262.06	17101203.65	0	20678413.8	19028404.61	0	9156966.678	17440889.36	0	24260412.92	14097336.03	0	15220206.79	8268397.967	0	64639656.28	32065961.68	62325516.42	26848925.87	69831997.2	0	0	19734486.47	0	43807593.1	12423200.25	141538245.4	3497915.902	0	0
A0A5C2G3A1	High	IGL c2425_light_IGKV3D-20_IGKJ4 (Fragment) OS=Homo sapiens OX=9606 PE=2 SV=1	40	3	232	1	108	11.6	6	78965502.96	0	370016756.8	55028672.98	0	26406737.41	0	0	44357296.44	0	0	0	0	0	0	0	494748181.7	0	0	164780491.3	0	0	0	31877488.12	0	0	110588948.3	0	7288534.874	7659821.896	0	242713636.8	0	1257737007	0	0	0	0	83204841.5	575693221.9
A0A5C2GHE6	High	IG c56_heavy_IGHV3-7_IGHD3-16_IGHJ2 (Fragment) OS=Homo sapiens OX=9606 PE=2 SV=1	42	5	387	1	119	13.3	6.77	0	0	0	0	0	0	10558590.27	5542935.015	0	5884355.478	4417346.102	0	8023685.879	0	4388280.442	7392879.383	0	2045835.48	3632990.05	0	0	0	0	0	1726274.821	7051304.465	0	0	0	0	0	0	0	0	0	1239219.506	0	2145816.101	0	0
B4DST5	High	cDNA FLJ58078, highly similar to Tyrosine-protein phosphatase non-receptortype 23 OS=Homo sapiens OX=9606 PE=2 SV=1	8	9	21	9	1510	164.5	6.92	25001022.72	201416668.1	164381650.7	395998584.5	445260006.3	135136289.5	251429053	18001288.62	49671933.95	63527149.44	51090062.69	16882975.89	134920357.6	195480111	66876380.97	91797025.02	97384643.38	50307899.57	8066402.898	444028616.5	59967521.03	7786562.531	97238284.73	69296896.07	175470257.2	28444310.42	64701207.99	11483776.57	100911677	9768476.643	268997548.5	758751675.1	135007625.2	338470537.2	71875424.03	57400392.67	370294783.3	195786935	214101727.9	770737851.3
A0A5C2GKL3	High	IG c1151_light_IGKV3-20_IGKJ2 (Fragment) OS=Homo sapiens OX=9606 PE=2 SV=1	53	4	35	2	108	11.7	8.91	0	0	0	0	0	0	0	0	7377039.922	0	0	0	11665147.06	74125450.86	17149900.97	9091691.153	0	0	5882180.089	11541153.11	48831204.75	33452894.02	0	34643187.75	0	30120153.35	8968305.586	116467921.4	484360514.3	31571662.53	0	0	126063778.7	0	29478295.22	4661899.497	0	0	0	0
Q9Y226	High	Solute carrier family 22 member 13 OS=Homo sapiens OX=9606 GN=SLC22A13 PE=2 SV=2	11	6	57	6	551	60.8	7.83	968555339.5	662574259.5	91152314.79	137624437.7	425839853.7	16947065.55	29607818.82	89523041.09	49385089.02	206486980.2	92177199.42	42885173.15	265067859.7	7784553.646	375244617	208438474.4	78098710.81	79348558.85	214891649.2	348585569.2	24932804.4	0	5050069.393	0	298163924.2	26748058.03	41237382.3	20541941.1	0	95088788.3	624261838.2	1326839552	0	0	16232688.21	181483435.8	1609926033	85998047.1	67798838.72	524351780.6
A0A5C2GUC0	High	IG c907_light_IGKV3-15_IGKJ3 (Fragment) OS=Homo sapiens OX=9606 PE=2 SV=1	39	3	81	1	108	11.7	8.5	0	0	137959091.7	10788082.77	0	0	0	6400366.319	19967068.27	0	0	0	0	0	0	0	11853568.08	6649531.305	6193533.493	83444806.39	0	0	0	3733302.277	16172357.66	21016031.43	25720688.86	20024399.16	0	3749960.11	18519069.44	119782708.1	0	75125008.27	0	5292739	0	8547946.636	21475847.1	147414728.2
A0A2U8J8N6	High	Ig heavy chain variable region (Fragment) OS=Homo sapiens OX=9606 GN=IgH PE=2 SV=1	31	4	45	1	97	10.7	7.94	3322541.997	0	0	0	0	747466.9341	4383245.897	0	10292261.4	0	11222611.97	3372118.765	9338584.629	88127862.68	6070793.584	4145351.097	0	4692305.998	14566688.45	34075631.91	12852188.63	25201070.48	0	0	0	32819409.3	0	0	8432693.29	31034012.96	0	0	15769731.61	0	13117750.01	0	0	0	0	0
A0A5C2G1J0	High	IGL c1337_light_IGKV1D-39_IGKJ2 (Fragment) OS=Homo sapiens OX=9606 PE=2 SV=1	35	2	17	1	107	11.5	6.48	0	0	0	0	10127882.91	0	12337581.32	0	0	16891051.54	5281200.498	4456066.665	0	38357732.51	45256316.65	0	0	0	0	0	0	0	0	0	9109052.504	0	138702813.5	0	17330568.89	0	92591066.52	55388578.05	4529015.817	210890709.1	0	0	302086326.6	13182023.13	10050829.55	69818723.6
P21926	High	CD9 antigen OS=Homo sapiens OX=9606 GN=CD9 PE=1 SV=4	14	4	293	4	228	25.4	7.15	2944013985	5629659012	595585432.2	4531192524	747771110.6	734528498.4	719561410.3	928889274.6	1159753929	1175826397	1766589778	1068193230	1856093168	191715208.2	1477065246	3339216912	672156776	6340712966	1215380907	423208441.3	1506935078	434470170.6	373976153.8	550997496.8	391249042.2	223465651.8	395619568	202234654.3	696699105	979979740.5	855185680.4	982251339.6	1227495327	1015727081	1324453874	7080285502	3124529565	3530702996	3433371592	966940200.5
A0A5C2GW09	High	IG c1641_light_IGKV1-6_IGKJ4 (Fragment) OS=Homo sapiens OX=9606 PE=2 SV=1	43	3	148	2	107	11.5	8.48	0	0	0	0	19568112.55	0	0	8462864.005	0	0	0	0	0	14098994.09	0	0	0	0	0	0	4439173.885	0	0	0	0	9856858.871	47983318.11	0	0	0	409162714.1	50180806.72	0	41844729.07	4934424.088	0	0	0	0	0
A0A5C2GQ08	High	IG c1422_heavy_IGHV3-30_IGHD1-7_IGHJ6 (Fragment) OS=Homo sapiens OX=9606 PE=2 SV=1	35	5	77	1	124	13.8	9.26	0	0	0	0	0	0	0	0	0	0	14017474.79	0	0	136804905.6	0	0	0	4094801.532	18743174.71	67350218.09	4797844.674	14151551.65	0	27681210.77	8116909.503	9789502.428	358198728.2	8527429.51	21262595.45	62561728.05	12180449.45	0	11605503.83	0	14322344.31	3536779.148	0	0	0	0
A0A5C2GE26	High	IG c1327_heavy_IGHV3-21_IGHD3-3_IGHJ6 (Fragment) OS=Homo sapiens OX=9606 PE=2 SV=1	24	2	46	1	123	13.6	8.81	0	0	0	0	0	4474520.242	0	0	0	22266895.24	0	0	29723522.25	0	0	0	0	0	7223195.016	0	0	22896059.09	0	10297217.28	0	11401182.97	0	22968140.96	5201779.31	0	0	0	58592469.54	0	14551930.46	0	18150269.83	0	12476844.48	68664086.72
A0A5C2FYE4	High	IGL c1674_light_IGKV3-11_IGKJ2 (Fragment) OS=Homo sapiens OX=9606 PE=2 SV=1	28	2	128	1	108	11.9	7.96	60301523.93	40842596.29	0	0	0	0	41289852.47	11118528.37	79606437.64	119596267.1	44778677.7	17076109.43	0	220694533.8	60677577.39	24437955.88	0	64373372.29	43428851.47	24592038.47	52273678.26	138284273.7	49208880.88	196527061.6	0	157176197.2	139897036.5	0	369166603.2	68651551.56	0	0	253550700	0	155990980.5	33494014.43	0	0	0	0
B7ZM73	High	MON2 protein OS=Homo sapiens OX=9606 GN=MON2 PE=2 SV=1	5	8	12	8	1688	187.2	6.02	1677764.933	13083441.17	64226295.41	129762981	0	0	11905823.83	8973900.509	0	0	3177990.478	0	0	8992096.787	20383990.75	23293078.35	0	58658248.12	16660204.78	31221285.46	0	0	6532221.423	0	28446423.23	0	20050807.03	22144085.64	0	5845736.142	15404337.74	24888439.79	0	133318214.9	3014430.469	106454049.9	58518274.31	32788612	21953635.93	0
A0A5C2FW25	High	IGL c1278_light_IGKV4-1_IGKJ2 (Fragment) OS=Homo sapiens OX=9606 PE=2 SV=1	54	5	282	2	113	12.5	7.96	0	14378033.14	191341605.5	2785235.71	0	2191824.967	0	0	3468796.061	49618681.1	0	0	0	4863854.679	0	7389547.582	15154432.16	8931452.211	0	0	0	26572452.65	0	22778812.77	0	4175220.133	41540474.86	32019616.17	2114071.607	18051587.89	0	0	3170147.575	0	2337151.874	0	371997389.5	5945799.057	0	0
A0A5C2GTZ6	High	IG c975_light_IGKV3-20_IGKJ2 (Fragment) OS=Homo sapiens OX=9606 PE=2 SV=1	38	3	183	1	113	12.5	9.41	0	0	0	0	18636064.22	0	0	0	0	0	0	0	0	0	0	0	0	0	0	0	0	0	0	0	8078064.471	0	34326873.7	0	4398190.595	0	24343904.31	0	8028871.016	0	6910483.86	11172934.57	20313013.81	3420777.535	7512550.001	0
A0A5C2GY47	High	IG c1537_heavy_IGHV3-48_IGHD1-26_IGHJ4 (Fragment) OS=Homo sapiens OX=9606 PE=2 SV=1	25	2	111	1	120	13	8.48	0	10697693.14	0	27070059.11	0	0	0	7786501.882	0	107680313.1	14029614.93	0	35797598.09	0	3833922.404	0	15808006	0	4463982.673	15909338.86	8399354.121	0	0	0	0	0	0	657554769.5	4208304.279	10041007.74	0	17697749.13	0	90966872.51	7595161.757	0	0	0	4025346.488	18792518.49
A0A5C2GTG9	High	IG c23_light_IGKV3-11_IGKJ3 (Fragment) OS=Homo sapiens OX=9606 PE=2 SV=1	45	3	185	2	107	11.8	8.48	0	0	1922824051	0	4589526.275	0	42362492.26	0	0	0	0	0	0	0	0	0	41677011.23	0	0	36968564.39	0	0	0	30226690.56	0	0	203868539.3	5941130.656	0	0	9309575.307	197557008.8	6232635.965	111912246.6	6456481.461	0	0	0	0	432861187.5
A0A5C2GES6	High	IGH + IGL c640_light_IGKV4-1_IGKJ1 (Fragment) OS=Homo sapiens OX=9606 PE=2 SV=1	48	5	271	1	113	12.5	7.93	0	0	0	2879136.333	0	33581928.84	0	0	0	107630724.6	0	0	0	11186103.16	0	4783992.845	165202824.2	0	7930985.438	0	2799981.865	0	0	0	0	9394161.371	4880099.88	0	71157220.93	7941863.037	0	13920265.7	2147930.736	0	2546527.106	2634708.127	0	8474650.056	6895443.954	0
A0A5C2FWG1	High	IGL c526_light_IGKV3-20_IGKJ1 (Fragment) OS=Homo sapiens OX=9606 PE=2 SV=1	55	5	124	1	107	11.9	9.51	7408152.072	981824.6622	0	0	0	0	3723826.797	0	0	0	4384540.556	0	14288524.37	0	3724244.54	0	0	12270038.03	34012202.27	0	0	0	0	0	0	60564425.1	0	0	3638308.756	28028182.38	8865614.064	0	17184811.61	0	6961328.403	5579180.913	13179816.95	0	0	0
A0A5C2GVW5	High	IG c1641_heavy_IGHV3-33_IGHD2-15_IGHJ5 (Fragment) OS=Homo sapiens OX=9606 PE=2 SV=1	37	4	59	1	125	13.8	7.8	17414486.94	17311736	69567580.69	0	0	0	0	0	0	0	11957891.61	0	0	3198270.708	0	4298902.784	0	0	0	8844882.797	7637917.674	7001161.339	2176284.682	0	0	0	4572202.848	0	4748622.523	3737871.803	0	55570527.61	4263444.09	0	5919113.602	0	0	0	0	16565087.57
P43005	High	Excitatory amino acid transporter 3 OS=Homo sapiens OX=9606 GN=SLC1A1 PE=1 SV=2	9	3	60	3	524	57.1	5.71	643231487.9	186644121.2	95870496.82	685962408.1	240088873.3	25100890.21	33973103.32	51351401.14	24356258.58	57693317.69	67306852.46	51653501.13	183611275.6	20542578.3	233818206.1	257582483	96104731.51	95993883.19	128634762.9	12850166.19	53276448.46	3770484.165	10060579.99	32315302.38	204460471.2	7329090.564	0	20992111.53	17130850	80809013.31	19495760.09	51823618.97	137562995.7	0	37766592.6	92843150.2	182627721.4	89003643.88	90833242.54	150515955.5
A0A5C2FUR3	High	IGL c741_light_IGKV1-12_IGKJ4 (Fragment) OS=Homo sapiens OX=9606 PE=2 SV=1	49	3	268	1	107	11.5	8.47	15587621.1	0	0	5125021.654	0	0	0	0	0	0	0	0	17871108.11	0	10158281.07	0	0	0	15072699.97	35706160.69	0	10885019.84	0	39596556.8	0	7403506.721	0	0	36715535.01	9146811.002	155208923.6	0	5706565.641	0	7446252.585	3024308.465	0	0	0	29009040.54
P49137	High	MAP kinase-activated protein kinase 2 OS=Homo sapiens OX=9606 GN=MAPKAPK2 PE=1 SV=1	18	6	17	3	400	45.5	8.68	0	3685096.759	41987019.08	18670041.32	0	0	0	25077159.63	0	5272624.932	7179050.273	0	0	0	9585058.582	0	77670758.41	0	0	0	4650614.324	0	3541988.711	11577445.85	137505537.7	0	0	72934661.68	89752767.94	0	6076399.732	0	0	0	6342199.165	0	9739833.326	15119206.59	14112550.74	24605283.13
A0A494C0Z5	High	Ras-related protein Rab-33B OS=Homo sapiens OX=9606 GN=RAB33B PE=1 SV=1	26	7	44	5	277	30.7	6.98	12915274.35	31663928.4	19994131.19	34373774.46	39816572.78	7748018.027	8992205.063	9392851.966	0	53480997.52	11056065.95	3397150.415	0	10561652.55	10942717.78	0	0	16788631.93	16523923.89	0	0	0	0	91302609.92	436150907.9	0	0	142177062.4	4887815.441	0	19921769.65	10574605.53	31710522.4	0	0	5523166.57	0	0	0	0
H0YHX9	High	Nascent polypeptide-associated complex subunit alpha OS=Homo sapiens OX=9606 GN=NACA PE=1 SV=2	23	4	30	4	235	25.3	4.55	0	11789331.78	0	35356801.33	41318945.16	0	35149001.96	53612815	6291322.832	35218858.79	11195041.16	28138563.5	29417545.56	3584861.228	18593746.26	69336001.48	64657637.11	36511187.84	10894610.59	0	20101306.7	0	80106888.62	0	32877213.87	0	13241321.38	54204741.09	0	18813097.68	319497984.6	0	0	0	0	48200503.59	0	36274195.2	41168170.9	0
A0A5C2FXJ0	High	IGL c325_light_IGKV2-24_IGKJ4 (Fragment) OS=Homo sapiens OX=9606 PE=2 SV=1	41	3	71	1	112	12.2	8.48	0	0	0	15185755.8	0	0	31052972.83	5554343.737	9890436.96	0	0	0	0	0	0	0	0	0	0	0	0	167222354	11432376.04	324023120.1	25836621.5	6777536.458	0	26685934.91	135788394.7	87461079.34	0	0	176380937.2	0	0	0	0	0	0	42063212.12
A0A5C2GGH9	High	IG c724_heavy_IGHV3-13_IGHD5-12_IGHJ2 (Fragment) OS=Homo sapiens OX=9606 PE=2 SV=1	23	2	123	1	131	14.4	9.03	0	0	0	0	10170357.29	0	0	0	0	0	0	22988647.05	0	18040136.23	11160785.97	0	0	9549545.424	12750822.99	46450117.25	47501222.63	37460419.97	6043127.675	52718652.96	0	33964222	14060042.06	139981980.2	10672063.56	9953143.466	0	0	45118837.89	0	28951380.98	5598374.197	0	0	0	0
Q5JR08	High	Rho-related GTP-binding protein RhoC (Fragment) OS=Homo sapiens OX=9606 GN=RHOC PE=1 SV=8	20	4	198	2	188	21.5	6.58	57474928.52	19253675.3	37600244.4	39894910.75	7335749.41	15612467.61	17353338	0	15068598.55	14217856.41	19257907.15	13893062.25	19180627.28	25634356.26	39532704.41	0	8241745.482	28065060.16	13433854.14	27548917.25	0	0	2511464.412	0	0	0	6370234.961	0	0	8503956.722	23089119.91	0	0	24393867.65	0	35709455.58	28431020.13	55788879.2	40133722.14	27134021.19
A0A024QZR3	High	Protein pelota homolog OS=Homo sapiens OX=9606 GN=hCG_2002731 PE=3 SV=1	16	5	7	5	385	43.4	6.34	0	0	354205591.7	13620012.47	38046001.49	2511815.324	0	9878639.618	0	12585580.12	8173458.329	0	0	16041949.26	10749957.6	0	0	0	0	0	2470579.395	47100635.75	6537022.292	0	160361965.7	0	32363742	13508718.55	0	77568522.53	13549705.39	288026500.6	18521346.91	0	0	35809812.87	241742810.2	6079128.049	11675986.16	0
A0A5C2G1X9	High	IGL c343_light_IGKV3-20_IGKJ1 (Fragment) OS=Homo sapiens OX=9606 PE=2 SV=1	52	3	55	2	108	12.1	5.4	0	0	0	0	0	0	0	0	0	613870189.3	0	0	55573569.15	22600048.63	0	0	284587161.1	7138611.363	0	319972675.8	0	0	0	202178642.3	0	67031193.09	41726650.89	0	28414989.64	13087840.21	281779237.5	1282303918	63137569.62	0	8962254.77	15794380.89	3015068542	0	0	0
A0A5C2FUE7	High	IGL c618_light_IGKV3-20_IGKJ1 (Fragment) OS=Homo sapiens OX=9606 PE=2 SV=1	44	3	91	2	108	11.6	8.5	7252936.849	0	55866490.6	0	21386728.64	0	0	0	20543233.64	9782760.708	17030078.48	0	0	0	24537088.23	0	0	8360896.803	0	0	0	20182675.37	4286223.043	28246391.23	12544900.37	6593947.526	393467955	43065102.05	96247484.08	0	0	1498047827	33626911.48	0	6063006.96	5677507.505	4936673.818	0	0	0
A0A5C2H102	High	IG c616_light_IGKV4-1_IGKJ2 (Fragment) OS=Homo sapiens OX=9606 PE=2 SV=1	47	4	85	2	113	12.5	8.85	0	6651819.284	0	0	11613222.1	0	0	0	0	24043718.88	0	0	0	55596971.8	12153945.72	7247660.863	0	0	0	0	0	0	0	6854425.869	0	16621901.94	0	0	67780344.11	3834817.54	1138915965	28984975.23	0	54615247.23	17067251.08	0	34386388.5	9448386.655	8902105.361	0
P08590	High	Myosin light chain 3 OS=Homo sapiens OX=9606 GN=MYL3 PE=1 SV=3	19	4	10	2	195	21.9	5.1	0	2033639.451	0	69025622.92	1921142889	20576173.91	2782255.156	3963021.945	0	3000389.56	21159138.5	0	55020849.76	0	33937802.4	8224101.368	0	0	0	0	11563408.31	0	0	14529281.76	28173093.65	7463162.325	20694226.73	0	0	5515549.454	39387511.72	0	28961558.83	72709413.56	0	0	31528451.77	0	0	0
O76003	High	Glutaredoxin-3 OS=Homo sapiens OX=9606 GN=GLRX3 PE=1 SV=2	16	4	14	4	335	37.4	5.39	0	13714953.14	56214562.28	115196320.9	62920530.14	28390286.04	0	50893135.7	5455080.989	19022580.42	21005764.82	15120720.73	68108979.28	16241991.98	71115661.8	40467280.34	8829285.599	20463084.95	9861207.262	19212784.54	22844988.3	0	38130792.72	0	68325639.71	49424643.11	21339049.66	18573744.31	3385936.317	21318708.75	187998418.1	206968162.5	5993943.416	0	0	42980742.33	76285167.45	80935012.76	49181097.49	0
P48960	High	Adhesion G protein-coupled receptor E5 OS=Homo sapiens OX=9606 GN=ADGRE5 PE=1 SV=4	5	3	17	3	835	91.8	6.87	0	0	54259164.16	0	21911702.56	3115609.85	5920925.98	19131075.83	0	0	17463749.81	0	0	2331090.233	2696387.996	17651709.6	27543492.16	37839176.02	22088778.34	0	0	0	10531993.22	3401832.426	334693806.7	6604613.221	25957107.72	350303943.1	22944873.95	9024756.029	67678681.48	0	1703776.585	0	0	1832579.112	0	19390430.13	24411715.23	0
Q96A22	High	Uncharacterized protein C11orf52 OS=Homo sapiens OX=9606 GN=C11orf52 PE=1 SV=2	41	4	97	4	123	13.9	9.41	269370519.8	425763605.1	37925564.97	124040321.9	86646071.55	17228807.59	34646972.66	12181430.23	107379611.1	69178983.88	504547490.2	142184470.5	308534923.1	39220328.54	252699415.6	533018766.3	12341961.46	215993648.4	60773218.91	172121487.4	168503520.3	57743917.95	19154845.47	25380448.1	33961159.96	9819800.376	113081912.6	28112729.96	87209801.44	33028103.71	210253702.9	3452602.488	109152957.5	148249817.7	153244694	422639926.8	127790429.8	324753242.1	333198088.5	0
P11908	High	Ribose-phosphate pyrophosphokinase 2 OS=Homo sapiens OX=9606 GN=PRPS2 PE=1 SV=2	17	5	17	2	318	34.7	6.61	15913826.28	47594482.44	0	56175096.51	26668647.45	2094454.148	0	12629807.74	0	35995511	0	0	14105425.67	0	17878929.9	31205439.1	0	53240914.93	3426046.741	0	3563851.059	0	0	0	4907490.45	3534125.138	0	0	0	0	0	0	2748945.994	0	0	30886777.72	29355409.56	22138717.45	17030711.9	0
P25774	High	Cathepsin S OS=Homo sapiens OX=9606 GN=CTSS PE=1 SV=3	17	6	30	6	331	37.5	8.34	19944272.41	48707358.03	20948273.22	55062898.31	32617644.56	67540210.43	12999669.01	45277592.33	22107716.83	217497774.2	49018984.61	84295540.56	92722570.47	465965493.7	67763373.3	77438287.58	72116465.09	38094528.97	153592368.4	231935142.8	56693932.2	15606973.31	161333442.5	139685038.6	199210167.5	139890583.3	99399840.13	209512067.2	222818097.1	16462554.57	318461585.9	1032940969	849977311.5	186406796.6	178855728.9	101576703.4	1158332545	30919252.24	14731584.19	0
Q96NR8	High	Retinol dehydrogenase 12 OS=Homo sapiens OX=9606 GN=RDH12 PE=1 SV=3	17	6	19	5	316	35.1	9.69	7629125.093	6199967.475	0	7059356.233	4228809.378	2131695.706	10021939.62	53851751.97	1593974.988	0	0	0	23013577.83	1159094.26	47428184.7	0	96218484.6	0	15332468.47	0	0	7491303.016	40100663.77	0	3259849.03	5598541.047	18592703.46	28787825.48	2734929.364	0	25068572.77	15704976.71	0	19156439.86	0	0	0	41616908.05	26899099.6	0
A0A5C2GRG4	High	IG c1483_heavy_IGHV1-46_IGHD6-13_IGHJ4 (Fragment) OS=Homo sapiens OX=9606 PE=2 SV=1	42	5	37	2	118	13.1	8.79	0	0	0	0	0	0	0	0	7908344.73	12277384.65	12209245.84	0	0	83338463.43	0	0	29839299.64	0	0	0	0	13957753.34	25865855.03	10808691.29	0	59219263.88	0	32655598.91	12872551.55	33037994.62	0	0	41300157.54	556996165.3	25530238.69	4214328.449	0	4980190.223	1938639.215	0
Q96NY7	High	Chloride intracellular channel protein 6 OS=Homo sapiens OX=9606 GN=CLIC6 PE=2 SV=3	18	8	43	7	704	73	4.37	35835774.1	376684077.1	47812859.85	384080089.3	88597687.27	28617507.42	33953323.21	16422482.78	99951922.9	47693170.69	42732045.86	57187873.84	126533638.6	47426766.48	63018331.75	79067357.33	21819455.42	51797803.63	60013991.07	0	39870303.38	21217687.05	0	33162202.96	88890631.22	24117036.38	0	109499145	15124585.9	46626712.21	203259392.4	154518820.5	2345453.452	158249654	12026842.76	71784216.63	44565851.33	275831438.2	296499557.8	11746334.41
P10114	High	Ras-related protein Rap-2a OS=Homo sapiens OX=9606 GN=RAP2A PE=1 SV=1	33	5	56	1	183	20.6	4.82	6249144.641	0	31183533.8	11308128.18	0	3254650.951	0	0	0	0	5691266.012	4417178.691	0	0	19259525.73	11519248.94	0	0	6834514.771	0	4100323.756	0	0	0	0	912376.2803	0	3322241.077	0	3482919.627	0	0	0	0	1008626.001	7815453.937	6597586.739	8552270.057	7252406.315	0
A0A5C2GCY8	High	IGL c581_light_IGLV3-21_IGLJ3 (Fragment) OS=Homo sapiens OX=9606 PE=2 SV=1	54	3	142	1	106	11.1	5.34	7199145.921	6438950.617	172865870.7	23180212.3	0	0	10423142.83	0	7413304.092	0	5238507.647	0	10904797.21	0	4531110.746	0	0	17670678.39	0	130178217.2	0	141785155.3	0	962111.3385	0	0	0	0	13270556.84	18917995.86	109057655.3	0	20723467.5	479126605	0	2602696.979	32970454.29	0	3824237.445	0
A0A5C2FUY8	High	IGL c414_light_IGKV1D-39_IGKJ1 (Fragment) OS=Homo sapiens OX=9606 PE=2 SV=1	23	2	34	1	120	13.5	7.99	0	0	0	0	0	0	0	0	0	0	0	0	0	3063127.583	0	0	0	0	0	0	0	0	0	0	8925175.282	8116055.037	6350887.305	0	0	0	0	11649095.03	2481794.837	106339005.1	4730392.907	5474463.24	0	0	0	0
A0A5C2FX90	High	IGL c1472_light_IGKV1D-39_IGKJ1 (Fragment) OS=Homo sapiens OX=9606 PE=2 SV=1	29	2	163	1	107	11.6	9.36	19092510.82	0	2342664215	0	67795359.63	6623893.72	48152426.77	0	0	0	0	0	0	19213183.14	0	11242145.95	75864175.44	0	3869804.137	1337344054	15789426.21	0	0	56483816.36	0	80150499.04	910567893.1	31527032.44	60633460.85	3129923.98	218592678.2	167934525.2	13821830.5	1371004406	9423160.53	0	0	0	0	2317444630
B7Z629	High	cDNA FLJ61371, highly similar to Phosphatidylinositol 3-kinase regulatory subunit alpha OS=Homo sapiens OX=9606 PE=2 SV=1	15	5	7	5	549	64.3	7.39	43647979.15	23065213.72	14144789.24	17595779.22	0	0	0	26003117.2	0	24873358.54	24981584.96	0	0	0	0	0	0	0	0	0	23077342.86	932503.3453	1617640.915	0	311477888.1	0	37657259.44	71513647.82	11782738.61	0	380684606.1	0	0	12593243.67	0	7117252.531	35704958.21	4727219.28	4059947.767	0
Q96LJ7	High	Dehydrogenase/reductase SDR family member 1 OS=Homo sapiens OX=9606 GN=DHRS1 PE=1 SV=1	19	4	12	4	313	33.9	7.83	0	21672759.19	25547779.93	33645949.57	9471375.852	11572124.38	0	41262666.71	0	236455519.3	16395910.74	0	38200270.01	0	19475652.63	6017961.464	0	0	0	0	11598827.06	0	35822260.28	0	6182290.648	0	0	0	1935678.64	0	0	484800563.8	0	0	0	10199588.71	137934810.5	57429370.52	77457843.72	0
Q5TB53	High	Transmembrane 9 superfamily member (Fragment) OS=Homo sapiens OX=9606 GN=TM9SF3 PE=1 SV=8	18	3	32	3	253	29.9	5.82	4952071.311	32218875.76	14522294.68	133995935.1	100222208.4	49682580.41	3807547.742	108135281.5	38897847.52	0	51576892.52	12702916.83	88134684.01	15654579.41	92642940.5	21746602.26	38508896.87	10843906.45	183408190.7	24638086.19	5820100.754	0	49665300.56	0	159293428.3	9805105.019	41025527.76	128761077.1	0	27344546.95	32142978.96	141972341.9	0	0	0	0	265472292.4	150688800	141083766.5	0
A0A5C2GPF9	High	IG c1010_heavy_IGHV3-74_IGHD2-21_IGHJ3 (Fragment) OS=Homo sapiens OX=9606 PE=2 SV=1	31	3	59	1	119	13.3	7.97	0	16728101.7	0	34135336.49	93751293.15	11258501.86	0	29661036.35	0	0	0	0	18746449.3	0	19866493.19	0	0	0	50194211	0	9818928.129	0	29379002.18	0	0	17338658.06	0	45268615.04	0	7708883.942	29325861.86	0	25005701.25	0	8773464.46	10329110.7	279155358.7	15423869.54	0	0
Q15375	High	Ephrin type-A receptor 7 OS=Homo sapiens OX=9606 GN=EPHA7 PE=1 SV=3	9	5	32	4	998	112	5.8	0	0	218911041	6999959.432	0	0	0	0	0	0	0	32292905.28	0	60155277.7	0	0	17383636.48	130199891.2	0	42043005.17	67967990.22	0	35170618.49	75360457.75	0	5684220.498	194490647.8	0	70992434.65	0	43022106.86	15659993.91	160289596.9	153813358.2	112106040.8	0	20063042.41	0	0	26750392.73
A0A5C2GCY9	High	IGH + IGL c558_light_IGKV1-12_IGKJ4 (Fragment) OS=Homo sapiens OX=9606 PE=2 SV=1	41	3	44	2	107	11.3	9.72	0	0	3886255763	15112835.04	0	13068538.43	11109179.96	0	0	17256268.36	0	0	0	5237686.147	0	12850392.07	0	0	22006469.39	0	0	3863764.917	0	0	0	13448880.61	0	0	44517091.85	5533027.433	47021401.18	189889854.6	2829742.946	0	6177670.673	0	11450708.98	0	0	2839103308
A0A5C2GRC6	High	IG c15_light_IGKV3D-15_IGKJ1 (Fragment) OS=Homo sapiens OX=9606 PE=2 SV=1	26	2	12	1	105	11.4	7.96	0	6558947.702	819582710.4	11636548.29	583916760.9	0	22626534.03	0	0	0	0	0	0	0	0	0	0	0	0	45462221.89	0	0	0	0	0	0	179592021.1	0	0	0	0	0	0	281326839.1	0	0	0	0	0	122353542
B3KX19	High	cDNA FLJ44500 fis, clone UTERU3000828, highly similar to 116 kDa U5 small nuclear ribonucleoprotein component OS=Homo sapiens OX=9606 PE=2 SV=1	8	6	46	5	962	108.1	5	0	0	0	6460512.637	885114285	4157927.042	42313967.16	35121886.11	0	0	0	4407436.932	0	0	5765982.794	50777109.53	0	43827221.43	6865063.677	0	9117884.085	0	13392942.89	0	24435831.69	12001681.62	16931895.89	12355015.31	0	37954265.9	24198246.93	0	0	0	16102612.95	0	60569816.68	26989108.1	34874456.55	0
O95470	High	Sphingosine-1-phosphate lyase 1 OS=Homo sapiens OX=9606 GN=SGPL1 PE=1 SV=3	13	6	12	6	568	63.5	9.16	12344388.43	47559539.77	17005035.39	320990922.3	69627580.21	14616391.58	13822486.65	61152786.97	47264843.08	3264604.837	18526846.54	3034724.63	89237005.67	11716491.84	71341487.9	7199474.627	45275974.47	12305826.29	27050196.56	33346788.09	0	0	25903026.12	7379912.505	17767897.26	0	68811008.78	44820654.24	11486116.27	19980410.49	44755007.64	52837171.11	0	0	6158437.038	53201934.19	143349156.5	49622259.45	50012035.04	0
P15090	High	Fatty acid-binding protein, adipocyte OS=Homo sapiens OX=9606 GN=FABP4 PE=1 SV=3	36	4	9	4	132	14.7	7.14	35421307.69	0	45335775.3	187939225.6	13380633.19	0	27245269.3	3817652.268	0	0	0	25888608.33	76517664.12	4687532.811	20297078.48	0	40748290.79	0	84655655.75	62398570.83	11980162.85	0	0	7857536.999	17177070.31	20110428.1	51629743.27	45360192.18	0	65323988.84	0	81553344.31	0	0	0	0	0	0	0	20572905.26
A0A5C2FYL1	High	IGL c1744_light_IGKV3-11_IGKJ2 (Fragment) OS=Homo sapiens OX=9606 PE=2 SV=1	30	2	190	1	109	11.9	5.01	0	36050531.77	0	44005460.68	10001873.71	0	8154341.394	0	0	0	0	0	0	14739170.56	3920357.707	0	87236857.78	0	7575319.146	0	11728572.4	0	59944846.48	0	21586533.58	26677060.16	0	0	0	0	0	27289298.07	12635660.81	33971123.78	8318137.983	0	396367949.3	0	0	0
A0A5C2GBP7	High	IGL c151_light_IGKV2D-28_IGKJ3 (Fragment) OS=Homo sapiens OX=9606 PE=2 SV=1	49	4	156	1	112	12.1	5.31	0	0	141402732	28276267.45	0	34770659.74	0	0	38789377.83	0	0	0	0	5145227.721	0	0	0	0	6611350.202	0	0	0	0	13151300.39	11206753.27	0	10023220.97	5681848.841	4157185.633	0	54683327.33	305800904.8	2008076.822	46132699.35	0	0	14240935.16	0	0	55225156.71
A0A5C2G6J8	High	IGL c3287_light_IGKV3-20_IGKJ3 (Fragment) OS=Homo sapiens OX=9606 PE=2 SV=1	44	3	79	1	108	11.6	7.96	0	0	0	68098592.97	101401920.9	0	0	0	0	0	0	0	19542495.18	0	42423967.4	0	0	0	17679223.08	0	0	0	5007591.38	0	0	9166723.278	23980156.6	0	70211883.42	45007867.2	0	78613377.32	15631567.74	0	0	0	11671758.15	20712320.87	21777582.58	0
Q9Y5M8	High	Signal recognition particle receptor subunit beta OS=Homo sapiens OX=9606 GN=SRPRB PE=1 SV=3	25	4	10	4	271	29.7	9.04	0	9368722.567	0	33492408.25	0	0	0	7850696.494	0	13728156.3	0	10402862.23	0	0	14920437.14	4504066.838	14046925.53	0	14050522.65	7345802.617	0	27029203.18	18557594.74	0	101761533.3	6388023.004	0	58105962.17	0	0	0	0	67104267.63	0	23786991.79	6921240.542	0	12333610.34	9060751.943	0
Q7Z7H5	High	Transmembrane emp24 domain-containing protein 4 OS=Homo sapiens OX=9606 GN=TMED4 PE=1 SV=1	38	7	45	6	227	25.9	8.28	103684329.9	96779177.79	148068864.2	211696387.5	1318430736	65701969.53	48679476.9	185921435.3	55016058.9	63242327.27	83746709.27	1997197.342	92012821.69	8655162.06	90246883.77	34236740.99	19532309.3	56435073.97	166229917.5	167220400	9670005.417	3760753.149	42763031.13	32030543.69	531591549	47346343.76	179054438.2	459919990.1	19854019.85	26294339.31	468908841.8	838151577.4	30721218.77	999344532.9	33616387.49	73534662.32	214188402.6	159686739.7	125055817.7	425315088.2
A0A5C2G610	High	IGL c1823_light_IGKV3-11_IGKJ5 (Fragment) OS=Homo sapiens OX=9606 PE=2 SV=1	24	2	184	1	107	11.6	7.99	13649565.05	0	0	0	0	3640197.731	0	2764609.732	0	19008392.6	3028912.676	0	0	25232498.57	0	36380375.29	9609082.544	8573820.733	1502555.682	25917982.54	7625042.541	0	0	33579805.1	0	10078052.11	12787716.71	0	3903650.008	0	126665872.1	11323574.48	57507742.37	0	22779031.84	0	5923319.162	0	0	28328442.5
A0A5C2GAB9	High	IGL c352_light_IGLV2-18_IGLJ3 (Fragment) OS=Homo sapiens OX=9606 PE=2 SV=1	31	3	77	2	111	11.6	5.19	29784117.65	16901751.08	11784456.43	10329881.49	164248342	0	26117028.54	0	114049090.2	0	45443415.5	17166640.87	19460458.86	89664334.68	31693787.16	17911808.04	0	36952884.64	9437996.617	337242451.8	38848669.03	25278429.5	15202914.78	352401391.3	6023870.324	206144538.2	183548459.4	79019449.64	240925697.4	12296156.57	237462641.5	220080310.2	468653769.8	500596449.5	250852159.3	0	0	0	0	534616804.2
Q9H7D0	High	Dedicator of cytokinesis protein 5 OS=Homo sapiens OX=9606 GN=DOCK5 PE=1 SV=3	5	8	9	7	1870	215.2	7.96	3512115.408	4989600.898	0	12377676.89	9415109.667	14904114.27	3825655.193	15797090.4	0	0	0	9032743.488	12471898.79	5767710.43	2413259.086	0	7003306.055	7979372.14	9304948.567	0	0	7031004.829	0	42624656.1	55213435.12	5495885.666	9974651.756	27244997.14	30179235.75	0	14232199.97	101258165.5	9649106.809	0	4975406.933	0	0	10012869.83	0	0
A0A5C2GA79	High	IGL c302_light_IGKV3-20_IGKJ1 (Fragment) OS=Homo sapiens OX=9606 PE=2 SV=1	50	4	1576	2	109	11.8	6.54	13123685.1	0	0	19772070.11	70116209.36	0	14410151.16	0	43300379.08	0	0	0	0	25053565.33	0	0	0	0	4020660.426	0	4916155.974	28695731.88	0	42586108.79	0	40512707.91	9981914.994	0	36520361.51	0	0	0	105876429.9	0	42982063.54	0	0	3082730.273	0	0
A0A5C2GML0	High	IG c775_heavy_IGHV3-15_IGHD3-10_IGHJ4 (Fragment) OS=Homo sapiens OX=9606 PE=2 SV=1	35	4	66	2	127	13.7	8.46	0	0	123330722.4	7521284.968	6880142.47	2898010.973	0	4013672.62	0	0	0	0	0	0	5175402.438	0	0	0	0	5439266.57	9610706.473	18051448.41	0	111711592.8	0	8968321.086	16417784.82	0	3882292.921	39069827.8	0	0	3162541.332	81232874.95	0	2416472.884	0	4555169.055	5383259.304	211139760.1
A0A0G2JPP5	High	Protein scribble homolog OS=Homo sapiens OX=9606 GN=SCRIB PE=1 SV=1	4	4	11	4	1655	177.6	5.1	0	0	432597792.7	19716142.35	195590819.3	1173101.691	20143642.13	55017129.35	0	325248605.3	0	0	0	0	0	0	118750255.5	0	0	207017754.8	0	0	23772205.71	0	8539810.417	113589826.2	287363495.1	21715095.41	0	0	147638375.2	1551408630	0	1095290524	0	0	536444569.4	18438397.84	17049214.42	456910443.2
B4DN54	High	cDNA FLJ55111, highly similar to Sorting and assembly machinery component 50 homolog OS=Homo sapiens OX=9606 PE=2 SV=1	25	6	94	1	259	28.5	8.54	25267545.43	40070522.43	34359887	104323652.4	37934709.61	33037347.54	0	33808343.22	51031976.49	0	21753240.48	0	0	0	44493773.13	27464769.59	0	39579094.99	38633335.65	0	14348109.83	0	0	0	0	1289589.274	0	28248363.78	0	0	0	0	0	0	0	22246337.83	12020619.77	21588342.72	22494655.3	97413071.19
A0A5C2G291	High	IGL c453_light_IGKV3-11_IGKJ5 (Fragment) OS=Homo sapiens OX=9606 PE=2 SV=1	31	3	217	1	107	11.7	8.94	0	0	38044663.54	0	16046874.74	0	0	0	11879004.74	3224588199	0	0	0	0	0	0	45839811.44	27506517.03	0	27853762.48	0	0	0	30369138.14	0	39629269	180591100.1	0	58472228.5	6551835.147	105157255.8	101039687.2	8814793.165	254267906.5	2953783.841	0	78718780.84	0	0	97979155.35
M0R0X1	High	Ras-related protein Rab-4B (Fragment) OS=Homo sapiens OX=9606 GN=RAB4B PE=1 SV=1	30	5	51	3	192	21.3	5.67	0	9034632.554	12471422.34	0	0	3812640.443	9807256.41	9050022.499	0	22940128.1	0	0	0	10261223.26	0	0	0	5151035.645	37794339.39	0	0	9746981.994	0	0	34425883.86	6890140.745	0	14386690.25	3614108.084	0	122036234.8	111184460.5	0	143059026	0	0	279156307.8	0	9788826.898	148598298.7
Q8IWR8	High	Ribosomal protein L19 (Fragment) OS=Homo sapiens OX=9606 PE=2 SV=1	25	4	52	4	173	20.8	11.44	26342210.04	116094973.7	169591051.2	402835245.9	72016535.61	18787750.12	76503866.96	26313772.24	17474461.28	33561129.72	82184543.08	57599812.38	107471161.5	16907427.32	226211445.7	85638720.31	100940110.7	143788250.4	27273264.9	0	67067292.48	5393804.426	77228237.52	0	14514134.55	16673213.93	41667286.27	141456487.8	54616166.68	26020297.38	404292204	0	29208615.8	218861089.7	37915570.04	143390613.8	106665477.8	205394935.9	218909653.6	154137393
P26196	High	Probable ATP-dependent RNA helicase DDX6 OS=Homo sapiens OX=9606 GN=DDX6 PE=1 SV=2	18	7	11	7	483	54.4	8.66	0	23349324.22	80713472.19	97642051.01	100264410.1	39981152.71	60585418.18	100203334.5	3016463.585	0	55290715.38	4840468.74	16138921.1	0	46133282.29	26878022.71	70002916.07	79325871.14	26952767.68	0	13288703.51	30284491.82	9724604.073	0	67909274.8	8729667.449	395297246.7	33486537.67	9523396.806	0	0	673522235.3	22986024.42	823360289.4	0	49790061.51	26725493.08	61233880.01	19641693.8	656768648.2
E9PHY8	High	Maestro heat-like repeat-containing protein family member 1 OS=Homo sapiens OX=9606 GN=MROH1 PE=1 SV=1	5	7	12	7	1632	180.2	6.86	0	0	59384905.56	87654908.69	0	6330360.51	8172887.625	30880907.71	0	34374316	25799459.34	0	4186654.014	0	6370884.428	2790681.31	0	21093710.75	20756706.38	0	0	0	0	0	127226998	0	0	111237412.4	3675701.983	0	29546012.04	15473838.26	0	0	0	14871593.67	0	9611394.35	14125346.45	0
A0A5C2G8Z3	High	IGL c285_light_IGKV4-1_IGKJ4 (Fragment) OS=Homo sapiens OX=9606 PE=2 SV=1	38	4	73	1	113	12.5	6.57	22348274.3	0	0	0	0	52920367.43	21246056.61	0	51613799.85	0	0	16612995.24	0	126178747.5	0	52686385.35	0	0	117931178	134353166.6	30739305.04	0	25048713.96	5447681.637	6264796.642	121472691.2	196293714	32252248.51	33161854.07	30268769.13	0	0	26334603.94	21292948.82	74188897.6	0	0	0	0	0
Q13907	High	Isopentenyl-diphosphate Delta-isomerase 1 OS=Homo sapiens OX=9606 GN=IDI1 PE=1 SV=2	30	5	22	5	227	26.3	6.34	0	49033205.14	936612373.6	80143251.66	3176709.409	0	0	123597734.2	0	0	0	0	13840800.01	0	24280659.59	0	0	83138040.97	10160573.74	0	0	11937878.65	10449584.22	0	2234060.568	0	293865348.7	14166871.31	0	18702269.66	35391149.65	116307771.1	0	95453258.08	0	30756861.53	12488733.41	133782486.9	163033522.5	17482337.98
Q9BSW2	High	EF-hand calcium-binding domain-containing protein 4B OS=Homo sapiens OX=9606 GN=CRACR2A PE=1 SV=1	15	5	6	5	395	45.6	5.01	23764803.79	6166040.956	22952393.88	58311120.05	13571169.5	0	0	0	0	0	33253144.93	18256435.08	0	0	0	42875777.41	48058880.19	47505903.92	0	15194329.27	0	17633982.05	17755448.97	0	78729785.35	0	0	130889487.3	15129522.51	11696527.54	113239144	17754579.67	52861304.59	0	28444488.43	80261525.49	4857085.313	6002455.928	7306315.299	14999130.86
A0A5C2GEJ0	High	IG c339_heavy_IGHV3-33_IGHD3-22_IGHJ1 (Fragment) OS=Homo sapiens OX=9606 PE=2 SV=1	29	3	63	1	122	13.6	8.79	0	0	4115354.039	0	0	0	8653567.609	8990704.263	3981167.154	0	0	0	0	41985953.15	0	0	0	9091788.466	4439603.263	0	2172117.497	0	0	1907553.282	3070740.143	1989982.305	0	5466574.049	0	0	7381546.189	0	1382226.419	43935411.79	1410465.902	0	0	0	2621325.454	0
A0A5C2GW95	High	IG c1845_light_IGLV1-47_IGLJ3 (Fragment) OS=Homo sapiens OX=9606 PE=2 SV=1	48	4	132	1	110	11.6	7.97	0	0	0	0	9687684.994	0	0	0	0	0	0	0	0	0	4471114.419	0	0	0	0	0	0	0	0	0	0	0	0	11098551.11	0	0	0	1317197895	0	0	287620692.5	0	11943591.9	0	0	0
A0A1L2BU37	High	Anti-staphylococcal enterotoxin D variable region kappa chain (Fragment) OS=Homo sapiens OX=9606 PE=2 SV=1	54	4	76	2	114	12.6	5.96	0	0	32923327.89	0	0	0	26378195.39	7940338.268	0	561378946.5	0	16674099.3	0	32960650.87	0	6354551.545	64797899.24	0	16627430.51	0	0	14525153.53	0	158099385.3	0	8040945.599	0	0	0	30443790.14	111882886.1	1413348401	0	0	0	0	0	0	0	0
A0A5C2GN17	High	IG c835_heavy_IGHV3-23_IGHD3-22_IGHJ6 (Fragment) OS=Homo sapiens OX=9606 PE=2 SV=1	24	2	69	1	123	13.2	6.58	0	0	0	7330387.978	0	0	0	24057144.5	0	80148875.21	0	0	36427828.86	16696208.14	34627999.78	0	0	41955397.97	0	0	134518916.5	0	0	0	0	0	0	71157394.38	20272632.49	68706451.21	23931389.01	31723565.21	0	37334767.77	0	0	60136079.26	0	15447473.21	0
A0A5C2G494	High	IGL c3296_light_IGKV1D-13_IGKJ4 (Fragment) OS=Homo sapiens OX=9606 PE=2 SV=1	32	2	73	1	107	11.5	9.2	0	0	0	0	0	0	178541469.9	0	0	82960527.88	6334718.149	0	18098770.28	34620525.96	0	109698807.8	0	48282836.85	0	65619346.79	0	0	6260802.896	20835989.77	0	11525689.28	0	0	0	0	0	97904113.15	0	14164525.28	0	0	0	0	0	0
A0A5C2FZ29	High	IGL c2162_light_IGKV1-39_IGKJ1 (Fragment) OS=Homo sapiens OX=9606 PE=2 SV=1	35	2	23	2	107	11.7	8.5	0	0	0	0	50711621.2	3752435.443	12893601.91	6749276.426	160737267.7	0	90921426.63	3710596.191	35318734.61	44986599.31	0	0	66438727.02	8386178.992	11996747.76	197921811.4	3291925.826	8082814.353	5353334.894	255314582.6	0	240798803.2	15385169.63	52586599.75	99294888.81	183881504	50310716.12	0	148064211.3	93777672.71	124305371	16764979.28	0	0	0	0
P22681	High	E3 ubiquitin-protein ligase CBL OS=Homo sapiens OX=9606 GN=CBL PE=1 SV=2	11	7	14	7	906	99.6	6.54	8792556.909	0	17827673.35	8600709.69	0	17802087.62	27137086.49	14314722.24	0	19889869.4	0	0	0	0	6142890.903	2543253.434	24935068.15	164362221.3	17842636.38	44573478.61	0	0	0	0	292253361.8	8025593.14	6868041.035	180633413.9	0	4310952.029	0	18399332.57	0	18870697.17	0	0	149802876.4	0	0	104491939.6
Q16853	High	Membrane primary amine oxidase OS=Homo sapiens OX=9606 GN=AOC3 PE=1 SV=3	11	6	12	6	763	84.6	6.52	7140447.098	2226178.629	36541110.05	17507026.31	33674000.22	0	0	4429252.393	0	31554085.63	0	0	49264329.46	0	0	8035518.608	0	0	0	0	0	33168319.41	0	0	139697166.9	0	0	44370487.58	0	24692474.04	15307433.5	276782519.5	52716515.94	31703831.86	0	22478518.2	53151791.68	16341494.51	2505721.424	0
B4DZS8	High	Peptidylprolyl isomerase (Fragment) OS=Homo sapiens OX=9606 PE=2 SV=1	6	4	7	4	877	97.6	6.04	0	0	256553546.4	11053005.71	0	10061645.62	0	37486276.36	60331580.1	0	37706632	0	14755345.83	0	17738623.44	7492321.687	0	5622204.185	7604483.554	0	0	0	11437390.21	0	88880564.15	13132163.69	0	69794685.37	0	0	21746540.66	0	0	0	0	11717942.35	82233531.6	0	15820474.44	0
S6BAM6	High	IgG H chain OS=Homo sapiens OX=9606 PE=2 SV=1	18	5	526	2	319	34.3	7.84	6193437.198	25424546.46	0	4397467.1	4990747.195	0	0	0	0	0	0	0	0	0	0	0	514184123.1	0	3354492.201	622050368.2	0	0	0	6213371.876	0	6018000.759	0	7174408.664	0	52476489.72	1079942557	0	0	312058922.8	0	1447336.339	12369534.41	0	0	0
A0A5C2G5Y0	High	IGH c360_heavy__IGHV3-33_IGHD3-22_IGHJ6 (Fragment) OS=Homo sapiens OX=9606 PE=2 SV=1	35	6	80	2	133	14.9	8.41	0	0	922697481.3	0	0	0	47309973.25	0	0	316577343.1	0	0	0	0	0	0	1330997783	0	0	652323627.2	48416520.83	0	0	0	0	4185858.647	520179812.1	66509102.68	0	6552187.299	197232825.2	614074461.2	0	2477213620	4630420.448	0	50029334.27	0	0	2686953767
Q86VL8	High	Multidrug and toxin extrusion protein 2 OS=Homo sapiens OX=9606 GN=SLC47A2 PE=1 SV=1	8	3	13	3	602	65	8.28	174467818.1	107829260.9	24716283.55	3519190.669	112018979.7	10249802.35	44711307.53	16065722.92	2430865.468	10415702.3	4124667.404	3815074.276	10939121.55	4303556.111	24746061.35	7982832.461	0	0	2749257.111	30961001.67	0	3600772.444	0	20180420.6	24298027.11	10004463.11	330610580.7	7951142.649	5282671.319	84505217.3	511492571.8	36900890.18	0	110847105.7	3246268.77	36131861.93	97216109.53	30211465.66	28142039	55149319.1
Q9Y625	High	Glypican-6 OS=Homo sapiens OX=9606 GN=GPC6 PE=1 SV=1	10	4	46	2	555	62.7	5.41	0	0	75737709.01	0	123724616.4	99013702.15	12796993.54	0	0	199744499.5	39148418.89	14622897.27	32149651.56	4371212.183	0	0	12982069.42	58880677.75	84339668.13	50644840.14	23826177.36	0	0	0	34622850.91	1890457.25	37366667.76	0	3111005.445	0	0	0	0	0	0	4351988.268	7679196.005	17837182.77	15635353.48	180309036.5
A0A5C2GI26	High	IG c576_light_IGLV1-47_IGLJ3 (Fragment) OS=Homo sapiens OX=9606 PE=2 SV=1	44	4	130	1	110	11.6	7.96	39346973.26	2593773.33	0	7172846.478	0	0	4511936.053	0	13210673.16	0	0	0	0	34215919.4	0	0	0	0	0	79419648.9	31679128.71	90129073.03	50858525.26	858834.9102	0	121754430.4	18695663.05	4575909.824	118317389.8	23462572.28	0	0	69900436.47	0	71272508.75	11426585.09	0	0	6846711.422	0
Q14353	High	Guanidinoacetate N-methyltransferase OS=Homo sapiens OX=9606 GN=GAMT PE=1 SV=1	27	3	18	3	236	26.3	6.14	205039862.8	89468121.1	0	194184699.5	25971250.97	3291139.435	46903331.53	5518855.68	80138605.7	11925941.81	179504458.5	35250647.45	156031203.5	5773326.109	104229775.9	97520854.5	4399616.113	51793415.74	82451998.27	10090847.1	81588137.65	4727760.068	0	33375450.55	0	26241216.79	0	0	20385384.29	43347493.37	0	0	9079241.906	134863857.9	5788091.479	106086287	432398614.4	186992021.5	220045307.8	0
A0A5C2GGZ9	High	IGH + IGL c461_light_IGKV1-16_IGKJ4 (Fragment) OS=Homo sapiens OX=9606 PE=2 SV=1	32	2	26	1	107	11.5	7.94	0	0	0	3496924.522	0	0	0	0	0	9969621.417	0	0	167539578.2	26507240.73	7016503.055	32111676.7	0	0	0	0	0	9573715.491	0	29306850.24	0	12743251.7	18618712.2	11611515.3	0	7639736.958	0	13286022.57	10617580.67	0	4987352.08	0	33324392.78	0	4583994.24	198634325.6
Q8N423	High	Leukocyte immunoglobulin-like receptor subfamily B member 2 OS=Homo sapiens OX=9606 GN=LILRB2 PE=1 SV=4	10	4	8	3	598	65	7.23	2535173.952	0	84680809.18	0	0	0	17432729.87	388616073.6	20787558.87	0	43451217.4	62574226.9	28397605.52	5347270.407	0	61446441.85	35693123.41	35483587.68	2987782.804	0	24410191.6	16337356.81	0	0	119003689.1	4777663.28	66230013.91	243559076	0	0	510073821.7	88322900.92	25573244.08	0	0	19425318.75	0	0	0	52763631.06
A0A5C2GKP3	High	IG c125_heavy_IGHV3-7_IGHD3-3_IGHJ3 (Fragment) OS=Homo sapiens OX=9606 PE=2 SV=1	22	2	126	1	123	13.5	8.47	0	0	0	0	0	0	6456941.59	0	0	0	0	0	23038274.84	19404797.72	9589636.659	10187172.79	0	12342308.74	0	11378474.79	10271563.55	21210713.69	11932014.63	20777751.22	0	75133092.34	0	0	15460125.11	28182229.04	0	0	15310468.69	0	29155397.32	0	0	0	0	0
Q6P5R1	High	TMEM59 protein (Fragment) OS=Homo sapiens OX=9606 GN=TMEM59 PE=2 SV=1	6	2	6	2	239	27.1	5	0	5320822.754	4398022.633	19987868.22	0	0	0	8978595.526	0	338070084.9	0	8714558.775	7610794.031	0	19998747.4	21488813.77	0	11246660.91	991374.5246	0	0	0	0	0	0	0	8088488.004	0	0	4610308.939	0	0	5070338.481	0	0	10462072.73	0	4995365.539	2788791.036	0
A0A5C2GVA7	High	IG c792_light_IGKV1-5_IGKJ2 (Fragment) OS=Homo sapiens OX=9606 PE=2 SV=1	35	3	90	1	107	11.7	6.51	57953944.86	4124202.641	0	3249465.482	0	10187608.13	0	0	10528596.18	13435562.66	0	10758353.7	0	7221076.049	3113352.374	9599747.522	0	40743599.28	0	35634786.54	3549581.748	97380254.9	8362515.55	0	8869046.332	10363893.31	17275229.18	0	213907006.4	81263141.18	8632629.561	8715571.067	126563532.5	0	3237930.765	0	0	0	0	0
A0A5C2GW41	High	IG c807_heavy_IGHV3-13_IGHD5-24_IGHJ6 (Fragment) OS=Homo sapiens OX=9606 PE=2 SV=1	26	2	47	1	117	12.5	7.97	0	0	0	0	0	35992283.54	0	0	17942883.75	0	9694005.798	0	13627316.75	92016086.57	0	0	0	0	0	0	50762970.37	46096282.86	10589523.11	20368407.56	0	35475518.73	258353019.4	0	68504447.51	25203412.28	0	0	34950411.54	69836820.09	16122391.26	5332929.102	0	0	10476241.15	83574573.08
A0A5C2GI64	High	IG c10_heavy_IGHV4-34_IGHD3-10_IGHJ5 (Fragment) OS=Homo sapiens OX=9606 PE=2 SV=1	27	3	11	1	133	15.1	9.29	226829480	18958692.35	0	0	5774102.585	23056521.92	47799026.58	0	0	0	12024342.7	3538640.221	0	23422251.78	11000077.69	22086012.42	0	28526016.27	11845132.95	5244855.155	19716867.9	8771718.435	2057217.828	4353095.958	0	28214488.54	0	113212184.2	6386173.989	34542232.09	0	0	33969848.28	0	55637895.63	4842707.981	0	8766293.505	0	0
A0A5C2G176	High	IGL c1227_light_IGKV3-11_IGKJ3 (Fragment) OS=Homo sapiens OX=9606 PE=2 SV=1	30	2	40	2	108	11.8	8.94	51556943.24	0	0	0	0	0	0	0	0	0	0	0	0	41447904.53	0	0	0	0	25189687.07	0	30699812.99	65000595.93	0	155888887.5	0	37317126.56	107269249.2	0	173061496.4	108021468.6	111918091.7	24515217.69	116709738.1	0	0	0	1164374694	0	0	0
Q02952	High	A-kinase anchor protein 12 OS=Homo sapiens OX=9606 GN=AKAP12 PE=1 SV=4	4	4	7	4	1782	191.4	4.41	7273206.52	17827796.12	15878106.48	49150014.11	0	0	0	2618738.772	0	0	0	0	2292931.931	0	2971457.557	10269920.9	0	27134734.07	0	0	0	0	0	0	3615908.705	0	4338184.476	0	0	0	0	0	0	0	4503921.907	11754958.42	15682555.93	11348872.97	2513921.036	0
A0A5C2GL66	High	IG c272_heavy_IGHV3-48_IGHD2-15_IGHJ6 (Fragment) OS=Homo sapiens OX=9606 PE=2 SV=1	24	2	108	1	123	13.4	7.28	0	11458886.74	106339846.7	32630111.85	7769525.626	24604917.41	0	0	0	0	11600565.02	0	0	8348409.498	10745453.7	0	0	0	18761079.19	80800157.41	0	0	24291325.51	0	0	0	42034720.02	22115016.63	22105547.97	0	53138404.48	0	20826058.57	0	0	10933744.06	75066172.59	8331338.06	10530416.39	81385703.1
A0A5C2FU04	High	IGL c441_light_IGKV3D-15_IGKJ1 (Fragment) OS=Homo sapiens OX=9606 PE=2 SV=1	42	4	57	2	107	11.7	7.96	6611191.567	0	0	0	394682275.1	4378684.037	46062931.33	0	27506363.07	0	9321544.05	0	19019029.13	78657547.37	0	0	8154509.392	35425997.79	9210216.358	0	146434260.2	23276331.84	14985217.36	40485375.89	0	53787551.99	0	0	69351812.83	17934100.25	429824141.6	0	35379195.52	0	18069141.49	0	729389351.3	0	0	0
Q96QU8	High	Exportin-6 OS=Homo sapiens OX=9606 GN=XPO6 PE=1 SV=1	5	5	8	5	1125	128.8	6.35	0	8502103.953	0	0	636519192.4	0	0	8546116.022	0	0	22947702.08	0	0	162511196.7	6156709.282	6118809.41	104243891.4	0	0	0	0	0	39662425.01	7873667.561	177165640.5	9174983.884	0	56627086.45	3954235.242	3660811.71	117125949.7	319953412	12610231.77	25316086.96	4286737.015	0	0	5844897.519	0	16872426.42
A0A5C2GRW8	High	IG c111_light_IGKV3-11_IGKJ2 (Fragment) OS=Homo sapiens OX=9606 PE=2 SV=1	35	3	32	2	107	11.9	8.51	13548749.63	0	6385893.495	0	0	0	0	0	0	0	0	0	0	6138896.285	0	0	148356340.8	0	0	0	5134727.084	9667354.114	0	32022123.73	6508015.164	30643858.12	8873944.097	0	13293927.06	5049401.967	0	13673497.85	14378060.3	0	7864286.221	8704593.72	133533402.8	0	0	0
Q6IAJ9	High	PIPOX protein OS=Homo sapiens OX=9606 GN=PIPOX PE=2 SV=1	15	5	7	5	390	44.1	8.54	0	5111864.988	152896900.8	28144834.45	17462550.01	0	73166649.22	0	0	0	0	10593026.01	34913134.77	0	42020768.04	0	86659290.6	0	74440584.36	16147657.34	0	0	0	0	6146976.308	0	21746556.31	3777167.563	0	46512632.9	0	24944637.33	0	150757673.9	0	11988328.68	0	3942862.815	0	149332254.9
O15335	High	Chondroadherin OS=Homo sapiens OX=9606 GN=CHAD PE=1 SV=2	16	4	5	4	359	40.5	9.39	0	0	86224031.63	0	21032192	0	0	1706585.732	0	48864249.47	43089941.47	9127292.896	0	0	0	237299136.5	0	16632561.21	0	49301664.83	13751901.6	0	1884067.687	0	0	0	15032172.23	4002885.873	0	0	41349977.7	31606413.92	0	94507936.9	0	1070497.596	0	0	6202568.281	155754932.6
Q9UHC6	High	Contactin-associated protein-like 2 OS=Homo sapiens OX=9606 GN=CNTNAP2 PE=1 SV=1	5	5	5	5	1331	148.1	6.58	0	2570435.277	222533959.4	3268339.31	0	2215131.819	0	0	0	19693040.24	0	0	0	24879939.07	0	0	81721882.01	10855283.79	0	18823212.83	0	0	20549957.2	0	0	6155536.355	48738638.92	34181272.84	0	0	0	74942274.93	0	90854634.77	0	12290507.98	20819046.21	0	0	271875398.7
A0A5C2G4R6	High	IGL c2507_light_IGKV1D-39_IGKJ1 (Fragment) OS=Homo sapiens OX=9606 PE=2 SV=1	39	3	54	1	107	11.6	8.46	0	0	98637742.32	0	0	22824870.65	16508214.07	0	0	0	0	0	0	114191037.6	0	5024723.64	0	14713409.88	21526169.93	17703225.37	26181015.88	0	17562520.95	0	15603536.32	33140363.03	9391186.403	23528209.83	42562700.54	0	0	0	9949564.385	0	46379342.25	0	0	0	0	0
A0A5C2G1I2	High	IGL c3148_light_IGKV3-20_IGKJ2 (Fragment) OS=Homo sapiens OX=9606 PE=2 SV=1	41	3	1579	1	109	12	7.97	11701579.97	0	0	0	0	0	23326214.12	8354115.037	10419447.19	0	20021149.66	0	0	7457853.551	0	0	31112558.29	0	9572678.866	0	21531454.44	0	21995372.8	4782369.138	0	7421084.291	10499299.49	21284572.91	9406789.499	17160498.93	11606402.9	0	58493222.79	157622504.9	0	0	0	0	0	0
J3QKQ4	High	CMRF35-like molecule 8 OS=Homo sapiens OX=9606 GN=CD300A PE=1 SV=1	41	4	6	4	169	18.7	5.14	30944692.44	0	0	35786062.34	13011916.92	16000517.32	0	7376570.112	0	0	0	13589695.95	0	16518386.29	0	0	71297588.44	71393493.31	34170756.75	0	0	42074470.56	13457705.75	0	239531004.6	13876614.33	0	270659236.6	4813098.717	1447921.64	26366826.22	192904405.5	0	217116240.3	0	0	232108364.3	12307753.42	0	0
A0A5C2FW53	High	IGL c1251_light_IGKV3-20_IGKJ2 (Fragment) OS=Homo sapiens OX=9606 PE=2 SV=1	52	4	85	1	108	11.6	7.97	6168560.253	6398790.566	0	0	0	0	43742314.85	16412310.1	11441691.01	0	0	4170048.449	0	16940926.28	0	4454217.389	11558409.9	5883420.633	0	0	0	0	0	0	11226770.91	0	0	0	0	0	0	0	206687459.8	42838585.85	76339855.12	0	0	4470671.794	8329509.739	0
A0A5C2G420	High	IGL c3869_light_IGKV2D-40_IGKJ2 (Fragment) OS=Homo sapiens OX=9606 PE=2 SV=1	28	4	80	3	113	12.6	4.81	49518708.07	12157488.35	27752454.73	0	0	12720494.88	0	12335439.92	27089923.56	90542360.56	0	0	0	356736336.5	4952210.515	3947541.247	0	0	0	187746295.2	20557050.04	4021876.963	6907919.162	138789259.1	0	0	263068835.9	18635456.46	211296202.1	14344368.82	184241309.5	90556595.64	131869362.3	40145980.25	81536186.92	0	0	0	0	0
A0A5C2G1M0	High	IGL c233_light_IGLV3-19_IGLJ2 (Fragment) OS=Homo sapiens OX=9606 PE=2 SV=1	43	3	12	2	108	11.4	5.31	9912703.803	1817182.538	0	0	12504597.12	997758.294	41476158.27	0	31832038.64	0	0	0	39010272.11	29354442.95	19268781.86	0	3270901.027	20629880.04	10297774.83	6620567.193	0	13384513.27	9172906.188	4068842.541	0	34414683.96	58548423.41	31386446.7	18206767.04	7050729.255	44146755.01	0	9369238.622	0	20621674.81	2779130.882	0	4293592.335	0	0
A0A5C2G6M9	High	IGL c4016_light_IGKV1-9_IGKJ2 (Fragment) OS=Homo sapiens OX=9606 PE=2 SV=1	34	3	21	2	107	11.7	7.96	7579438.607	4517472.908	0	12362738.84	22981020.26	12168557.95	15568726.18	2091722.261	26816561.75	652042436.4	0	0	5974913.471	6605830.734	16963190.54	0	392387676.6	127871092.6	25565369.03	0	0	0	3806250.663	0	0	20792327.33	13610801.32	0	2225984.583	19654257.43	0	0	5257743.024	0	0	3471319.327	12312649.64	0	3613164.189	0
A0A5C2H1B6	High	IG c1930_light_IGKV3-20_IGKJ1 (Fragment) OS=Homo sapiens OX=9606 PE=2 SV=1	31	3	200	1	108	11.8	9.35	0	0	44354764.76	0	0	0	0	0	0	0	0	0	0	239973137.7	0	0	0	0	30322916.89	0	90629760.77	15642241.52	40023858.14	40622860.91	0	808094689.7	0	91451235.99	26939457.19	0	0	293051765	75228562.19	0	32712299.51	0	176039276.3	0	0	0
Q12979	High	Active breakpoint cluster region-related protein OS=Homo sapiens OX=9606 GN=ABR PE=1 SV=2	9	6	11	5	859	97.5	6.55	16427413.12	24956612.38	38380875.78	30871049.64	92603618.37	0	42286835.5	26774239.86	0	0	0	7756132.752	0	0	0	0	0	7121685.735	9421428.671	0	0	50783340.71	11516184.57	0	122025326.3	0	10472735.21	46079376.48	0	4828026.809	368812291.6	130075984.4	0	21287338.68	0	0	169404916.8	22018190.99	7109123.08	914847166.1
A0A5C2GM67	High	IG c278_heavy_IGHV4-34_IGHD6-13_IGHJ6 (Fragment) OS=Homo sapiens OX=9606 PE=2 SV=1	24	2	8	1	127	14.1	9.03	0	0	0	0	0	0	0	0	0	0	4387930.598	0	0	5679067.71	0	0	0	9990772.14	1194881.844	0	0	15974269.55	4923663.132	0	0	10669867.76	4427681.273	0	8762147.806	18960606.3	0	54513717.73	3264648.818	0	6500458.756	2276585.687	0	0	0	0
A0A5C2GKJ7	High	IG c881_light_IGLV2-11_IGLJ3 (Fragment) OS=Homo sapiens OX=9606 PE=2 SV=1	31	3	59	2	110	11.6	7.08	3554244.13	0	0	16505032.19	966639006.7	0	0	0	0	0	16200003.83	17018542.68	0	41223360.81	0	0	0	0	0	0	30054952.73	120087139.2	0	374632023.5	0	64394413.99	70120758.3	0	323668893.4	11468030.97	0	394722153.2	254376257.5	0	116522803.6	18221499.8	0	0	4057393.758	0
A0A5C2G6S8	High	IGL c78_light_IGKV3-15_IGKJ2 (Fragment) OS=Homo sapiens OX=9606 PE=2 SV=1	36	3	55	2	107	11.5	8.91	0	0	4316899395	0	0	0	0	0	0	16649215.73	0	0	0	0	0	0	43438180.7	0	0	41566966.38	0	0	10139820.34	0	0	33609787.29	25989797.73	0	31539496.21	0	68111197.73	0	10003134.45	77268119.29	64779105.97	0	19765386.89	4354408.749	0	0
A0A5C2GA89	High	IGH c185_heavy__IGHV3-7_IGHD3-16_IGHJ4 (Fragment) OS=Homo sapiens OX=9606 PE=2 SV=1	33	4	169	1	120	13.4	7.12	0	0	0	11181249.15	21091141.76	0	11756485.13	22227781.96	0	0	0	3516168.623	0	40251678.61	9488082.471	11307280.53	0	0	0	0	16978236.93	10013941.54	0	55616411.89	0	0	11948351.98	441074395.4	0	48627774.09	0	105265828.3	26121089.38	0	7963239.959	9908610.191	0	7827404.839	5057329.988	0
A0A5C2FXP0	High	IGL c385_light_IGKV3-20_IGKJ2 (Fragment) OS=Homo sapiens OX=9606 PE=2 SV=1	23	2	90	1	108	11.8	8.48	0	0	0	0	209999802.7	17199498.28	0	0	0	22453306.46	23882398.48	0	3802523.328	0	0	0	0	0	0	22721773.53	0	4517848.927	0	0	0	17029691.94	24893644.74	15350506.25	20501974.58	0	0	16712612.26	0	24557647.54	9712118.707	3288357.795	0	0	0	49527990.73
Q6PIF6	High	Unconventional myosin-VIIb OS=Homo sapiens OX=9606 GN=MYO7B PE=1 SV=2	5	7	8	7	2116	241.4	8.57	40481739.59	12270407.27	10380507.2	30812008.65	0	0	16179665.52	0	0	22972410.17	15462592.03	0	43448088.93	0	43076721.86	0	30544061.95	0	87645986.39	47962941.57	0	0	0	18856902.1	0	0	0	5816234.272	9017610.359	8865993.365	168514980.6	186250371.6	7111607.337	0	4148464.743	33532907.53	49827301.47	9637492.856	0	31382436.81
A0A5C2FYG6	High	IGL c1270_light_IGKV1D-39_IGKJ1 (Fragment) OS=Homo sapiens OX=9606 PE=2 SV=1	32	2	7	2	107	11.6	8.48	0	0	0	0	0	0	4219870.18	0	16795183.03	23646062.31	0	0	0	0	21541208.28	0	42034280.6	13826309.69	0	67461128.49	8048737.898	0	3472155.52	223543723.7	50081027.05	16197865.84	71617950.33	49018273.2	0	0	0	0	1965946.245	0	0	2343157.735	52179258.83	0	0	192575084.9
A0A5C2G228	High	IGL c2005_light_IGKV3-11_IGKJ4 (Fragment) OS=Homo sapiens OX=9606 PE=2 SV=1	36	3	178	2	106	11.5	6.57	0	0	0	11930182.51	90058333.17	2190326.641	0	0	0	0	0	0	0	27398030.37	3346722.455	0	0	18353370.26	0	0	0	18429453.57	24156068.86	2508729966	0	22092445.29	504758983.6	0	1529871990	16159120.82	66967414.64	390801847.4	419139868	0	107426931	0	14178660.69	0	0	29940008.06
A0A5C2GAB7	High	IGH + IGL c62_heavy_IGHV3-7_IGHD3-22_IGHJ5 (Fragment) OS=Homo sapiens OX=9606 PE=2 SV=1	33	3	40	1	117	12.9	7.09	0	0	0	0	0	0	13381453.91	0	0	0	0	0	0	0	0	0	0	0	0	0	0	6670197.958	0	11243568.03	0	2776876.624	0	0	8990440.092	0	0	0	16770907.48	0	10178851.1	3497892.734	0	6528121.149	6153895.095	161985655.1
Q13501	High	Sequestosome-1 OS=Homo sapiens OX=9606 GN=SQSTM1 PE=1 SV=1	18	4	9	4	440	47.7	5.22	13047625.75	42052907.24	95536074.95	538533454.4	32454630.11	0	0	4370118.06	0	0	24048755.68	0	0	0	16911672.94	21341563.88	23185189.04	10797921.21	0	43250245.69	0	0	13147551.83	0	2790664.736	0	0	0	8728372.34	0	0	42676187.31	0	221456897.2	0	7542315.326	6939284.406	0	3719142.97	36339328.88
O00151	High	PDZ and LIM domain protein 1 OS=Homo sapiens OX=9606 GN=PDLIM1 PE=1 SV=4	16	4	13	4	329	36	7.02	0	0	0	23076008.1	0	0	0	43013652.98	0	0	0	0	22215696.5	0	31254174.63	0	7605513.976	0	0	9151023.551	0	10841396.72	73433288.06	0	15816156.99	6003342.132	0	10677238.28	0	6046811.91	19273735.09	66805732.21	0	97263155.01	0	0	33185994.47	49283499.99	48710048.96	20603172.98
A0A5C2FVZ8	High	IGL c992_light_IGKV1-27_IGKJ3 (Fragment) OS=Homo sapiens OX=9606 PE=2 SV=1	32	2	9	1	107	11.6	9.33	48408300.58	0	0	6168069.086	28000324.1	0	0	0	0	24484837.9	0	0	0	18359773.93	0	0	11106462.48	20034636.81	3169924.704	11115680.03	11765435.51	28704095.43	0	27625219.2	2479473.529	13846780.65	25787898.67	0	31107319.58	9593645.9	0	11261231.75	8865239.52	0	10671907.74	0	0	0	0	10437250.37
Q6UY14	High	ADAMTS-like protein 4 OS=Homo sapiens OX=9606 GN=ADAMTSL4 PE=1 SV=2	5	5	14	5	1074	116.5	8.34	10031537.49	25670546.29	0	0	58602947.5	0	0	23986901.45	96794950.91	0	0	0	0	2195951.864	3592077.59	65053977.15	0	19893339.63	6227571.81	0	21931053.12	63226072.8	16221597	136474522.7	0	0	0	10517676.46	31714625.7	0	0	0	300833387.5	172685250.8	0	3591374.967	0	11611332.82	22598115.09	0
E7EQ64	High	Trypsin-1 OS=Homo sapiens OX=9606 GN=PRSS1 PE=1 SV=1	11	2	45	1	261	28.1	7.25	0	0	0	0	0	13907362.07	0	0	250671370.7	0	0	0	0	0	171665.1247	0	0	0	0	315534.2866	0	0	0	0	23899516.02	18231296.4	0	31914470.79	0	101630799.9	17644292.33	28429141.42	2596992.166	45876106.4	3868984.371	101323175.4	153173385.8	49106921.4	49382294.75	33840875.68
Q9Y6D6	High	Brefeldin A-inhibited guanine nucleotide-exchange protein 1 OS=Homo sapiens OX=9606 GN=ARFGEF1 PE=1 SV=2	3	7	18	4	1849	208.6	5.85	0	5769593.661	0	31317811.73	30866621.43	12566151.92	0	33071465.38	16644742.48	0	7120963.576	0	0	0	0	5332009.807	0	14623923.77	5281063.973	18364644.31	0	0	5335562.298	0	51869560.74	0	30042570.28	21745726.78	0	0	9750710.807	187540210.8	4487493.414	491251933.5	0	0	72791386.26	14204213.43	21729149.98	72660827.55
P26373	High	60S ribosomal protein L13 OS=Homo sapiens OX=9606 GN=RPL13 PE=1 SV=4	24	5	52	5	211	24.2	11.65	658619634.2	133179788.6	168845625.3	388035600.7	191391069.6	45838009.88	340796697.6	135381208.7	128407170.7	34831673.32	124530985.3	71456491.47	375894251.3	311519224.3	336314755.1	184493113.3	106361854.5	175637102.8	129928797.3	398742830.1	458060723.7	111222273.8	289583201	189419203.6	44302480.46	162025165.4	93926779	170637864.9	125038393	695251230	73848360.84	516336936.9	166363592.6	230143529.4	226783850	266404506.1	898754249.6	157103164.8	178914084.5	211947839.5
A0A5C2FYA5	High	IGL c1146_light_IGKV1D-33_IGKJ2 (Fragment) OS=Homo sapiens OX=9606 PE=2 SV=1	35	2	7	1	107	11.8	4.78	0	0	0	0	0	0	0	0	0	0	0	0	0	11679429.62	0	0	640850556.1	0	0	0	0	4176586.355	0	13196239.38	2469323.16	0	0	0	0	0	23340948.37	19869343.39	12176989.11	26565362.73	10670742.22	0	0	5442988.624	2882598.848	19776803.63
Q53F35	High	Acidic (Leucine-rich) nuclear phosphoprotein 32 family, member B variant (Fragment) OS=Homo sapiens OX=9606 PE=2 SV=1	15	3	22	2	250	28.7	4.06	0	0	70158240.93	23215861.67	33717948.2	78693057.49	27917020.8	58676616.33	0	9769682.102	0	14508333.43	0	5723218.692	20594724.89	7168355.499	0	0	11861023.06	0	0	0	66634490.99	0	126684426.8	0	5894403.134	141838606.1	0	31253359.38	0	0	0	0	5777519.139	0	0	15629071.24	29047495.37	0
Q6E0B2	High	Small intestine SPAK-like kinase OS=Homo sapiens OX=9606 PE=2 SV=1	9	4	35	3	476	52.6	6.7	9077457.266	68153987.88	17342485.14	167444074.2	0	43303775.45	0	157434254.3	10598443.41	0	10072320.42	0	31325580.71	5532607.36	30096306.09	7663607.626	52246435.03	34061242.54	63350608.54	14746881.46	9858693.001	0	25000301.74	0	92155664.61	11825499.32	0	55864025.54	0	0	1446078517	0	0	0	1769516.109	67834108.51	0	117736395.5	98008893.88	11904342.93
A0A5C2FVQ4	High	IGL c1148_light_IGLV3-21_IGLJ2 (Fragment) OS=Homo sapiens OX=9606 PE=2 SV=1	43	2	18	1	108	11.5	5.35	0	19039295.46	0	20775352.3	0	0	0	8375097.695	0	0	0	0	0	3281726.548	5530544.395	0	0	22478155.48	0	0	6667376.978	0	0	0	10160861.82	4347050.649	74442389.54	0	0	0	0	0	7288065.392	78933579.36	0	18307673.53	30200083.57	7181157.257	18816857.65	0
A0A5C2GWJ3	High	IG c88_light_IGKV3-20_IGKJ5 (Fragment) OS=Homo sapiens OX=9606 PE=2 SV=1	46	4	19	2	108	11.8	7.96	0	38519267.27	106242381.6	13114131.07	9452505.52	0	15395920.95	0	0	0	0	25754052.05	0	58604596.12	0	0	14070971.41	0	40701570.89	0	0	0	0	24719729.61	0	110494393.2	253364680.7	0	36636217.7	6550356.881	39273194.54	12157535.13	86847427.94	0	55333252.34	0	53651942.6	33299210.65	11818041.85	25576621.11
A0A088AWN3	High	Dedicator of cytokinesis protein 9 OS=Homo sapiens OX=9606 GN=DOCK9 PE=1 SV=2	4	5	6	5	2081	237.8	7.4	0	0	79977467.21	3641547.14	19323019.54	0	0	22942228.59	0	0	0	0	0	0	4998633.306	2443482.447	0	0	0	0	0	0	0	4052645.352	10948258.82	0	0	0	17128496.45	17179636.41	422923579.2	0	15943303.82	45353468.52	0	0	12358785.5	10704720.81	4788327.738	82444998.24
Q9Y5I1	High	Protocadherin alpha-11 OS=Homo sapiens OX=9606 GN=PCDHA11 PE=2 SV=1	7	4	15	1	949	103.2	5.36	0	0	204379048.3	0	0	0	0	6609183.558	0	0	14955249.21	4941378.093	0	4593467.344	0	0	190068249.6	0	0	0	10491195.15	0	6840931.187	0	2314553.185	0	72181263.07	34511320.49	1354629.153	0	960449488.5	53407928.44	3986258.078	570728156.4	6517798.166	2848727.262	0	6693421.093	0	0
A0A5C2G0F0	High	IGL c2642_light_IGKV1D-33_IGKJ3 (Fragment) OS=Homo sapiens OX=9606 PE=2 SV=1	24	2	11	1	107	11.7	5.34	16133636.81	10776441.07	0	0	62875960.53	0	74215627.73	0	9372546.74	0	3717810.3	0	9337051.837	138873474.2	4288044.712	0	0	15563532.42	72360321.56	90507017.59	23062423.56	0	0	7551620.291	23576669.93	66955282.2	15602278.91	104471909.9	3743291.626	11273962.78	56664481.35	0	39716316.73	0	10365157.5	1904209.321	0	0	0	0
A0A5C2GMH1	High	IG c43_heavy_IGHV3-64_IGHD2-21_IGHJ4 (Fragment) OS=Homo sapiens OX=9606 PE=2 SV=1	30	3	15	2	124	13.7	8.18	0	5998613.887	51118393.57	10100020.33	31648179.56	0	0	0	0	0	0	5056029.893	0	5949558.304	0	0	0	0	0	13643806.74	44246509.55	0	0	22823476.84	0	9462808.511	0	0	0	17019321.31	25998227.65	18245965.88	15177738.68	0	2033683.876	0	0	0	0	25249767.22
A0A5C2FTV4	High	IGL c408_light_IGKV3-20_IGKJ2 (Fragment) OS=Homo sapiens OX=9606 PE=2 SV=1	45	3	63	2	108	11.8	7.39	4210080.851	0	0	0	8203863.115	0	21025648.88	0	136423031.7	0	0	0	38934375.24	44237667.92	0	4984833.426	0	35552825.37	12780472.9	25145607.28	12877420.07	6707113.08	0	80594567.84	0	52554871.28	86071389.81	11898742.63	25265241.65	8052482.088	24581748.38	0	225945497.6	0	185183793.9	0	0	0	0	0
A0A5C2GTH8	High	IG c741_light_IGKV1D-39_IGKJ1 (Fragment) OS=Homo sapiens OX=9606 PE=2 SV=1	32	2	43	2	106	11.7	9.25	0	0	0	0	4945055.375	0	0	3298321.092	0	108565496.9	0	164941655.7	0	187946761.3	0	36700634.81	24753168.31	0	89724977.22	62990358.3	0	20124924.35	7755380.333	136474521.2	0	146556283.1	337499444.9	19974167.75	108317133.8	0	0	0	108551363.9	0	0	0	42395545.07	0	0	0
A0A5C2G0Y8	High	IGL c1137_light_IGKV1-39_IGKJ1 (Fragment) OS=Homo sapiens OX=9606 PE=2 SV=1	45	3	11	2	108	11.7	8.5	0	0	0	9992954.542	0	0	0	69766599.16	0	0	0	0	12628480.43	45161719.57	47600774.56	0	0	0	16991294.26	12312561.66	10673980.3	11016017.25	12434833.63	40102187.98	0	22539882.34	60819041.5	0	13753068.06	0	0	24541151.93	51123285.95	0	0	0	0	0	56843711.65	0
I7GGY3	High	Pro-interleukin-16 OS=Homo sapiens OX=9606 GN=IL16 PE=2 SV=1	7	6	10	6	1163	123.2	7.44	0	4228837.668	34843044.57	96980060.09	0	20099540.76	0	214013759	0	0	0	10819055.13	0	0	18056549.37	35733760.58	53637748.04	0	0	172832388.8	0	1933259.845	23726668.3	0	340434204.3	0	4567203.739	46951214.33	4202110.325	0	190337709	395557120.3	0	233331624.4	0	0	83974231.53	9724555.241	0	11140895.21
A0A5C2G6Y8	High	IGL c148_light_IGLV2-18_IGLJ3 (Fragment) OS=Homo sapiens OX=9606 PE=2 SV=1	22	3	272	1	166	17.3	5.15	0	0	265750513	0	0	0	0	0	9725837.003	0	0	38410187.38	0	0	0	0	274912646	0	0	70805111.28	8852113.454	10165662.8	10114761.01	238937052.4	4544058.841	0	94153648.74	0	0	27470272.44	0	554985441.9	120278114.5	788954769.4	81550107.92	0	12472857.27	0	0	1714380019
A0A0A0MRJ9	High	Rho GTPase-activating protein 30 OS=Homo sapiens OX=9606 GN=ARHGAP30 PE=1 SV=1	6	5	11	4	890	95.5	5.11	0	0	110950147.9	5587507.361	80352418.21	14960482.32	9058931.331	10861488.05	0	27899054.97	7249270.332	0	0	0	9345619.679	0	0	0	6387957.896	0	0	0	0	34859641.34	207862963.7	0	7271532.24	94305144.08	4654803.979	0	27098336.37	925042227.7	6141861.272	5376315018	0	1841823.734	28132976.89	3371197.451	0	0
Q86UE4	High	Protein LYRIC OS=Homo sapiens OX=9606 GN=MTDH PE=1 SV=2	7	3	8	3	582	63.8	9.32	5508744.012	0	12310745.55	20155617.29	30364835.98	37105379.4	0	49221044.36	0	18148677.23	13832075.45	0	5001150.251	6163584.781	31455162.7	6334367.929	0	8651351.879	44404719.47	0	0	215474401.3	14657188.55	0	96337369.3	12454193.12	0	156339505.4	0	2391735.737	45193880.84	0	0	21184356.13	0	2565562.318	0	24106066.89	0	107950671
A0A5C2GNM0	High	IG c1009_light_IGLV4-69_IGLJ2 (Fragment) OS=Homo sapiens OX=9606 PE=2 SV=1	40	4	68	1	112	12	6.92	0	148493814.4	0	85132873.13	12562502.03	0	0	0	7327409.858	5153338.834	0	0	0	0	0	6570809.708	0	190093976.4	8260605.542	0	0	0	0	3422268.08	0	12709388.17	20568841.86	0	57317885.56	0	0	177047517.5	60341615.43	0	0	7236773.249	0	0	0	0
A0A5C2FZ24	High	IGL c2149_light_IGKV3D-7_IGKJ1 (Fragment) OS=Homo sapiens OX=9606 PE=2 SV=1	47	4	60	2	108	11.7	8.47	0	0	0	0	0	0	0	0	0	121189266.5	0	0	0	421993517.6	0	0	24080006.67	0	0	146284013.9	0	0	154458559.3	420927544.4	0	112125608.3	58236870.28	62641604.61	355378170.1	0	43598438.85	167051833.8	58734524.71	761312826	61664843.05	0	22836306.81	0	0	0
A0A5C2GQB1	High	IG c1522_heavy_IGHV3-53_IGHD2-21_IGHJ4 (Fragment) OS=Homo sapiens OX=9606 PE=2 SV=1	24	2	24	1	119	12.9	5.36	20308353.13	0	0	58627805.98	0	0	0	11272309.67	0	0	0	0	12158209.58	6726446.355	0	14629613.29	0	230865300.4	8191883.656	16547516.69	41301859.06	0	20378300.41	0	0	29702850.25	25816807.1	0	0	0	0	10436992.11	0	11021827.53	3951040.347	0	70073075.3	0	0	44982584.47
Q13185	High	Chromobox protein homolog 3 OS=Homo sapiens OX=9606 GN=CBX3 PE=1 SV=4	23	3	10	3	183	20.8	5.33	0	6315484.224	0	38341529.72	31496678.52	7662873.348	0	42062720.5	0	30409171.09	0	3418837.949	0	23210014.13	15595348.08	18180508.46	0	10849049.05	38025934.38	0	0	0	7200737.108	0	265225283.9	0	0	0	4296729.675	11812434.68	58621851.58	0	0	384044304.7	10931715.92	0	74423540.66	3314609.568	0	96416643.12
Q9BUD6	High	Spondin-2 OS=Homo sapiens OX=9606 GN=SPON2 PE=1 SV=3	21	5	54	5	331	35.8	5.52	226737934.9	332910973	567836836.1	1368038576	0	0	3901145.811	1522772.954	9828171.095	0	6488245.513	51316397.85	141863066	14747005.78	2588346.236	400476753.9	545114456.3	201058397.2	0	32359214.77	14118919.71	43311473.8	0	0	25072965.77	21901608.04	237117759.5	154076044.3	60865704.45	29534179.97	694712140	769836482.2	0	771951169.7	0	688434944.7	20636748.91	223977417.1	243556256.4	1726437716
Q9NPY3	High	Complement component C1q receptor OS=Homo sapiens OX=9606 GN=CD93 PE=1 SV=3	6	3	9	2	652	68.5	5.44	0	0	0	3448878.256	0	0	0	0	0	0	0	8600597.58	0	28377870.33	0	0	0	0	0	14069859.14	0	0	0	0	15434526.14	0	0	7127648.569	103774183.9	9807419.147	76713257.39	34629825.15	26354301.47	0	50564565.3	0	0	1707352.397	0	0
A0A5C2G7F5	High	IGL c2323_light_IGKV1-9_IGKJ3 (Fragment) OS=Homo sapiens OX=9606 PE=2 SV=1	23	2	23	1	107	11.7	8.51	0	5555022.545	0	21184701.47	0	0	0	0	18054840.39	0	8009925.324	0	8123073.308	0	0	4400384.149	0	0	4119450.94	0	0	0	13220949.38	11999410.42	0	24074117.22	82208769.1	25251624.96	26331462.82	7815445.502	103303063.4	62342878.57	39409508.8	8386735.643	19358774.09	2244470.561	0	59616887.71	51659462.9	117037496.7
Q15746	High	Myosin light chain kinase, smooth muscle OS=Homo sapiens OX=9606 GN=MYLK PE=1 SV=4	2	3	12	2	1914	210.6	6.15	9013857.962	0	0	0	0	0	0	14008307.13	0	0	7495386.442	0	0	9442118.985	12052946.29	9406151.176	0	0	12491059.27	29741256.32	21655797.15	12628077.86	17432400.15	16152839.71	4588185.812	66712072.93	0	0	19510879.45	6409980.311	0	0	19202127.3	0	23468280.57	0	0	7172401.675	0	0
P35813	High	Protein phosphatase 1A OS=Homo sapiens OX=9606 GN=PPM1A PE=1 SV=1	16	5	18	5	382	42.4	5.36	28883281.15	104116302.6	13606715.88	131228050.4	0	0	26368083.36	28266794.68	13770511.69	0	86311379.48	10489969.97	80527389.1	8200155.153	86744835.01	80766853.35	52779666.13	138811549.3	26946928.44	0	41592411.14	3907988.224	9051758.965	4177090.388	45739941.07	78900570.59	30674997.22	101124331.7	0	224241153.7	372757674.5	185603860.9	0	36239103.75	2218528.048	64442473.9	230694612	71171740.1	69793958.17	14875893.58
A0A5C2GKZ2	High	IG c692_heavy_IGHV4-34_IGHD6-13_IGHJ6 (Fragment) OS=Homo sapiens OX=9606 PE=2 SV=1	25	2	94	1	122	13.5	5.06	0	9890627.57	0	0	0	0	30437745.49	0	55889164.26	111223729.7	0	0	0	19638431.24	0	0	0	25948050.79	0	13328211.41	0	0	18685027.04	14719966.48	0	9521987.358	0	0	12493525.09	0	0	309028496.5	24775323.54	0	24215146.59	0	123015258.6	0	0	0
A0A5C2GDX7	High	IG c834_heavy_IGHV3-20_IGHD1-26_IGHJ6 (Fragment) OS=Homo sapiens OX=9606 PE=2 SV=1	25	2	112	1	122	13.5	6.62	31561661.89	0	0	0	0	0	0	6872861.309	0	0	4873664.285	0	12710818.81	0	17561672.8	0	7772043.613	0	29737007.68	26957914.29	24952022.54	25589944.93	0	0	0	25807982	19999684.65	74236022.68	11334571.14	0	469969117.7	69556397.63	40925216.65	0	33010281.11	5176625.536	5659750590	0	0	0
A0A5C2GC23	High	IGH + IGL c123_light_IGKV3-20_IGKJ4 (Fragment) OS=Homo sapiens OX=9606 PE=2 SV=1	40	3	98	2	107	11.4	5.01	9707161.759	0	0	0	0	0	0	0	21259689.81	0	27826598.55	0	32878542.46	232100244.6	0	42443255.22	0	0	14253642.87	40172175.04	76058785.34	0	0	0	0	119529896.7	54176432.78	16432629.61	158199381.8	32592541.24	0	0	33705774.4	0	18115182.7	0	35629295.66	0	4058717.812	0
Q00013	High	55 kDa erythrocyte membrane protein OS=Homo sapiens OX=9606 GN=MPP1 PE=1 SV=2	16	6	6	6	466	52.3	7.37	1070303.133	3737638.24	138251730.5	3681802.56	0	0	0	110981321.6	0	0	18808638.32	0	0	0	26250111.41	3640778.53	0	30842640.38	15429446.36	18493202.78	0	0	0	0	121459514.7	57287953	31978094.22	13842919.63	0	8263821.227	609496397.8	0	7595118.727	31334857.93	4793763.38	19895181.12	0	9760702.919	6008126.286	255437203.3
A0A5C2GVR4	High	IG c1654_light_IGLV3-25_IGLJ3 (Fragment) OS=Homo sapiens OX=9606 PE=2 SV=1	28	2	11	2	108	11.6	5.29	30221875.67	0	40527145	2282519.828	0	0	0	0	0	0	0	0	0	11143297.81	0	0	0	0	0	0	0	53161571.27	0	22181292.42	0	52884101.04	25694492.09	0	92277697.52	8457436.332	42969106.23	0	17313313.74	0	1347418.471	0	693880699.5	0	0	0
A0A5C2GPL7	High	IG c1326_heavy_IGHV3-49_IGHD2-15_IGHJ4 (Fragment) OS=Homo sapiens OX=9606 PE=2 SV=1	30	4	27	1	122	13.4	7.28	0	0	0	0	64978910.95	257047554.3	472113376.1	0	0	207832742.7	0	0	0	42488424.03	0	0	0	0	0	0	979813563	148943567.3	0	78105318.39	0	624739674.4	0	307833320.1	18604174.4	19118989.72	275357172.8	0	122789983.8	446612628.3	5199423.702	0	0	2421613.076	1124145359	0
B2RCC7	High	cDNA, FLJ95989, highly similar to Homo sapiens six transmembrane epithelial antigen of the prostate 2 (STEAP2), mRNA OS=Homo sapiens OX=9606 PE=2 SV=1	16	5	8	5	490	55.9	9.07	0	14502302.69	2381164058	45372550.76	32214748.83	0	115271847.6	0	0	82212743.09	9070680.103	0	0	0	0	14060119.72	324133078.6	96881357.51	0	0	3191442.108	0	0	0	0	0	0	0	0	0	71535713.02	223109313.8	0	377709922.5	0	31465538.58	23197203.78	42166131.28	41283198.05	65106788.81
A0A5C2GGT1	High	IGH + IGL c391_light_IGKV4-1_IGKJ1 (Fragment) OS=Homo sapiens OX=9606 PE=2 SV=1	43	5	37	3	113	12.5	8.46	0	5923881.274	26019186.2	64421227.9	0	0	19275017.28	7501753.335	11803210.97	0	7923328.531	0	7310309.457	46996857.84	0	3765460.313	0	0	13414828.32	28020652.06	41078671.73	14925189.2	27992771.1	93449493.98	14599289.68	22035943.34	20875783.59	0	74247300.3	13919846.25	501689457.7	63138112.73	70578015.32	86420270.56	7109678.063	0	70723942.89	0	0	129087612.5
A0A5C2G2S0	High	IGL c2890_light_IGLV1-44_IGLJ2 (Fragment) OS=Homo sapiens OX=9606 PE=2 SV=1	42	3	45	2	111	11.5	6.51	22771527.02	16379785.08	0	6232694.503	0	27408125.24	27365892.83	0	31297285.05	0	0	0	0	54798047.12	0	11244497.81	0	0	0	57861988.32	44817195.04	37634379.49	15231709.98	214538254.2	0	40670248.94	133038804.9	53326259.3	176960496.9	0	0	572604178.8	64675887.2	0	36872353.71	0	0	0	0	0
Q6PI48	High	Aspartate--tRNA ligase, mitochondrial OS=Homo sapiens OX=9606 GN=DARS2 PE=1 SV=1	13	6	17	6	645	73.5	8.02	0	71663287.56	65232916.18	62362094.28	2011521638	66252543.81	13243319.02	48992051.26	17191520.2	14352333.82	59818775.76	13698854.33	79212265.88	0	32602835.12	22457172.2	53886048.7	0	26631565.74	7817510.052	14824550.26	0	21045761.98	0	241595849.5	11178521.99	0	531203189.7	0	21441639.26	97519431.43	430416894.4	3338570.716	0	0	24811893.26	457495646.1	6487155.08	7303294.544	301103881.7
P35080	High	Profilin-2 OS=Homo sapiens OX=9606 GN=PFN2 PE=1 SV=3	32	4	34	2	140	15	6.99	7379891.007	15907779.57	0	60868064.74	31815560.02	0	0	0	0	0	5735441.556	0	0	3402832.922	10173211.96	25374646.93	0	38971894.86	6091526.283	0	0	0	0	0	0	30359868.86	0	0	2854988.89	6367888.43	0	0	0	0	2806250.691	35284535.81	16832425.2	13420128.78	9124318.521	0
Q86UE9	High	Solute carrier family 15 (H+/peptide transporter), member 2 OS=Homo sapiens OX=9606 GN=SLC15A2 PE=2 SV=1	8	6	33	6	729	81.7	8.16	193477386.3	544446619.5	313851147.6	257624214.8	29802054.09	5353359.702	31050677.91	3585184.092	49139375.15	62368004.79	143818991.7	65635594.77	146284249	39004338.77	67839105.86	332241786.2	117949436.9	429989646.5	60091646.82	9876916.01	54169440.9	0	11424451.57	0	11745818.62	24058949.88	344126381.8	148453984.6	0	56528935.8	324051150.1	134982055.5	4235903.391	83889854.58	61574915.08	465998974.3	1246532114	357264790.5	306943718	336936404.1
A0A5C2GKB4	High	IG c648_light_IGKV3-20_IGKJ5 (Fragment) OS=Homo sapiens OX=9606 PE=2 SV=1	31	3	87	1	108	11.6	7.96	0	23848957.82	22077867.64	4607492.749	0	0	40776468.44	0	0	0	0	0	12098382.15	83048625.29	0	43566859.95	18218461.79	0	0	0	57491179.6	4842647.837	0	8009244.929	0	0	12730311.65	0	46033057.12	23826184.42	66288822.54	14952203.33	63240312.59	0	26599952.16	0	0	0	2666900.895	0
A0A5C2GRP5	High	IG c135_light_IGKV3-15_IGKJ2 (Fragment) OS=Homo sapiens OX=9606 PE=2 SV=1	27	2	60	1	112	12.1	8.47	0	0	0	0	0	3905764.981	0	0	0	0	61777915.13	6673540.928	0	40177323.18	5353019.792	0	0	11417398.28	3464416.675	11154969.01	0	18561558.51	4736692.837	24786991.72	0	14936341.69	12953673.31	0	30992983.19	8456131.24	0	0	7068840.03	0	12248189.23	0	0	0	0	0
Q99986	High	Serine/threonine-protein kinase VRK1 OS=Homo sapiens OX=9606 GN=VRK1 PE=1 SV=1	17	5	7	5	396	45.4	8.91	0	0	5259071.29	0	31828000.33	0	0	0	43185398.97	71248321.72	0	0	0	5682561.68	0	0	9950320.615	0	1451237.819	0	0	0	77266377.19	104883886.4	63761169.56	0	237226793.2	0	792280657.8	7621203.811	43214228.07	0	99679614.63	0	101751349.8	1920790.635	414495692.7	4300086.956	9034609.045	0
E5RJS4	High	Cysteine-rich secretory protein LCCL domain-containing 1 (Fragment) OS=Homo sapiens OX=9606 GN=CRISPLD1 PE=1 SV=1	15	1	4	1	105	12.3	5.24	0	0	616599642.8	0	6221396.561	0	8668732.614	0	0	27159236.49	0	7310488.387	0	0	0	10071102.76	0	0	0	164774457.8	0	0	5261873.524	7068694.403	7829149.202	0	165145826.2	0	7654752.296	0	46477785.6	76315906.25	14898975.91	470783846.3	0	0	26810515.36	0	0	1209139166
D6RER5	High	Septin-11 OS=Homo sapiens OX=9606 GN=SEPTIN11 PE=1 SV=1	16	6	24	2	432	49.8	6.68	0	45321434.48	0	41587876.6	0	0	0	0	0	0	13684176.14	3651114.706	32288787.33	0	0	9831651.024	172710638.1	30550466.59	0	0	0	6146368.4	0	7799921.621	0	0	0	0	9137999.597	0	0	14307597.07	5652517.32	0	0	0	15924285.05	0	0	0
Q9UGK3	High	Signal-transducing adaptor protein 2 OS=Homo sapiens OX=9606 GN=STAP2 PE=1 SV=2	16	5	9	5	403	44.9	8.16	0	16224631.85	119472339.7	89722323.33	32533050.32	5815461.387	0	58981245.81	0	0	0	0	0	0	74818466.19	7736613.505	28790892.24	2175305.197	11074643.99	0	0	0	17810699.11	0	4281117.271	0	22593897.55	0	0	1812547.506	190998332.8	0	0	0	0	11778190.96	98007985.45	57954628.48	58359355.47	126715808.3
A0A5C2G647	High	IGH c42_heavy__IGHV5-51_IGHD3-10_IGHJ4 (Fragment) OS=Homo sapiens OX=9606 PE=2 SV=1	40	4	23	1	120	13.4	8.81	0	0	0	0	0	0	0	0	34575005.76	210068784.5	0	4099237.182	0	0	9456048.526	0	286551401	20045993.55	0	76321201.37	7784525.934	0	0	0	26587339.52	0	10813097.32	10329304.94	4823405.684	0	0	0	8771292.002	53048984.1	5412012.29	6025096.251	35466114.82	5615988.043	9477721.203	33018511.9
Q9P003	High	Protein cornichon homolog 4 OS=Homo sapiens OX=9606 GN=CNIH4 PE=1 SV=1	14	1	15	1	139	16.1	6.65	0	3444230.139	43039085.99	57510327.49	0	27566384.05	43852417.7	52157813.75	0	0	7677165.849	0	16631168.67	0	23596600.73	24813688.39	0	0	34899118.73	0	0	0	12879494.59	34367934.37	314833668.7	0	9701785.395	195885942.1	0	0	0	0	9218760.038	0	0	0	21539378.08	9616934.935	13843381.41	0
A0A5C2GHF1	High	IG c1005_light_IGKV3-20_IGKJ5 (Fragment) OS=Homo sapiens OX=9606 PE=2 SV=1	29	3	19	2	108	11.6	7.96	10975548.48	0	0	0	15373306.75	4668592.868	0	0	0	0	18546214.28	0	88574128.45	94751139.35	5465841.212	6434197.567	85296821.62	21665091.71	25548223.67	0	0	21671928	0	24498416	19601179.02	5614141.986	10901500.9	0	9395638.077	12202112.54	25799775.73	131363759.7	0	0	0	0	34820851.66	0	0	11786512.38
A0A5C2G8M1	High	IGH c274_heavy__IGHV1-69_IGHD1-20_IGHJ5 (Fragment) OS=Homo sapiens OX=9606 PE=2 SV=1	22	3	81	1	120	13.1	7.12	24841510.28	42910920.9	77300141.46	20903113.11	108374451.6	34661620.43	93213755.7	0	32315314.84	14358707.59	40316053.13	0	0	0	0	23720175.43	0	42814434.74	6815312.022	0	26096521.01	0	14103179.14	6817087.751	0	11634300.27	18025484.05	0	0	11181191.92	11165499.73	16696174.07	0	0	0	40524231.14	0	0	0	0
Q86SF2	High	N-acetylgalactosaminyltransferase 7 OS=Homo sapiens OX=9606 GN=GALNT7 PE=1 SV=1	8	5	19	5	657	75.3	7.11	52336424.15	4357972.062	0	67215241.38	10338968.52	26491023.81	37499890.02	9891817.022	34682151.73	6403317.817	67346325.89	73267825.34	36874137.7	30389079.66	4692928.543	219203390.8	78486151.67	185021517.1	15481661.27	52434785.33	56467157.25	8151913.53	20611644.57	0	41147191.26	8658892.533	49420756.26	176153022.5	52777723.94	4458750.887	263301120.9	126717462.8	71897288.14	111769627.5	52382686.55	100098591.8	0	223932619.5	223999540.4	66177629.95
P20701	High	Integrin alpha-L OS=Homo sapiens OX=9606 GN=ITGAL PE=1 SV=3	5	4	5	4	1170	128.7	5.63	0	6300982.417	382859438.3	0	29919249.41	0	32213630.09	34262041.19	0	575522665.4	13329037.6	0	0	0	0	0	878135151.1	0	0	379569931.5	0	0	43721573.52	0	30060934.18	6728186.593	223741156.9	40347037.93	79248578.58	0	96075837.83	17542544.43	0	804032189.2	21966096.98	0	19327820.61	3830486.951	0	1494759012
Q09161	High	Nuclear cap-binding protein subunit 1 OS=Homo sapiens OX=9606 GN=NCBP1 PE=1 SV=1	4	3	7	3	790	91.8	6.43	0	11787001.34	20033956.28	4599222.455	131693967.4	0	5883786.048	7568492.918	0	0	0	0	0	11847490.19	0	0	0	0	9294485.86	0	0	6199470.939	0	0	52603158.47	6238313.207	0	7355570.239	3651665.48	1936304.71	84566153.15	22397490.22	0	71527355.15	1548750.418	0	6006162.23	0	0	28025271.3
A0A5C2GKE9	High	IGH + IGL c507_light_IGKV1-5_IGKJ1 (Fragment) OS=Homo sapiens OX=9606 PE=2 SV=1	37	3	14	2	106	11.5	8.47	0	0	0	19704311.18	347687341.4	22758304.13	0	44771930.09	0	13386677.38	0	0	0	2529128.63	3511643.665	0	0	0	270703501.9	33116449.4	0	0	0	0	208780838.3	0	149771674.2	385650159.2	0	0	135694993.4	67351136.4	19556449.3	32468980.43	17159003.03	0	0	6649823.22	0	41052622.75
P08842	High	Steryl-sulfatase OS=Homo sapiens OX=9606 GN=STS PE=1 SV=2	9	5	9	5	583	65.5	7.66	9327184.074	7256945.726	0	78365343.05	68513327.26	55893714.14	0	31823212.04	13012732.41	100640985.8	14005230.51	0	15087921.3	0	50132948.2	0	0	8082171.308	50735622.62	12090083.82	0	0	0	0	29979519.74	0	0	0	2842671.538	13054702.73	45190302.55	33370463.33	1564244.488	0	0	4293738.196	0	9096033.736	21133058.77	0
A0A5C2GDI2	High	IGH c31_heavy__IGHV5-51_IGHD3-16_IGHJ4 (Fragment) OS=Homo sapiens OX=9606 PE=2 SV=1	27	3	43	1	120	13.1	8.43	6696966.047	0	0	0	0	0	0	0	5240781.836	12418331.28	7404126.701	0	0	24118602.43	0	15865164.48	0	7143991.579	8146745.897	11969606.39	18337386.65	19033245.19	0	17645728.37	0	56101685.2	18632474.12	20250784.04	140526182	36045868.46	0	0	16535260.19	0	10304253.87	6618415.248	0	0	0	0
B3KNK4	High	Phosphatidate cytidylyltransferase OS=Homo sapiens OX=9606 PE=2 SV=1	10	3	9	3	445	51.3	7.09	0	0	30387370.1	22601718.25	31757731.42	3942498.831	8160306.008	19088394.82	4197448.889	0	0	8958904.873	3905718.453	0	0	0	0	44803395.6	28749221.79	0	2615894.743	0	0	6049628.069	267423410.5	0	0	258126894.2	5943925.94	0	40751892.65	0	9335410.015	0	0	4091613.444	0	8623862.196	7272028.927	0
A0A5C2FXQ3	High	IGL c1652_light_IGKV3-15_IGKJ3 (Fragment) OS=Homo sapiens OX=9606 PE=2 SV=1	22	2	19	2	108	11.6	7.12	0	54152593.8	0	0	0	0	0	0	0	0	0	6490864.887	1446294.602	71302833.61	0	4627822.93	0	0	0	0	0	99155100.05	5652032.636	41615890.87	0	25074252.89	0	0	19740239.66	41457254.42	0	0	100234345	49811810.04	16872513.43	2142250.65	0	0	0	0
F5H8G1	High	START domain-containing protein 10 (Fragment) OS=Homo sapiens OX=9606 GN=STARD10 PE=1 SV=1	30	4	14	4	191	21.9	7.24	0	10325065.01	25025789.13	200778802.6	9111812.724	5000048.966	0	10697730.89	6191138.741	19158041.39	0	0	0	0	4692717.111	17851560.95	172361696.9	34261601.68	0	0	0	28285467.12	0	0	0	0	12852309.65	0	0	0	35678852.15	62845292.79	0	324727858.6	0	124360450.5	0	46205471.42	12705920.36	0
A0A5C2FWP5	High	IGL c1518_light_IGKV3-20_IGKJ3 (Fragment) OS=Homo sapiens OX=9606 PE=2 SV=1	43	4	111	1	108	11.7	8.5	0	0	132501331.8	0	0	0	0	15476510.99	0	51784795.07	0	14235733.83	0	71074093.49	28114801.16	0	0	9295386.688	0	51739228	6625036.427	21801199.43	266110718.2	104003151.7	0	9640058.557	39153632.53	0	124611127.2	0	0	148191488.5	212226966.1	0	62911898.86	0	0	0	0	35954810.47
A0A5C2GXT4	High	IG c520_light_IGKV3-11_IGKJ1 (Fragment) OS=Homo sapiens OX=9606 PE=2 SV=1	45	3	15	3	106	11.7	7.12	0	0	0	16185067.23	86878456.96	0	0	0	0	0	13348222.01	0	8328518.298	0	8425428.406	0	0	0	0	0	0	0	78688440.76	11610771.02	32001807.99	0	178389276.1	10655617.96	148431373	0	0	0	25016061.53	0	0	0	0	5859885.361	4526735.694	0
B7Z8Y6	High	cDNA FLJ58394, highly similar to Platelet endothelial cell adhesion molecule OS=Homo sapiens OX=9606 PE=2 SV=1	7	5	6	5	733	81.7	6.71	0	1924079.202	256256269.8	0	0	37975227.58	0	68525275.63	34304855.28	21950398.76	0	8684013.026	0	0	0	0	0	0	61521712.51	0	0	0	7141775.467	78380216.1	268047120.1	11803936.16	53803412.53	143056067.8	181218357.5	0	184538039.5	329977986.4	12425694.86	170506350.4	5442785.414	0	80244852.57	0	0	0
A0A0U5EM55	High	Tumor necrosis factor ligand superfamily member OS=Homo sapiens OX=9606 GN=TNLG6A PE=2 SV=1	19	4	7	4	282	32.5	8.05	0	12841268.07	0	88130231.78	0	0	14144182.07	0	0	0	24509526.6	16262988.29	0	9216218.769	5305945.75	46900448.6	0	16563462.62	16981211.56	0	20578568.86	0	0	0	49450701.32	15471721.04	4446161.816	96357745.18	0	22724277.78	138976159.1	0	0	65314556.89	0	57370412.22	40928421.33	165100566.4	198420078.3	0
P51888	High	Prolargin OS=Homo sapiens OX=9606 GN=PRELP PE=1 SV=1	9	3	5	3	382	43.8	9.38	0	0	0	0	93212243.67	0	0	9903249.473	0	0	0	0	0	0	2421829.812	0	0	0	0	0	0	0	11226408.6	0	0	199353301.4	0	0	0	0	24414828.84	61320311.29	0	11348056.04	0	3945369.408	65576730.21	8016215.085	9168633.265	0
A0A5C2GLK7	High	IG c58_heavy_IGHV3-23_IGHD5-18_IGHJ4 (Fragment) OS=Homo sapiens OX=9606 PE=2 SV=1	25	3	68	2	118	13.1	6.62	67616227.37	3288557.974	0	0	0	36224677.9	218822042.3	76628603.88	56116691.04	0	400592996.1	9717773.538	859906541.8	744127893.1	233422571.9	71190748.57	190506717.4	14879506.92	56487553.24	562728681.1	385702189.9	77635685.24	331667238.4	285215285	9080617.002	522131157.7	56373654.34	75171246.65	654517759.8	52701179.52	20623960.3	1273152238	853018313.6	365168514.1	1545496641	4468784.477	45886738.11	298114311.1	267695042.9	69240295.45
A0A5C2GEI3	High	IG c1055_heavy_IGHV3-23_IGHD6-6_IGHJ5 (Fragment) OS=Homo sapiens OX=9606 PE=2 SV=1	22	2	65	1	125	13.5	5.15	0	0	15928208.31	827461.2087	23422071.53	0	0	0	0	0	2596784.159	0	0	5939275.846	2326278.498	0	33203840.75	0	0	27353684.25	4980961.705	10856984.27	0	0	3632927.709	12580249.45	17579432.04	11024018.04	0	1533673.802	96528230.77	0	5609713.611	69239357.49	0	0	0	0	0	74284299.15
Q9P0V9	High	Septin-10 OS=Homo sapiens OX=9606 GN=SEPTIN10 PE=1 SV=2	10	3	8	3	454	52.6	6.8	0	0	84136572.63	43916069.3	0	0	10121797.46	85498814.85	0	0	0	0	0	30981358.19	0	0	174606167.6	14541611.28	0	0	0	241113334.3	9913796.65	0	12387259.2	0	475838816.7	16314297.16	30492143.23	0	14271922.46	0	0	0	8181899.69	0	0	18946687.05	4314858.328	9881662.494
O14569	High	Cytochrome b561 domain-containing protein 2 OS=Homo sapiens OX=9606 GN=CYB561D2 PE=1 SV=1	6	1	8	1	222	24	9.89	0	94404179	0	8602644.978	0	9445074.794	0	15477483.05	0	5846128.587	0	0	4271839.728	0	0	0	20338225.96	9055778.685	17335453.15	0	0	7647586.976	91447007.53	30274038.02	312715571.1	0	31337564.89	431630068.9	0	0	0	74291122.71	8193943.557	14968626.3	11324818.4	0	0	6089769.646	0	14243108.23
M0R2A0	High	ER membrane protein complex subunit 10 OS=Homo sapiens OX=9606 GN=EMC10 PE=1 SV=1	7	2	11	2	371	39	6.9	0	4028567.811	0	3325123.194	0	0	0	0	0	0	22379035.36	0	0	31149736.15	0	0	0	22188771.29	0	0	7519902.383	0	0	46512966.18	0	0	0	11739017.3	18241043.8	6207602.998	99661485.33	828104655.5	57035075.79	69160842.2	12822426.96	0	767713816.4	0	0	0
D3DQT0	High	Tripartite motif-containing 22 OS=Homo sapiens OX=9606 GN=TRIM22 PE=2 SV=1	12	4	4	4	498	56.9	7.72	0	10496147.3	0	9930952.179	12958216.36	0	0	0	0	0	7243734.999	0	2908679.961	0	0	0	0	0	8468123.87	0	0	18209417.37	15476488.34	1715683.036	235764467.2	0	301870338.2	3587400.443	0	0	19755662.87	56455927.75	11906305.03	100108729.8	11374444.24	0	0	10938007.05	9540650.749	41959242.06
P09228	High	Cystatin-SA OS=Homo sapiens OX=9606 GN=CST2 PE=1 SV=1	24	3	23	2	141	16.4	4.93	4418976.459	167213781.7	110530070.2	134350077.3	0	0	27260610.18	16157809.24	56675372.67	26217936.9	32091800.49	0	0	41276367.92	0	3757993.941	150767136.7	24582623.25	0	20453688.03	147790302.8	50366262.96	42296020.9	0	0	25957897.48	55978884.38	0	35977776.47	7133688.223	76195333.61	100364506.2	234401545.9	278855611.4	321520126.7	0	0	0	4311225.403	0
Q2HXI4	High	Protein tyrosine phosphatase receptor type D OS=Homo sapiens OX=9606 GN=PTPRD PE=2 SV=1	2	4	21	2	1912	214.7	6.57	0	0	582588603.7	0	0	0	0	0	0	0	0	0	0	334133604.2	0	5695431.71	678390371.4	0	0	286559685	355144476.5	0	16833497.61	0	0	0	183563585.7	0	22263559.95	0	0	309132313.7	6218153.413	1963874214	424859551.7	3333821.948	0	0	0	547567178.8
A0A5C2FVK9	High	IGL c832_light_IGKV3-20_IGKJ3 (Fragment) OS=Homo sapiens OX=9606 PE=2 SV=1	29	2	67	1	107	11.5	6.57	0	10286171.67	39436454.69	0	7256733.925	0	0	0	36044763.57	22178998.88	89007368.41	149241039.1	0	1023903213	0	35656397.51	0	0	6191814.415	54210509.5	1039435458	0	55048715.26	90343171.63	0	20830334.19	165260686.1	0	11393428.24	0	0	0	25932131.46	0	0	0	20014737.94	0	0	102945853.3
A0A5C2GG86	High	IG c359_heavy_IGHV3-30_IGHD3-22_IGHJ4 (Fragment) OS=Homo sapiens OX=9606 PE=2 SV=1	28	4	56	1	126	13.9	7.97	2535530.293	47988961.84	0	30672080.73	25113687	13318453.92	132636971.8	0	33421102.41	5545419.117	8307934.648	0	0	0	3134950.853	0	0	12013665.39	0	31245150.63	0	62156383.82	0	0	3083606.614	0	0	0	0	33497957.19	9003739.73	136486356.3	0	0	0	0	324808794.2	0	0	0
B5BUB5	High	Autoantigen La (Fragment) OS=Homo sapiens OX=9606 GN=SSB PE=2 SV=1	11	3	5	3	408	46.8	7.12	0	0	25795650.09	15487425.76	5774805.045	4230541.123	0	25672177.82	0	0	0	8022389.167	0	6843275.074	0	4043184.507	8918956.259	0	0	0	0	10568453.25	13093381.7	0	21633943.02	0	0	13360682.11	0	7955544.736	0	65620808.6	14278811.36	21226126.36	16488072.24	0	37818854.25	3978109.289	7916561.291	0
A0A5C2FVG1	High	IGL c889_light_IGKV2D-28_IGKJ2 (Fragment) OS=Homo sapiens OX=9606 PE=2 SV=1	18	3	51	2	112	12.1	7.97	0	0	0	0	42476357.94	0	0	0	0	6618825208	0	0	0	172032830.8	0	0	463721528.3	0	0	1863184511	0	7409835.206	57013544.94	253026339.3	0	131432726.5	0	0	81941084.22	0	8976484035	16382938049	87649529.75	975539263.5	67666873.16	0	18192024007	0	0	0
A0A5C2FX19	High	IGL c690_light_IGKV3-20_IGKJ1 (Fragment) OS=Homo sapiens OX=9606 PE=2 SV=1	23	2	12	1	107	11.6	8.47	0	2815622.675	42743510.95	0	26735585.13	0	0	0	0	17083083.76	0	0	0	50581844.34	0	0	34528867.37	11239634.11	24504432.35	0	0	6411329.243	15611387.37	5072452.751	0	30494027.85	0	0	0	0	13220925.03	62059050.09	181978715.2	0	45062226.81	0	15311077.73	0	0	145913131.7
H0YB09	High	D-glutamate cyclase, mitochondrial (Fragment) OS=Homo sapiens OX=9606 GN=DGLUCY PE=1 SV=1	8	4	16	4	564	60.6	6.84	16987612.39	102043096.6	42267635.18	85350140.6	51928595.66	50294799.92	0	36312798.79	14761906.77	0	56405466.33	4186766.932	24182872.05	0	56538080.62	56843081.77	0	21508413.74	38892252.98	0	4323575.218	0	8213845.988	0	58890528.02	0	0	70879636.03	0	0	5609550.045	0	0	0	0	0	0	17562150.82	24426917.38	0
A0A5C2GQN0	High	IG c1696_heavy_IGHV3-30_IGHD1-14_IGHJ6 (Fragment) OS=Homo sapiens OX=9606 PE=2 SV=1	31	4	53	1	117	13	8.78	0	8512131.279	0	0	0	0	0	75928710.73	30255620.59	101702665	0	0	107833030	0	0	0	0	128824832.7	55963949.26	0	0	14565712.66	0	14835913.53	0	2002381.478	23669371.13	21883447.6	0	9681152.534	37951240.66	0	17470118.21	110780431.8	7485283.82	0	0	0	32830928.56	487831543.7
A8K3E8	High	cDNA FLJ78154, highly similar to Homo sapiens solute carrier family 39 (zinc transporter), member 4 (SLC39A4), transcript variant 2, mRNA OS=Homo sapiens OX=9606 PE=2 SV=1	5	2	4	2	647	68.3	5.5	0	10848764.69	32604738.66	14653441.9	0	0	0	0	0	0	8908221.437	13775342.27	34144393.67	0	0	35110128.8	114682850.6	38961274.81	0	34239817.4	0	0	0	0	0	0	0	0	0	0	95626141.74	34463756.38	5160861.809	23272202.32	0	9727201.642	17596162.28	0	0	0
A0A5C2G237	High	IGL c2015_light_IGLV1-44_IGLJ2 (Fragment) OS=Homo sapiens OX=9606 PE=2 SV=1	26	2	14	2	110	11.4	5.24	26709456.49	0	0	0	0	36429029.39	15472370.37	5341167.505	23046090.78	0	0	0	0	83853073.26	4721490.814	0	33874245.75	7266123.466	54387092.46	0	0	9708198.133	44389365.06	9146825.791	0	106217711.3	47836068.94	0	49935341.07	0	487807162.5	119209065.4	0	0	0	6929936.67	350334616.4	0	7216825.563	15315264.81
A0A5C2GJR6	High	IG c1143_heavy_IGHV3-23_IGHD1-26_IGHJ6 (Fragment) OS=Homo sapiens OX=9606 PE=2 SV=1	23	2	5	2	123	13.2	9.23	0	12421856.49	0	0	39218427.84	0	0	0	0	0	52625045.88	0	16996836.56	7130826.287	0	0	0	6057406.733	7254991.389	0	0	45381501.32	0	13187397.12	0	21914021.35	0	16177545.36	10479965.9	24295070.76	0	99595860.19	10088321.36	21866786.16	5503236.385	0	0	0	0	0
Q6MZM0	High	Ferroxidase HEPHL1 OS=Homo sapiens OX=9606 GN=HEPHL1 PE=1 SV=2	3	3	7	3	1159	131.5	6.74	0	0	934607246.1	0	98125697.01	10598814.7	178818540	0	0	0	10060392.82	0	0	0	0	0	9328459.743	5302543	0	242756985	0	0	98491482.31	0	38145949.47	64694541.37	22438892.53	9263479.318	7783324.185	7829474.839	264208866.1	499327455.2	35277490.66	0	14928783.87	0	5449321.723	17591602.3	0	492640213.6
A0A5C2FYU6	High	IGL c825_light_IGKV4-1_IGKJ4 (Fragment) OS=Homo sapiens OX=9606 PE=2 SV=1	21	2	33	1	114	12.5	7.12	0	0	0	0	0	0	0	0	0	11252414.12	11520610.5	0	4384605.62	10275163.28	37965130.5	32359944.98	0	3881244.919	9399973.068	0	0	0	11596508.85	11161978.49	0	31140595.64	8167746.496	0	12997109.8	0	0	0	22549197.53	0	11881229.93	9925359.79	0	0	0	0
Q92982	High	Ninjurin-1 OS=Homo sapiens OX=9606 GN=NINJ1 PE=1 SV=2	22	2	6	2	152	16.3	6.28	0	4466440.406	0	1704242.641	0	12498353.92	75299737.88	34477456.03	0	0	0	5587415.452	0	0	14998373.03	25698773.43	451629451.9	78047733.84	38481418.98	196995691.4	5865861.896	3057325.845	3908823.877	2374075.662	113978353.8	19455288.97	0	148894213.8	0	3473134.5	262368985.3	0	0	559021569	0	14656037	0	0	0	797269887.9
A0A0G2JLQ0	High	Leukocyte-associated immunoglobulin-like receptor 2 (Fragment) OS=Homo sapiens OX=9606 GN=LAIR2 PE=1 SV=1	33	3	20	2	100	11.2	7.34	0	0	244013913.7	0	6683652.763	0	7112090.645	0	0	103231136.5	21636099.44	16457681.05	0	0	5448271.411	0	267597400.4	0	10105040.82	196891816.4	4675973.655	409118343.6	11741991.04	54150048.03	0	0	15758859.65	0	627997674	13370526.96	31920247.71	515293020.3	282429259.8	497484687.9	144090713.4	0	948087692.6	0	0	811686271.8
A0A1W6IYJ4	High	N90-VRC38.03 light chain variable region (Fragment) OS=Homo sapiens OX=9606 PE=2 SV=1	28	4	51	3	113	12.3	7.96	6874394.416	0	0	3388181.06	0	0	22935654.52	0	9232876.333	0	0	0	3598434.634	51139522.02	1719124.042	0	0	0	0	0	42692785.03	18996890.88	13287610.87	69273426.67	0	132938188.6	0	17506972.75	57760202.24	3717257.346	11218379.95	32486742.48	52318821.12	0	45881844.77	0	14909319.93	2572662.76	2253233.882	0
J3QRV5	High	LLGL scribble cell polarity complex component 2 OS=Homo sapiens OX=9606 GN=LLGL2 PE=1 SV=1	6	4	5	4	1019	113.3	7.52	0	0	21073950.34	4483324.629	45335082.57	0	0	34671695.84	0	0	3523367.455	0	0	0	14865768.25	7543790.116	0	0	11957624.38	0	3208211.012	0	0	0	3443936.624	0	0	0	0	0	56469510.46	53711882.06	0	188822242.7	0	0	0	44120836.68	26187376.02	0
J3QSX6	High	Actin-binding LIM protein 1 OS=Homo sapiens OX=9606 GN=ABLIM1 PE=1 SV=2	12	4	5	4	401	46	8.4	23939915.26	11008368.49	79098989.26	6232069.55	0	0	0	70362384.96	0	1417286948	0	0	0	0	32715343.88	0	5562066.356	0	0	0	0	0	2477775.404	0	0	0	0	6266483.193	0	0	0	5303377550	4551266.227	0	8238033.866	0	5205756800	62584998.6	51193139.58	0
A0A1W6IYL8	High	N90-VRC38.08 light chain variable region (Fragment) OS=Homo sapiens OX=9606 PE=2 SV=1	18	2	46	1	113	12.3	8.97	0	0	28394735.05	0	0	0	0	6843194.564	0	0	0	0	0	82645047.52	1489411.51	0	17251003.29	0	98615115.08	0	23924795.9	0	0	8077119.806	0	39443471.12	4410133.887	30106320.82	0	0	301036762.2	339211547.4	8769088.551	87332142.36	13489567.32	16999000.35	0	38263855.22	51514594.44	101017747
P55327	High	Tumor protein D52 OS=Homo sapiens OX=9606 GN=TPD52 PE=1 SV=2	22	4	5	4	224	24.3	4.83	0	28600328	59264603.86	48073009.69	0	15815700.65	0	0	0	20583566.59	0	0	6645275.192	0	0	3854718.802	5083608.3	27749615.25	0	10604917.34	14137770.1	21507711.98	16782659.81	0	5350122.204	9498075.31	21403792.55	0	0	0	104772738.6	0	0	243647864.5	0	37279115.34	0	0	10079859.54	257039104
A0A4V7I672	High	Small integral membrane protein 22 OS=Homo sapiens OX=9606 GN=SMIM22 PE=1 SV=1	13	1	63	1	135	14.6	6.52	61900230.61	211096846.7	39844024.1	0	33822520.75	14889866.45	15755052.67	45010160.68	23885666.58	55166066.72	145099490.2	72754969.07	130414810.1	29030643.35	67648135.87	144753035.5	30449092.55	93303857.22	121600245.7	14572560.8	33039972.78	0	65100115.34	2727542.679	159967678.4	24465936.59	0	136391548.8	46069063.42	8676999.776	39403387.13	141226877.7	4533778.584	149662068.8	43759006.64	161574426.9	102909168.9	234252971.9	251457337	36235742.23
A0A5C2GF06	High	IG c1227_heavy_IGHV1-18_IGHD4-23_IGHJ4 (Fragment) OS=Homo sapiens OX=9606 PE=2 SV=1	40	4	8	3	118	13.1	5.4	0	0	0	10450335.27	0	23490838.75	0	6615436.66	0	165405705	0	0	7807879.74	0	0	0	45947847.84	0	2955654.092	0	0	14272108.7	3714235.574	16830365.92	0	0	18462698.65	23677466.56	0	0	10296410.39	54186509.46	2807538.667	0	0	3978772.981	0	0	0	0
B4DNJ7	High	Inosine-5'-monophosphate dehydrogenase OS=Homo sapiens OX=9606 GN=IMPDH PE=2 SV=1	10	4	13	3	514	55.4	6.9	0	0	17585371.61	24361333.86	12829525.67	5487273.771	53539233.45	8969717.368	0	0	0	0	6854288.601	0	0	0	1139832185	10939069.64	3492582.421	9896340.313	0	0	27045691.85	0	32191969.85	0	0	69951982.64	0	0	403949348.2	549358973.8	0	29188544.93	0	3339588.953	0	0	2469506.045	685869193.3
A0A5C2G7W7	High	IGL c457_light_IGLV6-57_IGLJ2 (Fragment) OS=Homo sapiens OX=9606 PE=2 SV=1	26	2	11	1	110	11.9	5.06	15690752.51	0	0	0	0	10622455.64	0	101067216	0	27492911.32	12831127.79	0	0	3908712.723	0	0	41980773.04	0	0	54501337.71	0	0	44891028.74	0	107793676.7	5525391.713	25521548.09	177287870	6096138.184	0	0	0	0	30231205.04	7346252.423	0	457409559.4	0	4118587.573	23239857.04
A0A5C2GJ51	High	IG c360_light_IGKV3-20_IGKJ2 (Fragment) OS=Homo sapiens OX=9606 PE=2 SV=1	25	2	39	2	108	11.7	6.51	0	0	0	0	13396999.64	6666330.893	0	0	0	10657124.87	0	0	0	20808218.42	0	0	0	0	0	0	0	0	0	14712530.06	0	20876654.01	0	0	25942437.42	0	78894799.14	0	14311716.88	0	6893168.444	0	13423844.58	2365274.986	0	0
H7C096	High	BCL2/adenovirus E1B 19 kDa protein-interacting protein 2 (Fragment) OS=Homo sapiens OX=9606 GN=BNIP2 PE=1 SV=1	14	3	14	3	204	24.2	9.41	28748027.79	0	23753090.81	40985722.98	28827566.08	1997179.877	27843580.77	12329673.69	0	0	0	1779324.445	1640435.847	0	0	0	0	0	5614643.456	8043265.992	0	3570435.281	9090623.865	0	481191765.3	3323818.711	0	212383449.7	0	0	45030310.37	249596636	0	0	0	0	0	3848122.754	0	29320330.41
A0A5C2GTA5	High	IG c1069_heavy_IGHV3-7_IGHD1-26_IGHJ4 (Fragment) OS=Homo sapiens OX=9606 PE=2 SV=1	22	2	244	1	120	13.3	7.96	4173488.677	4916206.726	10951709.65	9288310.17	246329637	7236877.618	15361797.1	0	0	3290231.909	15835936.96	0	0	9454086.2	0	0	18450667.59	0	7986073.647	0	24540934.2	0	0	3609777.134	0	0	10960631.64	0	0	32194387.21	2132008173	17995791.62	0	16574378.66	0	0	1388637717	0	0	28877935.53
A0A5C2GM07	High	IG c1213_light_IGKV2D-28_IGKJ2 (Fragment) OS=Homo sapiens OX=9606 PE=2 SV=1	26	4	102	3	112	12.1	7.12	0	0	0	6714210.276	0	0	0	0	0	0	0	0	7339682.432	68224828.8	0	13348652.45	0	0	0	0	0	4461340.213	0	9213375.072	0	35608697.77	0	0	587466112.5	0	0	33888605.33	13010031.49	39106572.99	33127613.26	0	0	0	0	0
Q8N697	High	Solute carrier family 15 member 4 OS=Homo sapiens OX=9606 GN=SLC15A4 PE=1 SV=1	8	4	10	4	577	62	9	4354279.147	1375664.974	0	796962.9815	270302634.2	6206780.406	4633040.055	7143040.473	15750043.94	41971543.59	6285688.498	0	0	0	0	5754190.072	0	34337365.18	0	0	0	757905.0693	0	0	158364399.9	0	19740851.38	212620616.1	0	0	99533629.9	0	10331470.08	354875566	9502317.287	0	0	4199747.58	5312702.485	0
Q96S52	High	GPI transamidase component PIG-S OS=Homo sapiens OX=9606 GN=PIGS PE=1 SV=3	10	4	5	4	555	61.6	6.49	0	0	0	5785408.44	0	0	0	8700551.362	0	0	14207849.76	0	0	14276451.27	0	0	7610982.752	0	0	0	0	0	0	0	45924288.02	12251284.88	0	70732766.73	0	0	0	17347012.96	3058685.897	0	0	0	8145905.224	0	0	26849272.46
A0A5C2GW53	High	IG c1701_light_IGKV2D-28_IGKJ2 (Fragment) OS=Homo sapiens OX=9606 PE=2 SV=1	28	4	66	1	112	12.2	6	0	0	0	10501637.1	0	4345055.371	8772924.4	0	0	0	0	0	25978616.6	28775505.79	0	205932796.4	0	0	0	0	0	13656866.49	0	306627733.2	0	4750763.604	39943457.59	124669498.3	36070063.68	7580364.458	0	0	78001181.11	0	0	31186537.55	0	9240957.847	12274061.45	0
Q8N1S5	High	Zinc transporter ZIP11 OS=Homo sapiens OX=9606 GN=SLC39A11 PE=2 SV=3	14	3	9	3	342	35.4	5.6	0	0	0	48583203.74	0	0	0	22794882.39	0	0	0	6665333.263	16740648.36	12555999.36	19604048.71	0	0	5831927.676	27633380.71	0	0	93210051	2953442.521	0	56048126.55	3483148.863	7238170.14	47376970.74	0	1753632.611	0	0	0	0	0	5128435.83	120610650.3	6909189.502	0	0
A0A5C2GYC4	High	IG c1913_light_IGLV2-14_IGLJ2 (Fragment) OS=Homo sapiens OX=9606 PE=2 SV=1	31	2	17	1	110	11.5	7.12	20137607.63	0	0	27594114.24	0	0	0	0	5737068.049	0	0	0	0	32260803	13975023.87	9575756.308	80902112.25	0	0	9409749.528	17515685.7	23308408.34	0	132173450.9	0	0	0	0	9671492.743	0	0	0	20006543.81	0	10354652.44	0	0	3430636.669	0	0
Q96HY6	High	DDRGK domain-containing protein 1 OS=Homo sapiens OX=9606 GN=DDRGK1 PE=1 SV=2	15	3	7	3	314	35.6	5.12	4655535.036	14925172.85	0	129673402.8	22594847.6	6889059.797	0	16022390.41	0	0	0	3555960.037	22908634.32	0	30992794.54	3300019.911	13409057.73	7288017.181	23723624.14	0	3223175.239	0	2375880.193	0	21727527.88	0	0	8760246.422	3171975.612	4195004.899	0	0	0	0	0	8883281.727	6256363.62	12200316.74	25387945.75	0
A0A5C2GXC2	High	IG c1247_heavy_IGHV1-69_IGHD1-1_IGHJ6 (Fragment) OS=Homo sapiens OX=9606 PE=2 SV=1	23	4	82	3	128	13.8	7.93	196203839.4	33804307.27	858235206	50407277.8	6217632.762	74115700.98	464821902.1	56895287.87	172665892.3	34216688.83	357238332.7	75137319.96	919425482.4	583879825.9	477588666.7	626967380	32801793.53	325666253.3	355199113.6	597411620.2	483126171.7	288223606.9	142730402.3	141668775.7	26536814.93	2111860593	238213785.5	921521859.5	958381956	907724272.8	153156163.5	247134768.4	670561527.9	338368448.8	716600201.8	73280412.58	305041142	65588738.08	70309239.64	10437603168
E9PJ95	High	COMM domain-containing protein 9 OS=Homo sapiens OX=9606 GN=COMMD9 PE=1 SV=1	21	2	7	2	185	20.7	9.13	0	5721925.07	18708063.78	19964902.38	318154560.2	9929609.239	0	28588506.31	0	0	0	0	9159678.016	0	14077802.27	0	1916668697	0	6548502.231	0	0	0	16097442.62	0	25128334.11	0	28836574.42	71387251.57	0	4086287.535	0	0	3489530.692	0	0	3723277.176	0	16003916.83	10663101.85	109058859
O60684	High	Importin subunit alpha-7 OS=Homo sapiens OX=9606 GN=KPNA6 PE=1 SV=1	7	3	8	3	536	60	4.98	0	10183723.14	34328293.34	82301830.37	29531463	5845640.959	0	33633964.02	0	16506141.29	31458494.77	0	0	0	27689138.15	0	0	0	15527887.5	0	0	0	19047049.58	0	32735587.33	0	0	3465340.891	2070766.368	2472998.278	56398032.51	59867082.95	0	0	0	14481866.39	27311545.12	5882877.098	17319431.93	103677340.7
Q9Y2A9	High	N-acetyllactosaminide beta-1,3-N-acetylglucosaminyltransferase 3 OS=Homo sapiens OX=9606 GN=B3GNT3 PE=1 SV=2	14	4	11	4	372	42.5	8.68	0	10649115.5	822144009.8	15470949.97	0	5090142.23	17441313.17	42394398.88	0	28840816.13	0	11132406.14	24244907.46	11730439.74	20390654.6	66959376.21	227662816.3	8289459.373	59719714.44	200268710.9	50430379.91	0	17050190.32	0	8462489.895	5550331.837	118743459.7	58484123.63	0	0	0	2448411678	0	673277202.5	0	18952118.24	14559628.52	86411749.61	85183676.68	2068089049
A0A5C2GTL7	High	IG c83_light_IGLV8-61_IGLJ3 (Fragment) OS=Homo sapiens OX=9606 PE=2 SV=1	23	3	80	1	110	11.4	5.19	81442058.74	0	0	38307848.64	44740353.85	0	108080312.7	0	114021355.7	7083221.687	51602285.44	53895812.01	131286738.7	367865486.2	42847324.1	21644275.36	1452921633	111586564.1	5840818.804	0	0	156729625.3	16501279.32	160158317.3	29311204.57	44668956.93	0	56095281.59	1279759800	15703629.17	37295810.24	0	260274731.6	0	102554648.8	67188708.37	64224871.89	0	0	0
P10912	High	Growth hormone receptor OS=Homo sapiens OX=9606 GN=GHR PE=1 SV=1	5	3	6	3	638	71.5	4.88	0	0	19010619.86	0	2928428455	0	9980527.812	4320329.693	0	0	0	6693683.111	0	0	0	0	0	0	13225531.26	2172852.946	0	0	8399609.591	93113866.53	86276911.44	0	0	4531995.088	14855942.05	0	39288616.11	250808719.7	49463768.07	29135433.93	14501600.17	0	11983708.43	6329441.767	0	0
A0A516UVP7	High	MHC class II antigen OS=Homo sapiens OX=9606 GN=HLA-DPA1 PE=3 SV=1	9	2	10	2	260	29.3	5.31	0	0	0	18831625.13	45241494.77	13983210.18	0	15204489.42	0	0	15473023.39	0	0	14240719.19	14157786.9	0	0	27071076.86	86281588.17	0	0	0	43401893.61	0	52352668.94	3345855.319	16034738.38	313277306.8	0	0	42181732.66	63145909.22	0	254500927.8	18199018.87	0	18534843.16	3431590.448	4970123.195	0
A0A5C2FYR2	High	IGL c1306_light_IGLV8-61_IGLJ3 (Fragment) OS=Homo sapiens OX=9606 PE=2 SV=1	23	3	86	1	110	11.5	5.11	0	0	0	9251528.569	25517859.99	3340510.751	45271008.76	0	39567162.97	0	18718921.39	0	54614965.64	50132159.64	0	0	75974992.85	31344083.02	0	0	0	41623046.16	0	60006571.03	0	36432457.93	0	4634887.962	153811018.8	0	228660734.4	174120214.4	73416005.63	239506716.5	10469791.07	11194788.27	0	0	6561322.778	0
A0A5C2FX10	High	IGL c95_light_IGLV4-69_IGLJ2 (Fragment) OS=Homo sapiens OX=9606 PE=2 SV=1	30	4	78	1	111	11.8	7.46	5329849.385	0	0	5608517.638	12229295.21	0	0	0	0	0	25862674.08	9499316.455	5220725.588	21393953.3	0	7018025.156	3836218.016	0	0	0	0	0	1857021.147	6034337.15	0	0	0	0	102740143.4	0	11069124.98	0	6307296.269	0	46853490.27	5477891.164	0	0	1926751.742	0
G9J6Q6	High	GSTT2 OS=Homo sapiens OX=9606 GN=GSTT2 PE=3 SV=1	11	2	6	2	244	27.5	6.4	0	5410744.692	0	55495979.01	0	0	0	5470432.172	0	0	15447393.36	20625311.6	0	11495000.8	0	21195305.8	0	89456886.96	3499372.96	0	0	0	12677689.64	6707916.792	0	0	0	0	0	0	10474880.66	0	3142878.011	0	1633461.599	0	0	16205077.72	12303286.32	0
B2RAK1	High	cDNA, FLJ94965, highly similar to Homo sapiens leucyl/cystinyl aminopeptidase (LNPEP), mRNA OS=Homo sapiens OX=9606 PE=2 SV=1	4	3	6	3	1025	117.3	5.73	0	0	0	7885945.211	0	0	0	31951720.34	0	0	0	0	8660818.956	0	0	14429972.1	1321908860	0	9148968.516	20019037.08	0	0	2193854.203	0	41367282.19	0	0	31406234.31	6624497.064	5808322.857	66135403.43	1430431184	0	3607622673	14610872.46	7487691.111	14215811.96	11816429.11	13538207.36	29701529.03
Q8WUF5	High	RelA-associated inhibitor OS=Homo sapiens OX=9606 GN=PPP1R13L PE=1 SV=4	5	3	8	3	828	89	6.81	0	0	0	23699034.84	6935103.641	23603901.12	0	84863462.09	12923748.28	0	0	0	8976174.806	8422226.349	62485720.05	0	8012107.207	0	0	0	0	0	12118311.93	0	3126545.372	16999666.9	14196746.02	0	34245199.07	4324780.458	36999481.54	26664633.87	0	61533946.84	7627860.768	0	10663091.4	27558687.41	64535120.83	0
J3KNN3	High	Phosphorylase b kinase gamma catalytic chain, liver/testis isoform OS=Homo sapiens OX=9606 GN=PHKG2 PE=1 SV=1	7	2	4	2	410	46.9	6.38	88070316.5	156997955.5	10316133.93	36672322.03	8105157.933	48065119.15	16206459.73	0	0	5131478.326	0	0	0	0	0	0	4229096940	0	24008529.68	0	0	0	0	0	43378837.19	0	4585589.878	0	0	15605692.12	262956567	9170031570	0	26392042779	0	8712002.863	0	3292633.93	12737184.38	0
A0A3B3IRS3	High	Guanylate-binding protein 7 (Fragment) OS=Homo sapiens OX=9606 GN=GBP7 PE=1 SV=1	3	1	16	1	502	57.4	6.28	50328391.27	0	849511064.3	19645470.15	8107836.648	0	0	251721064.7	0	0	0	0	0	0	112315211.4	0	65402257.28	0	9605792.043	0	0	0	12149666.34	0	4531679.899	0	192802996.2	0	0	0	665420486.6	22406849.64	35779962.11	913917417.7	0	0	0	49117041.36	146168179.5	1144311176
A0A5C2FZX7	High	IGL c2459_light_IGKV1-8_IGKJ5 (Fragment) OS=Homo sapiens OX=9606 PE=2 SV=1	32	2	9	1	107	11.8	8.46	0	15454340.46	47488512.78	9330368.095	1853951175	0	0	0	0	32757815.23	0	16096383.58	0	0	0	76139160.43	0	14464118.13	0	0	49755183.96	0	0	92709382.39	8268155.651	4223728.511	0	4937764.516	0	7693123.512	1478944760	0	25502301.85	0	0	8259156.512	32925915.72	0	5258178.123	124440200
B4DNH1	High	Profilin OS=Homo sapiens OX=9606 PE=2 SV=1	19	3	42	1	188	20.8	7.83	56318728.69	102616901.6	0	107309332.5	32039645.13	12795886.88	36066082.23	11084758.14	34141393.89	0	0	0	103918418	0	30941252.25	47300568.7	0	0	0	0	0	5472943.035	0	0	0	7664973.073	0	0	3431389.754	29447578.23	1551702094	0	0	0	0	0	68601621.64	0	33770254.01	14733058.65
O94856	High	Neurofascin OS=Homo sapiens OX=9606 GN=NFASC PE=1 SV=4	4	4	6	4	1347	149.9	6.65	22474342.77	17445244.35	0	0	16228262.77	0	0	11034108.74	0	8560393.728	10774258.5	0	0	0	9153263.919	39087954.88	0	16782770.68	28633813.12	18707835.07	17182999.95	0	5201491.451	32976455.8	0	0	0	0	0	0	22944516.88	0	0	0	5536421.691	20190979.78	215898211.9	0	0	0
I3L297	High	Adapter molecule crk OS=Homo sapiens OX=9606 GN=CRK PE=1 SV=1	26	4	6	4	223	25.5	7.56	4026236.539	37719139.34	6704458.377	93305365.78	0	0	0	61631610.91	6688153.544	36822741.91	38992765.29	9396249.16	3183561.055	0	11038522.41	13175598.7	86602564.5	59858981.46	35793908.22	70161154.37	39813998.59	8253062.96	11478820.64	5539101.201	37185223.54	3425884.023	0	0	7576683.42	29066226.9	199814616	56627403.06	31537115.25	118945475.6	23537217.21	49271201	0	56682976.93	59506615.79	87306641.31
Q9UBG0	High	C-type mannose receptor 2 OS=Homo sapiens OX=9606 GN=MRC2 PE=1 SV=2	2	2	19	2	1479	166.6	5.83	11649173.96	5596921.154	0	2070290.145	0	0	12319572.46	0	0	0	11988983.3	6189773.018	0	36934714.54	0	12443697.81	0	0	0	27168325.3	22754248.07	0	28906930.54	111876789	0	0	27862135.06	0	40354934.06	0	0	31352758.56	114733342.6	0	59191545.14	4145481.836	0	0	2163368.423	0
A0A1B1CYC5	High	Vitamin D binding protein (Fragment) OS=Homo sapiens OX=9606 GN=Gc PE=4 SV=1	38	2	41	2	34	3.7	8.56	92905701.5	14845620.77	0	0	7436215.426	10384884.98	69336344.53	8521938.167	0	30560853.44	164237410.1	402988102.2	0	0	0	127965575.6	0	0	11124353.8	298993358.8	0	3874210213	157177183.5	899138956.8	17333864.79	0	439823630.2	0	580940161.9	0	19378149.43	0	0	52751827.01	0	0	444726660.4	54364081.4	27983400.44	12445746.13
A0A5C2FZ40	High	IGL c925_light_IGLV1-40_IGLJ3 (Fragment) OS=Homo sapiens OX=9606 PE=2 SV=1	41	3	58	2	111	11.7	7.12	8482996.423	44590425.32	0	6046747.843	15887736.48	0	0	0	19075609.9	0	7380415.46	0	8611402.423	64384633	20635207.63	0	0	10984298.23	4843719.946	66198106.61	9661645.421	33999717.58	0	209917739.6	0	107150752	371918619.5	0	218900803.2	15293639.99	0	0	82748044.65	776515362.4	0	0	0	0	0	0
O43399	High	Tumor protein D54 OS=Homo sapiens OX=9606 GN=TPD52L2 PE=1 SV=2	24	4	6	4	206	22.2	5.36	0	9245766.567	0	18025184.14	0	0	20727334.19	19262558.34	0	0	0	0	0	0	14603353.45	3150119.666	0	14383025.28	3428245.201	0	0	0	12197760.35	0	8069291.911	0	0	38117990.43	4140425.831	0	0	0	13187634.03	0	0	18440058.46	0	8134803.206	16887857.98	0
P04554	High	Protamine-2 OS=Homo sapiens OX=9606 GN=PRM2 PE=1 SV=3	35	2	7	2	102	13	11.9	1880669.017	0	0	123056.1768	0	0	0	125128.256	0	0	4914104.729	0	8872058.407	0	157576.1448	0	0	767843.3047	36445.49512	0	0	0	0	0	0	812311882.8	0	0	7330031.231	4520057.967	3469721.78	7941985.809	356808.3947	3219558.85	0	290461.9932	1116870.957	347031.479	553681.568	3590409.257
P18754	High	Regulator of chromosome condensation OS=Homo sapiens OX=9606 GN=RCC1 PE=1 SV=1	13	4	11	4	421	44.9	7.52	40705779.94	50458543.44	0	354138069.3	88910701.4	59268375.41	13006675.8	13658371.57	66004977.1	0	34962063.06	14072419.31	48339952.57	0	34458817.76	43832460.24	0	13392148.41	32569294.89	46805491.4	4827726.027	0	8291351.166	0	55567969.51	21148114.99	0	0	2103910.141	5049624.481	13709410.45	180489017.1	10882702.7	53017944.23	0	10932738.53	608933275	52378736.08	53529156.86	0
A0A5C2FX25	High	IGL c1392_light_IGKV1-5_IGKJ1 (Fragment) OS=Homo sapiens OX=9606 PE=2 SV=1	32	3	47	2	107	11.8	8.46	69966459.45	0	0	0	11449382.05	0	0	0	6242392.502	6644033.53	0	20976091.62	0	39526967.51	0	53843378.96	0	0	12138294.37	37549606.16	16039866.68	0	16317494.66	19229147.9	23478914.73	6930754.717	308089823.6	19933110.91	0	0	70479240.07	0	10368329.51	0	5983753.241	0	36939214.82	0	0	0
Q8N4L2	High	Type 2 phosphatidylinositol 4,5-bisphosphate 4-phosphatase OS=Homo sapiens OX=9606 GN=PIP4P2 PE=1 SV=1	25	3	10	3	257	28.1	8.68	33765008.51	0	14989446.31	0	45769200.83	0	22811082.27	14040401.04	0	43380132.7	0	0	264742735	0	7692802.513	0	0	0	25879396.09	0	0	0	10978878.19	0	394837029.8	10713389.29	11480447.32	328315253.8	0	0	283265166.3	40393549.61	0	29478178.98	0	0	15761041.91	0	7907080.932	21977397.28
Q9ULC4	High	Malignant T-cell-amplified sequence 1 OS=Homo sapiens OX=9606 GN=MCTS1 PE=1 SV=1	19	2	8	2	181	20.5	8.82	7305407.337	12061766.43	6565675.722	66328528.08	8663824.961	4128046.769	10372955.12	32275315.91	0	0	3410484.606	4787340.001	23418103.28	0	24551077.65	14998641.14	0	0	4840904.626	3774160.492	2521158.386	0	7558594.56	0	31832130.52	0	0	0	0	0	8096937.79	0	0	0	0	8411632.112	141918452.4	28138044.04	31405675.9	0
A0A5C2GLK2	High	IG c316_light_IGKV2D-28_IGKJ2 (Fragment) OS=Homo sapiens OX=9606 PE=2 SV=1	49	3	62	2	113	12.3	7.28	96011589.49	0	16147513.41	7609103.627	38115019.49	12941113.05	49791286.82	7720307.226	123965340.4	0	19647548.16	0	39153636.68	0	0	0	0	549442538.3	260776356.9	0	79141304.39	0	0	4966636.897	0	6262984.834	0	0	0	65610420.6	0	0	0	0	0	30845998.41	13259131.4	14716658.6	0	0
A0A1B0GVI3	High	Keratin, type I cytoskeletal 10 (Fragment) OS=Homo sapiens OX=9606 GN=KRT10 PE=1 SV=1	30	3	11	3	107	10	8.44	10307637.94	18859363.76	0	33956673	490877005.4	0	8467906.898	29119309.35	8616279.64	29658318.44	0	0	24341934.11	0	6702687.082	0	288644971.8	28929650.37	128392311.9	0	6400199.849	0	6560265.923	0	3406816.866	134250174.1	9893643.499	351909518.3	5412364.389	0	20539035.17	0	0	0	0	6556337.626	6815801.216	16107758.95	17028138.64	76057743.99
P46059	High	Solute carrier family 15 member 1 OS=Homo sapiens OX=9606 GN=SLC15A1 PE=2 SV=1	5	3	5	3	708	78.8	8.48	7748353.427	0	0	5101447.557	32945457.18	0	0	0	9901531.121	0	0	0	15709045.36	0	29997084.64	0	0	18040347.9	0	0	0	0	4281302.681	9874568.119	0	0	0	0	0	0	256203582.4	193484445.7	7317680.094	0	0	32352618.02	0	0	3885054.067	14278869.95
A0A5C2FVF2	High	IGL c584_light_IGKV1-33_IGKJ5 (Fragment) OS=Homo sapiens OX=9606 PE=2 SV=1	15	1	70	1	107	11.7	7.97	0	0	49130861.81	4462069.061	69205990.37	0	112750650	0	0	0	0	0	0	299727886.5	0	0	82260694.19	0	0	87075361.98	0	729779881.7	173383974.1	1368007733	0	152373377.4	258455550.1	262097233.5	613427369.8	0	2021370473	0	129735434.3	223897892.2	18226220.22	0	172049214.2	0	0	559508722
B2RB07	High	Ubiquitin carboxyl-terminal hydrolase OS=Homo sapiens OX=9606 PE=2 SV=1	11	4	15	4	329	37.6	5.33	4360302.8	9681983.067	9413218.086	95350686.02	15383972.69	0	80152358.93	50733473.76	2036786.054	14153851.71	18902365.55	0	13270802.96	2463791.817	26283119.24	23438595.5	0	27958166.75	24808040.34	0	9636307.285	0	6609811.27	0	30309828.67	0	0	4895970.383	0	7065938.883	29327241.93	235335801.4	0	0	0	26949310.2	0	50219035.17	47144924.64	0
Q8N5M9	High	Protein jagunal homolog 1 OS=Homo sapiens OX=9606 GN=JAGN1 PE=1 SV=1	13	2	5	2	183	21.1	9.73	0	5461845.507	176653437.7	20691199.08	9246337.473	0	0	23539679.89	3268684.87	9465078.895	0	0	0	4063014.534	16407564.91	5298105.3	360195212.2	13426246.3	23867491.15	122354275.1	0	4528827.37	11502190.51	4683277.861	105867089.9	0	55254792.08	82949462.86	0	0	27651050.52	152919734.1	0	906347534.1	0	0	411112234	0	0	496811783.9
A0A5C2FZ17	High	IGL c2150_light_IGKV3-11_IGKJ4 (Fragment) OS=Homo sapiens OX=9606 PE=2 SV=1	25	2	12	2	107	11.8	7.12	16897215.81	4688932.866	42526362.89	14535575.39	94644850.14	31368423.52	5339184.705	22046927.82	0	0	4673280.081	0	0	21961436.27	2490712.766	0	0	0	8142127.817	87232609.76	24719224.15	46050978.58	0	13470405.94	22108673.8	38335519.86	40624655.77	13978615.65	84518321.72	0	13776610.8	250819199.5	17588093.74	324557769.8	0	0	215387916.5	20279366.85	5703580.708	20674490.69
Q96BX8	High	MOB kinase activator 3A OS=Homo sapiens OX=9606 GN=MOB3A PE=1 SV=1	19	4	9	4	217	25.4	8.63	0	0	29677402.18	75492272.98	13305977.46	0	0	38784650.27	0	7713860.269	0	0	0	0	0	7821350.823	107091519.8	6647381.15	16797641.97	19760299.92	15088079.99	17015969.7	0	0	424921418.1	0	0	72572421.79	6459261.65	3199474.392	48431162.27	113702419.1	0	314165928.6	0	0	0	16739058.44	11208363.65	0
F8WAN9	High	GMP reductase OS=Homo sapiens OX=9606 GN=GMPR2 PE=1 SV=1	11	4	10	3	349	38.2	8.47	44861381.44	16148970.19	9772475.312	26994716.45	259319485	4992457.297	4090569.626	10993531.16	12685024.84	3755621.684	12046976.42	2171541.76	0	2506208.042	22806151.67	38701447.42	28280950.58	20283342.57	22134631.58	0	11567687.94	0	3893862.98	14460970.96	26455456.52	5666108.138	43529486.31	65522000.18	4248824.407	11317518.73	0	0	3213844.087	68407069.2	0	29453461.98	15804296.02	13101142.48	24774353.4	0
Q15628	High	Tumor necrosis factor receptor type 1-associated DEATH domain protein OS=Homo sapiens OX=9606 GN=TRADD PE=1 SV=2	11	3	7	3	312	34.2	6.27	0	29704665.97	0	74686603.24	45706670.43	27056104.58	0	41050448.55	5358828.397	161392373.2	12787254.54	4600618.114	17407569.59	0	25304331.13	21763707.49	83580011.54	29016294.08	34706769.05	12762297.9	3903867.471	5668146.577	35113223.11	0	109506193	0	0	46030081.99	0	21686951.11	212195837.6	871349423.3	0	0	0	8985250.881	925336988.6	21551498.49	19074028.16	16172682.72
A0A5C2FWQ5	High	IGL c1528_light_IGKV3-15_IGKJ1 (Fragment) OS=Homo sapiens OX=9606 PE=2 SV=1	36	2	3	2	107	11.6	5.25	0	0	0	0	0	0	0	18609604.35	0	0	0	0	0	10712426.42	0	0	393172678	0	5483430.445	53048656.73	0	60640803.67	6873257.225	0	6581406.511	9207474.62	18819756.57	11681528.3	0	0	26352068.45	66715708.31	6200672.046	84201784.65	3881540.973	3029963.767	0	0	0	43022524.06
P63218	High	Guanine nucleotide-binding protein G(I)/G(S)/G(O) subunit gamma-5 OS=Homo sapiens OX=9606 GN=GNG5 PE=1 SV=3	31	3	47	3	68	7.3	9.85	125860661	461453898.7	89222905.74	240541916.2	216405914	180233958.7	156682967.2	142912132.6	177402692.6	31784467.08	149041319.3	56471118.68	118554908.5	34061266.51	163625077.5	215312063	167269580.8	211195976.1	88801448.61	17915336.08	50152275.62	51328930.62	28580854.33	2591441.216	419393725.8	40923147.62	16862996.91	613773714.2	15382692.18	37783830.77	784551486.8	565952972.1	73568657.07	154753320.9	101897189.3	198434175.5	507655679.9	144153088.9	152586606.4	134444677.4
A0A5C2GUG6	High	IG c1061_light_IGLV1-47_IGLJ3 (Fragment) OS=Homo sapiens OX=9606 PE=2 SV=1	37	3	31	2	110	11.7	8	0	14801084.81	0	25151071.66	15294507.72	0	44164366.84	0	0	0	0	1051985.797	9209807.048	145478516.3	0	0	22442369.9	7367807.953	3672510.619	0	12574661.69	0	0	0	8464872.63	62431564.42	77008199.05	0	34847558.15	17371143.44	144325951.1	0	5604449.054	0	0	0	0	29551166.19	4752725.065	0
A0A5C2GYX5	High	IG c858_light_IGKV1-12_IGKJ4 (Fragment) OS=Homo sapiens OX=9606 PE=2 SV=1	10	1	3	1	107	11.4	8	0	0	730449757.3	3570852.679	0	93706424.14	85226422.29	0	0	0	0	4519844.137	0	0	0	4516292.401	686499420.1	0	12455869.57	356913491.6	0	0	0	0	0	6611742.906	490818952.1	0	5713346.816	9151180.013	0	289759141.8	3497561.527	183461836.1	0	0	0	10887486.39	0	0
A0A024R959	High	Troponin I type 1 (Skeletal, slow), isoform CRA_b OS=Homo sapiens OX=9606 GN=TNNI1 PE=4 SV=1	12	3	5	3	166	19.3	9.28	0	53190920.52	7656696.886	33239553.82	2980345369	0	195536733.9	0	0	30687296.89	0	0	0	8431424.041	0	0	0	0	14688965.36	19874506.09	0	0	7119823.415	75736965.67	6827738.691	0	284734952	79010889.23	4509148.068	13719780.83	0	178199051.1	8959847.774	13754331.3	0	0	0	0	0	0
Q8N8Y2	High	V-type proton ATPase subunit d 2 OS=Homo sapiens OX=9606 GN=ATP6V0D2 PE=1 SV=1	13	4	13	3	350	40.4	5.3	0	129276194	38137963.52	0	59130924.14	10599598.07	11025973.56	0	0	0	0	0	0	0	33215510.75	9977977.537	33179075.52	116589481.8	13932944.52	20364472.12	0	0	3562761.713	0	0	0	34397355.39	0	0	32246962.4	35699233.63	48318113.55	0	21877994.41	0	0	115412210.3	15517006.98	3712892.948	14903597.42
Q6DKJ4	High	Nucleoredoxin OS=Homo sapiens OX=9606 GN=NXN PE=1 SV=2	13	3	4	3	435	48.4	4.97	0	0	1131078214	14348552.55	13374933.03	0	22426878.6	65829942.62	0	0	0	0	0	0	17310635.18	0	0	0	0	162447215.2	0	0	7949237.96	0	4158645.743	0	369794548.2	57824752.07	0	0	0	85042613.73	0	659005566.4	0	0	113585828	22674560.07	17199106.43	638279745.1
A0A5C2GBE8	High	IGH + IGL c415_light_IGLV1-40_IGLJ2 (Fragment) OS=Homo sapiens OX=9606 PE=2 SV=1	41	3	39	2	111	11.8	7.39	0	5824402.88	0	0	0	0	0	0	0	45406263.05	0	2656313.638	0	3157528.371	0	7948372.247	0	0	10637802.06	15001076.49	0	0	0	105490019.7	0	0	0	21099227.81	24184302.63	5530505.61	22891390.44	264355383.5	26606440.36	269918999	11442264.34	0	9617075.877	0	0	13468081.77
A0A5C2GGD0	High	IG c695_heavy_IGHV3-7_IGHD3-10_IGHJ5 (Fragment) OS=Homo sapiens OX=9606 PE=2 SV=1	31	3	78	1	122	13.6	7.94	39631052.42	0	0	2961850.61	0	2861573.094	16374823.61	0	0	0	13337694.97	13100740.91	93543101.92	15956811.38	9982340.709	34559794.19	0	86720967.84	26412368.32	0	29949026.35	24970449.88	0	14960056.89	13783917.99	44549775.02	63649503.88	24787576.07	72859493.47	14330567.8	27820800.43	0	65415877.54	0	83603030.75	3919066.386	0	0	0	0
A0A5C2GDA8	High	IGL c593_light_IGKV1D-39_IGKJ3 (Fragment) OS=Homo sapiens OX=9606 PE=2 SV=1	32	2	8	2	107	11.5	8.48	0	0	0	6265374.154	52469152.05	0	41780439.4	5286076.056	0	109634873.6	9832615.199	0	0	16582108.72	8390634.625	28044046.44	53992669.71	0	0	59401197.03	4667909.306	0	0	65636018.84	0	7192765.409	0	0	37978179.07	3465823.469	0	290003616.3	5546319.258	0	0	0	0	0	0	8202023.406
A0A5C2GRM8	High	IG c1364_heavy_IGHV3-66_IGHD3-3_IGHJ4 (Fragment) OS=Homo sapiens OX=9606 PE=2 SV=1	15	1	11	1	127	14.2	7.12	4152325.681	0	0	0	34094982.99	2298265.138	0	5845516.152	0	0	0	0	28870013.27	123805480.2	7333306.004	52605760.37	0	10451571.13	60457729.79	20240139.62	33820699.47	16316428.73	0	16821586.08	2699530.697	36374968.67	0	11833420.24	0	0	19915391.08	0	17040087.76	0	0	0	0	0	0	0
A0A5C2G1L6	High	IGL c2440_light_IGLV2-11_IGLJ1 (Fragment) OS=Homo sapiens OX=9606 PE=2 SV=1	19	3	68	1	110	11.5	7.85	34834159.48	0	0	0	0	15412750.42	0	0	0	0	21616612.94	32649088.4	0	17940381.72	27097308.52	13539569.96	0	0	0	0	12873352.02	49931584.87	2861336.015	3360862.79	0	59376271.95	73744658.72	239313268	253411886	0	147160845.4	19569105.86	121365955	0	53060841.02	0	0	0	0	0
A0A5C2GLF2	High	IG c563_light_IGLV2-18_IGLJ3 (Fragment) OS=Homo sapiens OX=9606 PE=2 SV=1	31	3	24	1	109	11.6	7.96	0	79153860.22	0	16534707.13	0	169489371.9	0	0	0	0	0	0	0	14594054.22	7243774.021	0	25351428.27	27918537.96	0	0	0	6449427.452	0	0	28715353.92	0	0	0	30447640.76	3697647.104	0	0	0	0	0	15397251.15	0	8524251.17	8923162.429	0
Q6MZE7	High	Dynein light intermediate chain (Fragment) OS=Homo sapiens OX=9606 GN=DKFZp686A1525 PE=2 SV=1	15	4	7	4	335	37.8	5.44	16334755.37	40709281.16	76817238.84	96370466.67	13351374.77	14769565.65	8313366.125	29432590.72	0	15760791.22	58324921	0	7583960.112	0	63033199.31	29050399.84	0	124017671.2	33794698.22	0	8686342.491	0	10220302.85	0	27379418.88	6927198.138	14850926.94	62036178.02	0	7073082.545	62746128.5	0	0	325354259.4	62733690.79	80518243.56	281960405.2	39388542.26	38822526.24	505945914.2
B3KQE9	High	cDNA FLJ90352 fis, clone NT2RP2003369, highly similar to Leucine-rich repeats and calponin homology domain-containing protein 4 OS=Homo sapiens OX=9606 PE=2 SV=1	9	3	9	3	378	40.8	8.81	53138101.57	52096096.07	183813783.4	15147946.92	16364399.19	65785658.34	0	13778696.64	15215290.2	41598522.98	23022112.8	0	16120320.31	0	0	0	18294128.38	3771565.449	16626528.83	0	0	0	62288132.48	3765587.427	239940692.5	8472891.901	13289096.13	131278989.5	0	0	45129276.22	1086517542	8589840.055	0	40482834.19	1071847160	20427333.46	5522377.18	113389235.7	1131449927
X5D8W6	High	Ca++-dependent secretion activator 2 isoform C (Fragment) OS=Homo sapiens OX=9606 GN=CADPS2 PE=2 SV=1	4	4	5	4	1256	143.4	6.14	25821870.68	30044787.01	0	61471219.4	0	0	8700528.676	0	0	18050742.34	20740477	18541518.97	0	0	0	0	439895602.5	59643820.44	0	6174241.523	0	0	0	7065628.59	0	0	3231326.996	10046163.33	0	0	0	110855274	0	40496611.11	0	17305523.32	309533676.1	0	0	70207422.13
A0A024R0Y2	High	HCG30204, isoform CRA_a OS=Homo sapiens OX=9606 GN=hCG_30204 PE=4 SV=1	2	4	5	4	2268	257.1	6.61	64109609.42	8516691.883	0	121885157.8	86055211.21	75351223.7	58105578.28	33205176.75	0	0	0	0	0	0	15932426.56	0	7426808.843	27245755.21	2883369.422	5603210.094	0	8309734.606	6128998.515	0	7893352.068	0	0	0	6533662.664	21863199.33	1397815674	0	4843926.133	290515253.5	0	14917675.84	114514978.2	20228405.46	15645385.06	0
A0A220T1R7	High	LEMD2 OS=Homo sapiens OX=9606 GN=LEMD2 PE=2 SV=1	12	3	8	3	358	41.1	7.37	0	0	23142061.84	0	6137278.96	0	0	27648582.54	0	0	0	0	0	0	7348316.182	0	0	0	13521124.26	0	0	0	2944188.165	0	46634838.67	0	0	28214167.3	0	0	13425121.06	10913319.08	4941509.666	0	0	0	14524684.3	44462363.86	36586652.61	0
A8K1Y7	High	cDNA FLJ77273, highly similar to Homo sapiens centaurin, delta 3 (CENTD3), mRNA OS=Homo sapiens OX=9606 PE=2 SV=1	4	4	5	4	1544	169.6	7.08	30328894.93	6403383.618	0	11486900.6	0	0	18254768.24	0	0	7543618.476	0	0	0	0	0	31660653.41	0	0	6015552.11	0	0	0	0	0	69804383.74	0	0	274065265.8	0	87898868.57	22569129.12	31905550.28	68476570.91	203747780.3	0	0	19827656.06	0	0	8961789.759
A0A5C2G5M5	High	IGL c3155_light_IGKV1-33_IGKJ4 (Fragment) OS=Homo sapiens OX=9606 PE=2 SV=1	15	1	21	1	107	11.5	4.72	0	0	0	5625849.358	21825563.26	0	0	22424918.43	11287524.56	0	0	0	0	156408973.3	0	0	0	0	119418455.6	145625230.2	38897664.17	1677257.298	0	288151936	0	3808051.819	240629637.3	0	139306876.4	0	201796188.4	346996920.4	68850846.51	63908863.64	39526958.77	0	22699886.23	7158834.883	0	0
P54709	High	Sodium/potassium-transporting ATPase subunit beta-3 OS=Homo sapiens OX=9606 GN=ATP1B3 PE=1 SV=1	14	3	9	3	279	31.5	8.35	0	36032877.82	87896499.05	0	0	12626504.41	9525162.598	7184905.787	0	16422660.05	4244465.82	0	0	0	6753424.782	54715971.58	0	10665535.68	60497572.24	0	8676500.637	4433250.226	9289664.568	0	224882074.5	4928289.861	59735212.24	393320068.7	4078117.877	0	0	0	19447840.51	0	6914373.973	0	22559433.31	16008698.8	0	0
A0A5C2G618	High	IGH c406_heavy__IGHV3-33_IGHD3-10_IGHJ4 (Fragment) OS=Homo sapiens OX=9606 PE=2 SV=1	30	4	39	1	123	13.4	7.12	0	0	9220941.911	30460693.86	0	3236226.929	10556521.12	0	0	0	0	4991286.936	0	0	9926724.116	0	0	0	11771950.18	11384691.88	0	0	0	0	0	0	13422124.96	0	0	11751423.32	0	0	17311655.55	23502289.3	0	24043608.99	0	5115281.103	2186870.833	40544810.95
Q9HBH0	High	Rho-related GTP-binding protein RhoF OS=Homo sapiens OX=9606 GN=RHOF PE=1 SV=1	21	4	5	4	211	23.6	8.65	5699597.42	18708336.12	0	3628200.889	15131202.58	3696335.73	32461797.53	0	0	8580389.23	0	0	4026822.6	0	11009812.54	21314488.18	23375513.46	12469590.95	0	0	0	0	0	7528913.514	4573633.766	0	0	21612094.7	0	0	15287890.26	19913207.73	0	24043634.37	0	5708228.954	15410912.4	2825085.614	0	22209339.61
A0A5C2GV78	High	IG c1391_light_IGLV2-11_IGLJ3 (Fragment) OS=Homo sapiens OX=9606 PE=2 SV=1	19	3	70	1	110	11.5	7.08	21243730.93	3242682.103	0	0	0	0	0	0	0	0	0	0	0	0	2258450.21	0	0	0	0	0	0	13289578.25	2754456.451	0	0	15368445.93	43842741.8	0	36319422.88	2180052.346	0	0	33127689.9	0	9810908.326	4505730.182	0	1811461.494	2042075.215	0
M1LQ10	High	MHC class II human leukocyte antigen (Fragment) OS=Homo sapiens OX=9606 GN=HLA-DRB1 PE=4 SV=1	39	3	5	2	89	10.8	7.39	0	0	0	5278623.007	0	0	0	0	0	0	0	7203608.11	0	5644398.11	28223373.49	0	0	0	13464927.85	17300471.77	0	0	0	0	0	6836539.735	0	0	0	0	19264107.03	0	0	0	4356119.885	33293126.97	30903999.79	32138438	16874661.83	0
Q9UGP8	High	Translocation protein SEC63 homolog OS=Homo sapiens OX=9606 GN=SEC63 PE=1 SV=2	5	4	5	4	760	87.9	5.31	0	0	12363489.98	16541913.18	523492688.6	6602701.768	0	21213509.96	0	21740889.73	0	3924024.011	0	3874863.492	0	0	0	14371948.03	0	23469033.13	0	11387640.27	1703274.944	0	37435501.22	0	20339864.94	28914284.23	0	0	0	18706446.67	0	0	3241718.473	0	488403437	0	8864894.737	19133223.52
Q8N128	High	Protein FAM177A1 OS=Homo sapiens OX=9606 GN=FAM177A1 PE=1 SV=1	17	2	6	2	213	23.7	4.45	8853599.812	19504818.59	23022461.97	72494294.94	156616900.3	4778102.101	0	26737822.96	0	0	0	0	0	6892567.557	33935478.15	30362175.32	0	57732055.88	0	0	4236191.99	0	0	0	14093668.69	0	0	0	0	2664433.553	0	94611188.54	0	0	0	80637203.26	53857376.76	64456419.28	48519430.76	16035807.82
A0A0S2Z3J4	High	D-amino-acid oxidase isoform 2 OS=Homo sapiens OX=9606 GN=DAO PE=2 SV=1	12	3	5	3	251	28.5	5.76	0	16741600.29	15967857.22	2957714.866	43016094.28	5347809.524	9741570.8	2508273.454	0	0	0	0	0	0	0	0	0	0	0	30830663.44	0	10693573.63	0	0	0	0	17945296.29	12740699.2	0	4866780.498	0	0	0	14010803.77	0	1821388.354	4068304345	0	0	17949955.45
A0A0X9T0I7	High	IBM-A2 light chain variable region (Fragment) OS=Homo sapiens OX=9606 PE=2 SV=1	21	2	21	1	113	12.2	5.01	6730796.014	0	0	7430852.001	7751495.47	0	0	38872483.53	0	18823541.29	53637011.71	0	0	0	15406517.35	0	0	0	9655109.744	0	0	0	25503232.18	0	0	38217330.57	409825531.4	0	35923126.27	9704020.508	121285737.1	0	15513051.19	0	0	8923159.061	696404509.4	16543696.64	20102311.37	20608531.39
Q6NT55	High	Cytochrome P450 4F22 OS=Homo sapiens OX=9606 GN=CYP4F22 PE=1 SV=1	4	2	5	2	531	61.9	8.73	0	6259605.424	6004994.582	43660131.85	207433986.9	0	10912403.07	22109604.39	7053251.53	0	0	0	21127779.41	0	27656074.47	0	12132914.26	6313416.831	13705508.55	0	3300459.37	3755420.936	0	0	0	12491068.06	0	7814814.168	0	0	35989030.93	30275335.36	0	0	0	0	0	54007224	49862447.24	0
A0A5C2GKC5	High	IG c1244_light_IGKV3-20_IGKJ1 (Fragment) OS=Homo sapiens OX=9606 PE=2 SV=1	25	2	11	1	108	11.6	8.48	0	5571414.661	27842910.17	0	57431721.4	0	10246138.45	0	7091121.964	36111689.96	0	0	0	23766024.99	0	13478931.87	19982185.53	0	0	32839668.53	32169283.93	0	1937660.374	16225247.18	7568570.331	79328082.83	161495656	31976273.22	28082371.98	7491361.498	338073164.4	173738689.4	53854994.72	115845965	31472080.03	3245622.534	31911276.69	0	0	151670368.7
A0A5C2FWU6	High	IGL c1292_light_IGKV1-16_IGKJ3 (Fragment) OS=Homo sapiens OX=9606 PE=2 SV=1	17	1	7	1	107	11.5	7.28	0	13305701.61	41810104.31	0	27575482.49	0	0	0	0	0	0	0	0	25995725.95	0	0	0	0	23228247.48	41846043.93	0	0	0	39240981.02	0	25469685.4	9023311.327	0	32005411.52	18212614.06	136327428.8	92899371.93	26159027.71	167715305.6	0	36772177.19	81235491.14	10790255.71	0	180548185.8
B4DVH8	High	cDNA FLJ53216, highly similar to Homo sapiens diacylglycerol lipase beta OS=Homo sapiens OX=9606 PE=2 SV=1	8	2	5	2	379	41.5	5.87	0	26233739.48	39298647.43	32697373.45	44015181.92	23634324.06	0	0	0	0	0	0	0	38637950.13	0	0	0	0	0	0	3825107.641	0	0	0	34190557.82	0	38213868.37	5871901.099	0	0	0	19826927.23	0	80652241.45	0	0	0	4031755.563	0	14449932.41
A0A5C2G010	High	IGL c877_light_IGKV3-20_IGKJ2 (Fragment) OS=Homo sapiens OX=9606 PE=2 SV=1	39	4	54	2	108	11.7	8.47	25768920.05	0	12200107.58	0	32874574.28	116325000.3	37915048.1	31066660.05	186460740.5	0	155926732.8	20770456	0	115598094.2	27758089.42	125095490.9	0	151542409.5	218490644.7	148607432.1	26272688.89	78135019.52	20205025.99	315190838	78389839.37	121991555.7	142609776.6	57055611.73	235044155.2	30212422.18	0	0	261383125.4	0	123766292.9	0	40731761.66	0	0	0
A0A5C2GZT1	High	IG c1198_light_IGLV2-11_IGLJ2 (Fragment) OS=Homo sapiens OX=9606 PE=2 SV=1	19	4	62	1	110	11.6	7.87	0	0	18428685.18	0	73916820.23	20760012.62	0	20431497.24	0	82286886.61	0	0	3088130.277	7616149.597	0	0	25624775.96	509170584.7	4464521.529	0	0	56384370.17	0	39476710.24	34701509.36	0	18078143.3	0	29912921.57	0	0	592442430.9	29949288.37	0	0	0	51404674.75	0	4037216.718	0
Q8IYS1	High	Peptidase M20 domain-containing protein 2 OS=Homo sapiens OX=9606 GN=PM20D2 PE=1 SV=2	11	3	4	3	436	47.7	5.85	0	5209674.967	0	38283960.07	12060624.31	0	0	0	0	0	5081605.06	0	4642894.601	6990515.304	0	2152898.782	0	21617771.56	0	0	3687682.188	0	0	0	0	0	0	0	0	0	0	0	3040796.571	0	0	12176540.88	0	3354457.98	1527100.23	0
M1V485	High	Tyrosine-protein kinase receptor OS=Homo sapiens OX=9606 GN=SLC34A2-ROS1 PE=2 SV=1	3	3	5	3	1273	141.2	7.08	10526146.68	19302513.99	0	18185923.56	0	3952714.941	3579092.857	6364982.501	0	0	0	1561009.253	0	0	33929138.68	3119354.881	0	0	8716981.367	461352865.8	6005828.608	0	0	0	18615270.57	0	0	138434204.9	5430543.239	0	30812330.96	76368390.44	11700185.2	816008856.2	0	3839120.882	228389770	3546127.51	0	0
P51161	High	Gastrotropin OS=Homo sapiens OX=9606 GN=FABP6 PE=1 SV=2	22	2	4	2	128	14.4	6.8	0	2209320.522	11453961.21	16033050.93	8952115.968	16241102.94	0	0	0	8023514.761	0	92878301.02	10835749.34	1241047.54	0	0	23751987.11	0	16878378.88	7188730.28	0	0	0	0	17220771.34	24758992.32	15718433.22	6029843.879	0	18011779.51	0	47365164.52	1869462.947	51074410.41	0	0	59494528.31	48924552.95	5412580.945	18042180.01
A0A5C2GW67	High	IG c1721_light_IGLV2-14_IGLJ2 (Fragment) OS=Homo sapiens OX=9606 PE=2 SV=1	15	1	8	1	110	11.5	7.28	0	13534068.96	0	0	0	5852577.1	0	127979501	0	60756269.55	0	0	21948852.49	42724285.79	0	0	253381820.1	657584434.5	0	0	0	42847712.46	51700300.14	0	0	14281727.07	15210774.22	16208050.35	18331885.33	0	695825181.9	155253296.7	12615996.23	657763371.9	0	3724661.875	6310289957	0	0	0
A0A5C2G998	High	IGL c2973_light_IGLV1-40_IGLJ3 (Fragment) OS=Homo sapiens OX=9606 PE=2 SV=1	35	3	59	2	110	11.3	7.97	0	0	0	0	62246747.08	24875789.8	10920145.33	0	0	25429324.97	0	0	0	0	0	0	0	16256864.31	7444425.324	0	0	319360434.6	0	202528270.7	0	4903795.641	0	0	0	0	0	354369034.2	7749378.779	16669515.57	3876709.437	0	0	0	0	18829700.08
A0A5C2GF93	High	IGL c49_light_IGKV4-1_IGKJ4 (Fragment) OS=Homo sapiens OX=9606 PE=2 SV=1	35	4	43	2	113	12.2	8.44	39756040.63	0	0	0	20207104.24	0	0	0	41225449.98	0	4794871.955	0	56385749.62	0	12394736.61	15541380.59	23813113.02	9972475.217	21192131.99	5811473.388	33785391.4	17600266.32	0	0	0	14268597.15	34471327.29	0	0	11641537.27	65280718.36	0	0	18883572	21690615.55	0	0	0	0	19896403.18
A0A5C2GNA6	High	IG c658_heavy_IGHV3-53_IGHD5-24_IGHJ4 (Fragment) OS=Homo sapiens OX=9606 PE=2 SV=1	16	1	9	1	119	13.2	8.48	0	7947608.432	0	34130452.95	0	8425483.336	0	0	0	149897010.5	0	0	16899673.69	6236721.479	0	0	32133255.25	0	22579220.12	114369283.8	0	14861726.97	5740650.095	7126892.33	38639082.8	17922452.59	0	53179361.41	7742560.823	30203674.48	53406860.12	624340697.5	7398522.549	0	5114166.737	0	22996799.43	0	0	17292351.2
Q8TCE6	High	DENN domain-containing protein 10 OS=Homo sapiens OX=9606 GN=DENND10 PE=1 SV=1	10	4	6	4	357	40.5	6.61	0	12171591.02	323105099.8	26599501.09	108947797.8	1689615.746	0	19187437.22	0	0	3184226.724	0	6793526.568	0	15224196.38	0	83169774.93	0	8539338.3	344046801.9	0	0	2287969.033	0	111118390.2	0	0	5844051.385	0	0	130244051.9	517572457.5	0	421204206.2	0	3547703.072	0	10006177.22	8689488.044	543285534.9
B3KVH4	High	Non-specific serine/threonine protein kinase OS=Homo sapiens OX=9606 PE=2 SV=1	9	4	7	3	480	55.6	6.07	0	0	9604719.387	0	0	2413727.387	0	14477186.25	0	0	0	0	1924218.296	3788140.309	0	9133475.147	0	13570914.56	8187188.468	0	0	0	6182162.417	0	34850815.04	0	0	0	2967785.716	20285468.27	10289459.88	19796555.55	0	0	6726946.081	9770245.913	0	22275616.38	11772616.11	0
B2RTU6	High	HCG1981012, isoform CRA_b OS=Homo sapiens OX=9606 GN=RAPGEF6 PE=2 SV=1	3	3	4	3	1609	180.4	6.55	5390601.778	20945808.79	0	22600818.19	0	10959615.23	0	0	0	0	16796026.29	6814202.166	37925479.83	0	15196321.01	0	144510229.6	0	0	0	2553352.922	410168.2498	0	5979895.079	85240296.04	0	0	22070116.82	0	49296581.71	0	0	51280489.58	53758746.02	0	1230681.536	14979601.24	0	0	119876773.4
A8K9T9	High	cDNA FLJ75059, highly similar to Homo sapiens phosphoribosylformylglycinamidine synthase (FGAR amidotransferase) (PFAS), mRNA OS=Homo sapiens OX=9606 PE=2 SV=1	5	4	5	4	1338	144.6	5.8	20946073.96	11245706.27	0	3725478.128	122740172.5	3866443.979	0	4898082.05	10243567.17	0	0	0	0	0	6533871.085	24439008.64	11957792.65	10416943.91	4316242.064	0	0	0	0	0	25372292.46	0	0	3885432.914	9133813.284	2734800.978	0	111884497.4	0	0	0	31817642.22	5076727.079	5093084.396	4854830.33	0
A0A5C2GDN3	High	IG c481_heavy_IGHV3-11_IGHD3-22_IGHJ4 (Fragment) OS=Homo sapiens OX=9606 PE=2 SV=1	17	2	18	1	121	13.2	5.45	0	0	0	0	0	0	0	23303588.33	17700251.35	0	0	0	68714173.68	26794126.19	0	0	0	0	0	12348753.87	25349676.33	20382088.22	0	10825901.25	0	34736353.19	28709432.02	0	29687996.67	6759735.318	21536373.59	0	9725011.075	0	0	37730192.82	0	34629600.5	31144881.01	0
A0A5C2FXZ6	High	IGL c1100_light_IGLV2-11_IGLJ1 (Fragment) OS=Homo sapiens OX=9606 PE=2 SV=1	19	3	65	1	109	11.6	8.44	32880224	17429712.49	0	6044288.58	0	0	0	0	0	0	0	9651713.25	0	40934700.11	0	0	0	0	0	0	9730317.387	35806467.02	3906734.366	0	0	21771830.58	153958130.6	0	96718184.46	0	0	57788980.93	81698978.76	40886292.12	31476100	12666003.67	13237393.66	0	0	74309330.02
P31751	High	RAC-beta serine/threonine-protein kinase OS=Homo sapiens OX=9606 GN=AKT2 PE=1 SV=2	7	3	6	2	481	55.7	6.37	0	8294285.301	0	5185972.887	11606799.01	0	0	25484964.44	0	5087461.88	0	1680214.38	7466512.633	0	19595016.48	7401133.862	0	0	13423533.99	0	0	0	6156073.569	0	45659144.77	0	0	3634088.814	7775753.736	0	0	0	7675199.867	0	0	4145714.429	86988920.18	12894001.42	12431677.77	0
Q6ZSZ5	High	Rho guanine nucleotide exchange factor 18 OS=Homo sapiens OX=9606 GN=ARHGEF18 PE=1 SV=4	3	3	3	2	1361	151.5	6.33	0	8372786.09	26566307.4	20340168.54	0	0	0	14741287.43	0	0	0	3663851.613	0	3757767.113	0	0	0	21627204.16	0	0	11267638.58	0	35291328.65	0	43284933.25	0	0	0	0	0	0	430952811.6	8082828.331	0	4926201.101	0	14783434.84	26814218.56	28435939.49	0
Q9Y487	High	V-type proton ATPase 116 kDa subunit a isoform 2 OS=Homo sapiens OX=9606 GN=ATP6V0A2 PE=1 SV=2	5	3	8	2	856	98	6.61	24699744.81	4359661.825	0	8007699.787	0	0	9988358.308	0	0	0	0	4872179.458	0	0	5803370.981	3671288.188	0	0	0	12276742.71	14782373.12	0	0	0	48448047.13	2807071.544	0	61924389.45	0	5556720.321	0	51059069.8	0	99812836.39	0	0	45395960.17	8707431.068	5259231.912	0
A0A4P8J6J1	High	IgG4_IGHV5-51 (Fragment) OS=Homo sapiens OX=9606 PE=2 SV=1	19	3	9	2	176	18.8	6.99	0	0	0	25184881.16	0	0	0	0	0	20613768.57	0	0	0	13556650.97	0	12016449.22	0	0	20363847.09	11899213.09	0	0	23057887.29	10123857.45	0	57033108.35	9257489.369	7527667.09	39527151.67	20480855.74	0	0	8770560.343	21238238.18	7050251.626	0	12013880.66	7265895.591	0	0
Q12955	High	Ankyrin-3 OS=Homo sapiens OX=9606 GN=ANK3 PE=1 SV=3	1	4	12	2	4377	480.1	6.49	0	36721073.46	1811122085	11727396.3	31207724.25	36648442.37	106326271.9	0	0	409498492.4	42770756.77	28355406.38	29927599.1	0	0	0	1929193903	8475558.849	23727937.38	896259938.7	44866928.94	4782670.528	0	10445015.3	0	0	811954749.9	41012234.12	0	0	26758382.7	745718013.6	0	3118500898	0	8687736.802	0	0	0	3245897417
E7EQB8	High	Isocitrate dehydrogenase [NAD] subunit, mitochondrial OS=Homo sapiens OX=9606 GN=IDH3G PE=1 SV=1	12	3	17	3	340	37	8.65	23515463.65	46760542.66	23606960.46	132008211.5	66319936.05	23127714.41	0	64293237.26	10234572.96	763582204.7	22697723.85	28846959.42	7212523.522	0	48241175.21	22664644.12	37814817.86	11526099.91	33329358.8	0	0	0	19384990.51	0	68846981.48	0	0	74956844.07	0	11903795.97	0	0	0	75280443.21	0	0	0	41315158.5	34939675.45	0
O43896	High	Kinesin-like protein KIF1C OS=Homo sapiens OX=9606 GN=KIF1C PE=1 SV=3	3	3	8	1	1103	122.9	6.9	0	7499829.035	0	21887761.2	0	0	0	4861604.141	1278431.322	2380621.12	5572060.335	2152798.718	10766551.03	0	9415995.125	0	9881098.537	3537607.157	0	0	2236617.617	0	2927461.849	0	0	0	9040417.386	0	0	1278594.809	8153013.473	0	0	0	0	16402265.54	0	8516744.554	8189374.505	0
A0A5C2GE35	High	IG c68_heavy_IGHV3-23_IGHD2-15_IGHJ4 (Fragment) OS=Homo sapiens OX=9606 PE=2 SV=1	13	1	45	1	127	13.8	5.41	0	0	0	7470517.453	0	0	0	0	0	0	0	0	0	0	0	3890184.617	0	0	0	0	0	0	0	0	0	17287362.24	0	0	55569432.63	0	161099964.7	13524774.44	0	0	25865456.73	14113282.49	0	0	0	0
Q15800	High	Methylsterol monooxygenase 1 OS=Homo sapiens OX=9606 GN=MSMO1 PE=1 SV=1	9	2	5	2	293	35.2	7.23	0	8593412.638	0	38383415.9	299206854.8	0	0	46680246.05	8251303.687	0	0	0	11023146.72	10513338.04	37123577.22	0	0	6871073.241	12909767.19	0	0	0	0	0	0	4373437.206	0	6253805.218	13747372.1	0	0	0	0	186704412.9	9049008.216	4238375.697	14848683.85	19896937.71	24604421.23	0
P49593	High	Protein phosphatase 1F OS=Homo sapiens OX=9606 GN=PPM1F PE=1 SV=3	12	4	7	4	454	49.8	5.1	0	0	51952388.6	7431699.584	0	0	0	18308924.1	0	0	0	0	0	0	0	0	69784198.4	0	0	0	0	0	0	15066105.56	30297477.18	0	0	0	0	0	0	0	12105064.02	0	0	6934591.448	12339200.46	3824098.762	3668871.457	0
Q5QGZ9	High	C-type lectin domain family 12 member A OS=Homo sapiens OX=9606 GN=CLEC12A PE=1 SV=3	11	2	6	2	265	30.7	8.6	50895685.01	46498375.17	33690246.9	0	88690078.29	0	96722733.15	0	0	7413340.501	0	5649600.189	0	0	0	0	0	14295400.19	30474648.85	0	5769593.32	7659365.346	17871431.61	8466727.645	16251782.65	4290481.11	0	90573665.53	0	0	173214615.4	0	0	0	15365207.67	0	0	78417184.46	25925123.15	19121415.69
A0A5F9YFS9	High	Signal peptidase complex subunit 1 OS=Homo sapiens OX=9606 GN=SPCS1 PE=1 SV=1	31	3	6	3	102	11.8	9.31	13962427.65	29362231.07	91023673.53	101979688	20960092.19	4548677.426	5843499.799	9441645.397	10362311.21	48746969.75	8468222.197	0	50621225.4	0	86274565.33	6941490.021	395963429.9	14920776.5	84375614.56	15450597.25	88357638.89	0	12137919.59	0	52868879.4	3608494.097	0	129861331.4	5859764.823	0	52056641.09	145689953.6	0	0	0	9590313.931	0	47383869.1	46808992.08	15616099.69
Q9BXW7	High	Haloacid dehalogenase-like hydrolase domain-containing 5 OS=Homo sapiens OX=9606 GN=HDHD5 PE=1 SV=1	8	3	5	3	423	46.3	8.13	3353823.202	22983917.72	0	58754046.55	14870261.38	25417486.65	23264770.26	9866885.549	0	0	6063610.059	0	11769879.12	0	7427898.893	3685318.212	0	0	11076297.32	0	0	0	0	17597281.7	22500622.16	0	0	52996083.75	0	8548872.432	0	14112191.3	0	0	0	10747643.15	0	15502288.16	4726314.042	0
J3KT73	High	60S ribosomal protein L38 OS=Homo sapiens OX=9606 GN=RPL38 PE=1 SV=1	39	3	12	3	64	7.6	9.99	2295269.226	26874561.25	20097937.09	76727067.76	25175705.38	100348656	113015971.6	38637721.66	0	0	0	0	395086221.7	0	44978474.04	0	0	23154611.32	0	0	8696032.174	3920591.49	0	0	7919708.149	0	0	10587296.23	1680344.43	0	0	0	0	13441756.01	0	65760502.15	0	45800697.86	59366072.89	0
Q96CS3	High	FAS-associated factor 2 OS=Homo sapiens OX=9606 GN=FAF2 PE=1 SV=2	10	3	5	3	445	52.6	5.62	0	3259165.954	16121275.12	29163946.8	21097918.68	0	12155581.48	52479530.26	0	0	33500819.52	0	0	0	30737730.99	0	0	0	26836481.54	0	1466964.378	4130296.487	14276201.95	0	97997092.84	15511457.44	0	34174527.83	0	0	0	0	0	0	0	0	8651027.634	17177245.29	11482895.22	0
A0A5C2GST1	High	IG c461_light_IGLV7-46_IGLJ3 (Fragment) OS=Homo sapiens OX=9606 PE=2 SV=1	29	4	84	1	110	11.6	8.48	0	66951230.85	807535085.4	0	153643135.9	0	0	19897762.79	0	14063773.17	16269547.32	0	11419909.9	3520171.145	0	0	15179156.07	0	0	229372670.2	8124732.197	0	0	0	3409812.909	0	505664127	309245156	0	10617942.93	0	0	135736253.4	390887019	85257648.78	0	0	4178365.393	6291729.743	0
B7ZVY9	High	TBC1 domain family, member 10A OS=Homo sapiens OX=9606 GN=TBC1D10A PE=2 SV=1	15	4	15	4	508	57.1	8.44	19426015.83	23917648.67	0	24436532.99	22665203.92	0	0	0	3982222.768	0	10277561.27	4593460.23	14834276.3	0	12799158.19	25053490.07	0	22693423.39	0	8309564.345	4545750.973	9065707.796	0	0	0	0	0	4175487.545	7556503.93	0	0	0	2335744.493	20441815.47	5831856.546	21625757.05	8345770.075	14181112.44	15637564.78	21136765.32
E7EVZ5	High	Prenylcysteine oxidase-like OS=Homo sapiens OX=9606 GN=PCYOX1L PE=1 SV=1	8	3	4	3	404	45.7	6.84	0	0	0	0	0	0	0	2881840.664	0	0	0	0	0	0	0	12184593.48	0	0	11366079.16	11323508.83	11918269.02	0	0	0	27263128.66	0	0	6078485.332	0	0	78216389.19	0	4690766.629	0	8762131.758	2895387.577	53571734.07	6328145.1	6173751.881	0
E9PBE1	High	Protein kinase C zeta type OS=Homo sapiens OX=9606 GN=PRKCZ PE=1 SV=1	10	3	9	2	347	39.5	5.35	4295884.54	15884204.86	0	10754239.08	0	3228537.381	0	7611148.927	0	0	41512323.43	0	17021769.89	6747620.5	27299858.4	57545573.18	8438570.042	0	17247400.3	0	0	0	0	4414452.331	0	0	0	0	15211440.16	3529326.019	0	0	0	0	16408817.54	8607858.529	19867450.47	23519114.4	6324194.573	0
Q9Y3C6	High	Peptidyl-prolyl cis-trans isomerase-like 1 OS=Homo sapiens OX=9606 GN=PPIL1 PE=1 SV=1	19	2	6	2	166	18.2	7.99	19860491.28	18842172.38	0	20292700.72	0	0	10955808.86	0	0	0	19339805.01	0	9861363.646	0	10429086.58	37654259.05	0	23595643.57	4458580.07	0	0	0	6121042.921	15806575.79	21470054.5	0	14900367.92	0	0	19348974.23	0	0	0	34407127.66	9404986.058	12501440.77	11283152.49	11765763.94	0	0
Q8WWZ8	High	Oncoprotein-induced transcript 3 protein OS=Homo sapiens OX=9606 GN=OIT3 PE=1 SV=2	7	3	4	3	545	60	5.58	0	0	117749166	0	5025893.094	2394817.962	0	3924038.049	0	0	0	0	0	13597541.67	0	11560883.5	27925776.77	0	0	112321389.5	0	7892978.874	0	2992256.93	0	0	76858806.96	0	17769565.95	3860019.329	0	104195961.1	23137328.96	0	11859051.07	0	0	0	0	101542185.7
H3BND3	High	Cleavage and polyadenylation-specificity factor subunit 5 (Fragment) OS=Homo sapiens OX=9606 GN=NUDT21 PE=1 SV=8	28	3	10	3	149	17.1	6.38	0	2182162.815	0	0	0	3465667.334	0	38211214.96	0	0	2798954.411	0	0	0	3530447.651	0	0	5642509.272	9181088.262	0	0	0	29153023.76	0	139628832.6	1843083.649	79897973.21	0	0	6723713.228	0	181309848.5	0	279180435	2285273.398	3434435.633	0	0	8579814.852	0
Q6ZV40	High	2-amino-3-carboxymuconate-6-semialdehyde decarboxylase OS=Homo sapiens OX=9606 PE=2 SV=1	15	2	2	2	319	36.1	7.84	0	0	0	0	0	0	0	5708218.26	0	0	0	0	0	0	11168796.45	0	0	0	15377096.37	13763160.85	46619587.6	50654431.64	0	0	0	0	11208346.29	0	0	0	0	48223714.15	6381569.953	0	0	0	25230072.1	15726010.46	19036563.31	0
B4DLP6	High	Serine/threonine-protein phosphatase OS=Homo sapiens OX=9606 PE=2 SV=1	9	3	3	3	482	54.9	5.86	0	7546373.882	0	30559802.23	0	0	0	16690811.05	0	8593270.884	20740234.83	0	0	0	0	5646219.59	130309349.8	40823618.01	1829195.642	0	0	0	0	0	0	0	9352115.809	0	0	0	4999220.753	0	0	0	0	17764544.03	0	18140089.99	15035121.96	0
P25940	High	Collagen alpha-3(V) chain OS=Homo sapiens OX=9606 GN=COL5A3 PE=1 SV=3	1	1	12	1	1745	172	6.87	0	0	76342150.84	0	109384728.7	22887596.88	0	0	0	0	0	3227726.747	0	40534195.12	0	0	182587082.5	0	6231371.744	78600972.77	17589670.98	0	27234114.57	26377445.44	11342369.16	0	224042341.2	42353262.38	9704163.499	0	154646167.6	16179560.4	59689576.08	26075581.22	44957177.19	1069090.452	0	6424071.807	5463164.959	360760209.8
B4DFR2	High	cDNA FLJ59194, moderately similar to Dynein light chain 2A, cytoplasmic OS=Homo sapiens OX=9606 PE=2 SV=1	36	3	8	3	121	13.4	10.08	0	47848108.89	0	49600029.77	0	0	17983304.35	28495000.9	0	0	10574769.76	0	0	12089769.24	18772853.11	0	1096796353	0	0	0	0	0	5000306.823	0	46979521.54	3225851.38	15954764.28	0	73483103.39	0	27227840.47	691601602.4	0	2637264846	0	0	29731643.84	0	0	207573361.6
O94915	High	Protein furry homolog-like OS=Homo sapiens OX=9606 GN=FRYL PE=1 SV=2	1	3	5	3	3013	339.4	5.58	0	0	0	0	0	0	5157168.732	2049026.208	0	9979437.018	0	0	0	7535020.353	0	73594258.94	0	8821591.468	8440729.198	4904871.263	0	0	12891253.09	90436537.98	39048036.07	0	0	33721751.29	37517995.95	0	31984938.79	46000531.93	0	0	0	4058354.771	153392345.9	0	0	0
Q9P0S3	High	ORM1-like protein 1 OS=Homo sapiens OX=9606 GN=ORMDL1 PE=1 SV=1	17	2	6	2	153	17.4	9.64	5281692.067	14535003.98	0	19647166.91	0	0	0	20235990.04	0	13093788.62	8023994.189	0	14071784.81	0	19510980.23	0	157217487.2	4875909.196	31202795.65	0	0	0	6193096.653	0	53412390.03	0	0	56726473.41	13070319.91	1463026.783	27123983.41	174093669.9	0	519812704.2	0	0	17773307.82	25303747.88	28459216.95	0
A0A5C2GT12	High	IG c1844_heavy_IGHV3-23_IGHD3-22_IGHJ2 (Fragment) OS=Homo sapiens OX=9606 PE=2 SV=1	24	3	24	1	124	13.4	9.51	0	18470947.59	0	16766381.92	0	0	0	0	14531147.02	0	19342978.7	10141592.93	9472830.034	23562997.54	5740694.353	3488145.691	0	0	0	17307466	0	30455068.85	0	0	16287275.08	0	0	0	0	33729193.58	0	498419977.2	21028649.87	1129658657	0	0	1679274493	5614038.426	0	0
A0A5C2GET5	High	IG c120_heavy_IGHV3-49_IGHD2-2_IGHJ3 (Fragment) OS=Homo sapiens OX=9606 PE=2 SV=1	20	2	15	2	128	13.9	6.58	0	0	0	0	0	0	0	0	0	0	0	5728604.984	0	26379082.28	0	0	0	8421169.398	0	0	34094622.13	8510669.204	9129753.437	24624702.31	0	35421556.66	0	0	12364837.35	38072733.57	11179744.23	0	13169634.24	0	15201344.55	7037674.708	0	2738456.905	4722203.142	0
Q9BYJ0	High	Fibroblast growth factor-binding protein 2 OS=Homo sapiens OX=9606 GN=FGFBP2 PE=1 SV=1	7	1	5	1	223	24.6	8.87	0	0	0	0	0	5283254.537	0	5966857.343	0	0	0	0	0	18740037.91	0	0	14127222.89	0	3697882.564	16820113.98	14020177.99	0	4899956.762	30659014.69	4700636.274	23658064.78	0	0	82784924.57	0	0	12427304.44	16917320.91	35884297.75	33380570.77	0	0	0	6943966.904	35513891.57
Q13564	High	NEDD8-activating enzyme E1 regulatory subunit OS=Homo sapiens OX=9606 GN=NAE1 PE=1 SV=1	8	3	8	3	534	60.2	5.4	1412787.791	0	0	20128320.51	70119203.75	0	0	26707128.23	0	0	0	0	0	0	16169621.86	9363234.141	10318085.75	11242633.64	0	26999771.36	0	0	16427593.16	0	13022005.35	0	0	5896485.145	0	0	783838819	0	0	0	0	9419440.121	0	38100516.18	30518024.61	28118353.09
A0A5C2G869	High	IGH + IGL c10_heavy_IGHV1-69_IGHD3-10_IGHJ4 (Fragment) OS=Homo sapiens OX=9606 PE=2 SV=1	21	3	36	1	126	13.9	9.01	0	0	45084209.09	0	0	0	0	0	0	0	0	0	0	13698458.67	0	45322254.17	0	15214994.19	11991690.94	40628462.78	6170175.683	0	0	27455102.52	0	49584779.12	0	0	21486759.9	4349152.497	0	19584358.19	10878757.42	0	16359578.56	0	36858910.18	0	0	0
A0A5C2GT63	High	IG c537_light_IGLV1-44_IGLJ3 (Fragment) OS=Homo sapiens OX=9606 PE=2 SV=1	30	2	49	1	110	11.3	5.19	20911399.65	9117169.891	0	4963856.856	11881292.67	0	8991901.385	0	0	0	0	0	0	22312074.6	13889167.51	0	0	31930048.19	10072104.57	17469384.85	0	0	0	0	0	32429494.02	50642604.9	12013433.74	78657212.79	10696577.39	37093773.84	0	11090336.37	0	17394620.63	4284934.331	0	0	0	66640644.91
V5V0K2	High	MITA variant OS=Homo sapiens OX=9606 GN=MITA PE=2 SV=1	7	2	9	2	283	31.6	9.73	5721058.79	4964955.146	81783536.66	14356776.73	0	37681977.36	0	82634976.48	0	8733991.565	0	9353225.677	0	0	15912937.41	0	0	0	77902047.64	0	0	0	24514224.07	0	96121691	9559743.725	14951916.09	299454258.5	0	0	12460086.12	56305124.06	506750208.5	0	0	0	0	15209015.68	12651029.23	0
Q15012	High	Lysosomal-associated transmembrane protein 4A OS=Homo sapiens OX=9606 GN=LAPTM4A PE=1 SV=1	17	2	4	2	233	26.8	6.49	96922594.08	0	55218621.46	28228985.28	0	27441156.64	0	0	0	0	4702767.137	11576141.52	0	0	53545625.48	63087629.15	0	5399641.263	0	0	0	6148061.084	0	0	0	0	0	0	0	3121284.638	0	0	0	0	0	16364028.46	7496450.668	18500094.17	20664333.28	25213718.71
P21730	High	C5a anaphylatoxin chemotactic receptor 1 OS=Homo sapiens OX=9606 GN=C5AR1 PE=1 SV=2	6	3	14	3	350	39.3	9.01	591813267	778326092.5	0	121211092.4	0	0	248096268.7	13613194.32	633071274.2	0	0	54571680.43	47429116.13	24259665.57	36899605.89	0	22160034	1886000414	295866987.9	3601567.787	29917377.64	0	0	0	481325171.7	0	0	1028734820	0	3385958229	0	0	124333493.1	0	0	296854560.7	0	5725431.787	0	0
A0A5C2GB13	High	IGH + IGL c456_heavy_IGHV5-51_IGHD1-1_IGHJ5 (Fragment) OS=Homo sapiens OX=9606 PE=2 SV=1	22	3	17	2	121	13.3	6.01	3277119.476	0	3637695937	21244307.39	92360542.9	0	11119193.41	166707899.4	0	0	0	0	12948805.41	0	0	20141663.99	197312291	0	0	124270049.7	0	6756919.237	25336833.12	0	0	186238558.8	77973914.44	20330855.36	34158026.91	119273787.6	9278397.965	2566690933	20216890.72	1209355591	7272510.707	6255204.372	23299287.91	2068130.703	0	0
A0A024R555	High	MAP/microtubule affinity-regulating kinase 2, isoform CRA_a OS=Homo sapiens OX=9606 GN=MARK2 PE=4 SV=1	5	3	4	2	551	61.6	9.51	0	13989863.39	44617253.68	59588852.15	2284888086	0	16146191.63	27633876.29	6696054.414	114940041.6	1922948.025	0	1668023.28	0	0	0	4657360.529	31850534.32	3779734.837	14593159.64	0	4452776.919	16080591.15	0	74471543	4231654.873	0	282607175.4	0	0	422186851.3	0	0	0	0	17620899.44	0	0	12946134.02	17031773
A0A5C2GL86	High	IG c86_heavy_IGHV5-51_IGHD3-16_IGHJ6 (Fragment) OS=Homo sapiens OX=9606 PE=2 SV=1	30	3	5	1	120	13.3	8.41	0	43846262.07	0	18207916.98	8281216.979	0	0	0	0	0	0	0	14183602.78	98038995.43	0	0	0	0	0	18708094.11	0	0	0	16205514.82	0	85163543.67	0	9909048.4	90197744.27	0	31950482.63	162552948.7	0	265505908.1	42491035.2	12791577.02	0	0	12010012.17	0
Q75MH1	High	40S ribosomal protein S26 OS=Homo sapiens OX=9606 GN=RPS26 PE=3 SV=1	21	2	34	2	115	13	10.98	0	93267752.61	98690026.98	259991297.7	260861726.1	33729201.16	77998389.55	234950884.2	63281065.13	43275093.02	108274512.1	33311580.36	208894962	0	216534730.9	80591625.17	172123993.7	172922508.8	93012211.08	0	41630490.89	0	63623618.27	0	31010558.98	0	0	105292757.8	0	29712327.14	99068333.94	357721486.2	0	0	0	145550623.6	168434654.6	273305192.6	250347953.2	170573830.3
G5E9L0	High	ADP-ribosylation factor GTPase-activating protein 2 OS=Homo sapiens OX=9606 GN=ARFGAP2 PE=1 SV=2	9	3	4	2	493	53.4	8.5	26168879.82	30594678.75	0	67027583.65	986546385.7	13172349.5	48422963.8	12083353.52	0	0	24432744.5	0	11384340.61	50198554.32	20983883.46	10460398.05	0	0	0	27413535.57	0	0	4866754.871	0	29442225.3	0	0	12620640.37	35146583.18	0	35322178.67	95508935.55	0	0	0	0	0	17780223.79	16169629.35	0
A0A5C2G110	High	IGL c2812_light_IGLV7-46_IGLJ3 (Fragment) OS=Homo sapiens OX=9606 PE=2 SV=1	31	4	26	2	109	11.6	7.99	0	0	17529689.54	0	441061535.9	27879276.47	0	3137265.905	0	17742207.34	28558481.8	0	0	2301721.914	0	0	124484223.9	0	0	7177956.335	0	0	0	3696251.967	31478904.75	22539160.78	0	0	41118221.31	701829.3992	46998460.25	27925657	4678341.76	225344333	13060157.45	0	12350453.08	0	0	19256188.05
Q9NS69	High	Mitochondrial import receptor subunit TOM22 homolog OS=Homo sapiens OX=9606 GN=TOMM22 PE=1 SV=3	16	2	7	2	142	15.5	4.34	4805302.234	22581033.42	0	67363027.73	22078856.84	0	0	13329114.43	0	0	0	0	0	12011006.27	0	0	0	0	37727524.87	0	0	17276024.71	40498532.31	4822851.831	87534987.6	0	0	94321111.8	7713709.881	5855027.546	1688214495	0	4771536.279	0	24048985.08	3750685.536	0	5417317.894	0	0
B2R6Q5	High	cDNA, FLJ93063, highly similar to Homo sapiens viperin (cig5), mRNA OS=Homo sapiens OX=9606 PE=2 SV=1	9	3	3	3	361	42.1	8.35	3113819.842	0	16095384275	0	42705191.34	0	65491675.12	0	0	0	0	0	0	0	0	0	130037123	0	27764763.48	851264140.3	141919479.7	0	12251850.82	0	171921185.7	59308648.48	569735719.2	123732268.1	0	75888512.01	0	120734163.5	0	3439227039	0	3538782.285	0	0	11832956.36	9818321154
O95219	High	Sorting nexin-4 OS=Homo sapiens OX=9606 GN=SNX4 PE=1 SV=1	8	3	5	3	450	51.9	5.99	11762513.45	31018816.59	0	65912248.76	0	0	0	17557586.63	0	0	28273393.12	0	23485975.5	0	36800728.52	27799567.43	4356315.367	0	16350403.68	0	8771159.822	0	0	33851757.99	7501991.037	0	0	0	2429978.875	4253763.39	235373671.6	0	0	0	0	7839811.448	0	30437505.98	33002128.92	15684864.44
A0A5C2GEM9	High	IGH + IGL c590_light_IGKV1-39_IGKJ5 (Fragment) OS=Homo sapiens OX=9606 PE=2 SV=1	17	2	19	1	107	11.7	9.29	0	6392645.352	14197284.45	0	30060970.82	0	0	3320670.306	0	0	0	0	0	155506943	0	0	0	0	12918550.27	66393139.74	0	0	0	15999260.29	0	21582650.22	11061688.4	0	48156617.32	2129998.501	180301730.9	0	12274217.72	57588975.95	6209406.493	0	0	7449306.305	0	10835974.49
A0A5C2GB35	High	IGH + IGL c416_light_IGKV3-15_IGKJ1 (Fragment) OS=Homo sapiens OX=9606 PE=2 SV=1	19	1	8	1	108	11.9	8.51	0	0	9661512.925	0	10818654.75	10480328.33	0	5919269.447	0	5470919.151	68420036.46	0	0	355250297.5	0	62732691.93	25177321.59	18623653.55	0	198452094.4	0	0	0	4434131.686	3495615.477	0	0	4729970.516	17565989.63	0	56563832.09	0	7367498.819	0	0	12495709.05	0	0	0	15620822.2
B4DEP8	High	cDNA FLJ56960, highly similar to Homo sapiens phosphatidylinositol 4-kinase type II (PI4KII), mRNA OS=Homo sapiens OX=9606 PE=2 SV=1	6	3	4	3	449	51.1	8.69	0	89723885.74	0	27180801.46	11467420.53	0	0	27989239.08	0	0	0	0	0	0	28783703.24	4098070.512	58764625.04	0	23837291.32	0	0	7935245.414	0	0	8217066.638	6684939.071	0	0	0	0	0	0	0	0	0	8190613.481	0	15362110.64	9599450.148	40185610.19
P20933	High	N(4)-(beta-N-acetylglucosaminyl)-L-asparaginase OS=Homo sapiens OX=9606 GN=AGA PE=1 SV=2	13	2	3	2	346	37.2	6.28	3794344.552	8549918.074	0	2913798.779	91651020.05	0	0	0	2878685.287	36811528.31	0	0	0	0	3805749.088	0	249313355.7	0	0	0	0	0	0	0	493499.1706	0	45319276.18	0	5083182.206	2887482.564	1702872.334	123027743.6	18442750.74	1239409038	0	7642240.419	13458754.33	139572.1204	0	0
P23258	High	Tubulin gamma-1 chain OS=Homo sapiens OX=9606 GN=TUBG1 PE=1 SV=2	9	3	3	3	451	51.1	6.14	0	3752719.241	0	45194958.28	0	0	0	0	0	0	19855612.98	0	15286251.96	0	10223380.19	7844844.002	0	12219511	0	0	4994249.512	0	0	0	0	0	0	1879585.388	0	4509298.294	0	0	0	0	0	8862811.897	6479417.691	6483751.328	9289979.937	0
A0A5C2GLP9	High	IG c560_light_IGKV4-1_IGKJ2 (Fragment) OS=Homo sapiens OX=9606 PE=2 SV=1	19	2	38	1	113	12.5	5.99	0	3833889.104	0	0	255563296.9	0	25377217.99	25020676.41	0	0	11959259.99	0	0	7421466.586	0	13630997.76	0	9805304.38	28435816.67	21474927.87	6592644.25	4889580.144	0	0	7213758.047	5033664.19	8642061.263	16070586.33	8622157.103	0	0	0	32386532.17	54475415.22	0	0	0	0	8654359.068	21094862.78
A0A5C2G3B3	High	IGL c3642_light_IGLV1-40_IGLJ1 (Fragment) OS=Homo sapiens OX=9606 PE=2 SV=1	30	2	57	1	111	11.6	4.94	22484960.22	0	63792194.09	0	0	0	0	0	31050745.21	0	0	0	0	35009104.77	3732370.461	0	0	6900087.775	0	24865255.11	0	14236471.41	0	67843215.53	0	39547684.78	40764169.3	0	25445807.39	15938329.04	0	39833734.68	44420092.24	0	18332791.55	0	0	0	0	24440169.8
P19784	High	Casein kinase II subunit alpha' OS=Homo sapiens OX=9606 GN=CSNK2A2 PE=1 SV=1	12	3	7	2	350	41.2	8.56	7604207.256	9352102.091	26757336.05	46366033.28	9744429.893	0	0	13384400.38	0	10307031.7	83653814.42	0	70070450.1	31316085.89	13148808.89	22440602.64	0	0	13293003.29	0	639449348.7	11873400.43	17220798.01	7284892.878	43685836.72	4777329.036	0	0	234721891.2	2475766.802	16846550.5	0	0	0	0	0	9241861.61	22568783.21	10062751.11	0
A0A5C2GVU1	High	IG c1453_light_IGKV3-11_IGKJ5 (Fragment) OS=Homo sapiens OX=9606 PE=2 SV=1	20	2	61	1	108	11.8	8	0	0	0	9767683.331	35914541.24	9785107.517	9536757.72	0	0	0	0	0	0	6541287.66	21546663.62	0	0	13112150.47	20268324.68	99044536.24	0	0	0	35834088.69	0	12838650.31	114057818.9	7806719.464	81075035.46	5782870.498	73820177.89	0	25388742.95	46561619.27	17640774.46	6780794.203	0	0	0	60079923.31
A0A5C2GBY9	High	IGH + IGL c615_light_IGKV2D-40_IGKJ2 (Fragment) OS=Homo sapiens OX=9606 PE=2 SV=1	18	3	38	2	113	12.4	5.06	0	0	0	0	0	0	0	0	0	0	0	0	0	605337887.8	0	0	0	5839031.751	0	0	0	0	0	26560221.16	0	142959169.5	0	0	90661018.05	0	178942651	51060086.26	102406773.1	19849027.32	69816584.04	0	0	0	0	16598221.52
P50151	High	Guanine nucleotide-binding protein G(I)/G(S)/G(O) subunit gamma-10 OS=Homo sapiens OX=9606 GN=GNG10 PE=1 SV=1	44	3	5	3	68	7.2	7.85	10477519.78	55434776.03	0	40184917.7	96738643.26	70427171.99	0	0	26417030.09	0	11615259.01	0	31317989.01	0	4979079.834	29318261.57	0	36714329.5	0	139318035.8	0	0	13546073.34	0	42637432.68	16327164.71	0	42185386.92	0	0	193026130.9	0	7241145.06	0	40099069.27	14712753.71	0	6338401.492	8935603.129	0
X6RB12	High	CD209 antigen OS=Homo sapiens OX=9606 GN=CD209 PE=1 SV=1	10	2	8	2	243	27.3	5.66	0	0	0	0	19836051.99	12054516.79	0	0	8588682.201	19298493.83	0	0	0	0	0	0	0	5742938.697	0	54875828.25	0	0	14762485.96	34752163.04	5154862.247	0	64844239.7	0	126554696.5	0	1839578725	78624248.68	116759833	0	58911865.16	0	0	3343964.874	0	28904836.7
Q9Y2W1	High	Thyroid hormone receptor-associated protein 3 OS=Homo sapiens OX=9606 GN=THRAP3 PE=1 SV=2	1	1	4	1	955	108.6	10.15	0	4643630.334	0	54351918.54	13378553.21	9885109.601	18710392.09	34547071.1	0	0	5562755.607	0	0	0	3598808.508	0	0	0	4069776.991	0	4715068.612	0	8605550.032	0	82368604.23	0	0	13979608.74	6515678.731	5808947.186	42201442.62	11065984.45	18519794.78	0	0	0	5687146.759	35930242.93	13808856.32	0
P35030	High	Trypsin-3 OS=Homo sapiens OX=9606 GN=PRSS3 PE=1 SV=2	7	2	15	1	304	32.5	7.49	316360203.2	378593361	31111703.98	194438316	140703506.1	340658471.1	708408963.9	0	69803481.94	0	36916337.74	0	40957092.56	14002813.98	0	0	25138442.64	27692054.98	0	641074074.7	0	8297903.739	0	0	0	8568340.28	0	0	0	0	85938694.09	101117595.6	0	124047162.2	0	6218868.126	0	0	0	181634830.9
Q7M4S4	High	Granulocyte inhibitory protein OS=Homo sapiens OX=9606 PE=1 SV=1	90	1	5	1	20	2	4.5	0	0	0	0	16443703.29	0	0	0	13347146.67	13140297.18	22466464.31	0	0	4259350.238	0	0	0	20830312.6	0	0	0	0	0	109157655.7	6555196.429	0	34882434.48	0	25382422.18	0	0	30060890.13	50587571.47	133218107.7	18159476.6	1927306.573	0	8863576.378	15265631.77	0
H9KV32	High	Cell surface glycoprotein CD200 receptor 1 OS=Homo sapiens OX=9606 GN=CD200R1 PE=1 SV=1	16	2	2	1	212	23.8	8.19	24889318.45	0	0	79040612.23	0	0	17295446.98	4506248.978	0	0	0	0	16192214.63	0	0	0	0	0	0	0	4676977.261	0	0	5217159.691	0	0	0	47139600.65	0	0	176897056.8	29697364.46	9503536.288	0	0	0	0	7534145.686	13864075.72	0
A0A5C2GTS0	High	IG c707_light_IGKV3-20_IGKJ4 (Fragment) OS=Homo sapiens OX=9606 PE=2 SV=1	30	2	12	2	108	11.7	7.96	0	5482848.73	0	8101678.131	195948361.4	0	15069577.86	3872184.383	0	6728869.269	0	0	5358681.557	11429385.46	5485565.724	0	0	0	12087532.54	0	10153329.42	0	0	0	0	37558168.76	42786213.4	0	7630005.858	26719346.89	0	0	61556231.8	181011903.2	63213478.45	11002652.48	23497752.32	0	7110715.258	106832258.8
A0A5C2H0A4	High	IG c366_light_IGLV2-11_IGLJ2 (Fragment) OS=Homo sapiens OX=9606 PE=2 SV=1	19	3	62	1	110	11.6	7.87	40509349.09	0	0	9783454.457	58303274.21	7387200.851	0	0	9552456.699	0	0	4332108.727	0	9977899.162	8008328.642	0	0	7084743.512	0	0	0	11948083.42	8376720.741	0	7161490.746	71680815.88	6221520.009	0	79106964.85	0	2753298901	0	37692630.6	0	36859863.65	12664492.87	0	0	0	16019681.15
A0A5C2G0V2	High	IGL c2076_light_IGKV3-15_IGKJ2 (Fragment) OS=Homo sapiens OX=9606 PE=2 SV=1	21	2	23	1	107	11.7	5.97	19071230.99	0	0	20739613.88	0	0	0	0	0	31962871.83	0	0	23486887.6	10436581.56	0	0	0	36805084.84	15207641.64	0	7015993.237	71540240.78	0	289729129.8	0	0	0	0	48339376.56	28832134.59	728117563.2	0	75375735.05	0	0	2856858.821	4041669210	0	0	0
Q03167	High	Transforming growth factor beta receptor type 3 OS=Homo sapiens OX=9606 GN=TGFBR3 PE=1 SV=3	3	2	9	2	851	93.4	5.71	10795246.91	14575365.06	169849256.2	19761919.78	0	0	0	0	0	0	20067992.1	15021106.19	37815289.42	0	0	75138019.05	0	42621844.23	22497737.25	0	38860986.56	0	0	6389848.043	0	4889882.268	15096546.83	3573935.016	9659809.83	0	55347155.48	8391856.646	50214031.45	0	0	13098914.7	35828290.29	12082865.26	3989883.892	23868471.62
Q59FD5	High	Glycoprotein M6B isoform 1 variant (Fragment) OS=Homo sapiens OX=9606 PE=2 SV=1	5	1	4	1	280	30.7	6.39	5386847.386	19172689.15	0	15278116.9	4246304.97	72370258.35	0	9755025.921	1463058.178	0	0	0	0	0	5356170.827	10031937.36	0	9062357.94	10554644.34	0	0	0	0	0	0	14977392.75	0	4173879.288	36275921.9	0	0	0	0	11526521.91	0	19266383.17	7887779.679	1758952.24	9470559.073	16088280.69
Q8N0V4	High	Leucine-rich repeat LGI family member 2 OS=Homo sapiens OX=9606 GN=LGI2 PE=2 SV=1	6	3	3	3	545	62.3	6.93	0	5869341.891	0	0	0	0	8822267.418	0	0	0	94967818.23	4289224.516	13937827.25	0	0	80238341.87	0	4127831.749	0	0	49584602.21	0	6566244.1	0	0	0	0	0	14308481.08	0	0	0	16680668.78	64732488.39	30118964.91	0	0	6278738.384	14371145.82	0
Q96T76	High	MMS19 nucleotide excision repair protein homolog OS=Homo sapiens OX=9606 GN=MMS19 PE=1 SV=2	4	3	6	3	1030	113.2	6.35	0	9629360.83	0	47426218.03	45351672.43	0	0	26719353.92	0	0	5701616.499	0	8177958.851	0	19396937.59	8840777.277	41318729.06	28074132.15	16295032.75	0	9091454.846	0	0	0	52472837.13	0	262610812.2	0	0	4553405.053	0	19670902.81	0	0	0	15427166.25	20123593.65	22384111.73	28429217.91	0
A0A5C2FZP6	High	IGL c747_light_IGKV1-39_IGKJ2 (Fragment) OS=Homo sapiens OX=9606 PE=2 SV=1	26	2	9	2	107	11.8	8.5	0	8056644.747	0	0	0	0	48646110.11	38083490.15	30502446.58	0	0	0	0	52154536.47	8511095.024	0	0	9277339.296	0	11087938.59	6926289.761	0	30678698.78	27287382.92	0	36388678.56	115532593.4	57654271.76	110553013.1	0	0	0	0	0	0	0	0	5190687.332	4506552.773	0
Q9ULR3	High	Protein phosphatase 1H OS=Homo sapiens OX=9606 GN=PPM1H PE=1 SV=2	9	3	3	3	514	56.4	6.6	7519971.38	24031043.09	20242149.6	101420803.2	0	0	0	0	0	22513506.23	5541427.176	0	0	0	37844464.15	26791055.71	25172876.22	59533647.39	0	38144313.78	0	0	0	0	0	0	0	0	17590988.91	2573615.171	221907157	199929836.2	0	78973229.22	0	47390683.36	0	21914434.02	20991513.13	0
A0A5C2GPI8	High	IG c604_heavy_IGHV1-2_IGHD1-26_IGHJ3 (Fragment) OS=Homo sapiens OX=9606 PE=2 SV=1	28	3	11	1	123	13.8	8.44	8454854.887	60332605.18	17200923.82	107749169.2	34765662.05	0	14600738.87	6633598.918	0	25929760.49	0	3945780.658	0	2066913.405	35894075.62	0	0	10124346.41	4209410.855	4679721.725	6358336.102	12886226.35	6194068.819	13276813.43	10504016.81	0	0	13023222.88	0	22558532.69	27829499.96	0	14348617.57	85595912.25	5214551.78	5957672.337	0	2331235.675	19446026.93	20569495.08
A0A5C2GK71	High	IG c846_heavy_IGHV3-33_IGHD3-22_IGHJ4 (Fragment) OS=Homo sapiens OX=9606 PE=2 SV=1	31	3	10	1	124	13.9	7.94	0	0	0	7117057.073	0	0	0	0	0	6924716.687	0	0	0	4611326.864	0	4583932.796	0	10588122.38	14110715.5	0	0	11212307.21	0	11352520.54	6319339.081	14822919.06	8100854.467	264375210.3	0	10822522.81	46939716.28	34756096.33	2447454.712	0	6899166.247	0	73853659.03	0	0	0
B5MC59	High	Replication protein A 14 kDa subunit OS=Homo sapiens OX=9606 GN=RPA3 PE=1 SV=1	40	2	5	2	82	9.2	4.54	0	3845002.602	19853804.52	8834194.146	0	7332767.09	0	26136736.2	0	0	17813663.78	0	0	0	15967546.21	32319008.35	0	0	6283299.145	0	0	16559472.7	20360118.18	0	140237607.6	4750443.317	15765006.36	15905335.8	0	7369900.701	0	0	4614491.12	0	12072940.98	4147716.313	0	13207576.4	11813589.31	0
A0A5C2GNW3	High	IG c240_heavy_IGHV3-11_IGHD3-16_IGHJ5 (Fragment) OS=Homo sapiens OX=9606 PE=2 SV=1	15	2	7	1	118	12.7	8.46	0	16582000.39	0	0	17743861.51	0	36475052.35	0	9907500.507	0	0	6473611.827	0	79686995.3	10278184.96	0	0	0	20412579.01	26877872.12	20327007.76	21938729.41	9251698.157	73415737.01	0	9698623.277	65391286.3	68221490.47	76044249.57	0	114830831.8	0	194350413.8	0	42541993.77	10994116.28	18603305.97	0	0	0
B4DLN7	High	cDNA FLJ59248, highly similar to Homo sapiens cytochrome P450, family 20, subfamily A, polypeptide 1, transcript variant 1, mRNA OS=Homo sapiens OX=9606 PE=2 SV=1	12	3	4	3	470	53.4	6.21	0	0	0	2433904.425	0	0	0	28812095.91	0	0	0	170839524.7	3386360.084	0	12124287.64	13167313.92	0	0	0	0	0	0	34234743.15	0	0	0	0	0	0	0	0	53115002.85	9949256.846	0	89019440.97	0	0	11834313.94	13947537.32	0
Q6P1A2	High	Lysophospholipid acyltransferase 5 OS=Homo sapiens OX=9606 GN=LPCAT3 PE=1 SV=1	6	3	9	3	487	56	8.69	6192314.251	0	0	36619370.76	32086238.53	0	0	15404993.34	0	6039854.84	0	0	11960881.34	0	0	0	7209954.706	0	55334111.51	22347848.18	0	0	0	0	246264197.5	0	0	192437245	0	2123910.812	0	182648016.8	0	15246479.18	14543793.56	0	0	27261190.75	21309531.28	57174169.87
A0A5C2GA84	High	IGH + IGL c643_heavy_IGHV3-23_IGHD3-3_IGHJ3 (Fragment) OS=Homo sapiens OX=9606 PE=2 SV=1	16	2	9	1	125	13.9	8.47	0	0	0	0	0	0	0	0	0	0	0	2414527.854	3656911.397	0	1300603.843	0	0	1666771.357	3494784.467	0	2612161.295	8901808.676	2805862.769	953681.9024	10211051.37	18236800.78	0	0	2319804.637	89325876.97	107480932.2	24391590.58	7680508.986	0	2908142.358	0	0	0	0	0
A0A5C2FZW8	High	IGL c1830_light_IGLV2-11_IGLJ1 (Fragment) OS=Homo sapiens OX=9606 PE=2 SV=1	19	3	57	1	111	11.8	7.84	5661709.295	0	26185393.09	21131995.49	13755311.87	0	6647187.891	0	0	0	0	0	0	0	0	0	0	4961143.292	0	16053831	0	3791322.624	0	0	0	5862138.666	0	3374212.648	14420883.95	2836588.165	22690991.9	24962976.37	2828161.947	52876350.59	0	0	23919850.72	0	0	21568027.24
A0A5C2GL83	High	IG c76_heavy_IGHV6-1_IGHD1-1_IGHJ3 (Fragment) OS=Homo sapiens OX=9606 PE=2 SV=1	18	3	83	2	125	14	8.88	18975607.47	7577341.974	22247400.34	15437904.57	0	8310717.731	27737087.97	0	22439916.16	0	88397775.63	61291481.36	26713998.76	126462847.7	60890525.33	69237317.23	28715123.95	43348703.47	28549770.16	151505945.9	75859803.38	6962085.548	102625068.3	33037529.81	7520785.034	180781253.4	478295525.4	31979590.05	288222853.6	182506375.5	190347909.8	573102082.7	175612884.6	0	244259627	74445147.18	0	17614461.7	21643516.66	258109664.6
A0A5C2G8I6	High	IGH + IGL c19_light_IGLV3-9_IGLJ2 (Fragment) OS=Homo sapiens OX=9606 PE=2 SV=1	17	2	10	1	106	11.4	8.02	0	0	0	0	0	0	0	418983.0518	0	0	0	0	0	0	0	0	0	0	0	0	449560.199	0	422158.8	0	0	58377325.98	21767891.49	96078519.77	55825778.07	8987091.851	6762530.109	0	49010499.01	1555828.108	27465900.61	10164420.02	0	46128995.75	33553730.56	209954512.6
Q3B7X1	High	TMX3 protein (Fragment) OS=Homo sapiens OX=9606 GN=TMX3 PE=2 SV=1	7	3	8	3	423	48.5	5.69	0	9477915.513	25579241.1	39609880.76	45471452.1	14856004.73	3174271.677	26000150.61	0	0	4543986.415	0	4670802.896	0	22327438.17	0	20742646.3	1758110.438	23848208.9	0	0	0	26054562.66	0	138263933	0	0	170308221.3	0	0	404424394.2	0	0	0	0	0	2650290142	11022514.05	23716926.32	6645947.348
A0A5C2G8R2	High	IGH c314_heavy__IGHV3-30_IGHD6-6_IGHJ6 (Fragment) OS=Homo sapiens OX=9606 PE=2 SV=1	19	2	31	1	127	14	8.47	23078891.94	17956354	0	4312663.483	524968158.7	1991162.44	0	0	5771735.574	0	9693645.074	931079.6851	0	26056610.93	13942778.99	5127223.556	0	0	10617622.61	14806268.27	12608020.51	4548666.159	0	0	0	35331453.25	0	0	0	0	0	0	0	0	3688126.162	0	0	0	803339.4073	0
Q7Z434	High	Mitochondrial antiviral-signaling protein OS=Homo sapiens OX=9606 GN=MAVS PE=1 SV=2	2	1	2	1	540	56.5	5.52	0	0	0	0	0	0	0	0	0	0	0	0	0	0	0	8526267.402	0	0	0	0	0	0	0	0	42260217.79	0	18431785.6	0	0	0	0	0	1731729.323	23454805.85	0	15217106.62	0	23021424.72	15239546.88	56820608.07
P02461	High	Collagen alpha-1(III) chain OS=Homo sapiens OX=9606 GN=COL3A1 PE=1 SV=4	2	2	22	2	1466	138.5	6.61	53362818.65	3120160.621	3089123090	7787031.644	0	0	41583062.46	3594538.956	0	0	0	1993300.979	0	0	3517715.354	0	187398402	0	0	289242135.8	20005574.35	0	0	0	0	0	524425595.8	175323516.2	0	4351480.508	0	739845372.4	262322209.9	3534688779	0	3002457.485	0	0	5545057.897	1618888508
Q6ZWJ1	High	Syntaxin-binding protein 4 OS=Homo sapiens OX=9606 GN=STXBP4 PE=1 SV=2	7	2	6	2	553	61.6	5.2	14189370.62	35736921.9	0	20593636.4	0	0	0	0	0	0	0	0	4721589.642	0	20960572.08	42263695.25	30726282.8	0	0	0	0	0	0	1246374.23	0	0	0	0	13246270.79	0	0	0	723213885.2	0	529025806.9	20424096.15	0	3610747.754	17920699.59	0
A0A5C2GLE2	High	IG c97_light_IGKV4-1_IGKJ2 (Fragment) OS=Homo sapiens OX=9606 PE=2 SV=1	24	2	10	2	112	12.3	8.88	0	0	0	4102975.754	0	0	11433631.6	0	16625594.76	0	0	11590600.75	0	99155509.47	9279913.69	0	0	6347378.845	14295147.01	23685246.77	22447006.26	4496209.26	8036314.187	0	0	40805978.88	24667391.93	0	70142561.22	12765280.26	0	0	23187239.95	0	14631178.25	0	0	0	0	0
P61513	High	60S ribosomal protein L37a OS=Homo sapiens OX=9606 GN=RPL37A PE=1 SV=2	29	2	17	2	92	10.3	10.43	0	18233890.87	0	112294098.3	40979091.84	6602288.276	17202116.38	0	23929955.15	12835292.81	19188636.32	0	32958645.62	0	125017577.2	3279689.914	32602761.65	64846402.49	44073147.17	18413570.97	16961490.85	0	2720519.748	0	0	0	0	0	0	0	161052184	222865491.5	0	0	0	37936495.47	0	148553443.4	150033700.3	7566205.832
B4DM21	High	cDNA FLJ58021, highly similar to Fragile X mental retardation syndrome-related protein 1 OS=Homo sapiens OX=9606 PE=2 SV=1	7	3	4	2	490	55.1	7.72	0	0	0	21516942.86	0	0	0	2680352.185	0	0	0	0	0	0	0	0	276589094	14369862.91	0	4587101.42	0	0	0	0	26516955.71	13115992.15	0	3014003.831	0	0	43171565.6	115665814.4	0	147806503.6	0	0	10211113.05	1950837.71	4346985.262	0
Q53S08	High	Ras-related protein Rab-6D OS=Homo sapiens OX=9606 GN=RAB6D PE=2 SV=1	7	3	32	1	254	28.2	6.74	0	0	0	28335200.7	15335321.87	6861353.851	0	12696378.68	0	43986929.77	9576414.911	6095256.596	20005247.76	0	0	6559761.052	0	0	21612911.65	0	0	0	0	0	20509494.43	0	0	12864140.55	0	0	0	0	0	0	0	19609927.23	16824511.65	10210461.81	10216187.29	0
A0A024RDX4	High	ATP-dependent (S)-NAD(P)H-hydrate dehydratase OS=Homo sapiens OX=9606 GN=FLJ10769 PE=3 SV=1	10	2	5	2	390	41.3	9.1	21077416.1	16874907.61	62107981.81	16649801.9	10528825.62	9558532.673	0	0	0	0	12258617.58	6169028.716	0	0	8695955.42	28792719.72	0	28142035.57	7411250.581	0	8706073.299	0	0	0	0	5318843.88	0	29054517.87	0	0	0	0	5744203.959	69897518.38	0	21284209.03	0	7335700.71	0	247972031.9
A0A024RC91	High	LAG1 longevity assurance homolog 3 (S. cerevisiae), isoform CRA_b OS=Homo sapiens OX=9606 GN=LASS3 PE=4 SV=1	7	3	10	3	383	46.2	7.53	0	0	32156506.27	11862020.46	0	0	0	86312946.06	0	23583837.43	0	0	11898569.64	0	56749176.04	0	81964660.92	0	15330603.55	8933127.291	0	0	50920071.37	0	0	0	5149920.468	7536943.474	0	0	3108037104	0	15689111.33	24534344.88	1907712.815	0	73442664.78	46025828.63	39032573.51	9595009.173
B4DWI6	High	cDNA FLJ55565, highly similar to Integral membrane protein GPR137B OS=Homo sapiens OX=9606 PE=2 SV=1	4	1	2	1	398	45.4	8.63	0	8018251.555	8283127.374	29577426.55	220933812.9	0	0	0	16660316.99	0	0	0	11932998.22	11100426.16	13234037.44	0	0	0	6805912.681	8264552.806	0	0	8256958.689	56527588.77	0	4010571.459	27290129.43	0	93547548	6127806.306	167095721.1	0	0	0	10725951.29	0	22266178.63	6772606.532	9181728.907	0
A0A5C2GFQ8	High	IGH + IGL c199_light_IGKV2-24_IGKJ1 (Fragment) OS=Homo sapiens OX=9606 PE=2 SV=1	19	2	3	2	117	13.1	8.94	0	0	0	0	0	27881801.7	31624212.59	0	0	0	0	0	0	8893588.994	38828029.43	0	8915773.732	41740637.49	61208992.99	0	51874317.26	0	0	15619850.03	0	28797098.89	0	31468754.98	0	0	0	54334869.47	0	171754847.1	1408985.374	0	30194590.48	0	6030372.409	0
A0A044PY82	High	Uncharacterized protein MISP3 OS=Homo sapiens OX=9606 GN=MISP3 PE=1 SV=1	16	3	3	3	361	39	9.83	68070247.68	6390066.06	0	4981858.453	34110948.43	0	0	6428485.996	0	0	0	0	0	6196392.18	0	0	0	0	4830213.287	0	5638172.471	90353949.13	0	6513211.698	6932671.778	0	0	0	0	0	0	35776006.79	0	0	0	10146702.05	0	0	5875510.86	153914443.7
Q7Z2W4	High	Zinc finger CCCH-type antiviral protein 1 OS=Homo sapiens OX=9606 GN=ZC3HAV1 PE=1 SV=3	3	2	3	2	902	101.4	8.4	0	7949401.64	0	26906951.07	10302121.46	0	8632233.509	10031008.18	0	0	0	0	7922792.31	1167749.024	6451150.304	17289344.37	0	10631621.64	0	65655189.29	0	0	12265423.72	0	7357964.331	14896927.33	0	17610908.37	0	0	43727742.27	0	0	0	0	26592758.91	0	5355959.578	17878094.65	0
Q9NY12	High	H/ACA ribonucleoprotein complex subunit 1 OS=Homo sapiens OX=9606 GN=GAR1 PE=1 SV=1	12	3	29	2	217	22.3	10.92	0	2857295.608	168794889	13065706.93	5553828.1	2388572.971	0	7017857.25	0	24220909.59	0	0	0	0	0	0	0	0	0	50315823.3	0	0	0	0	189378690.7	0	25410263.91	5656677.968	0	0	55660535.9	204721960.1	0	37804558.36	0	0	30331016.37	2415487.246	2872584.911	105070305.4
P51970	High	NADH dehydrogenase [ubiquinone] 1 alpha subcomplex subunit 8 OS=Homo sapiens OX=9606 GN=NDUFA8 PE=1 SV=3	8	1	6	1	172	20.1	7.65	0	55627760.34	0	29446831.99	29655246.53	0	0	10467789.26	10419656.99	0	0	7085934.197	0	0	6865640.329	7701527.204	11684242.6	7598000.094	0	0	6797350.027	0	10880823.11	2683167.41	4373971.576	0	0	3791282.512	5128769.341	27449708.93	0	0	0	0	0	0	0	14028562.46	14314479.4	8553539.564
A0A5C2FXL4	High	IGL c1659_light_IGLV3-21_IGLJ3 (Fragment) OS=Homo sapiens OX=9606 PE=2 SV=1	15	1	13	1	106	11	5.29	23816239.18	100997773.9	0	21909163.07	8601205.761	0	0	0	0	0	17761098.02	0	9235915.438	122182467.1	0	22485615.43	0	12260839.83	0	16711897.65	0	0	6303597.818	77647623.16	0	20047697.45	163993047.5	0	54592179.32	18811746.47	0	0	45416421.87	0	10222601.82	0	0	7420723.204	8757695.089	42310673.28
Q15120	High	[Pyruvate dehydrogenase (acetyl-transferring)] kinase isozyme 3, mitochondrial OS=Homo sapiens OX=9606 GN=PDK3 PE=1 SV=1	11	3	5	3	406	46.9	8.37	0	6473678.834	1360325785	3084091.592	0	24576031.58	0	19268102.53	80767495.84	517956929.4	0	0	6374144.048	0	0	0	2589300890	9722270.023	0	24415543.59	12250518.18	62128831.6	0	0	78369370.19	0	634814530.1	117674630.7	0	0	363525803.7	31526536.38	0	0	4118091.587	0	0	0	3081422.542	833525507.6
A0A024R755	High	Calumenin, isoform CRA_a OS=Homo sapiens OX=9606 GN=CALU PE=4 SV=1	9	2	3	2	315	37.1	4.59	0	0	0	16024487.63	1363449162	9603009.339	0	16574805.15	0	0	0	0	6098875.314	0	0	0	0	0	0	0	0	0	9112977.278	44616369.12	0	22579656.48	0	0	25545690.85	0	0	657609099.8	38544047.78	0	15936768.05	0	73827650.36	5575695.954	5783652.104	0
A0A5C2GI89	High	IG c438_light_IGLV7-46_IGLJ1 (Fragment) OS=Homo sapiens OX=9606 PE=2 SV=1	23	3	66	1	109	11.5	7.99	15695183.18	0	626560242.7	0	0	0	0	6631833.202	0	0	6734812.528	3855784.577	5228140.2	6061047.428	0	0	865613399.7	0	0	455919915.2	18083182.48	39971329.1	0	0	0	0	280046511.7	34384694.22	0	109244522.1	180429055.3	248666274.9	0	1270397119	0	0	668470002.3	0	0	1393843156
C9JP01	High	Protein RFT1 homolog (Fragment) OS=Homo sapiens OX=9606 GN=RFT1 PE=1 SV=8	7	2	5	2	291	32.9	8.59	9107728.088	5603956.384	0	2228716.399	0	6229707.559	11949622.76	0	219847880.5	17913240.56	19852955.82	0	0	20624399.38	17728451.77	5938052.985	0	8240929.238	14372145.4	24262061.39	0	0	0	0	66295868.78	8683826.413	26569208.78	83825283.37	0	0	0	0	0	0	0	3563399.845	0	0	0	128825944.8
O43432	High	Eukaryotic translation initiation factor 4 gamma 3 OS=Homo sapiens OX=9606 GN=EIF4G3 PE=1 SV=2	2	3	10	1	1585	176.5	5.38	0	0	9885582.567	31095401.51	0	0	0	26803252.35	0	9077763.531	25891848.68	2618806.871	29782483.78	0	24421578.53	11713435.7	0	0	16179137.23	17184750.19	14362295.09	0	7358306.246	0	12917651.8	0	0	0	1811804.377	16441937.86	0	18142855.55	0	0	0	13498145.29	16098108.75	24995463.18	19600113.24	0
Q92538	High	Golgi-specific brefeldin A-resistance guanine nucleotide exchange factor 1 OS=Homo sapiens OX=9606 GN=GBF1 PE=1 SV=2	2	3	4	3	1859	206.3	5.73	0	0	74738030.6	45470580.17	0	8878717.586	0	11559886.03	20201325.49	0	0	0	0	0	3737601.408	27917585.61	0	12850338.04	47061269.79	0	0	0	0	0	30644207.76	0	57483801.17	38583303.26	0	12094052.08	0	0	16184014.83	274591589	16946885.4	8276586.352	0	17522426.02	24189189.3	273344517.4
A0A5C2GSJ5	High	IG c297_light_IGLV2-14_IGLJ2 (Fragment) OS=Homo sapiens OX=9606 PE=2 SV=1	15	1	10	1	110	11.4	5.91	4074241.525	8410097.502	0	0	85603866.2	0	27112646.85	8016735.688	0	0	11483061.35	0	20823450.42	7594458.068	0	0	25658779.42	11183364.32	0	4912460.418	11377838.79	0	4018874.057	106178128.4	23542523.58	0	67208198.33	0	65588793.19	3564390.009	0	23446771.38	33951679.66	0	0	11975020.37	0	0	0	0
O95398	High	Rap guanine nucleotide exchange factor 3 OS=Homo sapiens OX=9606 GN=RAPGEF3 PE=1 SV=6	4	3	3	3	923	103.7	7.56	0	0	103600213	4672969.725	0	0	79057577.46	0	0	0	77808048.53	0	0	0	12487705.37	18125495.87	0	0	0	0	0	0	0	0	0	0	0	0	0	0	287421252	53188839.93	0	0	6600952.14	8034159.585	0	0	0	0
Q6PCB6	High	Alpha/beta hydrolase domain-containing protein 17C OS=Homo sapiens OX=9606 GN=ABHD17C PE=1 SV=2	4	1	2	1	329	35.8	5.64	0	6093301.61	0	26046872.23	0	0	0	7442668.791	0	0	0	0	14507968.22	0	9651928.32	11924528.27	0	0	1307181.781	31576142.69	0	0	7442376.841	0	0	1417241.986	0	0	0	0	0	0	0	0	2750411.112	8943334.915	0	11534604.53	13592441.94	0
Q8IVH4	High	Methylmalonic aciduria type A protein, mitochondrial OS=Homo sapiens OX=9606 GN=MMAA PE=1 SV=1	9	3	4	3	418	46.5	9.29	12546648.59	38684503.94	0	85865315.2	25778627.05	20071736.6	71262261.9	10194173.58	21875485.17	0	3857472.236	0	37885673.45	0	13456707.76	0	14065368.08	51405008.52	48940135.05	0	18919732.81	0	25597994.11	0	6978320.701	0	0	7100477.969	0	15052748.43	26176207.03	0	0	0	0	47300391.44	19767914.72	0	0	23626016.64
Q8NC44	High	Reticulophagy regulator 2 OS=Homo sapiens OX=9606 GN=RETREG2 PE=1 SV=3	3	2	3	2	543	57.8	4.45	0	0	0	0	0	0	0	0	0	0	0	0	0	0	4387577.331	0	0	0	0	0	0	3695329.351	0	0	51291288.6	0	32868538.6	43076916.84	0	0	0	85314907.78	30515332.42	75152182.21	17701395.61	0	0	4209597.737	0	38230512.32
Q5TH69	High	Brefeldin A-inhibited guanine nucleotide-exchange protein 3 OS=Homo sapiens OX=9606 GN=ARFGEF3 PE=1 SV=3	1	2	3	2	2177	240.5	5.82	0	0	0	6895414.925	0	0	0	0	0	0	0	0	41726160.61	0	0	0	12422554.93	0	0	0	0	0	0	0	0	0	0	0	3605612.468	6000460.663	0	0	13071243.27	0	0	18201634.63	0	7095337.169	0	0
A0A5C2G4N5	High	IGL c3396_light_IGLV2-14_IGLJ3 (Fragment) OS=Homo sapiens OX=9606 PE=2 SV=1	15	1	13	1	110	11.6	5.91	11503637.48	0	82920289.72	0	46569697.98	0	0	0	35325051.59	20801537.92	0	0	10492543.83	0	0	0	0	0	34553685.02	0	10420032.65	18375396.49	0	66521090	0	53450526.26	12903468.54	0	29931174.54	0	128802617.2	70904847.04	572919421.1	0	63060375.17	0	0	80726543.23	52627841.06	37997320.01
Q499H0	High	G protein-coupled receptor 64 OS=Homo sapiens OX=9606 GN=GPR64 PE=2 SV=1	3	2	2	2	1003	110	7.34	0	16890521.94	0	37899552.58	18511276.78	0	0	0	0	0	9145366.871	0	0	5848266.856	17753706.92	7544638.828	8506945.105	6956966.1	1742600.064	0	0	0	0	0	0	23525541.74	0	0	11245113.78	0	0	34660974.66	0	0	0	7591348.128	10865087.74	26195914.46	29137864.74	0
P05496	High	ATP synthase F(0) complex subunit C1, mitochondrial OS=Homo sapiens OX=9606 GN=ATP5MC1 PE=1 SV=2	23	1	8	1	136	14.3	9.74	0	0	0	0	0	0	0	0	0	0	0	40946165.22	500536727.6	27112777.01	22099490.03	12945820.77	6349750.225	0	0	10025074.23	0	0	0	21419797.43	0	4964283.549	0	0	0	0	3613776.799	23242751.67	0	52187256.92	0	386977.3013	62230059.53	4449665.386	2442037.758	0
A0A5C2GX34	High	IG c240_light_IGLV2-14_IGLJ2 (Fragment) OS=Homo sapiens OX=9606 PE=2 SV=1	15	2	31	1	110	11.6	8.43	448988304.5	597671686.1	54962921.63	0	170351664.9	0	233600604.6	0	0	209936146.1	24458562.5	0	958882742.7	0	0	0	197076894.2	0	0	247308728.2	0	5939453.067	24577233.27	78693722.54	96197409.05	0	46946232.16	0	549167207.3	0	0	629375915.2	0	78271525.77	38577811.83	0	522804695.5	0	0	0
P28827	High	Receptor-type tyrosine-protein phosphatase mu OS=Homo sapiens OX=9606 GN=PTPRM PE=1 SV=2	2	2	5	2	1452	163.6	6.65	0	0	0	0	0	0	13181010.99	0	0	0	0	17955596.63	0	32161032.18	0	8125002.165	0	0	0	11174959.09	16553605.36	0	13714328.15	26484277.78	0	0	5765630.618	0	13739306.95	0	112194676.5	0	22349885.44	26264599.4	21125103.93	9670123.303	0	1067166.015	0	10594828.73
A0A5C2FYB4	High	IGL c257_light_IGKV1-5_IGKJ2 (Fragment) OS=Homo sapiens OX=9606 PE=2 SV=1	18	2	37	1	107	11.7	6.54	0	0	46952305.7	21402682.95	58833679.8	0	8821926.618	0	0	0	0	0	0	0	0	0	1509599122	0	0	48081263.03	1746621.991	0	0	0	2627021.837	16924412.74	11441534.45	12578418.91	7976270.141	6948468.985	0	633811255.2	3730275.276	1483171079	0	0	7726956.995	0	0	99201258.68
Q4G0N4	High	NAD kinase 2, mitochondrial OS=Homo sapiens OX=9606 GN=NADK2 PE=1 SV=2	8	3	7	3	442	49.4	8.18	15149556.17	9502830.125	293250883.1	12995477.8	180242401.5	0	0	0	0	0	0	2655377.736	0	0	6669205.526	14485475.88	163960019.9	0	0	33431780.98	0	0	4394920.265	0	41873474.19	0	57295261.56	52837321.41	8627416.556	0	45831814.97	54700891.66	9494133.142	254391760.8	4886592.051	0	0	6238486.816	0	232823575.4
E7ESK6	High	Syndecan OS=Homo sapiens OX=9606 GN=SDC2 PE=1 SV=1	14	2	20	2	165	18.4	6.05	104814083.7	158731274.7	0	141838094.6	0	84653496.68	0	0	38303817.27	0	215809062.8	198110392.6	257110979.1	0	79412015.7	356603348.7	0	262791640.7	0	0	708865621.9	0	0	22660850.57	0	9342111.842	0	0	109597928.7	114230539.6	936067323.6	12562046.09	0	779420051.9	7393037.664	262985772.1	100583410.4	200239600.2	188783048.3	0
B0QY34	High	Casein kinase I isoform epsilon OS=Homo sapiens OX=9606 GN=CSNK1E PE=1 SV=1	7	2	4	2	336	38.4	9.28	0	0	0	5289529.078	50096318.19	0	0	30548005.58	0	0	5197247.954	0	5918837.468	0	15629303.36	2934784.26	0	0	6334042.437	0	0	6157315.793	5892380.355	17095433.62	0	0	0	4901433.895	0	0	0	24315749.73	25969928.57	0	0	4328329.369	9205891.411	19248739.48	18177379.3	0
Q53GE4	High	Leucine rich repeat containing 19 variant (Fragment) OS=Homo sapiens OX=9606 PE=2 SV=1	4	1	18	1	370	42.3	5.12	0	0	28363178.63	0	0	0	0	19123031.59	0	0	51446041.22	35489901.19	0	63088036.28	0	57514645.16	0	0	0	85858350.15	28416425.37	0	56033086.84	0	0	0	71674197.69	0	10274985.08	0	0	0	30062586.49	29857197.9	151487277.3	0	0	19411932.86	20482396.14	125590697.2
A0A5C2GKS9	High	IG c901_light_IGLV2-14_IGLJ2 (Fragment) OS=Homo sapiens OX=9606 PE=2 SV=1	21	2	17	1	111	11.6	7.97	0	4774130.006	0	0	0	0	7429493.196	18152212.23	0	28500755.45	4228517.762	0	13904584.98	11182329.31	9492950.394	0	0	59590852.19	0	530569584.4	0	7745184.586	0	42520892.54	38582906.36	92691382.61	37869667.19	189743039.2	39652409.98	0	0	0	106302478.7	0	0	0	0	0	16915462.34	0
Q12841	High	Follistatin-related protein 1 OS=Homo sapiens OX=9606 GN=FSTL1 PE=1 SV=1	6	2	10	2	308	35	5.52	0	5818463.58	52389612.33	12323942.04	0	0	0	0	0	0	17903526.35	0	0	19226282.95	2715667.704	0	47485033.73	0	0	27356891.71	5240806.355	0	16640926.12	35934767.11	0	0	21936874.43	0	24297853.31	0	27817666.72	11468432.44	29671838.44	110285710.8	57311880.37	3167056.928	13909303.74	12875511.09	18559626.18	87048714.26
Q9UJ72	High	Annexin A10 OS=Homo sapiens OX=9606 GN=ANXA10 PE=1 SV=3	7	2	2	2	324	37.3	5.33	0	0	6306478.936	0	0	0	0	0	0	523952363.6	0	0	0	0	0	0	14862916.3	0	0	0	18849532.61	0	4410564.171	0	19599202.19	0	6536790.611	0	0	12745791.92	455568615.8	0	7519250.236	14139262.89	17385061.94	0	0	27227391.74	35455586.21	0
P01225	High	Follitropin subunit beta OS=Homo sapiens OX=9606 GN=FSHB PE=1 SV=2	9	1	8	1	129	14.7	7.06	6012266.12	0	0	13514455.79	21436217.91	0	25365293.63	0	0	0	19717161.08	0	0	14771374.44	0	0	0	31020085.14	0	0	32443490.65	0	31776871.64	140883821.7	2283669.462	0	0	0	18904013.96	0	0	0	161919889.9	0	18325227.51	14868041.3	0	31475036.76	38107955.66	0
Q8N0V5	High	N-acetyllactosaminide beta-1,6-N-acetylglucosaminyl-transferase OS=Homo sapiens OX=9606 GN=GCNT2 PE=1 SV=1	5	2	3	2	402	45.8	7.18	0	2061445.763	26345077.29	0	0	0	1987397.749	0	0	0	32582566.1	22955878.17	2426273.238	13685026.26	0	39589218.62	3537887.378	3873966.655	0	0	32505304.76	0	0	0	0	0	8245266.099	0	19755996.05	0	0	0	12728350.71	0	19296273.06	36396888.61	0	7501633.6	12233550.19	0
A0A5C2GPI4	High	IG c531_light_IGLV1-40_IGLJ3 (Fragment) OS=Homo sapiens OX=9606 PE=2 SV=1	29	2	42	1	112	11.9	5.91	0	8799653.511	11115854.03	5107684.369	17967295.85	0	8534247.94	0	252663690.8	11821132.92	0	0	7176885.528	8583680.229	12673400.52	8813760.219	0	12469374.58	22663337.8	16645744.46	7781715.839	0	0	200410400.2	4302027.976	0	13744484.37	18950286.74	0	0	0	61803063.08	0	0	0	6218871.049	0	0	0	0
A0A5C2GCK8	High	IGL c323_light_IGLV7-43_IGLJ2 (Fragment) OS=Homo sapiens OX=9606 PE=2 SV=1	23	3	28	2	109	11.4	7.97	5746173.446	0	0	524957554.4	0	0	88712990.9	16445066.74	11096154.34	71586854.51	597066524	548500065.5	664408357.1	1673882103	7417052.779	519408510.1	0	3237416.175	1003818860	615203516.4	15496570.55	66992793.56	317568779.8	57467618.67	14805117.59	502776204	694654969.1	0	673000270	16434330.47	957471153.6	3712033324	167511278.6	256354195.9	902456897.8	786874702.8	5501144750	0	0	0
B4DJM7	High	cDNA FLJ52867, highly similar to Rho guanine nucleotide exchange factor 16 OS=Homo sapiens OX=9606 PE=2 SV=1	8	2	5	2	413	47.2	7.5	0	0	8309468.793	8370561.499	0	0	0	27138460.46	14426757.91	1451441888	5568180.437	0	0	0	34047910.61	5573649.674	0	0	0	0	0	0	24541689.82	0	21963486.52	0	7862940.69	0	0	0	0	65030239.45	0	44188559.14	0	3896952.956	0	25301018.62	25236430.56	12797468.02
B4DXP6	High	Radical fringe homolog (Drosophila), isoform CRA_b OS=Homo sapiens OX=9606 GN=RFNG PE=2 SV=1	8	1	4	1	205	22.8	6.99	0	0	0	0	0	0	7389875.159	0	7193253.168	0	21175186.47	23127644.34	0	5940700.282	0	63052945.58	0	81618119.1	0	0	31248103.23	0	0	0	0	0	0	0	0	16411035.52	0	0	5803277.083	0	20308931.22	36559975.79	0	0	0	0
H3BV90	High	Fe-S cluster assembly protein DRE2 OS=Homo sapiens OX=9606 GN=CIAPIN1 PE=1 SV=1	9	2	3	2	246	26.4	5.88	6310864.502	9631842.044	0	28572749.74	0	0	10799285.36	33751179.27	0	14004683.83	0	0	0	4501133.102	0	4800676.775	0	0	0	0	0	0	16163609.16	0	28570721.7	2802250.531	0	14281064.37	0	3289701.5	39479878.25	0	48386318.89	0	0	0	201834329.5	10468653.5	19921399.69	0
D2CVN5	High	Aryl hydrocarbon receptor-interacting protein AIP722 OS=Homo sapiens OX=9606 GN=AIP PE=4 SV=1	14	3	4	3	270	30.8	6.54	6066514.046	13551874.18	0	90606312.6	17178695.08	6976985.059	0	10920020.25	0	0	6935794.551	0	17221571.74	0	25457409.9	17313817.49	0	17179169.34	0	0	12290594.64	0	20104420.39	0	67668911.7	5288369.627	0	18864292.98	0	741111162.7	9971088.682	0	0	97602821.24	4881660.832	6555889.144	61190074.61	34830792.18	25955477.73	134059534.8
P48060	High	Glioma pathogenesis-related protein 1 OS=Homo sapiens OX=9606 GN=GLIPR1 PE=1 SV=3	14	2	3	2	266	30.3	8.48	0	5277801.865	0	0	0	0	0	5781971.554	0	0	0	0	0	0	16133214.17	15632360.7	22010798.49	0	0	0	0	14627627.53	0	0	71666956.6	0	14221517.8	192752333.1	20898329.94	0	0	25629247.94	0	36917882.03	10081141.92	0	37713727.32	0	0	0
A0A2U3TZL8	High	Kinesin-like protein OS=Homo sapiens OX=9606 GN=KIF23 PE=1 SV=1	4	2	3	2	810	92.6	7.96	5817435.888	12608274	0	23848766.02	0	0	0	0	0	0	0	0	0	3420758.474	0	17216859.49	0	5773402.766	0	0	0	0	0	0	0	0	13027004.97	0	9044193.68	0	118381370.1	51503112.4	2431037.021	59621629.59	0	0	11074010.09	9276559.775	7122597.786	0
O60513	High	Beta-1,4-galactosyltransferase 4 OS=Homo sapiens OX=9606 GN=B4GALT4 PE=1 SV=1	8	2	2	2	344	40	9.07	0	0	0	0	8241210.403	11131401.42	9817700.114	0	0	0	42082573.61	21396255.36	15805048.56	16702126.53	0	47453544.15	0	0	18411811.62	0	10320486.96	0	0	0	45275899.21	23927835.81	0	23287563.54	2032827.649	1935065.244	0	0	9123408.983	0	3993519.181	0	62514132.11	44250147.44	35113146.99	73781699.26
A0A494C0D4	High	Protoporphyrinogen oxidase (Fragment) OS=Homo sapiens OX=9606 GN=PPOX PE=1 SV=1	6	2	6	2	379	40.3	7.5	0	11726878.37	5286226.972	23101426.84	11605164.1	14176438.01	0	2102070.366	7048778.999	0	5772213.582	3363125.728	7200652.68	0	8699562.729	5154678.045	0	0	11973672.6	0	0	0	3205370.265	0	33812070.31	0	0	27616174.36	0	0	0	87563035.11	0	237062314.7	0	0	0	5150071.076	14655880.06	0
A0A5C2G9L9	High	IGL c556_light_IGKV3-20_IGKJ3 (Fragment) OS=Homo sapiens OX=9606 PE=2 SV=1	23	2	40	1	108	11.8	8.51	0	14346811.31	141466979.3	18277107.11	0	0	0	0	0	0	0	0	0	21770245.6	0	0	406685803.5	9096247.832	0	0	46719924.94	0	0	51550817.7	0	2564248.853	15956755.69	0	0	0	619184668.3	269298688.3	20361336.53	477042387.8	0	0	39120122.85	0	0	28773765.96
Q96B13	High	Serine/threonine-protein phosphatase 2A 56 kDa regulatory subunit OS=Homo sapiens OX=9606 GN=PPP2R5C PE=1 SV=1	9	3	6	2	384	44.8	6.48	0	0	0	85507822.84	0	0	8271311.974	30811524	0	0	0	0	0	0	6845902.352	0	0	25462431.32	3986111.795	0	0	0	0	0	68737816.46	0	63333725.52	3456329.332	0	0	17295798.14	0	0	0	0	23339840.39	14381193.22	53217666.47	37854713.74	0
Q9UPN7	High	Serine/threonine-protein phosphatase 6 regulatory subunit 1 OS=Homo sapiens OX=9606 GN=PPP6R1 PE=1 SV=5	2	2	9	2	881	96.7	4.55	2321103.978	0	49639048.81	0	2210226915	84960920.15	21418445.59	29448063.93	0	0	0	0	2214684.201	0	33170196.48	0	567127843	0	3446242.025	0	2595011.782	0	15301299.4	0	174642442.4	8921003.132	0	137712101.6	0	0	47851766.81	287783570.9	0	0	0	4246609.146	4940585.193	5317055.97	12738314.09	0
A0A1L2BU46	High	Anti-staphylococcal enterotoxin A variable region lambda chain (Fragment) OS=Homo sapiens OX=9606 PE=2 SV=1	25	2	26	1	110	11.5	5.94	0	0	200540164.9	0	3583566.313	20141435.6	0	0	0	103348249.5	0	0	0	0	4758858.93	0	48462586.47	3514948.749	0	125078606.6	7446997.884	0	0	0	0	0	67988040.72	0	0	0	14657206.89	0	0	295054568	0	5079990.982	197993250.2	0	0	475279526.2
A0A5C2GAA8	High	IGH + IGL c71_heavy_IGHV1-46_IGHD6-25_IGHJ5 (Fragment) OS=Homo sapiens OX=9606 PE=2 SV=1	15	2	13	1	123	13.7	8	0	0	0	43884270.63	0	0	0	0	0	0	0	19356442.28	0	0	21772710.38	0	16994937.01	0	0	0	10024749.1	187240216.7	0	29855060.5	0	61901613.32	18125245.57	0	0	13108806.82	72308512.51	0	20569506.2	0	0	32835806.24	34647331.51	19924027.18	23731768.39	0
Q96QE2	High	Proton myo-inositol cotransporter OS=Homo sapiens OX=9606 GN=SLC2A13 PE=1 SV=3	4	2	3	2	648	70.3	5.96	0	4877402.682	12103925.81	4841674.513	23520939.06	0	12734509.02	2705540.231	0	0	38743784.98	0	25866051.78	16175479.91	47227022.6	34409514.19	32222293.96	0	24668527.82	0	14875781.6	3786841.875	9918353.96	14719468.14	0	0	0	0	0	20150530.39	0	9999478.154	0	0	6945861.451	5130189.462	23407591.54	0	5177953.284	0
P49441	High	Inositol polyphosphate 1-phosphatase OS=Homo sapiens OX=9606 GN=INPP1 PE=1 SV=1	6	2	8	2	399	44	5.26	0	2447288.245	0	14416951.94	0	5588184.739	0	25160808.26	0	0	0	0	11192516.62	3795939.379	21584270.6	3825664.883	0	0	0	0	0	0	14909408.17	0	10259725.65	3323096.964	0	9550650.471	0	0	23683359.6	0	0	13063911.06	2788046.784	3908244.769	0	12015779.65	10420105.9	0
A0A5C2FXH8	High	IGL c900_light_IGKV3-20_IGKJ2 (Fragment) OS=Homo sapiens OX=9606 PE=2 SV=1	28	2	22	1	108	11.8	8.29	0	0	0	0	9776009.724	0	0	0	0	0	0	0	0	41347949.47	0	0	0	0	0	0	0	16205839.57	0	22618065.92	0	0	21731896.97	0	0	0	0	194592091.2	8138425.642	207581988.6	10017843.43	0	64034795.59	0	0	123936250.3
K7N7A0	High	Protein ABHD14A OS=Homo sapiens OX=9606 GN=ABHD14A PE=1 SV=1	7	1	5	1	229	25.4	7.23	0	3715369.525	14357101.86	0	46220896.89	5338104.786	5479338.228	0	0	0	27480683.03	17357004.66	8122972.03	6589222.282	0	32486925.83	0	0	0	0	8919805.727	0	1749752.955	0	0	0	0	0	0	0	0	0	4545878.027	0	9745659.705	6115358.515	0	9643739.222	7143085.456	0
Q8NCM9	High	KIAA1996 protein (Fragment) OS=Homo sapiens OX=9606 GN=KIAA1996 PE=2 SV=1	5	2	2	2	437	48.5	4.89	0	30907751.88	0	98078852.01	457788147.8	6254122.882	0	24218154.77	43548805.93	0	11398536.81	0	28371485.29	6821993.865	7140084.071	5465446.547	0	8995412.073	41335719.49	0	2775259.66	0	0	0	24768189.43	0	0	0	0	0	310265212.2	0	0	0	0	0	0	16269323.79	11181405.42	0
C9JAW5	High	HIG1 domain-containing protein OS=Homo sapiens OX=9606 PE=4 SV=1	34	2	8	2	83	8.8	9.7	7718564.542	47003732.89	7069824.36	94323032.24	22129041.28	16937533.6	4414238.035	46846931.02	16526864.84	0	15795593.47	14280153.44	30864902.25	0	48138861.06	11187525.33	0	10908375.03	39582156.26	0	15211108.96	0	3296724.547	0	0	6050193.246	0	0	0	9684296.752	0	0	0	0	0	5892319.627	0	43979087.55	40320698.86	0
A0A5C2G2A8	High	IGL c3418_light_IGLV1-51_IGLJ2 (Fragment) OS=Homo sapiens OX=9606 PE=2 SV=1	41	3	22	2	110	11.4	6.51	0	0	0	0	0	11485172.59	5441581.812	0	0	11714578.04	9216782.568	0	21806635.45	0	16513837.67	15655549.88	10543851.28	12523791.08	9244883.639	0	12946789.85	0	0	0	0	5025846.549	0	13117237.61	0	0	0	0	457630933.8	0	169228067.2	15415370.83	16897866.41	0	0	0
A0A5C2FWX3	High	IGL c1531_light_IGKV4-1_IGKJ4 (Fragment) OS=Homo sapiens OX=9606 PE=2 SV=1	17	2	34	1	113	12.3	5.31	0	7489813.907	0	0	0	13645866.15	0	0	8890706.681	0	0	38189537.54	2799938.832	94531268.67	0	0	0	4014207.752	5521832.956	6349973.391	0	0	0	0	18723883.87	73150361.85	17018263.78	0	83401067.27	11075110.21	112271504.9	54784692.94	223687442	44470168.18	38208556.11	2111132.707	36559353.82	0	0	0
A0A5C2GGM8	High	IGL c589_light_IGKV3-20_IGKJ4 (Fragment) OS=Homo sapiens OX=9606 PE=2 SV=1	29	2	4	2	107	11.4	7.96	0	0	0	18597518.91	258518188.8	0	0	0	0	18544975.67	0	0	0	0	0	0	0	0	0	56656668.28	0	83001763.15	8208891.235	51535024.48	0	54706792.49	19296039.44	88864702.4	108643661.3	0	0	47483011.66	6066141.529	69048326.02	0	0	7889032.327	0	0	0
P80217	High	Interferon-induced 35 kDa protein OS=Homo sapiens OX=9606 GN=IFI35 PE=1 SV=5	9	2	3	2	286	31.5	6.09	30382102.59	15314454.63	0	14984469.95	0	50339395.77	0	13245980.43	0	0	0	3010685.429	0	0	0	0	0	0	47623877	0	34669461.17	0	15974588.53	0	50602327.27	0	0	31539739	0	5331477.614	2115898599	0	0	0	0	0	16369144264	0	16950998.71	52553976.49
O60502	High	Protein O-GlcNAcase OS=Homo sapiens OX=9606 GN=OGA PE=1 SV=2	3	2	4	2	916	102.8	4.91	0	0	0	20780993.58	3349929.475	0	0	14390532.36	0	0	0	0	0	3411840.942	13398247.31	5920307.004	0	7847054.868	0	15331784.19	0	831946.5782	11044134.05	0	14556437.18	586711.771	0	10882311.81	0	0	8397193.662	147768904.5	0	0	1250641.559	3866991.505	14080230.45	14361306.11	8701541.124	0
Q15386	High	Ubiquitin-protein ligase E3C OS=Homo sapiens OX=9606 GN=UBE3C PE=1 SV=3	2	2	3	2	1083	123.8	6.71	0	18567629.56	0	11519489.61	0	0	8703524.067	14950843.66	0	160018005.5	0	0	17805810.48	0	28078514.64	3998645.07	176595219.3	11343870.58	33536564.52	93102254.8	0	4331203.878	0	0	53953616.62	2558496.548	0	0	0	20112577.91	203794625.7	877122997.2	0	0	0	7701475.357	10450555.59	0	2356691.536	0
A0A5C2FZB6	High	IGL c1506_light_IGKV1-5_IGKJ1 (Fragment) OS=Homo sapiens OX=9606 PE=2 SV=1	18	2	61	1	108	12	5.29	0	0	0	0	0	186464528.6	5769028.235	0	0	0	0	0	0	201412658.2	9657964.106	0	211426352.6	3069532.161	0	0	0	28175233.27	0	129664598.9	165638172.3	123761507.1	39577312.08	88419411.92	556445652.1	46876429.99	82764809.34	0	172031122.8	1714743178	40124694.98	0	508614961.2	0	0	0
Q86UY5	High	Protein FAM83A OS=Homo sapiens OX=9606 GN=FAM83A PE=1 SV=1	5	2	2	2	434	47.4	8.82	0	15629741.09	0	1483838.673	0	0	0	17122250.92	6031264.999	7417144.824	0	0	0	0	7941252.832	0	24398212.74	0	0	0	11158452.11	0	20225736.52	0	1834487.414	251618605.6	0	0	4829627.09	15284892.93	0	0	0	0	4466984.758	0	506253017.1	17375455.86	19508637.29	0
Q9H3P7	High	Golgi resident protein GCP60 OS=Homo sapiens OX=9606 GN=ACBD3 PE=1 SV=4	4	2	3	2	528	60.6	5.06	8735195.377	28393466.45	0	18261052.72	663624051.6	4601661.635	0	30410602.6	0	0	0	3464757.624	0	3269951.992	46714691.91	0	104939945.2	69551243.98	26202570.84	0	0	0	7159070.522	0	26724005.05	0	0	11096563.92	0	14913252.24	0	0	0	31671284.7	0	22091208.09	0	40767576.11	31356278.27	0
E7EW39	High	Proton-coupled amino acid transporter 1 OS=Homo sapiens OX=9606 GN=SLC36A1 PE=1 SV=1	9	2	5	2	388	43.7	7.61	2989549.254	28924902.05	0	48897930.54	0	0	0	9014279.351	0	0	0	0	0	0	21091502.36	22514166.18	0	65518416.36	20928094.48	0	0	259450.0954	3422270.191	0	58350492.43	1996829.903	4479004.891	90195140.93	0	6873056.139	0	4375070.322	0	0	0	15204781.29	20105989.65	16333029.24	21911032.59	0
Q71US4	High	eIF-2B-delta-like protein OS=Homo sapiens OX=9606 PE=2 SV=1	4	2	4	2	520	57.5	9.32	6295246.592	11171241.54	0	70069695.64	7350540.965	0	0	24330320.76	0	0	9671163.343	0	14232165.26	0	15724743.85	8972378.766	0	28221162.43	25072927.23	0	0	0	0	0	12496140.01	0	0	15017192.42	0	0	60231470725	33865230.44	0	0	0	9775310.337	0	11773039.23	31026801.03	0
A0A5C2G6J3	High	IGL c24_light_IGLV1-44_IGLJ1 (Fragment) OS=Homo sapiens OX=9606 PE=2 SV=1	15	1	11	1	110	11.4	4.78	0	0	36307003.57	0	31823163.93	0	0	5968734.926	0	0	27224227.02	0	0	2659734.321	0	0	0	0	0	24119051.7	0	0	0	94984192.41	0	9606206.602	14890206.54	0	58987099.16	8247598.355	42072369.21	107690323.7	25874697.07	25322793.44	0	15270136.09	31134237.69	0	0	0
Q86SQ4	High	Adhesion G-protein coupled receptor G6 OS=Homo sapiens OX=9606 GN=ADGRG6 PE=1 SV=3	3	2	2	2	1221	136.6	7.87	0	0	8130167.818	12323001.43	0	0	0	5818993.544	0	8330137.637	0	0	0	9541689.262	0	0	0	0	0	19317217.62	0	0	18790468.98	0	0	0	4146428.934	0	6854056.033	0	16667001.18	0	16277230.21	0	18840748.7	0	0	8223857.781	7928266.851	0
Q14012	High	Calcium/calmodulin-dependent protein kinase type 1 OS=Homo sapiens OX=9606 GN=CAMK1 PE=1 SV=1	6	2	3	2	370	41.3	5.29	0	5205635.37	0	81349068.81	11549734.97	0	0	2515062.16	0	0	14187843.98	0	0	0	0	13321146.64	0	37797616.67	0	0	0	0	0	0	20098851.5	0	0	0	50315444.79	0	0	13677945.31	0	0	0	35463547.86	19762104.82	8697559.881	17338414.56	0
B3KQT0	High	cDNA PSEC0144 fis, clone PLACE1006610, highly similar to Gamma-secretase subunit APH-1A OS=Homo sapiens OX=9606 PE=2 SV=1	6	2	3	2	247	26.8	7.83	0	0	16437469.54	19532216.85	0	0	0	0	0	31320944.73	0	10251115.72	12683816.09	0	0	23088027.69	0	0	21259829.36	0	0	0	18831534.83	10582331.4	90900338.13	17693587.16	0	211528042.2	20131025.9	6300393.207	0	27133862.03	0	0	0	14273939.34	0	5230976.856	12590598.09	0
Q53H96	High	Pyrroline-5-carboxylate reductase 3 OS=Homo sapiens OX=9606 GN=PYCR3 PE=1 SV=3	9	2	5	2	274	28.6	7.72	12395764.51	29503145.5	0	69049875.24	16670555.23	10837759.01	0	8678323.761	4502374.803	0	36393427.06	0	38203212.4	0	27856323.52	0	0	28487348.25	25008235.85	14924576.77	18249612.13	0	0	0	0	3857265.783	35614894.11	0	0	9139664.76	413947587.5	0	0	0	0	18910060.3	7137352.47	16501370.3	18308720.66	151978257.7
A0A5C2G5G5	High	IGL c3095_light_IGLV1-51_IGLJ3 (Fragment) OS=Homo sapiens OX=9606 PE=2 SV=1	28	3	23	2	110	11.4	7.97	0	0	0	4476235.464	16840842.65	0	0	0	0	0	0	0	0	0	7037179.012	0	0	0	16165127.58	0	0	4486931.825	0	0	6724628.09	0	0	0	0	0	0	16207343.58	0	90436557.66	15409906.24	5221270.395	0	0	0	27287147.45
A0A5C2G935	High	IGL c2903_light_IGLV2-14_IGLJ2 (Fragment) OS=Homo sapiens OX=9606 PE=2 SV=1	25	2	2	2	110	11.4	7.12	33799615.41	0	0	106493728.7	0	0	0	0	0	0	4485552.542	0	0	0	0	0	473423607.6	0	0	0	5714647.197	0	0	52851883.29	0	43309768.84	216947279.6	0	48485359.71	0	132736782	192557933.7	63278623.1	0	33225554.96	0	21608373.09	4892422.057	0	0
A0A5C2GI59	High	IGH + IGL c435_heavy_IGHV1-2_IGHD5-12_IGHJ4 (Fragment) OS=Homo sapiens OX=9606 PE=2 SV=1	16	2	8	1	121	13.2	8.46	13966499.51	0	0	0	0	6585174.644	0	3200473.42	0	0	0	0	0	0	0	6891197.766	0	0	2159023.309	7388230.765	26607407.57	17954880.88	0	12697886.6	5457506.293	77331353.38	7485594.967	94481006.66	5923101.716	16755810.09	0	0	35267080.79	455454830.7	0	0	5007939.178	0	0	11409817.29
A0A024QZN8	High	Hect domain and RLD 4, isoform CRA_b OS=Homo sapiens OX=9606 GN=HERC4 PE=4 SV=1	1	1	2	1	1049	117.6	6.25	0	14499213.01	9622860.892	8390472.543	0	2832616.019	2121256.355	18705779.32	0	0	3415072.615	0	3103802.892	0	0	7082671.719	0	4689331.585	17007316.92	0	0	0	4895102.132	0	56447697.29	115022116.8	0	56660535.6	0	0	0	0	0	0	0	4056057.657	0	16517647.89	17273585.42	0
A0A5C2GW97	High	IG c1112_light_IGKV1-5_IGKJ1 (Fragment) OS=Homo sapiens OX=9606 PE=2 SV=1	18	2	54	1	107	11.8	8.51	23845528.37	3395445.367	0	5031885.725	0	0	0	0	0	0	0	0	0	0	0	0	0	0	44644643.86	0	4809928.88	17889087.68	10847831.04	31377528.37	0	61151354.91	0	20220929.08	126816523.8	30351097.97	0	0	5507473.381	0	0	0	440677648.2	0	0	0
Q8IZ81	High	ELMO domain-containing protein 2 OS=Homo sapiens OX=9606 GN=ELMOD2 PE=1 SV=1	6	2	6	2	293	34.9	8.05	0	11253483.18	14119133.9	30874982.23	9257268.793	8855124.585	0	10145003.87	17619017.21	0	5816742.441	0	4868798.922	0	13424303.31	4193540.266	0	0	18696067.43	0	1846409.889	0	5053720.813	0	18020211.13	0	9089608.186	0	0	1647324.846	7724264.623	0	0	0	0	5389753.97	0	6404988.024	5960174.873	0
A0A0D9SFH9	High	Battenin OS=Homo sapiens OX=9606 GN=CLN3 PE=1 SV=1	4	1	11	1	341	36.3	6.04	0	21875243.85	0	11961818.98	0	0	0	6353117.413	0	11367756.94	75711894.22	0	54787893.89	14699678.75	21030366.59	28296109.85	0	0	15079393.38	0	10576205.95	0	0	0	9308621.195	0	0	13623918.24	0	0	8312997.935	0	0	0	0	10191196.16	37152292.11	4442514.93	3609650.756	0
E9PPB6	High	ATP-binding cassette sub-family D member 4 OS=Homo sapiens OX=9606 GN=ABCD4 PE=1 SV=1	33	1	4	1	39	4	9.32	6111899.72	11744590.88	5814141.039	0	0	0	0	0	10990373.87	57479020.19	0	1073405.65	0	0	69243163.03	4746599.16	21896490.26	0	11592734.18	98836301.2	0	0	0	0	0	7407610.211	0	0	0	0	0	12489884.89	4062673.862	280832482.2	0	18511611.83	212280821.6	9503390.634	14163059.64	343551870.9
H7BZ97	High	Integrin alpha-6 (Fragment) OS=Homo sapiens OX=9606 GN=ITGA6 PE=1 SV=1	7	2	2	2	258	29.7	9.04	0	21765541.97	6806287.707	0	35285684.4	4028649.94	18771130.62	33833903.1	0	0	0	4475371.118	45772265.7	6234678.031	29245032.93	0	0	0	16665560.46	0	0	0	13181334	0	3905731.175	0	0	19672877.14	0	0	38243364.32	8744802.421	0	0	2539479.291	14839892.16	6338897.835	31938164.46	30239139.95	0
A0A5C2GDV9	High	IG c1211_heavy_IGHV3-20_IGHD6-13_IGHJ4 (Fragment) OS=Homo sapiens OX=9606 PE=2 SV=1	9	1	4	1	126	14	5.55	5829091.353	0	0	25620071.87	0	0	0	24862705.19	0	209564976.6	12944280.76	11384143.11	14732015.18	12765174.55	0	6147019.993	255482101.3	0	0	36429250.16	0	0	0	0	0	18697737.43	223454394.9	0	0	0	102416394.4	399982171.9	0	467520033.8	5889768.691	0	0	4226889.883	0	27742615.74
Q9H1A3	High	Methyltransferase-like protein 9 OS=Homo sapiens OX=9606 GN=METTL9 PE=1 SV=1	8	2	3	2	318	36.5	7.36	0	6995289.116	0	10866791.9	0	52022590.91	0	18889304.48	0	0	0	10604156.31	0	0	0	0	0	0	17187203.28	0	0	8021124.832	15401525.61	0	40173911.27	2511932.663	0	4493210.326	0	0	0	0	0	0	6207567.675	3125648.532	17699979.57	9416230.537	18652536.59	45970128.61
A0A5C2G6D4	High	IGL c4210_light_IGLV1-44_IGLJ2 (Fragment) OS=Homo sapiens OX=9606 PE=2 SV=1	23	2	5	2	110	11.4	7.28	15701747.41	10383387.45	58136095.12	18952373.11	28880121.89	0	19662414.74	0	0	0	0	0	0	0	0	0	46626247.3	17043656.14	0	11150670.03	0	0	0	0	0	10783814.9	7334314.028	4881894.556	0	3230168.081	110089970.8	0	17684621.91	60598863.42	9979320.747	0	53417590.18	0	0	86639504.76
Q9NWJ5	High	cDNA FLJ20807 fis, clone ADSE01784 OS=Homo sapiens OX=9606 PE=2 SV=1	10	2	2	2	235	26.9	4.98	0	0	0	0	469672765.1	0	0	22761464.71	0	0	0	3209010.015	0	0	4026643.184	3528276.613	0	0	1918066.04	13303664.48	1362780.725	20381981.95	11708662.03	42913657.83	0	0	0	14229418.56	0	0	0	22453745.13	0	0	6993212.14	3513093.524	0	7688674.777	16100531.05	0
A0A1B0GTL5	High	Rab11 family-interacting protein 5 OS=Homo sapiens OX=9606 GN=RAB11FIP5 PE=1 SV=1	3	2	7	2	1324	138.3	5.21	0	63538483.34	31570899.19	16185137.2	5093059.379	0	0	7944890.062	0	0	19701434.88	0	0	4220292.66	15889802.06	23719610.44	109607326.3	11761289.11	0	0	0	0	0	0	4568903.544	0	0	0	0	8682489.096	30376609.22	0	0	23587173.73	0	13930127.2	7734677.677	17549975.07	8941658.54	0
Q9Y3E0	High	Vesicle transport protein GOT1B OS=Homo sapiens OX=9606 GN=GOLT1B PE=1 SV=1	10	1	5	1	138	15.4	10.36	0	41784596.98	6956273.808	3532166.003	30439351.56	22327042.54	34253703.7	12488499.6	0	0	0	0	15403676.34	0	5612494.745	6083712.356	0	13257127.18	9711234.421	10025262.63	12586022.36	0	0	0	45071469.33	3610239.513	0	75630728.32	0	0	0	0	0	0	0	0	0	6973114.994	32718834.49	0
A0A5C2GU74	High	IG c303_light_IGKV2-30_IGKJ4 (Fragment) OS=Homo sapiens OX=9606 PE=2 SV=1	12	1	13	1	112	12.3	5.35	11202038.73	0	0	0	11719092.03	0	0	0	36817318.73	0	0	0	48107761.32	105142708.5	0	0	0	0	24395369.51	51558814.47	81014598.58	0	32790166.84	16899243.42	0	65027212.02	42025455.27	0	122779669.5	21774224.91	44669479.7	0	79910646.19	129521080.9	92429676	5480897.748	0	14293043.35	10586201.45	0
Q16720	High	Plasma membrane calcium-transporting ATPase 3 OS=Homo sapiens OX=9606 GN=ATP2B3 PE=1 SV=3	3	3	3	3	1220	134.1	5.62	9959846.021	12444121.55	0	29510804.62	0	0	0	0	4647066.587	0	10045275.44	2418093.183	0	0	20715204.23	14802585.41	0	4539678.167	0	0	0	0	20907832.07	0	28134984.74	0	0	62213804.59	0	0	40242199.88	0	0	0	2964773.465	6669751.01	14013700.96	0	4813456.143	14319722.01
A8K3C5	High	cDNA FLJ77715, highly similar to Homo sapiens cisplatin resistance-associated overexpressed protein(LUC7A), mRNA OS=Homo sapiens OX=9606 PE=2 SV=1	6	2	5	2	432	51.4	9.79	0	6453536.839	0	66208550.57	0	4433975.743	0	15790518.65	0	5293803.357	0	2562978.415	0	0	15337463.85	0	7371207.853	5484358.588	0	0	0	5636342.159	24621871.31	0	73900934.05	0	0	45784316.76	0	6021725.893	368356342	0	0	0	2974849.369	4188959.138	0	0	5053589.064	16577855.49
Q96RQ7	High	GTPase-activating protein-like protein FLJ12168 (Fragment) OS=Homo sapiens OX=9606 PE=4 SV=1	12	2	2	2	146	15.8	4.45	4361849.043	14291975.75	57657804.5	33302195.84	0	0	0	0	0	0	13753057.45	0	10872351.55	0	9116477.74	13007657.27	18247672.38	55329813.23	47723700.69	8173000.77	4658291.361	0	0	0	0	0	0	0	0	3855375.562	0	0	17762434.17	0	0	45207548.79	22340012.58	68890754.64	27553598.85	53609755.47
A0A5C2GKD7	High	IG c150_heavy_IGHV4-39_IGHD3-10_IGHJ5 (Fragment) OS=Homo sapiens OX=9606 PE=2 SV=1	18	3	68	1	125	13.8	9.45	0	30700020.81	0	57940669.05	0	0	0	0	0	0	0	0	0	0	0	0	0	120069932.8	97090804.33	0	0	0	0	0	0	0	0	0	72275042.55	8805186.457	207808802	239847182.7	0	20750364.2	0	0	0	0	43790700.65	16748571.94
A0A5C2FY62	High	IGL c1829_light_IGLV10-54_IGLJ3 (Fragment) OS=Homo sapiens OX=9606 PE=2 SV=1	10	1	9	1	110	11.7	8.02	0	3867042.47	0	0	0	0	0	0	36077178.6	0	50110626.37	0	0	7974454.119	0	0	0	2548142.951	1942982.962	0	30630496.1	101738019	0	29564069.62	0	89135945.18	2135323.193	1249655.125	12147256.41	0	0	0	66101387.11	3128571.994	31258583.66	6514672.209	0	2982306.008	5801866.188	4065021.257
Q5H8C1	High	FRAS1-related extracellular matrix protein 1 OS=Homo sapiens OX=9606 GN=FREM1 PE=1 SV=3	1	2	2	2	2179	244	5.9	0	0	0	20244455.28	26735332.59	0	25384489.82	0	0	18398613.45	29936673.76	7014192.003	0	3079350.171	0	15864177.2	20699173.66	0	0	9099985.079	26383620.25	0	3063909.08	0	2794805.211	0	20517337.2	0	0	0	860229801.2	0	0	9712684.088	0	0	0	8900874.027	10608339.04	8633059.329
A0A5C2GLF5	High	IG c166_heavy_IGHV3-74_IGHD1-7_IGHJ2 (Fragment) OS=Homo sapiens OX=9606 PE=2 SV=1	15	2	18	2	123	13.7	9.83	0	69491448.74	63950497.56	2210671.072	9310447.623	0	20580892.29	2293739.777	0	0	0	0	0	8039050.997	67896173.55	25925664.32	0	10967444.73	46510180.88	4644771.166	7216262.86	0	20287264.99	0	82913630.87	10897684.54	48706760.85	0	0	6177929.325	0	0	0	0	66045099.59	0	12813477.92	0	0	0
A8K9Q7	High	cDNA FLJ75474, highly similar to Homo sapiens homer homolog 2 (Drosophila) (HOMER2), transcript variant 1, mRNA OS=Homo sapiens OX=9606 PE=2 SV=1	7	2	6	2	343	39.4	6.83	0	0	159336587.8	5525414.753	0	9263392.771	0	0	17758873.97	68155742.43	0	0	6295474.771	0	0	0	631145991.4	0	0	603171460.5	0	0	0	0	0	0	0	0	0	0	7159805.226	85951526.29	1440441.729	1974753093	0	12362440.52	0	12289369.27	9523532.958	1525436025
B3KMQ6	High	cDNA FLJ12172 fis, clone MAMMA1000684, highly similar to Opioid growth factor receptor OS=Homo sapiens OX=9606 PE=2 SV=1	2	1	6	1	677	73.3	4.84	0	0	36911305.03	36019507.04	0	8261911.719	0	123273298.3	0	125998733.1	0	0	8907259.602	0	19389532.48	9713370.873	40530975.27	0	23369510.76	149689510.6	0	4490605.603	21599989.48	0	90712864.92	0	119787383.9	37670984.61	0	0	187525828.1	630426291.1	11820490.81	0	0	0	750122646.2	5278403.18	146187746.5	915804268
A0A5C2GJV1	High	IG c338_heavy_IGHV3-30_IGHD1-14_IGHJ4 (Fragment) OS=Homo sapiens OX=9606 PE=2 SV=1	12	2	10	2	130	14.3	8.51	7169597.893	29276690.9	0	0	0	0	23543189.52	0	19823421.88	0	0	0	3065069.109	9546525.061	27673532.57	0	273344628.6	0	5433835.396	12428045.1	0	0	0	16949588.33	0	50197903.39	72918550.1	0	19476314.98	91629949.18	0	12966263.78	4586266.932	10510953.42	13524475.68	3909423.183	0	0	0	0
Q9H1E1	High	Ribonuclease 7 OS=Homo sapiens OX=9606 GN=RNASE7 PE=1 SV=2	15	2	4	2	156	17.4	9.69	0	0	0	5960958.295	83421493.04	49528796.1	42182081.09	0	32024412.77	52702131.71	37991654.21	0	12118635.37	0	0	0	13351933.28	30077375.86	27994849.79	12919875.37	5912618.311	0	0	19139752.4	36843885.47	0	13031251.18	6165748.54	5433292.385	0	0	0	0	44640858.01	0	46559358.52	10034438.74	30188125.27	0	50260584.71
H0YBD2	High	Cytochrome c oxidase subunit 7A-related protein, mitochondrial (Fragment) OS=Homo sapiens OX=9606 GN=COX7A2L PE=1 SV=1	14	1	7	1	95	10.4	5.26	23288541.12	70257019.23	0	54887315.86	31484784.22	15498479.72	0	9889669.518	0	12818286.03	21370971.45	21239013.34	0	0	23321848.81	22697392.25	0	0	15693863.43	0	12864595.66	0	0	0	7689498.386	0	0	16874842.51	0	20158909.81	19316662.31	0	0	0	0	0	18458818.73	15353138.6	17126747.85	0
A0A5C2G0B7	High	IGL c1846_light_IGLV1-40_IGLJ2 (Fragment) OS=Homo sapiens OX=9606 PE=2 SV=1	15	1	9	1	106	10.9	5.74	5705166.771	20352901.54	81860273.54	11010544.67	66452119.27	3308053.978	0	7988349.479	0	0	19194746.61	0	0	33094335.87	0	9975554.32	0	0	3007724.65	0	4251686.28	94888592.38	0	42361204.28	8559651.081	0	60408608.73	0	66888335.22	11787264.82	268081256.6	143334486.1	48742091.97	0	0	0	197938560.5	14405185.57	16072007.64	0
O14730	High	Serine/threonine-protein kinase RIO3 OS=Homo sapiens OX=9606 GN=RIOK3 PE=1 SV=2	4	1	2	1	519	59.1	5.76	0	8002459.614	19851636.01	8501738.081	0	0	0	0	0	0	0	0	0	0	15680874.32	0	26618383.3	0	0	0	0	0	5434159.783	0	3547131.82	0	0	0	0	0	0	29855445.93	0	19375432.38	0	0	45653207.53	6624168.392	7237776.772	30818722.48
A0A5C2GC74	High	IGL c311_light_IGKV1-5_IGKJ2 (Fragment) OS=Homo sapiens OX=9606 PE=2 SV=1	19	2	4	2	106	11.6	8.47	0	0	99540503.48	0	0	0	0	0	0	0	0	0	0	5975520.423	0	2614807.73	18091376.84	0	5420951.275	0	0	7742425.971	0	14113358.66	8476579.271	43011073.57	16985052.41	28181060.22	56282934.76	8375082.667	0	39202795.03	20470633.2	0	28557463.22	0	0	0	36326580.57	24330440.77
A0A5C2FVA6	High	IGL c978_light_IGLV2-18_IGLJ2 (Fragment) OS=Homo sapiens OX=9606 PE=2 SV=1	15	1	11	1	110	11.2	4.82	12381802.26	0	0	9618058.9	0	2254462.643	0	0	7795575.033	0	20931596.28	17529985.54	0	440808728.8	0	11825617.24	0	0	2742997.359	20904247.92	0	25409763.64	14316532.99	0	27157536.63	0	334968612	369374161.3	468694235	9075937.439	0	13811521.14	25308774.47	0	8453179.584	0	0	7660528.172	6494208.016	0
A0A0C4DFS2	High	Chondrolectin OS=Homo sapiens OX=9606 GN=CHODL PE=1 SV=1	7	2	3	2	236	27.2	4.89	0	148598223.5	39054838.56	1909378.588	1592732062	53828248.86	174394901.3	0	0	49856161.59	0	0	0	34143816.11	0	0	130187011.1	2710470.788	0	67097032.75	0	12655155.69	5666961.32	0	28529059.83	0	0	4908814.375	35977126.38	5611654.798	43194180.81	144143291.3	37925164.85	72804359.04	72663949.66	12698478.97	0	0	15341064.57	9556319.648
P62273	High	40S ribosomal protein S29 OS=Homo sapiens OX=9606 GN=RPS29 PE=1 SV=2	21	1	6	1	56	6.7	10.13	0	27578222.64	3752854.087	44915912.66	0	0	82525473.87	0	0	0	0	1702536.233	6526511.099	1188148.453	32929276.68	1570149.007	0	4683915.307	3428388.955	10613412.86	0	9437503.032	20048852.47	94368576.88	0	0	0	0	120658575.7	1900910.658	0	0	0	0	0	4960491.874	6202566.726	26844386.59	26511413.76	0
Q96PJ7	High	Ras-related GTP-binding protein RAB39 OS=Homo sapiens OX=9606 GN=RAB34 PE=1 SV=1	12	2	2	2	211	23.7	8.7	0	11732948.44	37707729.41	7928258.365	894673503.4	0	0	0	0	0	0	3200996.86	0	0	18644530.84	21958710.95	31061040.34	0	14017109.42	31626157.35	0	0	0	2644950.268	5038488.547	0	0	9250124.736	0	0	0	159709752.9	0	0	4174038.27	4197962.189	0	5979712.446	0	0
A0A5H1ZRP4	High	Negative elongation factor B OS=Homo sapiens OX=9606 GN=NELFB PE=1 SV=1	3	2	6	2	628	70	6.04	0	10228213.24	0	0	267527350.1	8691149.465	34429230.47	4371439.699	14236938.65	284673566.7	11560794.8	2746426.477	0	0	0	10950112.65	0	11351908.39	11318977.25	0	7796728.615	0	2066433.006	3972849.027	21471777.92	0	0	8280304.547	0	8295570.729	0	506329430.9	0	75810948.15	0	12261809.29	0	16144924.26	15711850.76	0
P19397	High	Leukocyte surface antigen CD53 OS=Homo sapiens OX=9606 GN=CD53 PE=1 SV=1	4	1	17	1	219	24.3	7.52	4110739.784	0	269707933.5	0	174952007.7	161676510.9	70659681.91	157728650.5	7895650.917	80319654.7	0	0	0	8363072.87	5538926.378	0	0	0	178450474.2	0	0	1976307.588	84282019.34	0	1711143820	0	0	3247991924	35209791.04	3204655.74	0	0	0	0	15296388.76	5112348.097	0	0	0	5132650.15
A0A5C2G5Z8	High	IGH c379_heavy__IGHV4-39_IGHD7-27_IGHJ4 (Fragment) OS=Homo sapiens OX=9606 PE=2 SV=1	13	2	14	1	119	13	8.43	0	0	0	0	0	0	0	0	0	0	11474360.79	1867509.458	0	11280510.47	5378541.731	11984860.41	27689405.29	0	12823472.57	0	15498629.93	7735475.336	8413673.739	0	7758648.154	70531465.54	0	60370818.66	3089275.82	41277420.59	0	0	0	0	9744376.441	4166608.104	0	0	0	10161114.37
A0A5C2GN11	High	IG c1135_light_IGKV3-15_IGKJ2 (Fragment) OS=Homo sapiens OX=9606 PE=2 SV=1	29	2	15	2	107	11.6	8.48	10252797.31	0	32482426.01	0	0	20658104.54	123371117.5	10661674.39	0	11379021.89	7866201.223	14649184.21	0	29651421.74	0	0	0	0	0	136091763.4	13713792.14	10973465.82	0	0	11316159.45	49373554.44	21232082.4	14439489.65	64294318.43	47100178.46	44787029.38	0	110234924.4	0	45212953.53	0	0	0	0	0
A0A087X0R6	High	Sorting nexin-12 OS=Homo sapiens OX=9606 GN=SNX12 PE=1 SV=1	10	2	3	2	172	19.8	7.78	31165299.69	57853524.22	19730857.36	128685400.1	36040275.01	27391632.84	62530107.57	63849823.41	7787137.94	20518373.53	18524056.01	7912501.96	41033967.86	21213899.96	29719187.18	9773553.45	23908351.52	21323083.79	0	6607105.649	19460377.53	12959779.39	16344209.05	6230614.037	21306510.67	6656062.58	12572367.3	9598444.285	24140225.13	6336641.681	0	0	11631655.58	0	10977505.81	36808388.58	60952527.61	63125127.71	68439401.33	0
O43314	High	Inositol hexakisphosphate and diphosphoinositol-pentakisphosphate kinase 2 OS=Homo sapiens OX=9606 GN=PPIP5K2 PE=1 SV=3	2	2	3	2	1243	140.3	8.22	0	4043811.543	0	8364476.553	47559399.37	2737839.012	17263580.94	0	0	0	6577103.816	0	0	5554629.863	0	13268654.04	0	5771285.452	0	0	0	0	0	0	11655433.31	0	0	6474334.371	0	3291891.81	0	8683389.619	0	0	0	9424590.568	19870079.04	0	0	11830625.78
A4UCS3	High	NADH:ubiquinone oxidoreductase SDAP subunit (Fragment) OS=Homo sapiens OX=9606 PE=2 SV=1	7	1	8	1	124	13.7	7.14	15538919.61	107158629.5	210385774.1	80044360.36	43247160.28	70230704.14	0	34330039.28	0	0	11204573.24	0	9821093.518	0	4553833.704	4872112.794	0	0	20956618.27	0	6527371.499	0	25483441.04	0	39862033.48	0	0	78683337.1	2655909.377	0	14330823.89	0	0	0	2741074.545	5330354.297	0	24772226.63	26898740.85	0
A0A5C2GKV5	High	IG c804_light_IGKV1-9_IGKJ5 (Fragment) OS=Homo sapiens OX=9606 PE=2 SV=1	27	2	4	2	107	11.8	8.5	21934976.22	0	0	0	1358010732	0	0	0	35164078.95	0	0	5104771.672	0	74410151.03	0	0	338598837	0	15980392.41	21660103.13	0	0	102329339.9	88650324.05	4332225.484	47168157.47	0	0	30105459.57	28425201.26	17245948.98	32537328.78	31647207.13	184409521.3	20159897.38	9942813.849	15432654.78	0	0	375791704.6
A0A5C2GRB2	High	IG c1433_heavy_IGHV4-34_IGHD3-16_IGHJ4 (Fragment) OS=Homo sapiens OX=9606 PE=2 SV=1	14	2	23	1	115	12.4	9.2	1868210.773	0	16239767.82	0	0	0	4212120.32	0	0	0	0	0	2718481.745	4429021.389	1979193.149	4441171.705	0	4460002.018	3591980.53	0	5981719.979	0	8347754.898	5722269.25	0	16138761.19	37980636.69	8255124.645	9594833.991	49602725.29	0	0	5888222.98	0	6222574.056	5102610.103	0	0	0	70293936.04
O00534	High	von Willebrand factor A domain-containing protein 5A OS=Homo sapiens OX=9606 GN=VWA5A PE=1 SV=2	5	2	2	2	786	86.4	6.58	12977703.75	0	59398649.9	68644309.18	28213611.11	15562297.28	0	22364734.08	0	0	63963285.09	0	0	0	18016903.38	16918645.48	0	0	0	45844168.23	0	9707680.853	0	0	0	0	0	0	0	5302557.263	0	0	0	25789719.39	0	16334505.05	51217914.97	9828403.518	14514378.53	176189335.8
A0A5C2GBB3	High	IGH + IGL c496_light_IGLV1-51_IGLJ2 (Fragment) OS=Homo sapiens OX=9606 PE=2 SV=1	15	2	22	1	110	11.4	8.48	13616227.13	0	0	0	88496672.47	0	0	0	7950640.204	139646316.8	0	0	21963224.19	10807341.33	0	0	91265919.81	0	0	174025444.8	0	3425448.583	4209303.363	0	0	22632070.37	0	0	26308283.41	17198844.84	116684232.2	0	7174507.745	148998561.5	5173472.467	0	59078288.85	0	0	0
C9JRD2	High	DnaJ homolog subfamily B member 2 (Fragment) OS=Homo sapiens OX=9606 GN=DNAJB2 PE=1 SV=1	11	2	3	2	228	25.4	5.73	5290689.575	0	0	26760203.93	0	5399643.147	4570864.08	3613544.453	3292674.528	41689386.92	4063993.402	4824215.197	6573662.797	0	7017007.201	7643190.632	0	24616335.41	1792902.977	0	43161736.1	0	3872598.29	0	3030613.398	4085351.795	0	67648113.17	0	1954518.114	263894445.2	0	0	0	0	22970039.46	0	8004699.469	6929955.413	0
A0A5C2GAM9	High	IGH + IGL c155_light_IGLV1-51_IGLJ2 (Fragment) OS=Homo sapiens OX=9606 PE=2 SV=1	15	2	39	1	110	11.4	7.12	58208695.27	0	0	0	53516865.89	0	13073242.63	11277569.95	0	0	0	0	0	31340879	15755984.55	10788465.82	0	0	15702323.74	12526823.03	38257017.79	61437825.1	14610930.26	0	6101367.084	61799333.13	116956119.6	26674204.38	219348223.9	29973502.93	0	162014903.9	468382800.2	15799936.06	466111451.3	0	0	2827040.361	0	0
A0A5C2GN88	High	IG c323_heavy_IGHV4-39_IGHD3-9_IGHJ4 (Fragment) OS=Homo sapiens OX=9606 PE=2 SV=1	30	2	3	2	121	13.4	9.26	0	0	253669880.7	0	0	0	0	0	18159072.91	0	16631417.68	0	11645332.12	18919652.67	0	12852629.07	0	6236544.448	0	26581438.51	3225966.493	0	3439933.522	20605647.64	0	20630885.19	33704187.02	54747396.74	0	0	235529509	52885491.1	0	0	4211642.281	0	0	0	0	64679658.7
A0A024RDL9	High	Phosphoserine phosphatase, isoform CRA_b OS=Homo sapiens OX=9606 GN=PSPH PE=4 SV=1	6	1	1	1	252	28.1	7.37	0	0	0	0	0	0	0	0	0	0	12147353.76	0	0	0	0	0	0	0	0	0	0	0	0	0	3415645.452	0	16286602.11	0	0	0	0	0	0	0	10147551.12	0	11305827.39	13970621.49	10853350.61	15327752.19
A8K4D5	High	Kynureninase OS=Homo sapiens OX=9606 GN=KYNU PE=2 SV=1	6	2	2	2	465	52.3	7.03	11893665.52	0	0	11434623.97	6850164.596	0	0	11966553.11	0	7491464.15	0	4577300.932	7098087.136	0	7827164.815	36414034.45	0	0	7322138.251	0	19903858.77	0	8339777.755	0	0	0	0	0	0	0	24395179.85	0	0	0	5202159.42	14825514	0	21264937.07	22766363.93	8948281.506
B3KY88	High	Transmembrane channel-like protein OS=Homo sapiens OX=9606 PE=2 SV=1	3	2	3	2	700	81.3	9.16	0	27762719.83	0	10872814.82	0	0	0	0	0	0	0	17648906.63	12389324.68	0	4176582.89	0	0	0	0	0	0	0	5612048.106	0	0	0	0	0	0	0	43313539.71	0	0	0	0	72617170.44	0	15016658.57	14809587.04	0
F5GWQ8	High	Clusterin OS=Homo sapiens OX=9606 GN=CLUL1 PE=1 SV=1	3	1	5	1	518	60.1	5.4	0	9729397.925	0	6566501.454	66137591.98	0	9511044.336	0	24235135.35	0	0	32862524.34	0	8318190.92	0	0	0	16667187.79	0	0	27112781.18	0	6855623.931	0	58164925.55	3298314.045	0	23790758.31	27274383.1	4073660.68	0	0	9328814.884	0	19630109.89	10235124.03	0	11668448.24	0	0
A0A5C2GIX7	High	IG c873_light_IGLV3-25_IGLJ1 (Fragment) OS=Homo sapiens OX=9606 PE=2 SV=1	28	2	4	2	108	11.6	5.25	0	0	0	0	0	0	0	0	15110624.72	0	0	4526625.566	0	38926726.33	1853669.477	0	0	12405629.16	0	0	5361910.721	0	0	31813400.8	0	4193081.994	37733333.07	0	16597156.17	0	0	0	0	0	1367351.496	8913105.376	73205499.54	4221644.228	3445619.211	0
A0A5C2GCM1	High	IGL c471_light_IGKV1D-39_IGKJ1 (Fragment) OS=Homo sapiens OX=9606 PE=2 SV=1	29	2	6	2	106	11.5	7.97	0	0	0	16569375.34	26356258.07	0	0	0	0	0	0	8770596.141	0	37096672.76	0	0	22901658.1	0	0	10284291.81	17248452.41	0	0	50060283.51	0	0	100551968.5	0	47854124.98	0	0	0	13098157.28	0	11107793.3	0	0	0	7668769.019	21611879.58
A0A5C2GMA1	High	IG c1071_light_IGKV1-5_IGKJ2 (Fragment) OS=Homo sapiens OX=9606 PE=2 SV=1	18	2	12	1	107	11.9	8.92	18640653.72	0	0	0	0	0	0	0	0	0	2609862.303	6190452.104	0	52155725.58	0	0	12760649.67	0	11727328.27	0	5366968.24	0	2689369.278	14687611.23	0	74260825.27	21115231.91	0	42337725.12	3684000.555	35418559.59	21670444.32	12719948.95	0	35998309.17	0	23235467.85	0	0	0
A0N7I9	High	F5-20 (Fragment) OS=Homo sapiens OX=9606 GN=F5-20 PE=2 SV=1	10	1	32	1	123	13.4	9.1	21851639.73	0	0	0	0	7206881.154	23002970.5	0	0	38450113.72	72594415.58	30424354.68	0	305771534.7	62126155.47	51530657.6	27549510.78	105939663.7	59646288.99	0	9236644.29	74432985.06	2520087.562	0	0	36061562.24	8080959.815	44183593.4	0	257132563.9	9135996.249	0	0	0	44700123.53	0	8151398.314	0	0	0
A0A5C2FZH6	High	IGL c1660_light_IGLV1-40_IGLJ2 (Fragment) OS=Homo sapiens OX=9606 PE=2 SV=1	14	1	7	1	111	11.4	8	0	0	0	2622424.049	11352174.75	0	0	0	0	0	0	7260812.538	0	4594622.218	0	0	0	0	0	0	0	4761803.26	0	17033324.79	0	30137363.62	6925972.118	0	0	9021269.334	49804533.72	0	0	45424008.32	6086155.196	0	0	0	0	0
B4DN80	High	Peptidyl-prolyl cis-trans isomerase OS=Homo sapiens OX=9606 PE=2 SV=1	10	2	3	2	282	33	9.26	0	0	43998365.68	11683453.18	16467537.67	0	0	8198215.046	0	0	0	0	9025151.875	0	5108209.444	0	0	0	0	0	0	0	5463162.627	10078864.46	25943699.86	0	0	0	23316118.02	0	267416452.9	278614686.1	15631064.38	0	0	0	0	20319845.13	12835416.12	0
B3KML8	High	cDNA FLJ11345 fis, clone PLACE1010877, highly similar to Spartin OS=Homo sapiens OX=9606 PE=2 SV=1	3	1	2	1	373	40.6	7.74	11641517.79	17142096.08	0	21993033.23	0	0	0	0	0	0	15440797.03	0	17701818.76	0	0	20134612.32	0	8815559.572	0	0	7066998.85	0	0	0	10188534.49	0	0	10760389.19	0	0	0	0	0	0	0	5507171.54	17629929.41	7211076.007	9314210.136	0
A0A0C4DGV8	High	Semaphorin-3B OS=Homo sapiens OX=9606 GN=SEMA3B PE=1 SV=1	3	2	2	1	754	83.6	8.91	0	16346774.44	0	5913255.118	0	2768176.057	0	4013432.36	0	0	9139332.791	36845281.64	11584719.33	6134830.584	1637169.826	0	0	16079437.58	4990928.872	10484928.56	0	0	0	0	0	11520738.06	0	0	0	0	68569442.06	17375258.83	0	54308693.05	0	6081887.712	12925532.19	0	0	125940343.9
O95395	High	Beta-1,3-galactosyl-O-glycosyl-glycoprotein beta-1,6-N-acetylglucosaminyltransferase 3 OS=Homo sapiens OX=9606 GN=GCNT3 PE=2 SV=1	4	2	3	2	438	50.8	8.25	0	7880161.124	142214877.3	10627427.63	0	0	0	9162614.771	2436899.628	0	20918608.53	0	25245210.24	0	25981495.01	37911230.48	0	0	38184280.85	0	9553879.224	0	0	0	0	0	0	0	0	0	10952780.92	0	0	0	0	13994252.22	0	28675268.47	27199803.74	21060781.21
A0A5C2GLD5	High	IG c146_heavy_IGHV3-33_IGHD4-23_IGHJ4 (Fragment) OS=Homo sapiens OX=9606 PE=2 SV=1	7	2	47	1	118	12.9	8.81	0	0	0	14328957.57	0	0	0	0	0	34629827.31	19131853.65	0	0	0	0	14639456.69	0	11400173.86	22360038.84	0	17785074.74	0	0	0	0	6016862.125	0	28857309.83	0	4591389.457	0	0	0	0	0	9382053.241	5717850.536	12141487.65	0	0
F8VSI7	High	Bax inhibitor 1 (Fragment) OS=Homo sapiens OX=9606 GN=TMBIM6 PE=1 SV=1	7	2	7	2	138	15.1	9.33	0	0	5657288413	25321270.45	0	3460741.639	69938130.95	15583346.36	0	0	0	0	6550724.229	0	4477317.754	0	114019384.9	0	3658134.558	4211023092	49366437.26	0	2403005.743	0	7566773.076	0	4101025066	159273459.3	0	0	6919629.396	403706093.6	0	5149744640	0	0	0	0	0	9204419511
Q86V21	High	Acetoacetyl-CoA synthetase OS=Homo sapiens OX=9606 GN=AACS PE=1 SV=1	3	2	2	2	672	75.1	6.24	7269331.7	15550059.22	40513160.02	24051483.05	0	0	0	25156125.53	0	0	0	0	0	0	0	9913294.561	171319564.5	0	0	0	0	0	9918116.278	0	13989376.36	0	0	0	0	0	69701610.34	29913678.66	0	0	0	11735813.99	7146995.203	13847789.96	14567774.79	0
A0A5C2GU14	High	IG c243_light_IGLV2-14_IGLJ2 (Fragment) OS=Homo sapiens OX=9606 PE=2 SV=1	7	1	17	1	110	11.5	7.12	0	11346204.97	0	0	0	0	20118170.66	0	0	10298937.32	0	0	0	7019206.73	0	0	0	0	27133998.04	0	51031530.81	41283938.17	0	0	0	62634229.51	114967154.8	45153813.59	116309736.3	0	0	0	51040766.47	42965149.49	4562676.535	9967721.733	0	0	0	0
A0A383S2A3	High	MHC class I antigen OS=Homo sapiens OX=9606 GN=HLA-C PE=3 SV=1	8	2	6	1	366	40.8	6.15	0	0	0	0	6034336.123	135840874.2	2485470.416	7247608.842	0	0	0	38021723.36	9212439.091	0	82515213.36	61199674.52	19508965.83	0	23091524.57	0	15115596.17	39046611.12	14077491.22	0	23742449.2	0	23083898.83	53011596.05	0	10022752.57	0	0	0	0	0	0	14330869.93	0	0	0
Q9BQ69	High	ADP-ribose glycohydrolase MACROD1 OS=Homo sapiens OX=9606 GN=MACROD1 PE=1 SV=2	7	1	5	1	325	35.5	9.51	0	54993568.81	0	82873958.01	0	0	0	0	0	40352606.9	44183906.77	0	44573400.09	0	21237474.22	17788803.64	0	41344313.52	28300570.76	0	0	0	0	0	0	0	0	0	0	4950538.419	0	0	0	0	0	24946710.19	39508191.67	36340663.76	27201780.87	0
A4FVA6	High	MTCH1 protein (Fragment) OS=Homo sapiens OX=9606 GN=MTCH1 PE=2 SV=1	3	1	7	1	370	39.7	9.48	19393525.4	46260810.98	0	154610606	74708623.53	13502165.44	0	16200897.04	12244554.79	0	24899255.25	10468774.87	40220490.32	0	26130050.94	16271802.53	0	0	60293951.13	162669448.1	6172146.662	0	0	0	0	0	458608489.4	0	0	11202940.23	68784257.21	0	0	0	0	14107252.62	28304148.16	8512361.634	5584012.271	36192189.14
O60449	High	Lymphocyte antigen 75 OS=Homo sapiens OX=9606 GN=LY75 PE=1 SV=3	1	1	2	1	1722	198.2	6.67	0	0	0	0	0	0	0	0	0	0	15372852.24	8434381.897	0	13431314.77	0	23898934.34	70054641.14	6375840.868	0	0	27080944.07	0	6399217.314	17931664.79	5500850.769	4063977.065	0	0	23264106.6	0	0	0	25959002.79	0	26728360.76	0	0	13927413.95	7200267.548	0
M0R0H5	High	Urokinase plasminogen activator surface receptor (Fragment) OS=Homo sapiens OX=9606 GN=PLAUR PE=1 SV=8	9	1	5	1	152	17	5.59	0	0	21950309.92	0	0	0	0	4045308.899	27999418.72	0	0	0	12722548.1	51832256.42	6278486.144	0	34473300.28	0	0	0	0	0	62942316.73	80556630.82	0	4188038.948	13741945.19	0	30679678.19	0	0	1025285728	47008998.34	4195943560	0	0	0	0	0	162015106.1
A0A5C2FU62	High	IGL c104_light_IGLV8-61_IGLJ3 (Fragment) OS=Homo sapiens OX=9606 PE=2 SV=1	16	2	20	2	110	11.5	8.47	12512452.17	0	153453251.7	22851560.82	9183905.596	0	33011137.83	10028577.19	72234384.23	0	17920754.72	0	21980601.36	89147560.75	28057908.99	9014090.546	0	99750608.77	0	0	0	51004396.75	0	0	9614770.332	50230023.15	0	18499569.35	275986606.6	0	282806008.1	0	150502971.5	0	5460137.686	45689388.64	0	0	3199685.638	0
Q15459	High	Splicing factor 3A subunit 1 OS=Homo sapiens OX=9606 GN=SF3A1 PE=1 SV=1	2	2	5	2	793	88.8	5.22	0	0	44703162.29	12485719.87	32178885.56	3107258.781	0	29853065.09	0	117931833.2	7875374.278	0	0	0	4899921.483	0	21977829.04	5821112.506	5685444.853	207565692.3	0	5304570.848	3802746.38	0	78828953.79	0	300744471	39998706.84	0	0	147241855.7	0	2884484.484	69487001.78	0	0	649041386.6	10560141.38	11543079.36	0
Q8NAP8	High	Zinc finger and BTB domain-containing protein 8B OS=Homo sapiens OX=9606 GN=ZBTB8B PE=1 SV=2	2	1	2	1	495	54.1	5.15	0	0	29593486.62	7721497.42	39320923.88	0	4499623.425	4767613.12	1701127.12	28102099.61	3161399.299	0	4082439.298	0	4440756.97	0	219663884.7	3688336.941	0	6754350.148	0	0	0	0	4661613.891	0	81936696.04	9891315.185	6305668.518	0	39914426.01	60646104.8	0	0	0	0	22155465.82	0	3130648.286	0
Q5RGS4	High	Pleckstrin homology domain-containing family A member 1 OS=Homo sapiens OX=9606 GN=PLEKHA1 PE=1 SV=1	5	2	4	2	383	43.6	9.22	35968827.85	32881728.86	0	19549901.6	3905416.527	0	7266071.532	3211168.143	0	0	18198657.71	2339621.133	11866888	0	24148907.53	13412910.21	12454784.9	10066023.05	0	8352369.875	0	0	0	19685202.48	198458056.6	0	4667245.362	154669013.6	18677898.97	3323465.236	529660812.2	0	0	0	0	7226796.399	0	7664157.097	7158215.429	0
A0A5C2G0W7	High	IGL c2938_light_IGLV2-11_IGLJ2 (Fragment) OS=Homo sapiens OX=9606 PE=2 SV=1	14	1	7	1	111	11.7	7.06	308727059	0	23731669.34	8129920.295	10637030.14	0	57877626.38	10448185.87	0	0	3392664.976	39535223.87	16571399.28	6135618.072	0	0	0	0	0	0	0	10654861.47	0	7032528.318	0	9278275.615	57684374.7	14008949.09	9724210.253	0	159349766.7	14036191.05	13766418.34	93886764.7	0	0	0	0	0	14429446.37
A0A024R8Y3	High	Myelin protein zero-like 1, isoform CRA_a OS=Homo sapiens OX=9606 GN=MPZL1 PE=4 SV=1	11	2	3	2	209	22.7	8.7	49378761.61	21490549.75	0	0	0	0	0	5823580.507	10455809.35	0	0	0	13292443.28	23011949.11	14410995.69	46421899.95	0	0	5095017.984	0	0	0	13385086.55	54004002.61	0	16356138.9	19889370.14	0	29791989.86	0	73549147.35	0	99062971.08	36822296.68	28016178.78	115076967.3	80502402.16	0	0	31217692.08
A2N0S7	High	VH6DJ protein (Fragment) OS=Homo sapiens OX=9606 GN=VH6DJ PE=2 SV=1	13	2	55	1	120	13.3	6.57	0	30818135.39	0	12544618.14	15313611.86	0	0	6386169.401	0	0	0	18231958.69	0	25066251.56	0	7230188.581	0	0	0	0	0	0	15803534.21	0	22497642.07	0	11789690.47	132475965	0	6859528.587	78276124.22	0	5784426.228	0	52383991.34	0	0	0	10482391.2	36462410.31
A0A5C2GEN2	High	IGH + IGL c517_heavy_IGHV2-70_IGHD4-17_IGHJ4 (Fragment) OS=Homo sapiens OX=9606 PE=2 SV=1	13	2	32	1	117	13.2	8.91	0	0	0	1645918.936	0	0	0	0	0	0	0	0	0	63923274.56	0	29039721.65	0	0	22482695.91	18143021.32	20613912.8	0	0	0	0	19031802.35	0	40814630.85	0	38150503.77	0	88869500.09	0	0	11566056.35	971722.6254	0	1957959.891	1459188.844	0
Q86SX6	High	Glutaredoxin-related protein 5, mitochondrial OS=Homo sapiens OX=9606 GN=GLRX5 PE=1 SV=2	9	1	6	1	157	16.6	6.79	15093021.01	0	53654584.83	27722431.62	33889979.81	0	65338456.16	15288870.48	0	0	20108041.76	2614397.267	26972092.89	7435672.355	19313498.74	10318285.53	10849936.41	22185020.92	0	0	0	7934342.734	13037225.66	9996414.966	20178084.29	0	0	13849755.42	0	0	0	0	0	0	0	0	0	0	10223764.3	0
A6NGN9	High	IgLON family member 5 OS=Homo sapiens OX=9606 GN=IGLON5 PE=1 SV=4	6	2	2	2	336	36.8	7.34	0	4237408.958	0	0	0	0	0	0	4516600.036	5209748.782	0	0	0	16109387.95	0	0	0	0	0	10703909.28	19052060.16	0	27778778.21	24567804.71	0	37368811.73	8063657.956	0	5406682.71	5132256.127	378984510.5	49181067.84	31030844.13	0	50565479.52	0	29915047.32	0	0	23100951.3
A0A5C2FY49	High	IGL c1822_light_IGLV1-51_IGLJ3 (Fragment) OS=Homo sapiens OX=9606 PE=2 SV=1	33	2	3	2	111	11.5	8.5	25988492.87	5600102.573	0	0	87709938.68	0	0	0	0	6441823.825	0	12473180.75	4414474.323	27741081.85	12429737.09	16646355.2	0	6397764.205	4697872.355	0	0	26174352.63	9491499.121	0	0	17720555.89	39387417.41	0	30437623.7	7056214.705	339094530.6	0	179897520.6	0	117137952.4	0	0	0	0	0
P10323	High	Acrosin OS=Homo sapiens OX=9606 GN=ACR PE=1 SV=4	5	2	2	2	421	45.8	9.07	6323462.722	0	0	4177239.048	153006083.4	0	0	0	0	104363692.6	12543793.48	0	0	0	0	5374342.298	0	0	0	64967357.12	0	0	0	0	0	76291378.39	0	0	0	0	632624019.2	175702660.3	0	0	2727727.652	0	110036135.7	6325478.418	5920011.127	0
A0A5C2G6B6	High	IGH c217_heavy__IGHV3-33_IGHD6-19_IGHJ4 (Fragment) OS=Homo sapiens OX=9606 PE=2 SV=1	9	1	9	1	125	13.7	7.28	9301881.586	0	33727724.45	0	48458798.05	5087139.587	0	10353610.93	0	13248558.17	24350606.16	4381803.425	0	31692423.84	27302603.02	0	0	0	0	0	59588191.55	2081855.502	9347487.426	0	0	114252247.5	0	26413950.04	14737843.49	112396617.2	0	0	2978385.714	0	20862067.8	0	0	0	0	0
A0A5C2FWP1	High	IGL c1074_light_IGLV3-1_IGLJ3 (Fragment) OS=Homo sapiens OX=9606 PE=2 SV=1	14	2	23	1	111	11.7	6.54	22365261.85	0	0	0	11529609.58	0	0	0	10364353.31	51437832.59	0	5134336.753	0	34769954.74	10191643.44	0	0	0	18902598.3	45693398.95	18512966.14	4759501.426	38937622.48	0	0	58897564.89	28485747.91	39305014.42	35886602.75	9618296.564	618164413.6	18640187.48	9698179.91	0	30682705.98	0	0	0	0	0
Q9BVL4	High	Protein adenylyltransferase SelO, mitochondrial OS=Homo sapiens OX=9606 GN=SELENOO PE=1 SV=3	3	1	3	1	669	73.4	5.97	6684265.374	0	0	12054759.71	0	0	0	0	0	0	5653948.454	0	6689812.616	0	7440942.353	4229468.193	0	0	0	0	2876731.043	0	0	0	0	0	0	0	0	0	18811900.11	18165346.95	0	0	0	3940527.554	234311846.5	4600440.08	6335870.727	0
P0DKB5	High	Trophoblast glycoprotein-like OS=Homo sapiens OX=9606 GN=TPBGL PE=3 SV=1	7	2	3	2	382	40.4	8.27	10195022.59	0	0	8715678.037	97701714.3	0	0	0	0	6277801.137	0	6908976.191	2512098.306	0	0	0	0	0	10409065.43	0	0	0	4771008.263	0	0	0	0	0	3320760.894	5700815.13	10535512.57	0	2864438.623	49721549.72	0	7788084.83	0	0	0	0
A0A4P8J5I5	High	IgG2_IGHV3-30-3 (Fragment) OS=Homo sapiens OX=9606 PE=2 SV=1	10	1	11	1	130	14.1	8.51	0	0	0	0	0	0	0	0	0	35339774.27	9001604.03	0	0	24243586.46	35962561.15	42252911.5	0	12240623.61	0	79623873.44	0	24633667.74	0	0	61440618.17	192329526.9	0	51631510.93	52094385.96	39483685.5	0	70442442.63	23534086.88	0	47321848.27	0	112125063.6	0	0	0
Q8NB28	High	Dynactin 3 (P22), isoform CRA_a OS=Homo sapiens OX=9606 GN=DCTN3 PE=2 SV=1	11	2	3	2	172	19.3	8.32	6174068.042	15451854.86	0	38476853.58	0	10706117.48	5474139.805	31980859.53	7948301.743	0	22692373.96	0	0	3496434.265	12583952.81	10580851.18	0	17584486.74	0	0	9441391.371	0	26613475.46	0	0	5163093.446	0	0	0	0	26423439.89	0	0	0	3266600.403	0	15744359.82	32076173.35	30692952.53	0
A0A5C2GBX2	High	IGH + IGL c138_light_IGKV2D-28_IGKJ4 (Fragment) OS=Homo sapiens OX=9606 PE=2 SV=1	38	2	40	1	112	11.9	5.29	0	0	0	21924627.08	0	0	0	0	0	0	25519303.95	11344378.14	0	0	0	14610398.62	0	44491980.54	14278360.89	0	0	0	0	16181910.69	0	7433067.128	12066294.9	18510744.15	0	0	23378001.8	0	5379793.441	0	0	34623765.34	0	16471686.47	20831792.18	0
A0A5C2G5Z2	High	IGH c376_heavy__IGHV3-11_IGHD6-19_IGHJ5 (Fragment) OS=Homo sapiens OX=9606 PE=2 SV=1	9	1	8	1	116	12.5	7.97	0	0	0	0	0	0	15149717.06	9170505.62	0	0	0	0	0	6293390.213	7081296.995	14955488.53	0	0	0	43388363.54	14082881.22	0	6290997.633	0	0	39145465.64	0	0	0	52749440.04	0	177278672.4	10017829.14	998521660.5	0	0	0	4005528.57	5892982.587	0
E9PB18	High	UPF0577 protein KIAA1324 (Fragment) OS=Homo sapiens OX=9606 GN=KIAA1324 PE=1 SV=1	1	1	2	1	901	99.3	6.95	0	0	0	44695097.43	0	0	0	0	0	26745658.19	0	0	0	0	0	0	0	45937817.04	0	0	0	9595543.696	0	0	0	0	0	0	0	0	322837168.8	68172368.56	0	0	13783913.82	46144426.46	11841195.6	41276325.16	36346332.56	0
A0A4P8J5J5	High	IgG1_IGHV3-23 (Fragment) OS=Homo sapiens OX=9606 PE=2 SV=1	11	2	3	1	165	18.2	7.71	0	18545790.97	0	15241801.23	0	25404286.88	0	8033287.741	0	283885989	7030782.619	0	0	0	5789099.32	0	0	0	15908364.47	0	0	0	9242117.75	0	0	2200708.19	0	10895319.31	8731041.324	10572267.61	0	0	15439810.59	0	11379635.67	7948029.287	0	11408674.7	4859426.689	0
O75534	High	Cold shock domain-containing protein E1 OS=Homo sapiens OX=9606 GN=CSDE1 PE=1 SV=2	3	2	3	2	798	88.8	6.25	5180576.931	11941125.01	13191851.77	55687903.28	47140576.36	3461726.428	0	0	12967283.32	0	20516089	0	4522339.784	0	20942957.9	15265040.05	6560533.83	12827326.75	4806636.631	0	6830728.418	0	9932218.735	0	13148768.91	0	0	0	0	0	27341253.04	15453039.14	0	0	0	32924761.89	0	8069923.167	0	0
A0A5C2GAW5	High	IGH + IGL c406_heavy_IGHV1-69_IGHD3-22_IGHJ3 (Fragment) OS=Homo sapiens OX=9606 PE=2 SV=1	12	2	12	1	122	13.4	8.44	0	0	0	0	0	7238289.216	19417004.43	25105056.21	0	58972968.22	13335014.1	0	0	0	8869611.914	9246459.337	18425781.59	9286509.169	0	0	3750913.309	0	11993364.41	0	19547311.85	0	0	28940845.93	0	11606630.66	0	0	0	0	0	0	0	4226488.521	5847717.775	0
P07204	High	Thrombomodulin OS=Homo sapiens OX=9606 GN=THBD PE=1 SV=2	4	1	3	1	575	60.3	4.92	0	6517564.854	0	1878498.064	0	4207527.41	0	0	0	0	0	0	0	0	1886039.27	0	2779272.935	0	3434065.918	9996809.996	0	0	1358297.584	40530529.38	0	2730172.063	0	0	4088788.322	0	0	59527168.97	11667291.13	0	0	0	18151249.74	4079133.416	0	0
A0A087WUR6	High	Calcium/calmodulin-dependent protein kinase type 1D OS=Homo sapiens OX=9606 GN=CAMK1D PE=1 SV=1	4	1	2	1	291	32.5	7.4	0	9104858.969	0	26486410.38	5481439.328	3624579.261	4791901.081	11072098.55	8713409.305	0	8890583.227	0	14466887.28	0	14880812.09	8197171.796	0	0	0	0	5934074.45	0	8593583.23	0	37785988.07	0	0	17968471.7	0	4041574.506	26094776.84	39924168.43	0	29369475.19	3515870.13	0	0	0	10488178.48	0
O95715	High	C-X-C motif chemokine 14 OS=Homo sapiens OX=9606 GN=CXCL14 PE=1 SV=2	14	2	12	2	111	13.1	10.08	26551346.95	23810229.9	0	47525741.44	23596448.14	4691289.804	0	0	16925046.33	0	0	48830939.35	53143874.38	0	24174609.98	63781476.55	0	38786387.82	4971279.019	0	14378123.79	0	0	21311126.29	0	0	0	3328636.991	41740487.68	61614881.96	0	0	27936384.92	0	10070971.77	80089876.23	30025935.1	0	0	0
Q7Z7B0	High	Filamin-A-interacting protein 1 OS=Homo sapiens OX=9606 GN=FILIP1 PE=1 SV=1	1	2	8	2	1213	138	8.32	15373602.35	17696744.33	98592825.41	0	163018295.2	25185117.6	59850259.56	9508027.768	0	207254454.8	5463071.779	0	6843214.36	0	0	0	236012020.8	0	5790545.329	368301854.9	6577482.926	39415380.78	0	6237987.541	4210160.231	4043211.687	241209580.6	0	17521377.9	10592157.13	0	0	0	1113151550	0	1791316.87	12992028.55	0	0	493585189.6
A0A5C2GKI1	High	IG c443_heavy_IGHV4-39_IGHD3-3_IGHJ3 (Fragment) OS=Homo sapiens OX=9606 PE=2 SV=1	14	2	3	2	127	13.9	9.6	0	0	87316314.65	45389909.12	10967015.02	0	0	0	0	0	0	0	4655588.401	0	0	16746450.96	96430927.8	10745896.35	0	0	3235473.57	22313716.68	2171896.927	3129646.342	0	5606256.027	0	123384176.3	0	14511762.44	46850863.99	0	2566036.848	100900704.3	2468525.486	0	123378173.8	3560050.526	0	265215663.3
P17947	High	Transcription factor PU.1 OS=Homo sapiens OX=9606 GN=SPI1 PE=1 SV=2	4	1	1	1	270	31.1	6.8	0	0	0	0	0	0	0	0	0	705263.078	0	0	0	342617.3544	0	0	0	0	0	6696939.153	2407426.896	0	0	1611842.326	0	1311691.996	3592248.851	0	1070356.152	0	2441952.401	794290.686	451561.4357	0	1220932.546	2343564.25	8094159.291	738372.3177	402474.7483	0
Q9UNE7	High	E3 ubiquitin-protein ligase CHIP OS=Homo sapiens OX=9606 GN=STUB1 PE=1 SV=2	7	2	2	2	303	34.8	5.87	3135245.712	29065003.56	0	50818505.81	7880466.448	0	0	9867389.374	5654507.774	0	0	6036284.032	12170277.65	36862819.67	6044591.472	7539996.692	0	8039816.67	0	0	0	0	0	0	0	2318072.702	0	0	0	0	0	0	0	0	0	8133518.021	0	6578827.61	8904979.088	0
A0A5C2GHH8	High	IG c363_heavy_IGHV4-34_IGHD5-18_IGHJ4 (Fragment) OS=Homo sapiens OX=9606 PE=2 SV=1	8	1	11	1	119	13	7.96	0	0	46151607.33	10954162.11	0	0	0	0	4702516.352	13469251.19	12331206.9	1719866.783	0	3621248.465	3420043.986	2529208.015	0	11244376.17	8389287.754	9666862.652	28420674.57	2474701.903	0	0	0	78908334.6	0	2184420.29	0	91842555.04	405780979.4	0	0	0	0	61151880.59	19868244.48	3609883.48	0	54212410.26
Q7KZA3	High	Ferrochelatase OS=Homo sapiens OX=9606 GN=DKFZp686P18130 PE=2 SV=1	5	2	2	2	416	47.1	8.63	15397952.2	68094255.27	0	32150365.59	54721957.16	14780850.44	0	0	13773053.04	0	16944967.98	6250717.914	17215277.11	0	10747013.51	0	0	0	13911078.87	0	6480322.336	77885265.31	0	0	0	0	25919027.77	7410706.916	0	50139143.62	0	0	2297728.813	0	6302290.324	5849527.158	0	20528714.22	18675843.99	0
D6RBZ0	High	Heterogeneous nuclear ribonucleoprotein A/B OS=Homo sapiens OX=9606 GN=HNRNPAB PE=1 SV=1	4	1	3	1	327	35.7	6.95	0	0	8908179.99	15838354.92	0	7935941.712	38143430.57	27973470.94	0	0	18013078.01	0	10325419.81	13106248.89	6592118.112	11512459.24	0	5529800.33	0	0	8893123.593	0	38410522.49	0	6567409.893	0	69946563.35	29352445.51	0	0	0	0	4499996.422	0	0	0	0	16013444.87	9577613.564	0
A0A5C2G857	High	IGH c588_heavy__IGHV4-39_IGHD3-9_IGHJ5 (Fragment) OS=Homo sapiens OX=9606 PE=2 SV=1	7	1	4	1	121	13.2	8.84	0	0	0	6085896.475	0	0	0	0	0	21358398.5	3875443.226	6486777.809	0	29792793.03	0	3358293.678	0	0	58567623.58	0	21494582.63	0	0	0	0	29118199.54	0	4519812.155	4164439.822	63370974.8	84304755.3	39001492.71	6193908.082	0	9662561.139	13533912.8	0	0	0	0
Q9BY07	High	Electrogenic sodium bicarbonate cotransporter 4 OS=Homo sapiens OX=9606 GN=SLC4A5 PE=2 SV=2	1	2	10	1	1137	126.2	7.91	0	12922256.66	0	63455549.45	11971884.69	0	2178400.048	43009868.16	0	0	0	7209438.714	13505019.18	5897088.422	26367146.01	12133529	0	19540755.45	20013049.93	0	13241191.85	0	31105230.61	0	17708717.72	0	51491253.81	4629417.93	0	8807286.472	24521868.25	0	0	0	3526983.43	10288450.82	0	25254398.61	18738384.31	0
B1B0D4	High	ADAMTS-like protein 2 OS=Homo sapiens OX=9606 GN=ADAMTSL2 PE=1 SV=1	1	1	11	1	1060	116.2	6.76	0	0	0	0	0	0	16388989.95	0	38489920.24	0	43581711.36	35065449.84	19627812.68	48194935.91	0	81836386.34	0	21297612.92	0	45896843.99	59835120.49	0	42681910.88	46010440.44	16506908.16	0	30463014.48	86446212.05	26814416.31	0	32932566.2	118344664.7	61065852.26	0	41547486.34	0	0	0	0	0
Q9HAS0	High	Protein Njmu-R1 OS=Homo sapiens OX=9606 GN=C17orf75 PE=1 SV=2	8	2	2	2	396	44.6	5.03	13383421.59	159689510.4	0	138512168.8	0	65562647.11	149821827.9	0	34940644.78	0	142339631.1	14236176.78	99797961.87	0	0	21563060.95	6584862.044	0	0	0	29988950.28	1901655.01	0	0	0	28867447.37	0	0	0	9499256.17	0	0	0	0	0	0	242815447.5	25916839.66	22995221.69	0
B3KRI4	High	cDNA FLJ34316 fis, clone FEBRA2008459 OS=Homo sapiens OX=9606 PE=2 SV=1	4	1	1	1	369	41.8	6.95	0	0	0	12027752.35	0	0	0	0	0	0	0	0	0	24647320.75	0	0	0	0	5545089.526	0	9201868.822	58353763.93	0	7189467.3	0	0	94357858.55	0	0	0	25013075.21	15326482.88	9515314.385	0	0	0	0	0	3419464.283	0
Q8N1B4	High	Vacuolar protein sorting-associated protein 52 homolog OS=Homo sapiens OX=9606 GN=VPS52 PE=1 SV=1	3	2	4	2	723	82.2	5.99	0	0	211979768.7	15957687.6	0	0	0	15412807.07	0	2440634751	5782835.671	0	0	0	4250343.492	0	0	0	5671561.324	0	0	0	0	0	0	0	0	0	0	0	867347420.2	247262936.7	66857527.61	302761033.5	0	0	17089209.94	10973518.7	7324705.014	137535714.6
O43653	High	Prostate stem cell antigen OS=Homo sapiens OX=9606 GN=PSCA PE=1 SV=2	9	1	56	1	114	12	4.94	0	4382827890	0	3626545819	1168181814	0	488542865.3	595281300.4	0	569284533.9	3210765228	0	0	551342514.2	737478058.8	1976604260	498110896.3	10279263014	0	1256884434	0	716050365.4	0	0	347763526.1	545493242.6	173762745.9	0	1588738462	1286241559	0	0	685356233.2	0	550678055.1	0	0	0	0	0
A8K1L8	High	cDNA FLJ77645, highly similar to Homo sapiens splicing factor, arginine/serine-rich 1 (splicing factor 2, alternate splicing factor) (SFRS1), mRNA OS=Homo sapiens OX=9606 PE=2 SV=1	4	1	8	1	248	27.7	10.29	8230519.765	5744530.713	0	0	34690736.09	0	0	3292759.319	0	87594331.94	4087367.629	20637693.52	0	0	0	127580031.9	0	7035268.056	20334513.97	0	2146273.936	11888418.2	0	0	0	0	0	0	0	24091055.23	0	0	2967322.173	186691133.8	5014187.847	11615946.47	0	12654991.99	6066944.932	0
A0A5C2FWN2	High	IGL c530_light_IGLV2-14_IGLJ2 (Fragment) OS=Homo sapiens OX=9606 PE=2 SV=1	21	2	16	1	110	11.5	7.97	12107002.59	50894065.59	599079664.2	0	0	0	62209870.29	9961464.719	0	0	42643305.25	0	14855743.08	0	0	0	31118798.33	8140669.172	0	16063841.94	7806729.162	0	0	5900465.324	3550554.914	16185528.56	123477568.7	0	18927902.21	0	49313850.07	12451550.05	0	164009047.7	0	0	0	5093849.676	0	430577324.9
C9JLU1	High	DNA-directed RNA polymerases I, II, and III subunit RPABC3 (Fragment) OS=Homo sapiens OX=9606 GN=POLR2H PE=1 SV=8	9	1	1	1	148	16.9	4.68	0	4168960.624	0	5992708.466	0	2966907.291	0	10085550.88	4096697.617	0	0	0	7589178.592	4104635.934	6002845.119	4231004.819	0	16933720.7	14926464.75	2426878.127	4386141.495	0	0	0	18767382.14	4928414.009	5239385.02	14459165.92	0	0	13180824.33	15349455.18	0	8083311.147	0	9755877.779	0	2019462.723	5959213.578	0
A0A5C2GDW3	High	IGH + IGL c109_heavy_IGHV3-11_IGHD3-10_IGHJ4 (Fragment) OS=Homo sapiens OX=9606 PE=2 SV=1	7	1	7	1	121	13.3	8.43	7932839.423	0	0	0	0	0	0	0	0	0	0	0	0	0	0	0	3672233292	21558726.33	0	0	5331752.563	0	0	0	0	3709043.924	0	0	0	18756394.05	422896607.7	1267304122	2290963.907	2716127553	4596669.694	0	0	4606462.812	6877677.102	0
Q68E09	High	Uncharacterized protein DKFZp686N1969 OS=Homo sapiens OX=9606 GN=DKFZp686N1969 PE=2 SV=1	1	2	2	2	1487	163.9	5.6	8461576.394	0	0	15779486.86	8216822.376	9433850.59	0	8910411.845	0	0	0	5140859.533	0	0	5344510.651	0	0	0	0	0	0	0	13248495.66	0	11893395.68	14703168.56	6191609.656	2999964.618	0	0	3797041.419	26862921.43	0	51903025.53	0	2332658.073	0	4228689.214	2274202.467	0
A0A5C2FVB9	High	IGL c10_light_IGLV1-44_IGLJ3 (Fragment) OS=Homo sapiens OX=9606 PE=2 SV=1	10	1	1	1	110	11.5	6.51	0	0	9755614.283	3541974.033	0	0	0	0	0	0	27963190.95	0	9560518.379	0	0	7559847.714	0	0	7769057.352	0	2422632.604	0	0	0	0	974740.8232	0	6532094.717	32195483.14	0	13437351.8	43236029.57	0	0	0	3604973.081	0	6856958.124	5430644.526	0
A0A5C2GNC4	High	IG c742_light_IGKV1-5_IGKJ1 (Fragment) OS=Homo sapiens OX=9606 PE=2 SV=1	11	1	12	1	103	11.4	8	18293378.56	5336440.498	0	0	0	0	17795895.21	0	18253686.17	45983640.5	10378607.34	0	15181293.65	51704706.12	0	0	0	0	8992952.602	18465566.14	0	24434906.61	25074549.02	56130734.24	0	126215297.1	0	0	100016530.2	32465173.02	38359472.19	0	26975599.52	0	22468873.58	23139627.54	0	0	0	0
Q8NDH3	High	Probable aminopeptidase NPEPL1 OS=Homo sapiens OX=9606 GN=NPEPL1 PE=1 SV=3	2	1	1	1	523	55.8	6.87	10486052.2	12798371.61	0	0	0	7471815.515	13132250.98	0	0	5353975.941	10934038.84	3034118.323	9316758.342	0	0	12221955.4	5003134.019	16958788.45	5656940.791	0	11842678.34	4805292.899	0	0	4544485.522	1395043.766	0	0	2208590.753	3427235.698	6970815.408	0	0	0	0	0	0	11092574.1	0	0
A0A5C2GFQ7	High	IG c599_heavy_IGHV4-34_IGHD2-21_IGHJ4 (Fragment) OS=Homo sapiens OX=9606 PE=2 SV=1	7	1	3	1	124	13.3	8.91	2812645.511	13918798.19	0	8648264.978	0	0	0	0	48382035.61	0	19683586.67	0	10467449.4	0	0	0	11314017.48	0	0	0	4747767.667	0	4298095.382	0	11010635.87	51349341.47	0	6804645.347	16987443.86	27386289.26	0	0	17108791.86	0	25803953.03	0	0	5555432.45	7988356.352	0
H0Y614	High	Ubiquitin-fold modifier 1 (Fragment) OS=Homo sapiens OX=9606 GN=UFM1 PE=1 SV=1	19	1	5	1	81	8.7	9.47	0	17171894.08	0	39150422.82	11189797.89	7416010.773	0	16465702.78	0	0	0	0	0	0	15324837.77	0	0	14472036.16	6317452.974	0	10103939.72	0	17308398.13	0	0	9574195.561	0	11446579.75	13613357.37	0	0	0	12500975.27	0	10097894.61	17408883.44	0	15802308.66	17395529.82	0
Q4G134	High	NUDT13 protein OS=Homo sapiens OX=9606 GN=NUDT13 PE=2 SV=1	5	1	2	1	241	27.1	8.65	0	0	0	2082504.563	1959428106	12060923.58	0	0	0	0	14623977.72	0	0	0	5835886.631	25891569.2	0	0	0	0	0	0	0	0	0	0	0	0	0	0	0	193320967.3	0	70494231.35	0	3968251.605	0	4290306.042	6729151.654	0
A0A0J9YWR1	High	POM121 and ZP3 fusion protein (Fragment) OS=Homo sapiens OX=9606 GN=POMZP3 PE=4 SV=1	5	1	1	1	250	27.6	8.1	0	0	476284667.7	0	0	0	8144362.03	0	0	0	0	0	0	8118431.897	0	0	0	0	0	188986509.3	4045821.466	0	0	0	0	0	399282784.5	37834804.69	0	0	150003983.1	45015631.88	0	197230146.6	7856205.215	0	11868691.54	0	0	152697101.9
A0A024R254	High	Melanoma antigen family D, 1, isoform CRA_a OS=Homo sapiens OX=9606 GN=MAGED1 PE=4 SV=1	2	1	1	1	778	86.1	5.83	0	0	0	18653435.53	0	0	0	0	11833829.78	0	0	0	7270150.676	52266050.05	10244972.18	0	181685007.8	0	0	0	0	0	0	0	0	8397509.19	0	22211799.98	0	0	18355958.98	0	0	0	13248545.07	12852056.14	0	6519017.806	6889973.447	37281914.09
A8K147	High	Multifunctional fusion protein OS=Homo sapiens OX=9606 PE=2 SV=1	7	1	1	1	154	17.3	7.02	0	0	0	6343902.794	0	9823299.907	11334582.86	4872014.536	7033564.579	0	0	0	0	0	5008670.343	0	6238926.461	6298368.322	0	33176354.89	0	0	8577770.857	0	0	0	76692880.66	0	0	0	0	7095974.304	2787054.72	0	0	0	43158042.76	0	3479217.225	0
E9PNK6	High	Tumor protein D53 OS=Homo sapiens OX=9606 GN=TPD52L1 PE=1 SV=1	5	1	3	1	166	18.6	5.83	19842849.91	0	0	26702705.04	0	0	0	29472927.18	0	20793104.01	0	0	36333822.49	0	10220809.09	0	0	11456896.99	0	0	0	0	0	0	0	0	0	0	0	0	0	739294459.7	0	1130048302	0	11372864.1	0	16298700.38	18008745.25	0
Q59EJ6	High	Myelin oligodendrocyte glycoprotein isoform alpha1 variant (Fragment) OS=Homo sapiens OX=9606 PE=2 SV=1	4	1	1	1	259	29.2	8.25	4774912.557	4465403.029	0	0	0	0	5603547.772	6640734.242	12237811.13	0	0	0	0	0	0	0	19444323.67	10059698.8	12014492.04	0	0	3815933.772	2602794.534	3619588.328	14762155.65	2256903.633	0	0	0	1920650.216	0	20950836.06	29972573.42	62300332.3	0	0	0	0	0	0
A0A5C2GT39	High	IG c1660_heavy_IGHV4-34_IGHD5-5_IGHJ6 (Fragment) OS=Homo sapiens OX=9606 PE=2 SV=1	7	1	22	1	127	13.9	9.45	6202438.751	21389421.11	0	71868158.53	64690006.64	0	7498850.93	79102813.46	0	0	10867775.73	2141704.679	0	0	0	0	49694232.84	8156851.679	0	5811897.281	6940254.73	0	0	0	49610377.94	128889888.7	63136054.81	0	20421817.21	181627484.2	8267386.996	33356061.69	0	0	4116613.161	10479979.87	4884536.847	20880136.7	20011733.63	0
Q15043	High	Metal cation symporter ZIP14 OS=Homo sapiens OX=9606 GN=SLC39A14 PE=1 SV=3	2	1	2	1	492	54.2	5.33	12308907.97	17129278.67	0	10577951.37	0	0	0	0	5459544.503	0	0	2979314.777	0	0	4804997.484	9087194.664	0	17240966.82	2291068.064	0	0	0	0	0	0	0	0	0	2896586.275	2638862.197	0	0	2339795.058	0	0	12376667.51	0	3826987.283	0	0
Q7Z7N9	High	Transmembrane protein 179B OS=Homo sapiens OX=9606 GN=TMEM179B PE=1 SV=1	4	1	8	1	219	23.5	7.85	7197880.078	58564592.9	0	52023315.56	10974310.2	30958561.3	12395826.53	0	0	450147922.3	204691080.2	8966420.363	111242659.4	0	21466526.9	0	0	0	83286419.49	51885565.25	32769897.88	0	0	0	8616282.772	0	0	26616157.64	0	10098293.12	0	0	0	180140388.1	4356763.496	63432395.09	47884807.35	0	0	9693145.452
W5VK78	High	Betatrophin variant 2 (Fragment) OS=Homo sapiens OX=9606 GN=C19orf80 PE=2 SV=1	9	1	2	1	123	13.8	9.52	0	0	22305369.79	63947707.31	0	0	0	9331190.46	0	0	6987343.764	20920615.01	15903529.82	4240278.236	0	29650479.79	0	5497289.139	14260654.27	15830304.03	0	0	0	0	0	0	0	0	0	0	89354970.65	251441794.3	0	1519406330	0	12175779.21	0	0	2904988.257	48408873.99
C9J3D7	High	Peroxisomal carnitine O-octanoyltransferase OS=Homo sapiens OX=9606 GN=CROT PE=1 SV=1	3	1	3	1	574	65.8	7.28	0	0	27551569.01	10313246.28	0	0	9346613.66	28371837.21	0	0	0	0	0	5542745.255	0	0	0	0	4672487.26	0	0	0	0	8984944.06	0	3861195.172	8533368.321	0	0	0	14615363.35	449847206.4	0	0	6175185.77	4132474.182	16370956.55	21082207.52	23761385.69	0
P30405	High	Peptidyl-prolyl cis-trans isomerase F, mitochondrial OS=Homo sapiens OX=9606 GN=PPIF PE=1 SV=1	4	1	6	1	207	22	9.38	11331066.67	29851393.81	0	48263094.08	28364371.18	15774931.92	0	0	5854269.398	0	12786789.24	0	12502198.07	0	0	12986792.58	0	0	0	53860185.57	7831781.615	0	3270302.466	0	0	0	163514861	0	2932907.187	3103171.688	0	0	11034231.31	0	6600912.563	0	15170327.89	12532683.14	12448152.11	0
P78492	High	Inter-alpha-trypsin inhibitor (Fragment) OS=Homo sapiens OX=9606 GN=ITIL PE=2 SV=1	16	1	8	1	51	5.7	4.89	15805536.68	269367765.4	0	2438655.78	0	0	33411359.72	0	120281081	0	0	0	0	11545925.05	0	0	0	0	5634890.444	10883239.53	0	0	22398065.06	74038704.74	0	7688842.514	0	0	41960366.71	7538773.717	55727066.29	30652277.19	29185591.21	0	11623339.23	0	0	0	0	16512095.69
Q1L6U9	High	Prostate-associated microseminoprotein OS=Homo sapiens OX=9606 GN=MSMP PE=1 SV=1	7	1	2	1	139	15	7.3	66216298.99	0	17364496.72	451022622.8	26124252.67	0	0	0	0	0	18724300.07	0	0	0	0	0	0	0	0	6214706.222	52514792.81	0	0	0	0	4325221.567	0	0	0	0	0	0	34816698.83	44507941.3	18354168.74	0	47549389.49	117857043	117105818.8	34550198.45
A0A5C2G2R3	High	IGL c633_light_IGKV3-20_IGKJ4 (Fragment) OS=Homo sapiens OX=9606 PE=2 SV=1	8	1	9	1	107	11.6	6.57	0	3500968.458	0	0	0	0	5713544.118	0	20561722.51	14034109.48	0	0	0	23273246.36	0	0	0	239170970.6	0	0	0	0	0	19620065.98	27740477.03	47128993.23	0	0	31498058.05	37202228.43	374001643.7	171537297.2	181006742.9	1374007435	72084499.72	0	10106746.32	0	0	0
A0A0U1RR14	High	Casein kinase I isoform gamma-1 (Fragment) OS=Homo sapiens OX=9606 GN=CSNK1G1 PE=1 SV=1	5	1	2	1	183	20.7	9.38	7711498.826	16312862.07	0	15570741.33	5262190.954	5430856.116	0	12741388.98	0	6959472.141	0	0	0	0	10771327.2	23495671.59	0	8086230.136	0	0	6125907.63	0	4272465.791	0	15975541.24	0	0	0	0	0	0	8896457.712	0	0	6220882.165	0	13987497.43	11427438.42	11149887.18	0
A0A0G2JP37	High	NACHT, LRR and PYD domains-containing protein 2 (Fragment) OS=Homo sapiens OX=9606 GN=NLRP2 PE=1 SV=1	1	1	1	1	881	100.2	6.11	0	0	0	0	0	0	11454740.53	0	0	0	25124787.24	0	0	0	0	0	0	0	0	0	6716952.907	0	48589079.74	73959462.23	21705518.93	0	0	0	0	0	474904980.3	88409944.67	0	0	0	58308132.56	13526340.29	10796733.92	6102254.083	0
V5ZDN9	High	GTA (Fragment) OS=Homo sapiens OX=9606 GN=ABO PE=4 SV=1	7	1	1	1	229	26.8	7.96	0	0	0	0	0	10229581.2	0	0	0	7920994.389	18850726.15	0	10080593.69	0	0	0	0	15516131.78	8572769.471	37615361.37	18892946.33	0	0	0	0	0	21673520.68	0	2589421.699	0	0	20672625.42	6385796.411	16388784.66	6858652.876	0	0	19752348.02	19847301.9	27819120.43
B3KWK3	High	cDNA FLJ43214 fis, clone FEBRA2021571, highly similar to Repulsive guidance molecule A OS=Homo sapiens OX=9606 PE=2 SV=1	3	1	2	1	341	37.7	7.06	0	0	0	0	70615563.09	0	0	0	4045250.286	0	0	5056329.381	0	7594034.704	0	0	0	11303888.9	0	6991950.363	11760987.04	0	0	11908629.63	0	0	0	0	6970339.395	2287560.88	0	5190321.234	0	13974754.79	4643051.256	8492838.293	4973103.983	11230561.45	7851223.695	0
K7ELV9	High	Kynurenine formamidase OS=Homo sapiens OX=9606 GN=AFMID PE=1 SV=1	22	1	6	1	37	4.3	4.72	29911239.42	19940296.83	0	0	7552304.153	0	8532590.19	0	17122704.54	43278742.08	57695943.97	13619128.56	16744204.34	6644990.485	15524627.06	23287695.27	13645286.19	13669363.19	8603728.42	0	16618433.19	3839214.908	0	0	5710442.752	3250846.967	0	0	0	4175274.048	9995975.446	0	3619633.282	0	0	12492237.28	7649089.389	20859476.19	20979942.84	0
G3V1B6	High	MICOS complex subunit MIC26 OS=Homo sapiens OX=9606 GN=APOO PE=1 SV=1	10	1	2	1	114	13.1	7.28	16667525.23	47044201.32	0	61203434.07	36314790.17	0	0	0	12506030.73	48742810.79	19617706.3	6823248.085	27878671.51	0	18276315	7971756.923	0	10852988.75	0	0	0	0	0	0	0	0	0	0	0	24341627.11	49273726.22	21649351.92	14801344.36	0	8882174.893	16285608.38	0	0	0	0
O43583	High	Density-regulated protein OS=Homo sapiens OX=9606 GN=DENR PE=1 SV=2	4	1	1	1	198	22.1	5.3	0	25241284.99	0	32240605.35	0	15993802.9	0	0	57129146.99	0	63163853.34	64669244.34	54422795.76	129359631.2	0	64448215.98	0	159037224.7	126419426.9	0	0	0	60774270.82	0	33937652.53	53448371.3	0	23644380.54	20516780.55	27761650.77	105983135.4	39914559.45	9532700.979	48224011.22	48816408.46	63183680.38	25941366.34	0	0	24043391.57
A0A5C2GIT7	High	IGH + IGL c615_heavy_IGHV1-18_IGHD3-3_IGHJ3 (Fragment) OS=Homo sapiens OX=9606 PE=2 SV=1	13	1	1	1	125	13.8	6.06	0	0	0	5913632.793	179068303.1	0	0	0	0	0	0	0	0	0	0	0	0	82346446.55	0	30863161.89	0	0	0	0	5725543.547	10478868.89	0	0	0	0	0	0	3783666.469	50450967.91	0	0	38063458.5	7789414.232	16062241.24	133309531.4
B5MCF9	High	Pescadillo homolog OS=Homo sapiens OX=9606 GN=PES1 PE=1 SV=1	1	1	1	1	571	66	7.5	0	0	0	4167022.731	17642272.95	0	130877410	49192073.39	27049337.75	0	0	0	0	57992735.54	59968470.32	0	0	0	0	0	47692223.58	0	79894993.94	0	15995141.85	30407759.07	0	197528010.9	0	2987696.352	49497982.64	128615025.2	16148989.33	0	56942242.73	4704451.439	0	7388177.265	3150380.767	34567557.96
Q9BZD7	High	Transmembrane gamma-carboxyglutamic acid protein 3 OS=Homo sapiens OX=9606 GN=PRRG3 PE=2 SV=2	4	1	1	1	231	25.9	6.06	0	0	0	0	0	48230537.16	0	0	25883115.7	46733794.76	0	0	0	13120876.93	0	0	8243068.71	0	3443276.077	0	0	7036136.659	2379065.827	7892740.095	20631572.66	5087206.064	0	55782547.85	35197055.03	117472885.6	640976104.4	15191536.29	18701006.5	0	16334629.6	0	472615918.5	0	0	0
Q5CZ93	High	Uncharacterized protein DKFZp686A0568 OS=Homo sapiens OX=9606 GN=DKFZp686A0568 PE=2 SV=1	6	1	10	1	159	19.2	9.88	28131718	16892895.31	0	60341621.9	0	0	221197245.2	0	15621339.65	26485171.11	0	0	0	0	0	32130131.36	0	16729584.13	37739599.06	0	16783602.71	0	0	0	12295050.85	0	0	46458680.5	0	264107948.7	0	0	0	0	0	28103862.92	0	21185027.9	23808028.29	0
E9PMI6	High	Methylosome subunit pICln OS=Homo sapiens OX=9606 GN=CLNS1A PE=1 SV=1	8	1	1	1	167	18.2	4.41	0	9491299.92	0	36093431.22	0	0	0	8106382.547	0	0	11225421.55	0	10586141.24	0	0	0	0	10486643.31	0	0	0	0	0	8797806.653	11249730.05	0	0	0	0	0	25200142.35	48505309.34	9591940.424	0	0	16871294.41	0	5080630.132	10861179.98	0
A0A5C2G753	High	IGL c274_light_IGLV6-57_IGLJ3 (Fragment) OS=Homo sapiens OX=9606 PE=2 SV=1	8	1	1	1	109	11.7	5.31	10893856.87	31050076.47	44754828.91	0	0	11827266.77	25863433.55	38359689.36	0	0	38167449.92	0	61567063.28	14001860.74	0	38038430.3	0	0	50748624.49	0	16915459.79	0	7043536.682	0	12729090	9476439.061	0	0	0	6806405.824	0	0	0	0	0	14302740.75	16851143.32	0	0	0
A0A5C2GIN4	High	IG c949_heavy_IGHV4-39_IGHD3-10_IGHJ4 (Fragment) OS=Homo sapiens OX=9606 PE=2 SV=1	7	1	1	1	122	13.2	8.85	0	0	30716036.99	25970532.51	0	56418302.68	80038006.43	76351940.25	0	306101350.4	0	0	0	13801539.76	0	17225317.29	0	0	10499095.87	7737889.423	0	0	22795657.17	0	151952612.8	9834817.856	0	120274919.1	0	16690899.25	152538035	0	28148571.41	39522529.72	10144708.54	0	0	0	0	60094957.41
Q9UJC3	High	Protein Hook homolog 1 OS=Homo sapiens OX=9606 GN=HOOK1 PE=1 SV=2	2	1	1	1	728	84.6	5.15	0	0	0	18510908.01	27577321.72	0	0	34458123.41	38421906.52	50998440.24	0	0	0	0	0	0	0	0	0	0	0	0	87497149.58	0	10182397.71	0	0	39212694.97	50477861.32	0	0	0	48369935.25	0	180866884.8	60521867.48	0	13113938.86	12906909.11	27167993.66
A0A5C2GI12	High	IG c983_heavy_IGHV4-39_IGHD1-7_IGHJ1 (Fragment) OS=Homo sapiens OX=9606 PE=2 SV=1	7	1	1	1	122	13.5	8.84	14873061.74	0	37602226.23	0	0	0	53034751.61	0	0	0	27201550.53	0	0	0	0	0	0	0	0	0	0	6482875.899	0	0	6000635.877	0	0	14256887.09	5868950.059	0	0	21089413.11	14581371.49	0	0	51890126.64	53866883.63	0	0	29196918.57
Q5JTZ5	High	Uncharacterized protein C9orf152 OS=Homo sapiens OX=9606 GN=C9orf152 PE=1 SV=2	4	1	1	1	239	26.3	8.68	0	0	0	12720086.09	6046931.145	0	0	20559783.08	0	0	10544078.6	7174479.696	15235577.45	10418905.73	10262166.99	28028926.51	0	11990306.69	0	0	10586176.79	0	0	0	3409831.46	2782772.544	0	0	0	0	0	0	0	0	0	18235687.54	0	30820511.13	37734049.27	0
A0A5C2GSY9	High	IG c614_light_IGLV2-14_IGLJ3 (Fragment) OS=Homo sapiens OX=9606 PE=2 SV=1	14	1	2	1	112	11.8	5.21	0	182598258.8	0	0	85808805.55	221969666.9	242918995.8	25720605.15	119953595.6	18287809	0	0	0	13419083.42	0	47682570.88	90913434.83	49189201.5	0	5570924.762	18881995.8	0	0	9136080.339	43967952.21	5333582.211	158333751.3	65028115.39	90436289.17	0	119944311	0	40757601.9	22394352.84	0	49673654.07	0	0	0	290904260.9
A0A024R023	High	HCG36730, isoform CRA_a OS=Homo sapiens OX=9606 GN=hCG_36730 PE=4 SV=1	2	1	4	1	476	52.8	6.13	10577711.49	23902221.71	0	20912843.61	0	2796810.029	0	0	0	0	28184436.59	3660994.167	17405361.02	0	5840677.761	7975368.288	8790939.011	6157937.259	0	0	0	0	0	0	0	0	0	19605101.61	0	7609228.052	11595182.52	132367946.9	0	0	4021181.105	4997618.079	21469310.68	12907071.19	12679672.41	0
A0A5C2GBR3	High	IGH + IGL c492_heavy_IGHV3-20_IGHD3-22_IGHJ4 (Fragment) OS=Homo sapiens OX=9606 PE=2 SV=1	16	1	1	1	119	12.9	8.46	0	0	0	0	0	0	0	0	0	0	0	0	0	0	0	9748459.13	0	0	0	0	0	0	0	10870638.63	0	0	11509567.09	754919329.5	14097029.3	0	86270416.75	82508734.3	11630106.59	0	9668218.586	3758068.789	0	15481145.51	12653004.22	0
A0A5C2GIL1	High	IG c1299_heavy_IGHV4-59_IGHD2-21_IGHJ4 (Fragment) OS=Homo sapiens OX=9606 PE=2 SV=1	8	1	1	1	120	13.4	7.94	12272092.02	0	0	7992916.381	0	0	90424071.4	0	0	32981806.91	3691532.501	0	18494700.74	0	27796428.42	2120865.695	17547992.16	0	1493302.187	0	0	5049630.071	0	0	3289198.742	0	57127862.11	0	15001469.48	7449664.338	34742817.16	0	40622500.87	93280467.22	0	2044198.825	0	4583183.839	9701079.042	0
H0YN24	High	Tyrosine-protein kinase receptor TYRO3 (Fragment) OS=Homo sapiens OX=9606 GN=TYRO3 PE=1 SV=1	12	1	3	1	121	13.1	5.31	0	0	0	0	0	0	0	0	0	0	0	0	0	0	0	0	0	0	0	9195939.125	0	0	6338484.813	20781438.72	0	0	8229501.889	0	5654728.551	0	0	11147470.47	25582779.03	0	23979698.68	7927014.095	0	0	0	0
Q9UM27	High	Cell surface glycoprotein (Fragment) OS=Homo sapiens OX=9606 GN=HLA-A PE=2 SV=1	11	1	4	1	95	9.9	8.02	0	0	0	13801795.95	4404255.463	4659607.413	0	0	5204295.242	0	6020076.366	0	0	0	8872424.358	3029063.666	0	0	11133126.12	0	0	9070315.944	0	0	0	0	0	0	14398180.29	0	8399427.396	71296813.5	0	0	0	4150129.515	9067210.76	25887631.82	27172766.65	0
B4DIF6	High	cDNA FLJ56985, highly similar to Transmembrane 6 superfamily member 1 OS=Homo sapiens OX=9606 PE=2 SV=1	3	1	2	1	279	31.8	7.61	4379177.661	0	0	29616663.44	0	0	0	0	3561444.177	0	0	0	0	0	0	0	18106263.94	4216195.772	9539366.047	0	0	0	0	0	16972245.65	0	0	8119700.982	0	0	144067591.2	0	2458324.001	69894096.87	2739541.949	0	0	34138121.55	17427997.86	37490580.51
U3KQL4	High	Glucose-6-phosphate exchanger SLC37A4 OS=Homo sapiens OX=9606 GN=SLC37A4 PE=1 SV=2	3	1	1	1	356	38.3	8.94	0	0	9021438.352	0	0	0	10084592.41	17794592.61	2439848.402	66571000.54	0	6842522.17	0	6592048.871	0	19476107.33	110442046.7	0	12088356.22	0	0	0	0	0	17647455.24	0	0	14038967.56	0	0	0	129755017	0	0	0	6657150.498	0	12074907.27	0	0
Q8N1F8	High	Serine/threonine-protein kinase 11-interacting protein OS=Homo sapiens OX=9606 GN=STK11IP PE=1 SV=4	1	1	1	1	1088	120.2	5.36	4029990.931	0	5048954.751	19522634.23	0	0	14037885.23	5695376.88	0	0	12623838.6	0	0	0	19747403.11	6348283.83	0	0	13364127.46	0	8742313.234	0	0	4667236.96	11088272.5	0	0	5480903.165	0	0	0	25505362.16	4059352.446	0	2699603.92	0	16647592.77	0	1523106.551	17269002.04
F8VPA7	High	Elongation factor Ts, mitochondrial OS=Homo sapiens OX=9606 GN=TSFM PE=1 SV=1	9	1	1	1	200	22.1	9.66	0	22877613.43	0	29752139.95	22616918.37	8380063.163	6229968.578	0	0	0	13514107.55	0	0	0	0	0	0	0	0	97942640.76	0	0	0	18733690.03	0	0	200032718.2	46795240.43	0	0	0	49377313.38	0	178668219	0	2910972.542	0	7896625.74	8806633.46	262710307.1
A0A5C0NTB8	High	Multidrug resistance-associated protein 4 isoform 1 (Fragment) OS=Homo sapiens OX=9606 GN=ABCC4 PE=4 SV=1	23	1	1	1	52	5.7	9.82	21090677.58	29752478.99	0	13838568.01	0	0	0	0	0	0	0	0	6288125.308	0	9790546.939	7398829.411	0	6215350.708	3213736.991	0	0	0	0	0	1688956.75	1241857.371	0	0	0	4540931.379	0	0	0	0	0	10396851.56	91553063.31	5447134.574	4785641.137	0
Q92646	High	Histone H2A OS=Homo sapiens OX=9606 GN=H2A/k PE=3 SV=1	9	1	2	1	115	12.6	10.9	0	0	1875293675	0	9796437.61	141956866.2	0	3454743.975	0	47765342.04	97064732.94	0	66644692	0	0	0	0	22453808.95	8485619.496	789765230.4	4106471.111	30831613.08	16177727.28	0	0	0	374878404.5	0	2551740.764	0	61262800.06	283205810.2	5319639.539	3490785371	0	0	208480217.4	0	0	1401836974
P27816	High	Microtubule-associated protein 4 OS=Homo sapiens OX=9606 GN=MAP4 PE=1 SV=3	1	1	1	1	1152	120.9	5.43	0	0	0	7576446.239	0	0	0	0	0	0	14374783.6	0	0	0	12913577.31	13983470.71	0	0	0	0	8030975.171	2908146.167	0	0	0	0	0	0	0	0	2132118270	0	8319243.212	0	5329228.85	4596135.468	0	0	0	129497495.3
O15551	High	Claudin-3 OS=Homo sapiens OX=9606 GN=CLDN3 PE=1 SV=1	6	1	2	1	220	23.3	8.05	7664568.706	19373303.5	0	0	0	0	0	0	0	0	7528282.592	0	5748770.466	0	22827947.62	23122893.08	34059470.08	0	0	0	0	0	0	0	0	0	0	0	4388202.632	0	0	0	21974516.51	0	0	28627095.51	0	14661857.99	17725697.82	0
H3BRM1	High	Abscission/NoCut checkpoint regulator (Fragment) OS=Homo sapiens OX=9606 GN=ZFYVE19 PE=1 SV=1	2	1	1	1	307	33.2	7.88	0	23589431.59	0	33134673.38	686676871.2	0	43209385.92	0	12936243.71	0	34298752.9	0	28323261.58	0	0	18393952.9	0	0	0	8465750.041	8954818.872	0	0	0	0	0	7550727.128	0	0	0	0	70493440.38	0	0	0	0	71728414.93	0	0	19380865.47
J3KQN4	High	60S ribosomal protein L36a OS=Homo sapiens OX=9606 GN=RPL36A PE=1 SV=1	6	1	4	1	142	16.4	10.43	13061757.18	24115271.41	0	36970417.2	15878108.1	0	0	14809280.43	0	8156000.899	0	13731690.22	15764956.71	0	35836110.84	22085771.96	16243944.37	0	6656657.119	0	0	0	0	0	0	4763228.34	9849603.32	7786530.603	0	7486635.175	2765871784	51708167.24	0	0	0	29097779.68	15336232.75	26893699.96	31724818.94	55585635.51
A0A5C2FZU5	Medium	IGL c2538_light_IGLV2-23_IGLJ3 (Fragment) OS=Homo sapiens OX=9606 PE=2 SV=1	7	1	11	1	110	11.5	7.85	8043280.997	0	0	0	0	0	4557182.164	0	16870402.1	0	3848344.484	0	10652726.46	0	8213293.779	0	0	5460807.985	4737831.062	43736125.27	11475447.2	34095785.12	0	55156161.57	0	61905392.11	13938800.07	12756173.88	145104482.6	0	0	0	28080717.12	0	7849274.398	0	0	0	0	0
F8W9E7	Medium	Engulfment and cell motility protein 3 OS=Homo sapiens OX=9606 GN=ELMO3 PE=1 SV=2	2	1	2	1	703	79.6	6.2	0	3377675.774	5998860.402	16151047.83	0	0	0	0	0	0	7926006.016	0	0	0	4345439.03	0	0	0	0	0	0	0	0	0	0	0	0	0	0	0	0	0	0	0	0	4842882.53	6525055.808	4063043.56	4581217.819	0
Q9H0H5	Medium	Rac GTPase-activating protein 1 OS=Homo sapiens OX=9606 GN=RACGAP1 PE=1 SV=1	1	1	2	1	632	71	8.88	0	28940666.67	0	46605908.8	0	0	0	0	12514491.27	0	0	5182206.77	0	5233265.559	0	0	6994594.365	0	0	0	0	0	19929684.19	0	0	32846331.01	0	0	222431151.2	0	0	45171379.42	0	0	0	8618238.763	20161765.6	11402254.97	8327464.18	0
A8K9V9	Medium	cDNA FLJ76064 OS=Homo sapiens OX=9606 PE=2 SV=1	4	1	1	1	310	34.5	5.44	0	12940482.48	0	21252757.77	0	0	0	7922465	7404624.436	0	11813254.06	0	10738168.33	0	11798763.12	16265472.25	0	10139702.72	5704956.631	0	0	0	7453338.937	0	3101502.354	0	0	0	0	3931918.069	0	91816177.88	0	0	0	21178277.03	17076419.68	9370620.471	8815616.063	0
Q93091	Medium	Ribonuclease K6 OS=Homo sapiens OX=9606 GN=RNASE6 PE=1 SV=2	5	1	9	1	150	17.2	8.76	23115582.97	17200554.17	0	27383815.07	28806233.49	6467758.297	0	0	46157090.96	6820621.299	19851389.3	27124514.26	17362376.52	72306060.18	11977352.36	64301567.87	9032660.612	12142668.24	60149424.23	9977443.978	23312392.3	10300643.52	5915196.942	0	0	10840239.72	0	0	0	24441282.35	0	26999024.74	0	0	0	0	27719065.1	4410185.958	0	0
Q9UKR5	Medium	Ergosterol biosynthetic protein 28 homolog OS=Homo sapiens OX=9606 GN=ERG28 PE=1 SV=1	6	1	2	1	140	15.9	9.83	0	0	74713294.07	23898161.18	13191107.03	6923388.935	0	0	0	0	0	0	16055066.51	0	16657152.67	0	0	0	15738541.54	14356076.34	12185061.38	0	0	0	9301570.942	0	0	0	0	0	0	0	0	0	0	2236015.168	0	0	12634211.38	271221126.7
V9GZ77	Medium	Cytochrome P450 4A11 OS=Homo sapiens OX=9606 GN=CYP4A11 PE=1 SV=1	2	1	1	1	421	47.6	8.09	0	21468379.35	0	60568608.75	4288422.396	0	0	17810170.92	0	0	24232541.08	0	23041586.81	3676971.832	24677265.66	7082738.922	0	28013574.93	8707426.615	0	5824899.22	0	3985138.905	4061202.035	32523110.99	0	0	7125520.443	0	7423226.468	0	0	0	0	0	23781996.04	0	21998760.48	18187043.58	0
A0A5C2GJZ6	Medium	IG c930_heavy_IGHV3-30_IGHD2-2_IGHJ6 (Fragment) OS=Homo sapiens OX=9606 PE=2 SV=1	6	1	4	1	129	14.5	8.72	0	6028753.931	0	0	0	754763.8819	5057755.453	0	10117214.71	26159515.74	12716807.13	1957112.722	84450867.32	17254064.08	7064471.694	5215399.222	0	5442365.207	7511291.252	11528019.49	22793540.67	12613016.55	0	14104126.05	3105001.695	19723130.94	0	0	6084565.633	43575311.43	0	80682462.38	17305950.39	24337206.64	20480157.52	0	0	0	0	0
Q9ULC3	Medium	Ras-related protein Rab-23 OS=Homo sapiens OX=9606 GN=RAB23 PE=1 SV=1	4	1	3	1	237	26.6	6.6	0	32272133.79	0	39918616.04	0	0	0	14012099.58	0	0	0	0	0	0	18308538.44	21577383.24	0	46608948.7	6856139.532	0	4119074.872	0	0	0	12364195.43	0	0	0	0	0	0	0	0	19289629.66	0	0	24061228.87	13637856.04	14393470.27	0
A0A3B3IRQ7	Medium	Alpha-2-macroglobulin receptor-associated protein OS=Homo sapiens OX=9606 GN=LRPAP1 PE=1 SV=1	3	1	1	1	279	32	9.14	0	6667641.965	0	17577572.88	0	0	0	0	1001794.993	0	14719281.63	0	5646823.251	0	0	10551967.1	0	12297139.39	0	0	3936144.07	0	2625062.625	4464000.198	0	0	0	0	6939258.718	0	0	0	10696405.92	0	9845286.366	3848087.604	0	0	5032830.863	0
A0A024R2S8	Medium	Scotin, isoform CRA_a OS=Homo sapiens OX=9606 GN=SCOTIN PE=4 SV=1	3	1	4	1	209	22.4	6.25	153685623.4	13764629.15	0	25757729.56	21653916.01	22383487.83	69052425	0	52620475.18	0	15703593.65	0	28412222.71	0	12504984.95	8310964.743	0	24013653.25	13679991.95	0	0	7924945.262	0	47515093.02	0	0	0	0	47147461.39	25429512.15	0	0	31092357.48	0	4971705.056	16879146.61	0	11089375.51	12479357.32	0
Q9H477	Medium	Ribokinase OS=Homo sapiens OX=9606 GN=RBKS PE=1 SV=1	2	1	1	1	322	34.1	5.05	10203578.16	16475861.99	0	5326121.444	0	0	0	0	0	0	11670802.86	2651346.157	0	5423748.632	5852568.817	0	0	0	0	0	7656360.824	0	4939303.556	0	1585766.934	0	4627724.894	0	0	0	0	0	4760136.015	0	5259710.926	0	0	4161136.337	3752142.982	0
A0A5C2G2E6	Medium	IGL c2616_light_IGKV3-20_IGKJ2 (Fragment) OS=Homo sapiens OX=9606 PE=2 SV=1	15	1	1	1	108	11.7	7.08	0	0	0	0	0	36105016.98	15801938.27	11569906.8	0	6631673.257	0	0	17331466.02	26312789.78	0	0	14509399.44	0	42787542.04	0	58934313.33	0	49857764.52	4197607.405	0	30394195.37	0	0	3910178.614	0	0	51584520.09	0	286837393.1	43553598.2	0	0	0	4682663.329	0
Q96QB2	Medium	Sodium-independent neutral amino acid transporter LAT1 OS=Homo sapiens OX=9606 GN=lat1 PE=4 SV=1	1	1	3	1	507	55.1	7.91	0	20035368.57	0	18774229.62	0	6729552.518	0	2761406.696	0	0	3850256.066	0	17994020.45	1302679.108	8736031.76	9111361.339	0	9691315.263	17815896.97	0	0	0	0	0	5926994.087	0	0	4470294.474	0	0	0	0	0	0	0	8095528.154	57234068.56	4697368.01	4590890.651	0
Q9NP77	Medium	RNA polymerase II subunit A C-terminal domain phosphatase SSU72 OS=Homo sapiens OX=9606 GN=SSU72 PE=1 SV=1	6	1	1	1	194	22.6	5.33	0	0	0	12444498.39	9668428.915	0	0	41756752.85	37797642.2	6438437.573	31146345.03	0	0	6474357.121	20085784.09	28603728.37	0	45847220.76	0	0	7082212.348	0	14921156.44	0	14995481.11	0	0	7307022.077	0	5343108.638	0	0	5715998.914	0	0	11270225.98	0	18664604.21	24563056.66	0
A0A5C2GNN6	Medium	IG c1025_heavy_IGHV4-59_IGHD3-22_IGHJ3 (Fragment) OS=Homo sapiens OX=9606 PE=2 SV=1	6	1	9	1	124	13.7	7.97	11863001.28	34924703.6	22588308.73	16287570.7	15415998.28	5582264.016	19458802.37	0	9080522.935	0	46739587.67	0	24650804.61	0	33812640.63	0	0	0	0	0	30023427.92	0	0	6632126.977	0	0	0	18477139.52	0	247889147.7	8343984.63	0	0	29864243.05	0	21509415.58	0	9591545.287	11947553.65	0
C9JK89	Medium	SH2B adapter protein 2 (Fragment) OS=Homo sapiens OX=9606 GN=SH2B2 PE=1 SV=3	3	1	3	1	243	26.5	9.28	0	3305211.143	0	5481263.315	0	0	112082515.9	0	0	37570300.14	0	0	0	0	0	0	0	0	0	0	0	0	0	0	4850165.31	0	176178392.5	0	0	0	61829202.21	103935143.2	12513640.83	2983749848	4611559.325	0	0	0	0	625583988.8
Q969Y2	Medium	tRNA modification GTPase GTPBP3, mitochondrial OS=Homo sapiens OX=9606 GN=GTPBP3 PE=1 SV=2	2	1	4	1	492	52	6.48	0	0	51782162.67	8176676.501	150801803.2	0	0	0	0	0	0	8662245.122	0	0	0	0	32360725.4	0	0	0	0	0	0	1827070542	0	0	8714322.245	0	0	0	0	50745148.35	0	58497763.57	10630795.78	0	0	0	0	15153815.71
Q5VTL8	Medium	Pre-mRNA-splicing factor 38B OS=Homo sapiens OX=9606 GN=PRPF38B PE=1 SV=1	2	1	1	1	546	64.4	10.54	0	0	0	5183275.887	20016747.62	0	0	0	0	0	0	0	0	10218164.11	3000099.863	0	0	0	0	8518988.634	0	5295374.718	0	0	52009132.16	0	12364334.74	0	2677444.36	0	6182538.386	0	4315463.285	0	0	2768906.407	0	5349223.884	12049809.15	11681250.25
F8W7H5	Medium	Uncharacterized protein C9orf131 (Fragment) OS=Homo sapiens OX=9606 GN=C9orf131 PE=4 SV=1	7	1	4	1	256	27.9	5.54	0	0	0	9474857.136	10599007.11	34717311.98	58903688.5	0	33194436.47	0	162503029.6	69599456	150848341.6	185863810.4	19719801.26	280784844.6	139466555.9	0	169649047	72387253.86	172702943.4	0	89868855.75	0	0	31949425.37	49883187.85	0	79716413.4	0	31077402.82	61902085.72	52610095.22	37430420.04	138449453.8	49788383.67	10594885.75	58885202.16	67602146.4	0
B4DDS7	Medium	Signal recognition particle 54 kDa protein OS=Homo sapiens OX=9606 GN=SRP54 PE=2 SV=1	2	1	1	1	466	51.6	8.92	0	0	0	35611228.08	8251993.946	13855852.05	0	13818621.66	0	0	0	0	14934793.78	0	11561041.73	6556118.407	0	0	11909783.68	0	0	0	4810011.594	0	5747380.335	5073066.801	0	42388744.1	12458695.98	0	151891940.9	25812157.48	0	0	0	8158074.301	0	9641363.367	9276500.419	0
A0A024R741	Medium	HCG1816893 OS=Homo sapiens OX=9606 GN=hCG_1816893 PE=4 SV=1	12	1	1	1	137	14.1	9.06	0	0	20344186.61	0	0	0	9960261.147	0	0	0	0	0	0	0	0	0	0	0	0	0	9374941.104	0	0	4519863.471	0	13737424.78	0	107295513.7	0	0	0	35123040.25	20315156.8	0	29686882.64	0	0	0	0	0
P53609	Medium	Geranylgeranyl transferase type-1 subunit beta OS=Homo sapiens OX=9606 GN=PGGT1B PE=1 SV=2	2	1	1	1	377	42.3	6.83	6072628.02	4206330.59	19464337.95	16815023.33	0	0	0	0	0	0	4542262.393	0	0	10261789.56	0	7142819.839	0	13154311.27	16053106.55	0	10325533.6	0	0	0	4791504.102	0	0	0	2484505.815	3471304.404	0	14653420.36	0	0	0	13328225.66	0	5522274.083	5337725.03	0
A0A141ZQV7	Medium	NADH-ubiquinone oxidoreductase chain 1 OS=Homo sapiens OX=9606 GN=ND1 PE=3 SV=1	6	1	2	1	318	35.6	6.55	6021072.651	9625441.634	13131806.92	24603943.35	45609680.99	0	0	2731434.86	0	0	8265126.213	5558964.03	7720990.365	0	14279489.96	0	0	0	6029840.901	0	5492676.51	0	0	0	6811760.047	0	0	0	0	6001716.415	12033977	13029166.65	0	38136468.64	3983716.848	0	0	6371174.655	6732665.353	0
P52948	Medium	Nuclear pore complex protein Nup98-Nup96 OS=Homo sapiens OX=9606 GN=NUP98 PE=1 SV=4	1	1	1	1	1817	197.5	6.4	0	0	0	6611618.947	0	0	0	8042608.283	0	80091756.6	5893018.172	0	0	2466567.592	0	5817401.914	0	0	0	0	0	0	0	0	0	11677158.45	0	0	8764962.291	3995377.083	0	191038681.2	6248981.322	127811912.3	0	0	979034746.3	5111075.141	5551737.241	0
A0A5C2GB29	Medium	IGH + IGL c302_heavy_IGHV3-23_IGHD3-22_IGHJ5 (Fragment) OS=Homo sapiens OX=9606 PE=2 SV=1	6	1	6	1	126	13.8	6.52	0	0	0	0	0	0	0	0	6084435.215	16311700.93	0	0	0	3550367.712	3825357.164	5471244.575	0	0	9167127.028	14642806.92	17659882.77	4839183.404	4148403.701	14291807.87	0	15399103.1	0	0	0	18500036.17	0	0	8193894.916	0	0	0	0	0	0	0
C4TNX2	Medium	REV3-like, catalytic subunit of DNA polymerase zeta (Yeast) (Fragment) OS=Homo sapiens OX=9606 GN=REV3L PE=4 SV=1	7	1	2	1	100	11.4	7.21	23495792.53	24486209.28	0	45237375.59	0	0	11302421.04	8876376.361	27954616.47	0	96096794.06	14390973.67	103286036.1	18867053.44	38608814.32	118457585.8	635721763.6	54440488.84	26309607.97	0	26705602.92	0	0	0	0	8826476.679	0	0	3982465.196	7277804.316	0	0	0	0	0	28318870.47	0	0	27081384.8	0
Q7L590	Medium	Protein MCM10 homolog OS=Homo sapiens OX=9606 GN=MCM10 PE=1 SV=2	1	1	4	1	875	98.1	8.75	37967762.11	0	131907514.8	8816272.458	0	0	16450403.38	0	0	0	9552960.241	0	4721500.802	0	2709110.818	7320346.612	11727437.67	2343703.89	0	313644086.6	9611807.178	0	0	0	0	0	73491467.9	0	0	0	0	120628029.2	0	356398013.5	2682827.484	0	6830382.296	4004070.332	0	206326963.1
A0A384N6F8	Medium	Epididymis secretory sperm binding protein OS=Homo sapiens OX=9606 PE=2 SV=1	4	1	4	1	252	28.5	8.62	12478516.6	14025252.78	0	8252341.964	0	0	0	0	0	0	8316424.36	3659617.147	13038834.99	8324439.742	11874529.58	0	11342273.53	8270527.835	0	2549104.114	0	0	8751393.531	0	0	1978952.432	13028138.59	0	10111587.92	6136364.383	25873857.9	0	11236192.46	0	11130067.89	3358288.657	0	11981081.49	12926453.66	0
A0A5C2FZU0	Medium	IGL c1646_light_IGLV2-14_IGLJ1 (Fragment) OS=Homo sapiens OX=9606 PE=2 SV=1	15	1	1	1	110	11.5	7.11	0	0	91296583.16	9907522.791	40750605.34	0	0	6091833.358	0	15441264.34	0	7152328.53	0	34676753.94	0	0	0	0	0	1598015959	0	0	0	16981802.89	0	9064999.924	17591933.7	309010537.5	0	3708707.977	286715027.6	578279648.1	0	1061389235	0	2769181.175	192673393.5	0	0	365806937.9
A0A5C2G9D0	Medium	IGH + IGL c374_heavy_IGHV3-15_IGHD3-3_IGHJ3 (Fragment) OS=Homo sapiens OX=9606 PE=2 SV=1	15	1	1	1	129	14.6	7.93	0	0	0	0	0	0	0	0	0	0	0	0	0	0	0	0	0	0	0	21838733.96	8803430.987	0	0	44062579.08	0	5383180.004	0	32220764.48	0	2726155.832	0	227966709.7	18317214.78	26352003.11	0	6819666.42	0	0	0	14351889.64
A0A5C2GC36	Medium	IGL c261_light_IGKV1-5_IGKJ2 (Fragment) OS=Homo sapiens OX=9606 PE=2 SV=1	7	1	10	1	109	12	7.97	0	3630625.201	6793548.119	0	9203942.88	0	76100862.06	0	10375646.45	0	0	220574480	25969813.12	38245834.15	0	0	0	13423789.62	15348766.24	32339580.88	18224991.55	0	65057928.12	44144060.64	0	9364390.134	6844260.691	0	0	40718530.29	0	0	0	25475179.01	44423998	0	57418145.41	0	0	0
A0A494C0N4	Medium	Tetratricopeptide repeat protein 21B OS=Homo sapiens OX=9606 GN=TTC21B PE=1 SV=1	1	1	13	1	1274	145.9	6.61	0	12945456.62	6285609290	3647504.471	35560320.97	0	11795201.27	0	0	7788139.116	0	0	0	0	7283214.07	0	1394569495	29093999.73	3020345.47	831035443.5	0	0	0	0	0	0	2201900366	0	0	0	1512707189	1442019179	0	5332762902	0	0	0	23346777.42	11257973.54	3098001154
F8W8F5	Medium	Calpain-3 OS=Homo sapiens OX=9606 GN=CAPN3 PE=1 SV=2	2	1	3	1	773	88.9	6.38	0	21878989.33	0	0	28802700.73	19320230.3	0	35947125.19	0	0	27427390.74	6884701.902	56684110.91	0	25985271.87	32632352.07	0	0	55151009.35	5317282.556	9105992.993	0	10163952.45	0	0	2641215.55	0	89772256.21	0	0	0	0	0	0	0	0	16091450.5	9818204.573	11888420.63	0
Q86WZ0	Medium	HEAT repeat-containing protein 4 OS=Homo sapiens OX=9606 GN=HEATR4 PE=2 SV=2	1	1	1	1	1026	117.1	9.11	6893323.65	0	0	16114539.75	0	9703276.098	3687579.64	8679361.92	3228940.061	0	3147822.407	0	0	0	10071617.88	6249768.194	0	11990275.78	5534357.84	46212389.87	2536914.265	0	0	0	0	0	0	9647740.777	0	0	0	0	2653615.651	0	0	14910518.5	7890425.483	0	14936324.02	79932472.59
A3KLP2	Medium	MMD-1 OS=Homo sapiens OX=9606 GN=MMD-1 PE=2 SV=1	5	1	1	1	130	14.4	7.55	10882049.53	0	0	2793372.03	66769194.14	0	0	0	0	0	0	1806362.46	2437638.727	35088808.76	3471081.63	6276845.857	54932506.75	23301290.65	23448856.14	6904125.052	5676453.311	0	0	0	1420800.582	59944214.86	20351098.56	4871788.088	0	2782272.212	181315349.2	11638184.5	3975001.856	32871968.64	0	2822037.351	0	0	0	0
A0A5C2H1G1	Medium	IG c1748_light_IGLV2-11_IGLJ3 (Fragment) OS=Homo sapiens OX=9606 PE=2 SV=1	7	1	1	1	109	11.4	7.08	0	0	0	0	81814658.43	0	0	0	0	0	0	0	0	43613477.08	1816403.712	0	0	0	4471293.538	0	0	3847931.849	13345076.77	0	0	11432883.27	0	0	17932013.79	0	0	0	22850474	34045890.94	22292214.43	0	8043132.47	0	3658435.951	0
O75508	Medium	Claudin-11 OS=Homo sapiens OX=9606 GN=CLDN11 PE=1 SV=2	7	1	1	1	207	22	7.9	0	9949928.835	0	0	0	0	0	0	0	0	0	4894062.55	0	0	0	8809090.713	0	0	0	0	0	0	0	0	9027085.241	0	0	0	0	0	0	0	6711081.757	0	0	0	6955505.857	9925139.616	5382968.991	0
Q8IW35	Medium	Centrosomal protein of 97 kDa OS=Homo sapiens OX=9606 GN=CEP97 PE=1 SV=1	1	1	2	1	865	96.9	5.02	0	102397325.2	218720147	0	0	951260.6955	9221511.644	0	1645092.439	259179100	0	0	0	0	1340916.548	0	102297897	0	0	236412014.7	0	4442962.036	0	0	36800297.23	0	90992253.72	17863328.32	0	125132294.7	119363225.2	39427257.29	0	2190263568	0	16788219.14	0	0	0	454075493.9
A0A494BZU5	Medium	Interferon alpha/beta receptor 1 OS=Homo sapiens OX=9606 GN=IFNAR1 PE=1 SV=1	3	1	1	1	236	26.5	8.48	0	0	0	4237882.177	0	0	7406729.561	0	0	0	25779165.67	0	5175051.601	7422552.983	0	5196171.354	0	0	2418349.64	0	10949461.63	0	10049268.78	0	0	0	16012872.52	0	12014838.63	0	0	8604901.969	5709212.983	0	7555596.736	0	36427975.64	15629635.46	0	44245043.53
[truncated: 4 more columns]
