# Supplementary material for: Urinary protein biomarkers based on LC–MS/MS analysis to discriminate vascular dementia from Alzheimer’s disease in Han Chinese population
Source: Front Aging Neurosci. 2023 Jan 25;15:1070854. doi: 10.3389/fnagi.2023.1070854 (PMC9905227; doi:10.3389/fnagi.2023.1070854)
Supplement: Supplementary file 1 [file Data_Sheet_1.zip › Table S3.XLS]

TABLE S3 Details of all significant DEPs identified in VD vs AD
Accession_id	Protein FDR Confidence	Description	Coverage	Peptides	PSM	Unique Peptides	AAs	MW[kDa]	calc.pl	Abundance_AD1	Abundance_AD2	Abundance_NC1	Abundance_VD1	Abundance_AD3	Abundance_AD4	Abundance_NC2	Abundance_NC3	Abundance_NC4	Abundance_NC5	Abundance_NC6	Abundance_NC7	Abundance_NC8	Abundance_NC9	Abundance_NC10	Abundance_NC11	Abundance_NC12	Abundance_NC13	Abundance_NC14	Abundance_NC15	Abundance_NC16	Abundance_NC17	Abundance_NC18	Abundance_NC19	Abundance_NC20	Abundance_NC21	Abundance_AD5	Abundance_AD6	Abundance_AD7	Abundance_AD8	Abundance_AD9	Abundance_VD2	Abundance_VD3	Abundance_VD4	Abundance_VD5	Abundance_VD6	Abundance_VD7	Abundance_VD8	Abundance_VD9	Abundance_VD10
A0A140TA29	High	Complement C4-B OS=Homo sapiens OX=9606 GN=C4B PE=1 SV=1	55	96	4794	1	1698	187.5	7.33	0	15582147.64	0	0	0	0	35367962.51	0	92527564.92	7388085.886	0	0	40517013.21	29589894.38	0	11181678.92	14658779.03	16285490.54	0	15215793.55	0	0	13093394.32	42116187.96	13696266.6	17856541.11	0	27555851.53	4391355.613	19293076.82	0	55233617.45	0	0	0	14685007.95	43776940.68	0	0	22784940.48
Q53G99	High	Beta actin variant (Fragment) OS=Homo sapiens OX=9606 PE=2 SV=1	64	37	7495	1	375	41.7	5.59	136467795.6	268051134	0	153119839.6	21521841.03	15046240.91	342611857.3	29876325.76	483958350.5	0	7542541.345	0	69923780.67	0	60091966.56	0	0	292292084.8	0	0	0	20352088.52	0	0	43019889.44	0	221104126.8	0	0	101119766.3	0	0	0	9342246.378	0	28224226.53	81990001.05	0	0	0
B4DPR2	High	cDNA FLJ50830, highly similar to Serum albumin OS=Homo sapiens OX=9606 PE=2 SV=1	52	52	10027	2	523	59.5	7.17	0	0	0	0	9236068.027	4917052.979	20188633.56	0	54220554.36	0	0	0	0	41503820.01	15974979	0	0	0	0	0	6668873.328	50567481.17	0	12553169.75	0	0	0	28913328.25	4751604.472	0	75406082.9	0	0	0	15804992.99	0	0	0	6669401.118	0
O60494	High	Cubilin OS=Homo sapiens OX=9606 GN=CUBN PE=1 SV=5	16	60	3870	60	3623	398.5	5.35	8093173885	21081603071	5865000233	15510488661	5408631712	2781355711	22176433364	4533459227	19395477752	7865494404	49439438418	31976317155	24264251381	25358748089	6619948514	28954034334	8897039686	25807279166	12100633341	20586869581	34085840764	427980183.9	16246144082	8881080618	540910296.9	7430197114	13055109737	1240466838	17172456042	5157615259	14166635538	12558731252	17739028510	17955509949	33944655649	13212773052	14446640965	7844716710	8065710477	9904290156
K7EMD9	High	Keratin, type I cytoskeletal 13 (Fragment) OS=Homo sapiens OX=9606 GN=KRT13 PE=1 SV=1	100	32	7813	1	165	19.2	4.74	0	0	14195688.87	11725240.77	66105872.01	78837450.68	31904479.47	169887290.4	59206459.65	47194223.57	9600729.051	0	20773048.35	0	10894090.41	0	0	12444208.95	112238566.3	0	4906603.971	0	32588020.6	4777743.918	39041741.97	7360626.501	0	5281466.688	0	0	0	29662134.55	0	0	0	0	29642709.86	5945430.266	0	0
P01133	High	Pro-epidermal growth factor OS=Homo sapiens OX=9606 GN=EGF PE=1 SV=2	29	44	3662	44	1207	133.9	5.85	2314737369	23634531597	2735473364	26388048844	6277237296	17672074587	19046272154	3329540248	17188082642	1166461711	2.17E+11	1.22E+11	21770827122	41829067201	3168328688	1.45E+11	9941462580	87720400705	12979757760	33572887019	1.19E+11	345495905.9	29113717088	13967904203	928267907.1	4261041418	17696577155	158765917.5	11818703345	1848247793	12201893715	2940629578	46144887222	26447708917	49657968721	58038556967	15326767367	54204029414	55331968474	3170058513
A0A385HW21	High	Mutant hemoglobin subunit alpha 2 OS=Homo sapiens OX=9606 GN=HBA2 PE=3 SV=1	95	25	3576	2	142	15.3	9.03	2700975656	0	75076717.14	1918058.362	79032519.64	5783183.727	0	0	0	9194927.859	0	0	0	0	0	0	56375655.54	0	6802212.717	0	9323928.244	0	1540710.678	0	1862387.524	327832211.1	0	13198071.3	0	18202000.48	0	47362642.5	0	26201895.87	0	5932858.827	0	0	0	5293324.637
Q4W4Y1	High	Dopamine receptor interacting protein 4 OS=Homo sapiens OX=9606 GN=DRIP4 PE=2 SV=1	56	63	1969	1	868	96	6.52	183896671.4	0	0	0	0	0	0	38229472.98	58668991.28	16029117.73	0	0	145705582.3	30587646.58	171723215.4	398575464.2	0	154820196	0	0	72869358.05	0	0	0	64337792.11	10850582.93	112842534.9	0	0	0	13445951.76	0	0	0	0	242479348.2	175135122.1	116725171.5	120405150.6	169102052.7
P07900	High	Heat shock protein HSP 90-alpha OS=Homo sapiens OX=9606 GN=HSP90AA1 PE=1 SV=5	48	44	2186	22	732	84.6	5.02	3005321938	4556886140	3549230785	14490781906	2937019720	2610064164	2425166992	4710848511	2788703794	1323981192	8846705040	2571648782	7873972868	1850905739	9758785697	7721076276	2947864375	9592098203	3661199494	846382979.7	4788203024	278499256.4	2295438167	418207241	4002785533	4802731452	673617309.7	3243854425	973633464.7	2710695843	1215073356	8540919984	664898124.5	13638719388	1177675032	9176710213	7718155174	7944887413	7774627962	2476508737
P33908	High	Mannosyl-oligosaccharide 1,2-alpha-mannosidase IA OS=Homo sapiens OX=9606 GN=MAN1A1 PE=1 SV=3	52	35	1861	35	653	72.9	6.47	7295908871	1859074845	1140416294	10835877396	4999561599	3031472189	7972043771	1639996120	3955377370	2956179353	37666023251	12360825603	11559303291	6093363208	2268985579	32897878024	4335533089	21100536841	6166735271	3750780742	17736880857	250783432.3	3489999300	3859021537	754368003.2	1397972600	2773011672	304643610.9	5448672211	2556168246	6528917577	14966348318	8264367950	3950713938	9348214260	16753473445	14805707179	15678632188	15809332770	1572872789
B4DL32	High	cDNA FLJ59922, highly similar to Keratin, type II cytoskeletal 5 OS=Homo sapiens OX=9606 PE=2 SV=1	86	36	3596	1	234	27.3	4.89	0	4647698.842	0	6734080.769	0	7607319.63	0	63900680.45	0	68233042.02	0	1723321.374	12012747.2	0	40015168.33	0	19090859.78	5035929.915	14721678.06	7610858.14	8987358.872	0	33966275.84	0	0	0	16876181.54	0	4581850.289	0	14074387.49	107530000.3	0	606376169.4	0	3176859.229	0	31124019.49	33143628.58	0
P05154	High	Plasma serine protease inhibitor OS=Homo sapiens OX=9606 GN=SERPINA5 PE=1 SV=3	77	32	3668	32	406	45.6	9.26	37952128617	77688074085	1470561746	26267738006	9500542608	32292534847	79248318266	6161653683	29160060881	1.48E+11	1.84E+11	2.12E+11	81777580326	1.02E+11	26854188470	2.58E+11	31524980007	1.37E+11	69861348673	50862888413	2.17E+11	233880438.4	36125343841	42254164457	1646213101	17086292254	28625664249	4978573485	31261503964	13879725890	12933147200	14339520664	1.06E+11	10512312400	1.05E+11	1.03E+11	30509912102	44001850244	46907084302	4935032195
E9PKU7	High	Neutral alpha-glucosidase AB OS=Homo sapiens OX=9606 GN=GANAB PE=1 SV=1	52	33	783	2	852	96.5	5.94	0	11513613.01	6682922.323	23225822.76	0	15563639.63	0	11295772.89	2362182.363	0	0	6449575.244	11617226.6	0	8523662.264	14901520.88	0	7890903.474	13110514.41	0	7521166.854	0	0	0	55643563.27	4325895.932	0	43396654.39	0	1452918.044	0	0	0	0	4610374.507	4030254.897	0	7934947.694	6505535.58	0
O75083	High	WD repeat-containing protein 1 OS=Homo sapiens OX=9606 GN=WDR1 PE=1 SV=4	52	29	1043	1	606	66.2	6.65	141739721.8	101697135.8	145774900.6	310219610.7	0	0	0	0	111716405.6	0	342924163.6	36574973.22	469744773.9	48202133.63	0	0	177906920.4	0	181514292.5	0	187533647.6	0	0	0	216398822	12375671.45	0	135898959	0	108851664.6	132773806.2	7564698.789	0	0	0	0	0	0	0	0
P00915	High	Carbonic anhydrase 1 OS=Homo sapiens OX=9606 GN=CA1 PE=1 SV=2	80	23	1351	23	261	28.9	7.12	29707751774	56736583.77	835303945.7	286274543.4	5431611558	1771250466	1257426569	453210783.1	690012832.5	537818034.1	1499390313	746259104.1	5331120865	4237687850	4307571760	8820679449	3825826468	4434841003	6831386726	640733749	899735570.9	7494493907	567180960.1	2693184634	592061672.8	29220578120	5637440322	500477084.6	11578157796	43405126922	27092303102	2222151880	1260111300	3362073684	728395758.5	6294069743	2851133106	230096696.5	225637970.4	1854810812
Q0KKI6	High	Immunoblobulin light chain (Fragment) OS=Homo sapiens OX=9606 PE=1 SV=1	52	16	14985	1	219	24	8.06	20508745.53	0	0	0	0	1071476.268	3258343.464	0	19060296.3	0	0	0	10307957.36	375872951.2	4853104.252	26623513.59	0	0	12131555.53	17449578.46	10559520.74	33486544.13	12586399.78	52561912.62	0	81158324.53	96376199.55	0	299354971.8	20605546.05	97195371.7	0	44628258.77	9383662.544	45609002.47	0	0	0	0	0
O75874	High	Isocitrate dehydrogenase [NADP] cytoplasmic OS=Homo sapiens OX=9606 GN=IDH1 PE=1 SV=2	62	29	1241	26	414	46.6	7.01	3827790539	4669525767	5723815553	12876045366	3932603750	1709419757	7831505345	2368520643	3345984682	709577373	3457565490	4137552696	10009100753	2704058916	3389903113	9254796662	6666548973	19372776146	2885043516	5809082638	4133065589	384749974.4	1100780666	1093065611	2105221928	1843874291	3806405550	2001309449	3020040221	1652616839	4027411957	3810393584	1583211344	10511169916	1302138080	12777317194	6564659412	9105687258	9337685974	11844078392
P14543	High	Nidogen-1 OS=Homo sapiens OX=9606 GN=NID1 PE=1 SV=3	28	26	1136	2	1247	136.3	5.29	10543652.79	97222425.61	20475117.4	104004986.6	131887002.8	87266615.49	526447767.2	0	334594324.8	35986617.93	0	2294511715	664266688.8	2246900312	193717331	509272962.4	0	1678078638	269973114.8	9132440.557	0	0	308194705.1	1350264665	3859244.843	2204281351	16173647.41	0	438568395.9	0	493097426	0	0	643225457.9	0	307794626.9	0	0	0	10499092.67
M0QY43	High	Myosin-14 (Fragment) OS=Homo sapiens OX=9606 GN=MYH14 PE=1 SV=8	44	37	465	2	1002	113.7	7.59	0	5358190.28	0	71867161.47	18058018.31	0	0	22123704.27	0	89516182.94	8083028.422	0	52533876.68	3352826.591	64408941.56	11868932.11	54653541.96	10736774.13	0	36600809.03	0	0	13206408.13	9036691.348	5761475.647	0	0	4505601.407	0	0	61149619.05	39178655.08	2734538.443	0	0	10131211.45	0	42438161.61	37925781.14	0
P13639	High	Elongation factor 2 OS=Homo sapiens OX=9606 GN=EEF2 PE=1 SV=4	42	36	979	35	858	95.3	6.83	2756035383	3140259078	6800765815	9847171017	3742143824	1954242795	3397861982	6754109438	2046234819	2193011021	4863369678	986172775.3	5698060779	1591348230	7425385025	3948043233	6325332622	6611998549	3233641458	2833276010	2804181003	305579746.2	3320986659	203602746.1	2015717747	2157003380	1492811498	3236661511	630785085.1	2152751772	3422900227	5242089162	511589893.3	6052993141	686819104.4	5191551035	10529587474	7128098287	7544517527	5787739481
Q96CZ9	High	Cadherin 11, type 2, OB-cadherin (Osteoblast) OS=Homo sapiens OX=9606 GN=CDH11 PE=2 SV=1	37	29	491	1	796	87.9	4.91	0	5335128.894	0	12076446.23	14879486.67	0	14487746.52	10198405.03	8648390.488	26489320.4	0	0	0	0	0	0	0	0	0	0	59825403.99	0	0	15849347.57	16327831.29	0	0	24628785.65	19438590.12	0	98533305.96	0	65006454.68	0	205421840.3	0	25477966.37	0	0	0
Q59EQ1	High	Cadherin 11, type 2 isoform 1 preproprotein variant (Fragment) OS=Homo sapiens OX=9606 PE=2 SV=1	37	29	505	1	798	88.1	4.93	33523644.49	0	0	6514409.292	0	0	8818510.094	0	10007405.06	0	0	0	88586367.09	532039988.9	16286896.07	0	93378886.68	23402746.54	5831860.589	162049533	45287964.92	0	31215511.51	0	0	0	336808264.8	0	163379041.1	0	0	65924458	0	63836337.32	0	0	0	14502174.03	10924777.3	26121991.68
Q68CK4	High	Leucine-rich alpha-2-glycoprotein OS=Homo sapiens OX=9606 GN=HMFT1766 PE=2 SV=1	64	27	2518	1	347	38.1	6.95	6334563.229	0	0	0	67959143.49	0	0	0	65560314.95	0	12758561.33	1664993.732	0	12337566.62	73731963.57	0	126437397.5	8727233.22	0	0	0	0	0	0	16091166.58	20756072.39	97792523.62	9791880.579	0	7708661.751	289542061.5	100377020.6	0	559598955	0	5330763.578	0	0	0	0
V9HW68	High	Epididymis luminal protein 214 OS=Homo sapiens OX=9606 GN=HEL-214 PE=2 SV=1	50	29	6626	1	470	51.7	7.75	12086071.01	0	18186874.36	0	0	0	0	0	79839504.59	16075635.95	0	0	22677718.22	2483845.599	0	0	52441700.63	0	0	32168484.16	0	0	0	0	0	0	0	3837062.304	0	3016026.88	25568348.82	20603819.62	4358805.814	1401331845	5314191.303	9973874.374	0	0	5918357.999	0
B4DUI8	High	cDNA FLJ52761, highly similar to Actin, aortic smooth muscle OS=Homo sapiens OX=9606 PE=2 SV=1	52	22	2736	2	332	37.3	5.55	0	0	271528477.8	59956393.46	0	475538066.8	176175049.9	7221317.594	19142367.24	0	11334497.33	4210254.801	20247620.71	0	16973586.61	16316927.24	540778480.1	14127219.32	114382438	0	13843868.08	22823629.28	16194331.93	14190879.28	46776078.96	0	0	133750509.5	20064731.77	1311544.031	0	30475404.46	8965815.904	0	0	11850658.01	83349556.85	25405326.99	19432116.49	33599655.1
Q86U78	High	Angiotensinogen (Serine (Or cysteine) proteinase inhibitor, clade A (Alpha-1 antiproteinase, antitrypsin), member 8) OS=Homo sapiens OX=9606 PE=2 SV=1	47	20	1107	20	485	53.1	6.32	9015314026	382472490.4	8026459730	1596688427	3854041482	1076487353	3490795992	1062286500	2232959616	14559040352	2608687674	25479827235	3598168258	3358559257	3590411143	6249941577	6785532511	8476676553	5027129825	3498505950	3777878211	9244233373	5443378344	4721092916	364437240.3	1791426535	6627884693	12481212723	5551558088	20677176500	26218207572	4048747647	3330198606	2883248938	7781615314	8969806047	1410239081	1947283619	1946698400	1563963021
A0A494C0G5	High	Agrin OS=Homo sapiens OX=9606 GN=AGRN PE=1 SV=1	23	32	805	3	1940	203	6.55	110814326.6	79231411.22	32916702.07	104815914.4	16257299.17	2775284.653	73217572.09	0	95261229.9	27046543.46	207847523.8	101620659.1	119157588.2	108211411.3	35355155.86	328939957.4	31098741.2	256991770.9	17869260.27	78287632.9	258489706.3	33862411.02	33046572.88	153313103.7	9171683.329	71462778.5	186305711.3	0	67858993.76	64122191.22	39971982.1	8388343.673	149213929.2	0	83187198.55	305397036.8	386706038	195843607.3	225534248.7	380305985.9
Q5EFE5	High	Anti-RhD monoclonal T125 gamma1 heavy chain OS=Homo sapiens OX=9606 PE=2 SV=1	40	24	6359	2	475	52.3	8.35	8339354.433	5864858.627	0	0	80957786.17	0	25120099.37	0	0	12252957.72	17510069.8	19150268.42	11309515.75	26876727.15	0	0	68278041.08	47928797.33	0	0	76390953.34	872000817.4	2691560.435	0	9253844.268	25138977.98	7399727.457	0	0	0	0	20605431.75	20978870.06	0	1923221.693	0	0	2931399.251	11369465.6	0
V9HW89	High	Epididymis secretory sperm binding protein Li 95n OS=Homo sapiens OX=9606 GN=HEL-S-95n PE=2 SV=1	48	19	883	1	357	38.3	7.97	221659587	91594458.79	65972222.61	1357185552	69695182.88	18151609.35	0	164413890.3	70856926.48	0	293994315	61006163.43	109744357.5	87349929.8	460632134.8	321168705.8	0	831486624	127690306.3	70583262.22	158176396.2	36092240.55	46407306.61	6358647	43163530.28	60754650.8	1139064.594	34965663.66	0	115307940.7	59894896.4	51980464.94	0	67923774.63	27368199.83	960591695.3	742570117.3	540789994.5	565904951.7	587515485.1
A8K7Q1	High	cDNA FLJ77770, highly similar to Homo sapiens nucleobindin 1 (NUCB1), mRNA OS=Homo sapiens OX=9606 PE=2 SV=1	58	27	422	26	461	53.9	5.25	227738688.5	859264566.3	334469946.9	1738628603	652650654.4	714919239.7	1746628552	146071877.4	989714933	202288670.6	1948401612	1341484028	1044167479	3205086762	199459738.6	2407829475	431681835.5	1143460848	358409083.7	964687073.8	2070513095	123707811.7	1302606053	1463217908	441526447.7	4289131498	1397746737	429165775	1549381015	169425783.8	1020796598	1059898209	3777039393	1444501077	2938612864	395373378.7	3329854734	1236578654	1269788489	1166006931
Q16706	High	Alpha-mannosidase 2 OS=Homo sapiens OX=9606 GN=MAN2A1 PE=1 SV=2	44	40	449	39	1144	131.1	7.58	813646677.2	298626214.1	1252321488	851416365.5	1915359856	212560249.9	482460071.3	248846414.1	109592615.6	241180892	2827265230	1236638566	962229785.9	498248696.9	244287965.9	3771063778	1827273200	2073044417	1355080165	1185034975	2304760035	23134842.38	1045788718	190202834	160197615.3	209284342.7	1347111811	467616069.3	437005218	300703626.3	1376196080	1488431816	409908659.2	2783898158	1012644917	1542479912	221946571.1	2424101137	2348154444	1588161335
Q6ZN66	High	Guanylate-binding protein 6 OS=Homo sapiens OX=9606 GN=GBP6 PE=2 SV=1	41	27	289	2	633	72.4	6.37	19705678.69	0	0	0	0	6512888.16	6543933.305	0	21105120.58	15991151.83	0	3755579.964	0	0	109121219.7	7209329.269	28636973	0	0	0	10088113.19	0	66113681.3	0	0	0	0	0	17377152.85	0	32698732.66	28022699.55	6979446.749	32108396.96	0	0	46754338.88	235312316.2	219111532	55525614.42
O00468	High	Agrin OS=Homo sapiens OX=9606 GN=AGRN PE=1 SV=6	22	31	749	2	2068	217.2	6.39	79532500.12	79253918.79	42339619.69	45328936.82	42493572.2	0	17583009.42	2236315.438	24603630.42	0	129204538.5	112155073.3	92177792.22	89585319.54	0	546922832.9	8506735.338	148369705.6	0	34008418.68	201169184.6	0	36024783.51	7345044.028	5740599.077	68603768.53	50446253.51	1711836.827	73851520.9	42419360.37	0	11160780.96	39915905.45	0	71594272.8	235797641.4	115951600.3	180039321.3	182788424.5	84257021.17
Q9UK54	High	Hemoglobin beta subunit variant (Fragment) OS=Homo sapiens OX=9606 GN=HBB PE=2 SV=1	74	13	2107	1	128	14	6.95	0	6767876.191	0	12023292.6	0	96512467.16	210666456.9	0	57287503.44	6350805.835	62695664.3	0	207484829.4	0	0	13812284.48	157975276	12492783.52	138842944.8	0	0	0	0	0	16650488.15	245639646	0	0	0	7302351.14	0	0	0	57775498.96	0	47716392.52	18322005.79	0	0	0
Q53GP1	High	N-sulfoglucosamine sulfohydrolase (Sulfamidase) variant (Fragment) OS=Homo sapiens OX=9606 PE=2 SV=1	40	14	299	2	502	56.6	6.89	0	0	14418149.32	7682020.409	8090275.492	0	0	0	22312879.45	50038524.42	0	0	0	0	0	35935040.55	14245670.31	0	0	8830451.01	5408483.443	10026593.78	0	0	0	59027615.44	0	3170649.572	0	8220661.28	28167722.36	0	6935600.547	58260983.5	18263350.8	0	0	0	0	0
Q9Y6W3	High	Calpain-7 OS=Homo sapiens OX=9606 GN=CAPN7 PE=1 SV=1	43	35	405	35	813	92.6	7.65	1146173084	1803895834	316840315.1	866194896.6	467983742.7	431310025.4	897398796.8	874483122	1034928490	1219263691	4352809626	925857482.2	3145040876	424549164.3	1296375657	4783796176	833467665.4	1348082201	1028720699	840047471.2	1687678732	272153363.6	1044610691	167690049.7	302420942.2	112801556.9	448413575.3	125679490.1	336371977.1	254948802.3	1200457312	2153515145	185301740.2	1195506406	1072051394	1347378990	4096869847	1239769063	1269231137	884666772.1
E7EUC7	High	UTP--glucose-1-phosphate uridylyltransferase OS=Homo sapiens OX=9606 GN=UGP2 PE=1 SV=1	53	25	543	1	517	57.8	8.13	0	0	141052998.9	24735417.3	138022902.2	0	18995600.58	12948279.06	0	0	10314246.71	0	23659616.85	0	85057743.92	21867250.89	11340295.57	9641817.268	0	105979452.4	14035627.35	0	0	0	15858457.03	5245832.099	0	3043125.004	0	9182261.651	0	0	0	0	0	9035323.878	0	42797266.63	36690568.19	0
P09211	High	Glutathione S-transferase P OS=Homo sapiens OX=9606 GN=GSTP1 PE=1 SV=2	67	15	1057	11	210	23.3	5.64	605943625.2	2180725141	1297666942	2092856012	803885068.9	758910309.4	1498077530	5523971176	1194781762	848965954	1618731363	439786536.9	1049954796	565064078.5	1885413124	2070864384	1623185795	1849646227	847107265.1	1098088760	1108933762	104144171	1572905987	456890323	1572134031	422451501	941448788.6	1271690185	466166817.6	278929018.3	1880414665	1778934634	1054615641	2627582385	915014046.7	955032301.9	1705056389	1903366943	1869860606	1213720333
Q4TZM4	High	Hemoglobin beta chain (Fragment) OS=Homo sapiens OX=9606 GN=HBB PE=3 SV=1	66	12	1390	2	101	11	6.52	0	0	8823146.52	0	0	0	276895995.2	37966625403	0	0	6882978.994	0	131994206	5193993.31	149472928	19246970.15	0	0	0	0	6461711.073	93127524.3	5210980.877	0	0	286582360.9	0	18302355.3	0	0	0	0	17903024.45	560446972.1	0	0	0	42716136263	50128847611	19189567.91
Q9BRK3	High	Matrix remodeling-associated protein 8 OS=Homo sapiens OX=9606 GN=MXRA8 PE=1 SV=1	38	22	1219	22	442	49.1	7.23	2754717091	1587271707	6345372052	5803026470	1334299323	1604382950	4720009562	526588925.4	11309701325	501503105	15056957160	12453905474	9910091062	10663969690	860880375.7	23980090386	4734792408	30688499127	923468688.8	3784766081	16743476894	151573657.3	2789120476	6995316260	100072074.5	1633732746	4958640694	454286490.8	6229220068	1606247554	6461115769	3736449124	12302945095	9314854544	7238233586	23202365953	10850736490	8304049617	8142940402	6064191640
O76009	High	Keratin, type I cuticular Ha3-I OS=Homo sapiens OX=9606 GN=KRT33A PE=2 SV=2	57	25	459	4	404	45.9	4.82	0	0	286301168.5	0	306614557.7	11452938.87	62106554.24	3455752.26	4835270.266	41136327.64	0	0	0	0	0	0	0	0	0	25913541.08	0	0	0	85197996.37	0	0	92810332	0	6330911.033	10351780.57	0	0	0	45243691.15	0	1468332025	0	0	0	140437026
D3DP16	High	Fibrinogen gamma chain, isoform CRA_a OS=Homo sapiens OX=9606 GN=FGG PE=4 SV=1	58	19	815	1	334	37.7	6.29	0	0	101184714.5	0	0	0	32549894.41	5698121.855	34839142.37	191555460.1	8336436.064	15519288.83	0	8574469.767	53382147.64	76375583.88	118989907	0	63930899.06	13861474.57	28480974.22	0	17519546.68	0	5751520.996	645793172	4467251.08	94186913.95	0	61659921.34	130252387.9	0	0	0	15363529.63	8910964.855	0	16682719.07	11449254.17	38772687.79
A5YM51	High	MYH7 protein (Fragment) OS=Homo sapiens OX=9606 GN=MYH7 PE=2 SV=1	9	19	59	3	1934	222.9	5.8	0	16799901.26	14790597.31	12364295.26	5937707342	0	12521998.11	5283867.534	0	743147177	0	0	31279440.61	12804088.1	0	0	2458532481	23866431.71	0	737649010.9	38779277.87	0	18897225.57	10452211.96	0	9729040.23	0	0	0	0	269857606.4	1710222355	40744544.69	1668075203	0	9856189.135	107630618	4854202.687	8594188.032	335872188.5
D3DTH7	High	Myosin IC, isoform CRA_a OS=Homo sapiens OX=9606 GN=MYO1C PE=3 SV=1	42	33	446	1	862	98.9	9.42	0	102125682.7	0	92131790.18	0	0	0	0	0	17649331.59	41299955.32	12796394.46	0	0	30850186.89	0	0	76006350.16	0	0	0	0	0	0	13845213.12	0	0	0	0	25877475.74	0	0	0	0	8124225.498	13127521.93	24450119.53	0	0	0
A0A024R8L7	High	Acyl-coenzyme A oxidase OS=Homo sapiens OX=9606 GN=ACOX1 PE=3 SV=1	47	21	199	2	660	74.6	7.62	0	12878891.77	108809663.8	436491759.2	13844008.47	0	0	85599974.67	0	0	0	0	0	0	21666619.38	5602968.739	0	0	8231212.053	44197993.1	0	10406300.59	5467089.167	0	150210907.2	0	30118093.04	94322038.69	0	0	0	64786626.62	0	17925270.24	0	2944776.993	35466446.21	20198912.44	51179681.45	51596905.8
O60271	High	C-Jun-amino-terminal kinase-interacting protein 4 OS=Homo sapiens OX=9606 GN=SPAG9 PE=1 SV=4	35	35	168	1	1321	146.1	5.15	7090843.294	8301396.408	17369635.81	35182824.99	7525575.98	11384941.12	7324165.815	0	11797869.19	0	18375935.69	0	17308026.39	0	47567468.04	0	0	21912683.42	10612353	0	0	0	0	0	4762628.191	0	0	5437863.153	0	9010818.277	0	12533085.25	0	0	0	0	0	0	0	0
H3BUI0	High	IST1 homolog (Fragment) OS=Homo sapiens OX=9606 GN=IST1 PE=1 SV=1	71	21	819	1	253	27.9	7.24	0	40455275.09	0	0	0	0	0	17976045.7	0	0	78062953.26	59543196.4	83641705.06	2573824.984	30766780.95	162843842.9	0	0	0	26008584.94	12733857.4	0	5801304.675	0	0	0	0	0	0	0	0	77023513.76	0	0	15211942.12	42068350.38	0	6124043.106	0	42121108.87
P07996	High	Thrombospondin-1 OS=Homo sapiens OX=9606 GN=THBS1 PE=1 SV=2	27	29	465	29	1170	129.3	4.94	207770430.2	428347273.7	274813396.4	920533033.6	1658501133	48359903.49	494664913	83947324.01	314551779	752241106.4	5263386336	2060066094	1777296474	587541555.6	356425926.5	6593299625	925354202.3	2159622828	1365490070	605861737.5	4271302081	67358445.93	404683895.5	712622527.7	26990274.73	344176917.5	627138111.2	70795956.73	1622914188	335670630.7	1213220405	1884999298	1561967834	3864253695	1484690864	1791766066	471551870.8	849842635.6	972868269.9	472975618.7
P17174	High	Aspartate aminotransferase, cytoplasmic OS=Homo sapiens OX=9606 GN=GOT1 PE=1 SV=3	58	22	594	22	413	46.2	7.01	2901782119	2264273116	3958959406	2720595878	826415362.4	884836798.3	1955267884	803334025.1	957113764.9	636753743.7	3415701989	1290913592	2440415134	1283446394	2839243748	5275504834	2844774292	2792563845	1465101804	2427950429	2060372199	426680047	1185218537	527773229.7	555134632.4	1304112809	2037138924	528703510.1	1410643342	1517686180	981130738.6	3238287216	1035338121	6028074007	1432241938	1903840022	1598686143	2370856557	2371366223	2964845825
O95336	High	6-phosphogluconolactonase OS=Homo sapiens OX=9606 GN=PGLS PE=1 SV=2	69	15	1652	15	258	27.5	6.05	8786645494	1663554172	2308540498	9602985987	2649394262	992913894.4	13903454379	607341051.8	7830520682	464491106.9	8104140283	6790372585	11740870524	8397769997	3426803737	6687633206	6053515928	25691468370	2342730125	5587342937	5941720355	1997162510	1794605394	8095187726	800775952.2	3587528531	5584969466	602619642	4844509108	11616579041	7723890809	13139693789	8289819820	10788411286	6427514942	15321340933	4079760137	2474536380	2643093233	7917325238
A0A087X0K0	High	Collagen alpha-1(XV) chain OS=Homo sapiens OX=9606 GN=COL15A1 PE=1 SV=1	12	12	756	12	1374	140	4.98	886773337.1	449575407.6	87922103.55	2759201178	999869605.8	1566460470	2537718372	774715119	2234114135	950654176.8	16114180516	7391075037	3568665620	6486108659	1204554216	12498369078	3757624596	12864840011	3827188371	8063217960	11629007118	136085523.7	3173729311	3629128754	141535223.8	1962815174	3552097135	839857404.8	2824134912	1073624983	5788924315	4904292040	3499601424	3204941194	7295646629	5712157087	9556151427	3730575661	3600527201	3117150121
Q8NF91	High	Nesprin-1 OS=Homo sapiens OX=9606 GN=SYNE1 PE=1 SV=4	6	40	46	3	8797	1010.5	5.53	68569435.72	29952717.13	26406119.03	36502344.68	0	8048330.904	0	10173249.4	67524857.31	2180909.719	0	4759263.332	0	5356351.796	0	5562007.677	11563745.19	20684214.11	0	7831809.961	26177757.24	0	0	8967858.435	43258831.87	24283614.12	16086464.86	0	1829746.033	10555541.67	315234001.2	0	0	46898163.84	0	0	92901182.24	0	0	46431544.46
B3KWB5	High	cDNA FLJ42722 fis, clone BRAMY4000277, highly similar to Alpha-1B-glycoprotein OS=Homo sapiens OX=9606 PE=2 SV=1	34	11	793	1	345	37	5.62	4569603.73	259727682.4	0	2872874.675	0	22097494.02	0	0	0	0	0	0	0	13168093.63	13620017.05	18247018.38	32468410.07	12116776.23	153532533	0	4097729.6	54975262.7	0	8012189.377	0	12450092.57	11801858.81	0	8049815.719	217194377.4	861304315.4	67517950.21	0	0	0	40127807.94	0	0	0	0
Q6MZW0	High	Uncharacterized protein DKFZp686J11235 (Fragment) OS=Homo sapiens OX=9606 GN=DKFZp686J11235 PE=1 SV=1	32	21	2621	1	506	54.4	6.77	0	84693558.28	0	0	0	0	0	0	0	45823574.99	0	0	0	48255802.4	0	0	53821775.22	0	0	18966523.37	0	0	6986888.304	0	0	50733826.8	27144009.99	26054262.09	10608928.17	11798062.22	48005860.51	0	0	758901407.8	18892439.44	3183636.572	0	0	0	41514849.07
A0PJA6	High	TF protein (Fragment) OS=Homo sapiens OX=9606 GN=TF PE=2 SV=1	34	8	834	1	180	19.9	8.5	0	0	0	8871110.916	0	0	0	0	0	12079864.34	0	0	10761927.78	0	0	0	0	0	4107135.562	0	0	94989354.49	0	0	7388362.565	0	0	0	0	11608307.57	0	0	2171518.624	0	4044931.644	0	0	5537797.672	5349916.584	0
Q99816	High	Tumor susceptibility gene 101 protein OS=Homo sapiens OX=9606 GN=TSG101 PE=1 SV=2	47	25	499	25	390	43.9	6.46	989545109.5	2251359589	2208675993	1265301681	466478424.8	471127501.8	1050789007	720609445	897873675.6	907608732.1	3026424275	945666258.9	1891661316	467880848.7	1217962778	4046187223	1272074983	1979913065	792277753.2	1096997239	1737901198	32397321.09	823492013.6	115113190.2	339487125.5	154772534.6	1205364213	769786663	441842621.5	298633415.5	1171114256	2397824638	419039726.7	4552895182	1104275038	2035631542	1941934957	1196553950	1287431424	4997555039
O00560	High	Syntenin-1 OS=Homo sapiens OX=9606 GN=SDCBP PE=1 SV=1	51	16	733	16	298	32.4	7.53	3455163369	4782419030	3561874252	1228304875	1502821005	730785118.9	1828538798	1519773144	1653379237	1226991914	3009335188	2284878783	2768679713	504963054.3	2686692904	4999122653	3820113528	3168630714	2368681189	1425116625	1932032306	209319493.7	1151458659	500826832.9	2677837804	390192948.9	2200606782	3900659186	1415903030	896147837.7	1161853035	5371856766	1358931405	8080459489	2375894670	4993589755	3087791455	2910782885	3206725706	8944689823
O43505	High	Beta-1,4-glucuronyltransferase 1 OS=Homo sapiens OX=9606 GN=B4GAT1 PE=1 SV=1	41	14	449	14	415	47.1	7.2	694009046.4	128640984.6	45830929.09	593216443.1	121675314.5	402964637.2	923839175.8	150239763.5	505511480.4	216133822.6	3004081432	1382888685	1186281469	1113459656	169547287.2	4628542387	1357882418	1621938962	306725409.4	1539091062	1975544231	248282271.9	856078211.5	491220420.7	12706478.32	329099632.4	768867877.9	17866403.77	948062296.8	535001941.5	856974937.8	1403815481	1330408102	913272549.3	1677929688	1500146939	940265004.1	996947283.6	1033899495	284962540.5
A0A024R172	High	Leukotriene B4 12-hydroxydehydrogenase, isoform CRA_a OS=Homo sapiens OX=9606 GN=LTB4DH PE=4 SV=1	44	14	358	14	329	35.9	8.29	428425052.7	1691872858	54642241.6	2590232061	709814822.8	76064272.98	513368156.4	409702793	888010945.8	816615543.9	27241968.96	1086677456	1412779473	584486937.9	1520226884	1167044973	375461060.4	2398920664	785464638.2	337452194	1856924992	35354864.64	581441973.3	480724375.1	156313897.5	266906943.9	667476249.4	131956412.1	210235335.9	407855784.9	152630686.4	305419375.3	161924140.5	205794575.7	193224046.4	2259536775	1895589607	2391333613	2399838303	559241066.2
S6AWE6	High	IgG L chain OS=Homo sapiens OX=9606 PE=2 SV=1	43	15	4093	1	215	22.9	8.43	0	0	9844737.684	41525951.36	113044542.3	0	38985456.87	6968348.125	0	156187713.8	0	0	0	8417094.903	3920261.465	0	0	15118291.96	5848164.934	0	0	0	0	0	0	40030049.06	0	51504094.2	29557813.29	0	0	12075653.83	3076819.998	0	0	25018793.05	36924403.09	0	4310920.921	5739886.79
P02763	High	Alpha-1-acid glycoprotein 1 OS=Homo sapiens OX=9606 GN=ORM1 PE=1 SV=1	37	10	766	8	201	23.5	5.02	3159425782	452276973.7	1664011863	791951598.4	1769434030	175091155.9	312649275.4	2372563644	1733572285	484316990.9	7562124.584	206211021.3	662393174.1	5203073535	15833315746	189602108.2	987407447.6	374488075.9	1341531110	1831922851	185724273.2	664061104.7	116206446.1	33748869483	5587829492	420613152.5	6979274497	13060216103	3091114003	2666364914	6433432742	642124268.1	2221355351	418791166.2	959021197.8	551362427.2	39950321.82	231262889.4	240653033.2	415137109.1
I3L4C2	High	Brain-specific angiogenesis inhibitor 1-associated protein 2 OS=Homo sapiens OX=9606 GN=BAIAP2 PE=1 SV=1	60	27	297	2	553	61.3	8.94	63307873.58	123381260.2	9551954.908	15109452.66	0	0	0	7811849.889	6934568.354	0	18635020.08	0	8494544.25	3395596.887	54669638.96	22189819.74	264924989	4848450.45	0	0	4025986.674	33172314.25	0	0	33997733.66	0	0	0	0	7142126.335	75976282.54	69023518.82	0	0	14861744.41	17150505.91	0	25420784.41	19193469.35	0
B7ZAH9	High	cDNA, FLJ79193, highly similar to Beta-1,4-galactosyltransferase 1 OS=Homo sapiens OX=9606 PE=2 SV=1	59	10	517	1	258	30	8.6	0	0	0	0	553089318.4	0	0	11630397.94	0	0	39411842.97	52445745.5	16971733.84	33481711.16	9136045.175	306486272.9	0	0	0	55121073.85	39297170.11	0	25519078.51	0	0	31013239.06	0	42686631.62	0	0	46670220.18	47032763.75	0	0	54084732.69	0	155916051.2	14632308.54	8281798.917	62113785.81
B2RC45	High	cDNA, FLJ95846, highly similar to Homo sapiens serpin peptidase inhibitor, clade B (ovalbumin), member 10 (SERPINB10), mRNA OS=Homo sapiens OX=9606 PE=2 SV=1	60	18	90	3	397	45.3	6.01	0	0	0	0	0	5635157.004	19971284.5	0	0	0	0	4920225.921	26634826.65	0	19528256.32	1762063.812	0	0	31643400.9	0	0	0	0	12761062.94	0	3469623.361	0	16203777.04	12240766.94	0	0	0	2216383.313	0	3303441.332	5088738.473	25437831.28	0	7242767.701	0
H0YGX7	High	Rho GDP-dissociation inhibitor 2 (Fragment) OS=Homo sapiens OX=9606 GN=ARHGDIB PE=1 SV=1	74	13	249	1	195	22.4	5.2	0	0	30528454.46	29645255.45	0	0	13213558.64	2200338.387	0	0	26319949.96	0	0	0	0	0	399642041	0	20044554.01	10436574.16	0	4754611.911	0	0	88723078.07	0	0	0	0	0	0	27367040.68	3971415.894	159646845.7	0	12451133.93	0	0	9743921.903	21575996.28
Q9UIV8	High	Serpin B13 OS=Homo sapiens OX=9606 GN=SERPINB13 PE=1 SV=2	57	19	184	1	391	44.2	5.71	0	0	40256490.53	6654716.075	0	9900410.461	78062320.04	47075990.22	18896543.96	25781574.95	0	0	56341601.31	13561455.25	63628153.05	0	83529343.25	6974518.936	16240021.05	73518191.88	19748432.55	0	44424680.4	0	4989646.937	6838965.393	103314848.1	21973361.06	0	0	0	0	0	91885905.92	0	0	14208111.82	63211368.39	64573728.75	72944532.03
P14384	High	Carboxypeptidase M OS=Homo sapiens OX=9606 GN=CPM PE=1 SV=2	38	17	413	17	443	50.5	7.36	340485737.7	1532735888	286257643.8	1110151011	763072780.7	176688113.7	505584904.7	141265159.2	966286735.1	559673758	1684597216	901166646	1186338651	959590115.6	355622490.3	2669360038	350267712.5	2602771210	549653983.3	2386282355	3035352913	182697604.9	1900953112	750878157.4	114041621.9	197795886.2	910597869.1	80021661.18	824805161.2	197188779	948273389.2	2656260542	2426463737	803945296.9	2168520054	1382946116	1436168825	1116097176	1045902452	482287722.1
B4DDQ2	High	Biglycan OS=Homo sapiens OX=9606 PE=2 SV=1	41	12	407	12	334	37.6	7.97	624577073.4	1232048765	63230142.6	646012688.3	213893800.2	593754936.5	2745669795	145819059.2	1354312115	31772644.8	1900143478	1754606373	2040579207	828134034.5	364461555.3	8164452071	1408026330	3269887046	518620223.3	123996660.5	2338749416	13353566.72	142500555.3	780514122	51357343.27	136423206	159604842.8	27037604.39	549831654.7	776873698.2	657688220.2	689665303.5	914660800.5	980157880.5	762574758.3	3376934652	2186848231	1170454676	1069395424	1045311588
Q562R1	High	Beta-actin-like protein 2 OS=Homo sapiens OX=9606 GN=ACTBL2 PE=1 SV=2	26	13	1971	3	376	42	5.59	36299368.89	33332826.79	86014953.15	0	0	0	50673127.12	0	0	0	0	0	0	6909503.993	104666458.8	78830815.61	0	48141574.44	48517036.18	0	70254413.29	0	0	0	0	17479531.33	6814211.647	0	3280690.721	43920105.99	30591232.95	0	0	0	6949006.786	0	114172963	0	0	73268532.16
Q9UEF7	High	Klotho OS=Homo sapiens OX=9606 GN=KL PE=1 SV=2	25	18	181	18	1012	116.1	7.97	169599079	227508739	1811308589	711664511.2	645162285.4	338177772.9	318893973.5	83401754.34	128867313.5	529363029.2	1773375249	443338990.7	606774355.4	492138089.9	186054714.9	1627194890	549193732.1	673428217.9	878325018.4	135355409.9	1067798981	3840417.52	298454966.9	126724727.8	158362514.8	102719097.7	63601446.7	223114296.4	217694973.9	91147629.94	281737638.3	887978176.9	371061616.7	588255495.7	471410962	499554988.3	161804015.9	1315287429	1360462011	349371456
Q08AH3	High	Acyl-coenzyme A synthetase ACSM2A, mitochondrial OS=Homo sapiens OX=9606 GN=ACSM2A PE=1 SV=2	39	18	213	1	577	64.2	8.09	0	34760066.13	43324377.13	81288389.5	24841586.23	0	9247463.284	0	16429560.85	13716785.32	31647483.57	19588085.24	101649346.5	7955408.747	34944091.14	111686349.9	0	38395715.18	16199886.91	0	0	0	0	0	0	6627129.523	0	0	0	11110222.25	14303157.7	5759550.697	0	0	3900390.965	36636386.46	20993123.1	29636752.39	23484246.11	0
B7Z831	High	cDNA FLJ55176, highly similar to G-protein coupled receptor family C group 5 member B OS=Homo sapiens OX=9606 PE=2 SV=1	16	7	605	7	429	47.7	8.53	3419763855	4317583334	831550072.2	441040998.6	987008047.3	412176268.9	938820212.8	1040175827	1664551605	889635023.5	2940747701	2509731654	1533978283	519390359.9	3124426462	10827487224	829010278.1	2502305898	1606143674	1286545348	2061636128	426261718.4	913250256.3	741575093.5	630231004	391517012	1323517396	83160621.34	2191275371	615837096.4	2035116768	3137449134	2191391879	3148837385	3957939506	7005426308	1876633726	3322294382	3344862344	468646025
P19021	High	Peptidyl-glycine alpha-amidating monooxygenase OS=Homo sapiens OX=9606 GN=PAM PE=1 SV=2	26	20	196	20	973	108.3	6.42	157658050.6	193890119.5	1119718743	154616953.7	515206441.7	78682837.39	498831354.8	28647467.6	253729704.1	192031969	868308467.6	779125667.2	525702224.7	565321334.8	24080849.85	2191180023	755800321	801072761.8	52212412.15	1108213354	1390243763	31545857.18	307248320.2	170399421.6	118390902.6	122405865.8	509176932.4	75396094.75	724244254.6	96986810.3	801987025.7	1170375374	729282598.9	967174775.7	827788498.3	512907032	1311618982	42951784.06	69946267.85	846473711
P51654	High	Glypican-3 OS=Homo sapiens OX=9606 GN=GPC3 PE=1 SV=1	19	13	407	13	580	65.5	6.37	583549750.4	1026752020	836328694.4	874786860.7	2065288153	333540819.6	1327212184	127988696.7	762700907.8	69209125.45	3180246214	5507604286	1316210305	2173769296	304705441	5805556982	284684727.7	1489795607	1458189542	1542244983	6330483493	225593373.8	1092905479	2247061978	33448146.35	206527131.3	1215103904	86748610.86	1756416123	192304644.2	1040715816	598104164.4	2396680321	740044633.6	2170489520	1720458590	1194780502	2131315614	2324896039	1273613959
O00764	High	Pyridoxal kinase OS=Homo sapiens OX=9606 GN=PDXK PE=1 SV=1	61	13	333	13	312	35.1	6.13	371392311.1	613078797.6	1025453315	1680430132	320383666.2	290715197.1	252503185.3	608617524.1	97075129.65	220959275	1091925698	209982204.8	609341462.6	176671347	637911349.6	1041297964	939293374.3	795141064.8	383895461.5	810303386.7	421151938.6	51539842.79	471980571.6	60510316.85	1509945161	60079895.22	162913090.3	772148219.4	112162079.3	144585938.3	745225458.3	1530639423	197243827.3	644897628.5	258522559.7	528850840.1	1888537106	840265113.9	900918497.9	819412040.1
Q9UN70	High	Protocadherin gamma-C3 OS=Homo sapiens OX=9606 GN=PCDHGC3 PE=1 SV=1	21	16	184	16	934	101	5.21	83294170.46	59216710.17	87517261.25	520464604.2	378861988.6	129321007.9	343960661.5	5982571.667	174710847.6	58609885.25	1790629993	391992159.1	621909179.2	1075591436	231555416.8	239881243.1	240984511.9	731577073.5	39726325.12	585784742.4	820037573.5	11632520.33	552052453.7	680746349.8	7416718.667	78968996.8	474574348.2	64312450.05	191593144.3	287358273	209656608.1	1883945589	877253115.6	644438950.1	1043511109	232574368	478773346.8	352349272.6	404930859.3	168316423.2
K7EK60	High	Formin-like protein 1 OS=Homo sapiens OX=9606 GN=FMNL1 PE=1 SV=1	33	18	69	1	682	74.6	6.28	15420980.93	119778039.4	19611957.89	12547076.6	61304705.44	0	0	0	0	103044937.9	8071151.632	44781282.99	0	0	0	0	0	0	0	36643999.01	49757908.55	0	0	0	24739886.75	0	0	7785061.529	4239169.175	0	0	0	14717363.76	0	7894975.74	0	30389295.62	3483160.157	0	0
O75309	High	Cadherin-16 OS=Homo sapiens OX=9606 GN=CDH16 PE=2 SV=1	34	17	140	17	829	89.9	4.96	311089654.8	387779755	81130116.64	353924217.6	171537790.8	115842368.6	324398899.1	25794870.74	262448597.7	258635987.4	1363105629	332513893.2	333085854.7	510451222.4	294289763.4	382767183.2	109376145.5	389856990	127447095.6	105081622.5	444955438.8	17536677.34	138716613.5	443921860.6	124818500.6	139371034.3	575178062.3	17878353.1	203908733.5	74413559.61	130709611.9	1759023456	1556387980	1264729786	1123308384	211346061.4	170081036.1	252982918	253407910.7	209198692.6
Q01432	High	AMP deaminase 3 OS=Homo sapiens OX=9606 GN=AMPD3 PE=1 SV=1	29	16	69	15	767	88.8	6.98	6392214.822	16822604.73	194511058.6	36982143.02	19112357.83	160532091.2	177238564.1	281061180.1	18994111.55	390709547.7	91461822.25	3026465.131	93108357.73	17294181.15	17085073.62	18853222.36	16314486.76	7163836.24	233113866.7	44667888.98	92148519.43	0	89470562.13	18596129.72	1550108570	20941891.3	842013936.8	1631248717	1019564090	16065793.52	283835548.9	422196507.6	59693632.77	15587273.87	54736015.28	34797701.48	52511594.78	8674307.964	5418727.513	44154601.99
Q12792	High	Twinfilin-1 OS=Homo sapiens OX=9606 GN=TWF1 PE=1 SV=3	56	16	163	15	350	40.3	6.96	96640812.05	368583902.5	1560561519	861491124.5	941869738.9	121568841.8	304801332.6	933240661.7	375008507	463924465.8	790886464	1016715258	796857205.2	329487199.6	1348065104	693259759.2	227066042.7	525628543.5	484338351.2	779713333.1	493192265	30736789.45	266529699.5	36958935.7	279392821.4	92388140.14	639136221.9	297619447	115337713.3	84041414.76	112798624.5	414141623	298402785.2	757629046.2	176626482.8	302253966.2	790224865.1	1206092884	1336401206	1268835291
B4DL86	High	6-phosphogluconate dehydrogenase, decarboxylating OS=Homo sapiens OX=9606 PE=2 SV=1	33	13	462	2	429	47.4	6.47	0	9932792.11	0	0	0	0	0	0	0	17495026.02	20970359.69	0	0	0	0	0	0	0	0	0	0	0	4114597.593	8833874.16	0	0	15492284.52	8454660.933	0	0	0	312444697.6	15533308.57	24097623.5	4542809.677	0	0	17387300.78	9424492.825	0
Q5VT79	High	Annexin A8-like protein 1 OS=Homo sapiens OX=9606 GN=ANXA8L1 PE=2 SV=2	46	12	90	2	327	36.9	5.78	0	0	12031205.1	5473929.257	0	0	0	300254113.7	31353836.12	0	5070489.94	0	0	0	6908283.274	0	18773617.79	0	22938591.16	38390461.32	2502206.912	4000632.298	35973858.65	0	0	0	0	0	4342743.429	0	0	0	4340665.751	0	0	0	0	48495399.16	64260347.6	45083569.84
B4DPI7	High	cDNA FLJ52715, highly similar to Selenium-binding protein 1 OS=Homo sapiens OX=9606 PE=2 SV=1	64	18	279	1	325	36.2	5.57	0	8306397.872	26465164.14	0	0	0	36248050.12	0	341455360.3	0	8028631.946	0	0	5235936.716	6145660.962	23805704.52	279226548.5	0	7169470.235	4645333.413	1031870.764	0	0	0	4650604.039	3581290.663	0	0	4705198.414	0	447039091.5	7063720.447	0	418055948.5	4314823.396	2454179.631	3380415474	7379396.55	5194731.573	0
C9JI87	High	Voltage-dependent anion-selective channel protein 1 (Fragment) OS=Homo sapiens OX=9606 GN=VDAC1 PE=1 SV=6	75	13	792	1	183	20.3	7.33	0	31821123.69	0	20956342.27	0	9437796.407	0	18531201.8	0	20949960.29	85896526.76	16012890.12	105209715.4	36173449.36	41015205.86	26611214.72	0	0	78422006.65	52884337	10572633.55	0	0	0	12702367.15	0	0	0	4658588.654	0	56192880.92	11401154.97	6280397.948	31977702.35	0	0	42610462.23	10159992.32	13454144.82	0
Q96BM9	High	ADP-ribosylation factor-like protein 8A OS=Homo sapiens OX=9606 GN=ARL8A PE=1 SV=1	52	10	202	4	186	21.4	7.77	0	3366383.199	16716306.73	109567323.7	3594179.531	66962121.65	8877976.707	65103528.77	0	0	40175947.49	0	6535982.068	11645523.32	110081924.9	47370383.05	23812821.68	30160139.11	38309278.64	16877424.3	0	0	42699751.38	22312763.71	174288014.5	0	0	72211739.25	0	0	0	34476631.51	0	109127902.8	0	40184358.88	407699723.1	20801890.67	25862391.43	0
P42685	High	Tyrosine-protein kinase FRK OS=Homo sapiens OX=9606 GN=FRK PE=1 SV=1	51	20	191	2	505	58.2	6.67	17965406.05	8146427.132	21072144.21	0	13470181.76	0	0	9313985.002	0	24563783.19	0	15367089.42	7096319.806	0	0	8596682.424	0	0	9573451.734	0	0	0	6922119.564	0	0	7286746.053	0	5532128.162	0	0	0	0	7276271.605	0	0	44708424.84	0	25181163.58	16768442.45	0
P22792	High	Carboxypeptidase N subunit 2 OS=Homo sapiens OX=9606 GN=CPN2 PE=1 SV=3	20	10	726	10	545	60.5	5.99	379231062	913067463.5	178378893.7	579284070.9	765066551.4	1544064004	3361040285	206976049.6	1918519694	191173332.6	13811908189	3405568276	3729955635	1006604228	1903489515	7079358753	2905713314	5020698495	2248560152	1105346213	6753001876	88714787.32	2228206247	3344916458	117149623.7	460756470.7	765441945.4	174790378.2	600997993	249337520.7	2776764594	797204861.8	3878308130	1397514979	3759427904	3306125100	3230328343	1738138399	1678660242	1984302556
O95498	High	Vascular non-inflammatory molecule 2 OS=Homo sapiens OX=9606 GN=VNN2 PE=1 SV=3	25	9	77	9	520	58.5	6.52	819089956	345814370.5	1452204633	199791567.3	923079347.8	385679045.1	855635316.2	578904614.4	79440295.14	129329664	217166793.6	158327946.8	19196010.87	98769492.24	73862625.19	207206124.5	612727030.4	64111942.05	862587818.8	70269878.78	191912246.6	24154059.24	380874589.2	53245635.11	2275990068	96868127.04	176517638.9	1770396934	45548587.96	1020227691	495507666.9	317075219.4	104251432	376062533.8	170581701.3	302773767.5	681811287.4	75855215.36	133327042.9	117717745.6
P49189	High	4-trimethylaminobutyraldehyde dehydrogenase OS=Homo sapiens OX=9606 GN=ALDH9A1 PE=1 SV=3	29	15	426	15	494	53.8	5.87	2095329574	2265717749	2502679342	3245410269	1169426630	1014936219	1400335478	1828239047	2271921666	353044574.5	3820434018	988259775.1	3113185189	1037814160	2947782899	3513999338	2771835756	4562705157	1228879108	1939648546	2602930194	312969014.2	967489509.5	198775825.1	484186721.1	621731381.6	1579583957	542509114	544280661.8	1269638264	1378578045	1075036434	511919010.5	4086309772	613129629.5	4020621705	3084236314	3182613010	3207533866	4332092673
Q05639	High	Elongation factor 1-alpha 2 OS=Homo sapiens OX=9606 GN=EEF1A2 PE=1 SV=1	28	12	1094	2	463	50.4	9.03	0	9228069.678	0	82143072.76	337996913.9	0	0	2373925.202	0	0	0	0	9477503.626	7576773.545	0	3214757.921	0	88622742.78	8002214.811	0	3570179.569	0	0	0	8361291.566	0	0	1452856.575	0	0	0	0	3577073.407	37683536.6	0	19680576.12	8355318.694	12958099.25	13619307.95	0
P16402	High	Histone H1.3 OS=Homo sapiens OX=9606 GN=H1-3 PE=1 SV=2	38	15	307	2	221	22.3	11.02	0	0	0	10903748.42	2180634.881	45033125.86	161750627.7	0	24272783.36	26133740.35	8669964.195	0	15562574.93	0	0	12695727.01	0	0	8398745.673	38034096.91	0	0	19422407.99	0	1731832.062	85299.59799	0	32418832.95	0	0	49299419.56	0	17094690.28	0	22837329.86	221703.2814	0	0	9973640.437	553658.1507
Q8N436	High	Inactive carboxypeptidase-like protein X2 OS=Homo sapiens OX=9606 GN=CPXM2 PE=2 SV=3	30	17	94	17	756	85.8	6.87	56548249.41	330187988.9	330946039.8	67541414.92	137034589.7	5113457.656	81361051.08	17254179.2	51462640.33	16160414.3	728975540.9	352298742.5	121167682.5	64478144.4	69736137.22	775825780.4	394796115.3	177185719.1	22367327.59	178044805.5	622540462.7	4724330.205	112257342.6	107888201	10827645.4	13538888.52	144316703.2	17383448.07	35904669.04	30207433.19	182621768.4	145948582.8	84396295.78	814322428	167439134.6	247059865.4	70375215.82	221334305.9	248558369.6	503386336.4
A0A1L7B5J3	High	Alpha-1-antitrypsin short transcript variant 1C4 OS=Homo sapiens OX=9606 GN=SERPINA1 PE=2 SV=1	100	7	711	1	44	5.1	9.42	0	0	1329390867	0	23303689.14	0	0	0	0	0	11883472.42	0	0	0	0	8000337.978	2481773453	22189082.96	0	80301461.54	0	15452008.48	0	0	0	12116553.63	509299960.3	239728368.4	0	136021763.2	41548823.27	0	4064035.191	255621056.4	0	0	0	0	0	0
A6XND9	High	Beta-2-microglobulin OS=Homo sapiens OX=9606 PE=2 SV=1	66	9	620	1	101	11.7	6.3	10918693.83	34587625.4	36362422.1	22446343.81	103022783.9	14542626.58	53271101.5	0	16590492.61	66786048.4	4703190.522	0	6693513.703	6620733.776	0	0	28141881.36	0	9835398.972	65298963.83	39192473.42	0	0	0	0	90471649.5	25310566.1	0	12855804.1	0	0	0	0	110359420.5	0	0	119707633.5	55929472.71	53071600.14	85537529.34
A0A5C2GW49	High	IG c1775_light_IGKV2-28_IGKJ1 (Fragment) OS=Homo sapiens OX=9606 PE=2 SV=1	52	8	299	3	111	12	7.96	0	0	22571757.44	0	18838628.04	2606258.242	0	0	0	127955768.2	0	10747611.38	0	75461794.83	0	0	9627598.197	0	4247350.422	101328437.1	0	0	35289688.39	0	0	16844958.87	17728398.35	0	0	4749456.201	40587661.47	0	0	0	0	18801730.97	0	0	0	223169633
K7EKE8	High	Nectin-2 (Fragment) OS=Homo sapiens OX=9606 GN=NECTIN2 PE=1 SV=1	40	7	296	2	210	22.7	4.91	29424309.88	21126730.54	25194236.14	0	0	3892688.388	54417340.77	19465793.25	87526799.29	106578734.1	216456146.3	126690764.4	71769813.57	186054227.1	34643004.97	77922744.71	0	88817378.48	53736468.57	91597411.44	118907382.1	0	28442749.64	113842556.8	7055140.337	44524314.06	140264244.9	65825301.56	8682385.215	22647560.16	85388131.85	0	126457773.8	67494435.73	132059200	43897124.7	188895883.7	0	0	147768177.8
Q9UIB8	High	SLAM family member 5 OS=Homo sapiens OX=9606 GN=CD84 PE=1 SV=1	22	8	127	8	345	38.8	7.06	53225624.95	1939570.689	861186946	110607704	216739698.1	14737475.09	106348734.3	21769968.64	112405263.1	890778512.3	367541112.6	55586955.37	138765735.1	337616195.8	136269297.8	360156664.1	201497053.1	228540912.8	130403351.3	834772659.9	413911589.2	24936506.24	511132404.6	765018785.9	39199600.56	119583337.5	342315349.2	78639643.05	198058696.5	49312302.39	254785974.7	855508157.5	823540066.2	1206205537	815004097.6	6861838.78	442303135.1	120682967.3	105138662.3	500338228.1
Q92614	High	Unconventional myosin-XVIIIa OS=Homo sapiens OX=9606 GN=MYO18A PE=1 SV=3	13	21	45	3	2054	233	6.3	7592745.914	17773086.68	0	2420106.753	8177196.689	10120308.18	0	31492816.32	0	0	13458338.46	0	6393599.483	0	9019400.526	0	0	0	2095556.387	0	0	3917765.974	2941620.679	2541395.011	40813100.09	0	0	0	0	0	14692702.73	0	0	5755783.435	0	0	0	15313726.69	18454526.36	0
P07451	High	Carbonic anhydrase 3 OS=Homo sapiens OX=9606 GN=CA3 PE=1 SV=3	60	12	68	1	260	29.5	7.34	0	3443782.446	19991232.22	9165294.556	49357031.16	0	48649337.98	0	0	17531724.42	0	0	45885261.09	0	0	2900328.934	0	0	0	9669291.499	0	0	0	0	0	35289416.36	34135191.97	0	15777369.07	348590644.7	36425592.45	0	0	0	0	32830140.5	0	6045791.185	0	0
B2R7Y0	High	cDNA, FLJ93654, highly similar to Homo sapiens serpin peptidase inhibitor, clade B (ovalbumin), member 2 (SERPINB2), mRNA OS=Homo sapiens OX=9606 PE=2 SV=1	39	12	79	1	415	46.6	5.64	0	17802461.14	0	11949437.59	72272584.91	0	0	78905370.19	0	27480885.14	0	0	0	0	45546894.05	0	65815621.32	0	0	0	0	0	22871928.67	0	0	0	0	0	0	0	26821788.65	0	12534975.22	0	14169678.84	10325328.25	0	64563034.26	64339250.79	0
A0A1U9X8Y4	High	Chloride intracellular channel protein OS=Homo sapiens OX=9606 PE=3 SV=1	51	14	451	1	240	26.8	5.26	0	0	28704968.24	9768066.374	6348135.624	0	49405116.24	12847976.88	0	0	128285072.1	2609929.808	28371962.66	0	10638761.32	148365972.5	0	166282578.1	0	0	0	0	34437585.89	6203868.304	3856337.847	4100320.424	0	10516288.14	0	0	22844528.33	13445505.32	0	44745744.07	0	0	1138251232	0	0	33958335.3
O43776	High	Asparagine--tRNA ligase, cytoplasmic OS=Homo sapiens OX=9606 GN=NARS1 PE=1 SV=1	30	15	135	15	548	62.9	6.25	215057223.4	276959064.1	415358020.7	1108008907	395929467.4	210517374.5	112893750.3	367252697.7	94613960.9	259694439.9	427333982.3	97062696.39	391216794	158646535.1	520371228.8	632832762.9	867641696.9	702848372.8	330360539.3	115671322.1	343968661.7	105062607.2	316428001.4	5953223.65	166973282.6	92627954.45	187755939	247030264.6	37577106.72	169520914.9	436929237.3	496195576.3	315403699.2	781055478.7	55944553.73	591120883.7	541160664	782950668.7	767102988	1031889770
Q53G79	High	Carnitine O-palmitoyltransferase II, mitochondrial variant (Fragment) OS=Homo sapiens OX=9606 PE=2 SV=1	34	15	105	2	577	64.7	7.42	0	0	45297819.36	110824206.6	15906432.67	7872891.209	16864764.23	0	0	0	0	12168644.24	18684605.78	0	0	0	0	17237110.83	0	29120392.16	0	0	6214997.773	0	25948136.6	0	0	110983589.1	8772623.884	0	10207028.6	0	0	104274813.6	0	0	0	0	0	57229705.36
S6C4Q9	High	IgG L chain OS=Homo sapiens OX=9606 PE=2 SV=1	35	9	3003	1	217	22.8	6.76	37484633.25	0	0	0	23616155.18	0	0	0	0	0	156475739.2	134327253.5	0	124869723.3	7690248.623	8286377.744	0	10554618.21	0	53314813.2	33767651.14	0	19284603.02	72158663.77	0	19095220.59	207061350.8	0	245744583.3	18800676.24	0	0	299550786.3	0	188515894.7	0	0	0	0	0
Q9NZT1	High	Calmodulin-like protein 5 OS=Homo sapiens OX=9606 GN=CALML5 PE=1 SV=2	70	10	52	10	146	15.9	4.44	470838663.4	104519072.2	50089511.29	564027800.3	1102761013	53299363.59	328024676.2	42275397.57	255613571.4	1168387336	63428424.79	0	17801820.96	6431638.726	30018108.33	10537407.27	43772370.38	331579300.3	151185711.5	0	12798137.06	5961440228	19071692.04	123255450.8	7893117.208	471910146.2	16957511.08	1353047788	108460173.4	2416815861	52825569.76	67734650.59	134483057.6	25664400.67	19449050.7	57698339.57	66721483.51	144777796.3	136453546.1	13510977.6
A0A5C2H0H1	High	IG c1570_light_IGKV3-11_IGKJ3 (Fragment) OS=Homo sapiens OX=9606 PE=2 SV=1	77	6	565	1	107	11.7	8.5	0	0	0	0	0	0	0	0	0	0	0	5577408.238	0	16506020.71	0	0	51657389.99	0	10569862.6	7641978.355	0	9593105.821	5660472.954	21790615.59	0	126376721.6	44695271.74	8707656.676	35579025.55	0	31645104.76	39946080.56	25564595.34	0	3428929.685	0	0	0	0	96875265.99
Q5SX86	High	Rab GDP dissociation inhibitor (Fragment) OS=Homo sapiens OX=9606 GN=GDI2 PE=1 SV=1	68	12	266	1	155	17.8	9	0	5010467.983	0	0	0	0	0	3314074.824	0	66244219.04	0	0	0	0	0	4049970.051	77762225.34	18558175.25	0	32412021.82	7841668.395	0	0	0	5107015.917	0	0	15347964.83	1862434.771	0	60647407.05	117037682.4	7486754.087	0	2320505.299	3385509.94	114991224.1	7204880.933	9414103.566	0
A0A5C2G5T9	High	IGL c3037_light_IGKV3-20_IGKJ2 (Fragment) OS=Homo sapiens OX=9606 PE=2 SV=1	76	7	1927	2	109	11.9	7.96	4350526.553	0	0	0	66824103.28	32133208.17	0	66021112.86	23124109.99	32628221.76	0	0	0	67910272.54	0	5056622.81	0	0	82868810.19	47299698.72	3298960.122	0	22260129.49	0	0	195863491.9	120964855.1	0	25388231.24	0	93961572.86	113701952.7	12186630.45	43817426.02	47370807.24	0	0	0	0	0
A0A5C2GTM2	High	IG c1139_light_IGKV3-20_IGKJ4 (Fragment) OS=Homo sapiens OX=9606 PE=2 SV=1	53	7	1881	1	110	11.9	8.97	0	0	0	21613280.28	0	0	0	0	0	176584235.4	0	0	0	234617587	0	0	0	0	13770606.98	54419321.5	0	39162222	43741686.37	18161743.88	0	59481226.64	48592259.96	237605237.7	0	4042269.136	103550404.3	76312146.45	251331045.3	0	232296193.4	0	0	3378584.3	0	130452832.8
A0A5C2GYF3	High	IG c750_light_IGKV3-20_IGKJ1 (Fragment) OS=Homo sapiens OX=9606 PE=2 SV=1	67	4	374	1	108	11.8	6.57	3927315.173	0	0	0	4953429.393	2430824.539	0	0	9418303.015	0	0	3611214.91	0	28739897.62	0	0	0	4398330.438	2396808.711	29864208.81	0	0	5832818.851	51306026.77	53089235.99	149399659.3	0	28072702.83	88102436.54	0	7912848.448	52828329.02	5451448.654	0	7468113.846	0	0	0	0	0
A0A5C2GXK2	High	IG c368_light_IGKV2-30_IGKJ2 (Fragment) OS=Homo sapiens OX=9606 PE=2 SV=1	47	6	244	2	112	12.4	7.97	0	0	0	0	0	0	0	8740080.185	6704766.832	0	0	0	0	9943277.931	0	0	0	0	0	0	9381862.72	24443813.05	0	335361785.3	0	6897992.912	27642391.81	0	240567608.9	7289364.716	0	23869171.45	70946497.9	0	10623283.19	0	3574563.346	0	2126489.281	0
A0A5C2GS65	High	IG c374_light_IGKV3-20_IGKJ2 (Fragment) OS=Homo sapiens OX=9606 PE=2 SV=1	67	4	376	1	108	11.7	7.96	34048944.76	27075068.73	0	11763669.83	3990120.031	7202119.673	59790509.35	0	0	0	3749133.999	0	0	0	115893674.4	0	0	0	7115971.994	0	0	0	0	0	0	4218199.158	13722307.71	0	40728024.21	3101790.49	0	0	0	0	0	0	0	0	0	0
A8K8F9	High	Phosphoinositide phospholipase C OS=Homo sapiens OX=9606 PE=2 SV=1	25	12	93	12	756	85.6	6.7	342463749.4	323337523.2	536803977.3	466907433	310550192.1	75528818.41	73399875.91	286494188.4	162864052.3	76041877.45	176544640.7	71949323.24	410837378.6	73063349.61	324256279.7	483813231.1	1089105231	204808627.8	134952925.1	434163672	182754902.9	170660339.9	81708328.42	25271597.39	100219219.1	95128638.15	313791566.4	69673517.59	88249225.71	162459379.9	37302885.02	387247495.6	106884475.2	766304467.5	153456639.5	251321228.8	111141897.2	446150313.5	431148880.2	1085937959
O60656	High	UDP-glucuronosyltransferase 1-9 OS=Homo sapiens OX=9606 GN=UGT1A9 PE=1 SV=1	23	9	125	2	530	59.9	7.9	7455964.283	23260988.11	18121982.6	51369361.58	0	0	0	0	0	0	13635714.67	0	0	0	8986252.573	16136640.02	0	0	0	0	0	0	0	0	5764485.418	0	0	0	0	55859220.06	0	0	0	0	0	0	38128097.75	7525654.259	5620803.464	0
Q8N9U0	High	Tandem C2 domains nuclear protein OS=Homo sapiens OX=9606 GN=TC2N PE=1 SV=2	36	14	34	14	490	55.2	9.19	10192602.8	124884513.3	428610829	690402146.8	134084902.2	42714496.42	17678674.51	34016755.79	7538029.993	293842119.2	54975425.82	32489128.87	73760322.43	14501190.91	18663570.19	83767328.39	211155205.3	1046257616	8454203.879	164683271.4	0	19842746.81	2714630.158	1582097.283	100464384.6	16888425.85	193822743	245132967.5	36179001.16	8129030.4	127014032.1	704162994.5	0	536722410.6	0	847171426.3	213348545.7	187914881.6	206932251.2	712166097.1
Q53GD3	High	Choline transporter-like protein 4 OS=Homo sapiens OX=9606 GN=SLC44A4 PE=1 SV=2	9	7	282	7	710	79.2	8.59	595254681.3	1732909920	353290458.3	1010763168	80307729.26	223244603.8	125353645.1	184101270.2	317112531.3	701102830.5	2062058775	631883494.5	1688491283	540401873.5	1176448164	1596693214	799009882.6	2527104338	939897541.7	155969090.7	432134563	3320013.023	188417604.2	7720821.779	259409773.3	207288297.5	161718790.8	267925369	224196880.9	217803433.6	422858728.3	807111496.2	14818350.61	617829339	231829207.8	1710223525	1049147627	1413124796	1471774841	766275971.2
B4DTH2	High	cDNA FLJ61165, highly similar to Fibronectin OS=Homo sapiens OX=9606 PE=2 SV=1	31	8	114	2	337	37.9	5.52	13287725.72	78575577.74	0	45841023.22	42332699.48	9098711.519	2724602.393	0	0	47894487.24	15393542.63	0	13670361.66	0	11974404.28	4679203.14	0	20760795.59	22317506	90707152.74	20927686.2	0	0	0	5958477.204	190201151.2	0	13042908.67	0	4169570.921	511669640.4	354642228.1	0	0	11072487.19	8811798.507	58817280.89	0	5586857.128	0
A0A5C2GV10	High	IG c409_light_IGKV3-20_IGKJ1 (Fragment) OS=Homo sapiens OX=9606 PE=2 SV=1	67	7	1685	1	108	11.8	6.57	0	0	0	0	0	0	0	0	0	0	0	0	0	350283109.5	0	0	0	76757780.02	0	119402473.3	51003537.1	204704927.1	0	230663593.2	0	82469485.77	176860785.7	0	245488369.6	12631168.26	0	0	80445291.19	0	46871596.48	14366553.01	0	0	0	0
A0A5C2FTR4	High	IGL c1349_light_IGKV3-20_IGKJ5 (Fragment) OS=Homo sapiens OX=9606 PE=2 SV=1	66	5	1744	1	109	11.7	7.96	0	0	0	0	0	59269697.95	82486218.54	33445271.79	0	0	0	0	9632100.569	54024811.19	70559433.04	13201899.74	48699513.1	21216049.99	27032945.41	42673901.47	23999406.16	50050057.43	0	65144265.3	0	141714889.4	85116416.99	0	244233585.9	0	13815079.81	0	108527133	165925284.4	28753793.82	4899164.124	12622237.78	35513369.53	31862043.56	0
O60568	High	Multifunctional procollagen lysine hydroxylase and glycosyltransferase LH3 OS=Homo sapiens OX=9606 GN=PLOD3 PE=1 SV=1	24	14	56	14	738	84.7	6.05	159326897.5	38180327.91	574849489.1	444999221.3	99920317.76	68656019.96	96513896.8	226427913.3	88230737.18	260870887.3	571811801.4	391388863.9	350936650.9	369030979.6	302242425.7	1130140451	262292072	285631834.9	337272848.3	475054133.5	635214854.5	17472067.23	532165597.8	518660173	6780794.142	255633830.4	220933522.2	376321644.1	416214158.6	94350884	369292619.5	1969135574	291132160.3	1431387139	823330283.4	550072200.9	536142261.2	456012156.9	425000489.8	720566844.7
Q9P107	High	GEM-interacting protein OS=Homo sapiens OX=9606 GN=GMIP PE=1 SV=2	15	11	34	11	970	106.6	5.72	0	627519917	169715744.4	40578178.89	584798475	70483418.19	59334943.61	144941361.8	299966163.3	18914181.99	8479670.944	0	9134701.156	3786706.906	969823.0061	15248559.92	208764432.7	7893602.92	57922214.9	101168651.2	0	6250330.222	121621412.5	8278064.515	1306999372	67314080.09	39494601.46	501664883.5	1229624.375	0	776639742.1	308776382.3	4740259.614	67575766.13	47473328.3	0	412965700	6493415.039	10552435.29	174099311.3
Q53GF1	High	Matrix metalloproteinase 7 preproprotein variant (Fragment) OS=Homo sapiens OX=9606 PE=2 SV=1	45	9	222	1	267	29.6	7.55	29346256.28	0	0	0	4884383.29	0	46016695.68	5070784.1	0	0	0	1596367.633	132791077.5	3154768.086	0	14843057.72	186641053.9	0	0	0	53083302.26	1388928.892	2281560.112	17396255.25	16264823.5	21945701.45	0	0	0	0	58083223.69	333555937.2	25827336.15	1695485330	69641094.86	14601943.95	30894202.63	15481742.55	12266458.51	18432103.59
B4DG47	High	cDNA FLJ56967, highly similar to Adapter-relatedprotein complex 1 beta-1 subunit OS=Homo sapiens OX=9606 PE=2 SV=1	32	10	62	1	502	54.2	4.65	11999263.01	4619192.935	0	43468191.68	21432135.66	24937335.49	0	4695372.57	18420485.12	10661807.02	13584553.7	0	0	0	17894496.71	20853670.61	0	12683809.22	0	26101996.8	0	10129869.31	8271054.181	12564442.27	11529898.77	0	0	0	0	20429266.07	0	0	0	0	0	13337355.65	0	30316882.07	0	0
B2R5G8	High	Serum amyloid A protein OS=Homo sapiens OX=9606 PE=2 SV=1	69	9	68	2	130	14.8	8.98	0	0	0	0	7698223.672	3193694.208	22354989.2	0	0	0	0	0	9133035.4	3597972.992	0	13397033.69	57311922.31	43141835.9	0	11972723.18	5787345.178	416255789.8	0	0	0	0	0	7478222.135	0	180004407.2	0	0	0	0	3542593.352	8618847.596	107040386.5	17847590.99	15157110.74	10840043.96
A0A024RDB9	High	NAD(P)(+)--arginine ADP-ribosyltransferase OS=Homo sapiens OX=9606 GN=ART3 PE=3 SV=1	26	8	122	8	378	42.7	6.06	977992441.2	196336772	7419505.948	0	156900535.3	10205340	67981234.83	0	45445987.4	198266608.5	0	209835838.6	14036796.54	57897329.06	106993134.5	5346042.763	699129166.2	124990751.8	230091643.4	168691897.1	18966569.66	73611609.83	9046690.16	55467562.21	63868121.78	1076925295	68332642.43	124863361	246784983.5	970904384.5	1059967896	240905977.2	0	126187762	30299754.85	100702081	18174022.41	4132994.348	6491491.475	203038823.4
P32189	High	Glycerol kinase OS=Homo sapiens OX=9606 GN=GK PE=1 SV=3	28	14	164	14	559	61.2	6.54	564610716.3	534805905.7	430659673.2	1032180967	272797566.4	196807735.4	139473736.3	242275345.9	329422296.1	34645167.24	1778523571	247576904.5	1143277220	276419787.1	974069290.5	1287727746	634317616.2	377264135.1	1063989809	757786915.2	756827833.4	82489971.88	105174922.7	76639999.25	352815593.8	326126402.6	126873906.3	200798764.9	91321640.7	335814177.1	177769711.7	720182719.7	61615736.73	1014953964	186022016.1	556724357.7	1150178491	915518482.2	890016710.2	707105994.8
A0A5C2G247	High	IGL c2994_light_IGKV4-1_IGKJ1 (Fragment) OS=Homo sapiens OX=9606 PE=2 SV=1	61	6	550	1	113	12.5	8.43	14258685.99	5735754.973	0	0	37579182.25	56514568.36	20149899.17	0	6312825.245	0	0	0	0	0	2378800.654	3077044.139	0	0	0	41713948.89	0	0	0	3455732.569	0	12423646.88	0	0	0	1473070.542	19470961.32	0	14200568.54	0	0	3471977.644	0	0	0	0
A0A5C2FUB0	High	IGL c439_light_IGKV2-28_IGKJ1 (Fragment) OS=Homo sapiens OX=9606 PE=2 SV=1	56	4	244	1	111	12	5.99	0	0	23424326.52	20306607.12	0	0	16327062.88	8151591.154	0	9209345.862	25583631.33	8032786.974	0	149376724.3	0	10256836.12	0	0	0	129809088.9	133811311	5747666.264	36963398.71	75230821.79	32462485.19	205101368.4	52899022.85	49275374.73	45580263.27	50871830.77	0	24185756.09	8142605.655	383267392.4	25182128.64	6509405.258	0	0	0	0
F6IR49	High	MHC class I antigen (Fragment) OS=Homo sapiens OX=9606 GN=HLA-A PE=3 SV=1	23	5	49	2	337	38.1	6.46	0	0	0	34368401.13	44605598.07	0	54974864.53	45387280.72	0	66592673.76	0	0	6020413.923	0	7360678.472	8733153.806	28338801.8	22888455.77	11727842.02	19382143.88	13011430.73	6511113.131	0	0	75592498.38	7339393.548	0	0	0	4076692.996	79364608.87	0	9513482.962	84149476.82	57610644.59	2113733.612	46642068.54	14235933.57	6003568.955	16797940.11
A0A5C2G499	High	IGL c4121_light_IGKV4-1_IGKJ5 (Fragment) OS=Homo sapiens OX=9606 PE=2 SV=1	54	5	560	1	113	12.5	5.36	0	0	0	3205028.998	0	0	4233923.629	0	32731380.44	0	0	10047876.01	15048189.55	70312770.97	2423566.646	0	0	0	0	12724282.95	7529327.216	0	0	0	0	52285272.14	115865751.3	4150840.553	49379849.81	5729740.479	0	0	0	0	35886819.49	3805465.09	0	6839860.632	0	0
A0A5C2G546	High	IGL c2677_light_IGKV4-1_IGKJ1 (Fragment) OS=Homo sapiens OX=9606 PE=2 SV=1	63	6	412	1	113	12.5	7.93	0	0	18838083.63	30593432.03	0	0	0	0	0	0	7196905.256	22986659.53	0	0	0	16186960.62	11679049.28	0	0	0	0	0	5651104.981	5053524.864	6642484.96	9408710.175	23369093.58	0	17261364.74	0	212293584.7	43276199.68	0	118217160.5	19129413.03	0	0	0	2640583.168	25215571.87
Q8TC62	High	Septin 7 OS=Homo sapiens OX=9606 GN=SEPT7 PE=2 SV=3	29	10	85	1	417	48.6	8.63	0	0	22220142.25	12611489.73	5514210.045	7468749.284	59319669.37	67516304.6	0	0	0	0	0	0	37102580.63	6898730.851	62064884.19	13883298.13	13431291.66	12413983.92	6328042.438	0	11903744.42	0	6825827.161	0	0	30712554.43	0	0	0	33593276.12	9857494.264	89983751.45	0	0	0	33694504.38	27029181.34	86421561.64
P12235	High	ADP/ATP translocase 1 OS=Homo sapiens OX=9606 GN=SLC25A4 PE=1 SV=4	43	13	563	4	298	33	9.76	349928922.8	883406793.8	209706934.4	511560375.1	605819939.6	252525384.6	23761924.9	99583901.61	371986467.2	17117045.36	373859676.5	104075390.7	376873906.4	54338872.88	336881174	273497415.7	108186908.6	365449175.2	426557602.2	46590031.35	105079686.4	15471407.77	56899429.79	141976544.8	17952688.32	26897818.15	61215983.51	0	23047336.91	303180327.3	786094124.9	11857582.69	3002974.985	146401479.7	71612428.96	163369012.2	456712131.1	147588883	124554998.7	77535802.76
A0A5C2G1N1	High	IGL c2366_light_IGKV3-20_IGKJ1 (Fragment) OS=Homo sapiens OX=9606 PE=2 SV=1	67	7	1669	2	108	11.6	9.29	0	0	0	3697827.523	18858625.78	0	62607937.23	0	96550356.37	151527215.7	4388693.114	0	37421298.05	92666456.91	0	0	34687293.42	139592329.2	43165069.79	32012513.35	12878951.92	16595386.23	0	74396041.05	0	37822980.49	7453564.616	0	35907407.76	16557599.91	0	67335747.45	62231199.71	0	15905462.13	0	0	0	0	0
A0A5C2G3X2	High	IGL c3872_light_IGKV3-15_IGKJ2 (Fragment) OS=Homo sapiens OX=9606 PE=2 SV=1	45	3	305	1	107	11.6	8.5	14800475.93	0	0	0	0	0	86181672.19	0	73382612.76	0	0	0	7286146.077	0	0	0	0	9337244.839	15601271.1	0	0	30904540.65	0	9704836.343	80900290.5	62627100.92	13273236.35	26393480.3	31056298.67	0	22064271.22	551235143.3	0	0	0	0	39157588.27	0	0	0
A0A5C2FWN5	High	IGL c1508_light_IGKV3-11_IGKJ4 (Fragment) OS=Homo sapiens OX=9606 PE=2 SV=1	60	5	455	1	105	11.4	8.48	5111172.138	0	35215625.76	0	0	190482928.1	0	0	0	6129672.387	0	0	0	5046569.931	0	3283267.556	26639997.79	8248854.352	32599349.47	42873117	6682467.289	0	0	36102240.52	4183017.016	47202071.49	57126722.28	0	0	0	9037622.407	39868419.93	13172530.13	69484506.6	0	20489223.79	428918235.2	0	0	85460778.4
A0A5C2GRK2	High	IG c7_light_IGKV3-20_IGKJ5 (Fragment) OS=Homo sapiens OX=9606 PE=2 SV=1	91	7	178	2	110	11.9	7.96	19610168.4	0	0	0	0	0	14807849.3	7746780.682	0	10963706.06	0	0	0	14652611.51	22963687.97	0	0	0	8220534.163	35620721.54	24227726.74	55710251.47	13991614.06	62695914.16	14190645.84	7547192.042	44488574.04	4642254.9	9667174.93	12881036.8	31690163.05	614159275.3	12425602.6	0	0	0	0	0	0	0
A0A5C2GKC6	High	IG c262_light_IGKV3-20_IGKJ1 (Fragment) OS=Homo sapiens OX=9606 PE=2 SV=1	62	5	1681	2	107	11.4	7.97	0	7468834.594	0	0	11488456.86	0	0	14132392.02	11613556.13	46517944.59	0	0	0	64988356.2	0	0	0	16395719.63	0	57633428.21	0	0	20318669.25	10570568.46	0	73270089.57	0	0	0	0	48223281.42	0	30541974.67	36429844.07	40936984.76	0	0	4936697.5	4057492.134	0
A0A5C2G719	High	IGL c234_light_IGKV3D-20_IGKJ1 (Fragment) OS=Homo sapiens OX=9606 PE=2 SV=1	46	6	1668	1	109	12.1	8.5	0	0	1264490697	0	47251224.41	0	0	0	0	7865004.928	0	9637165.013	0	0	0	0	72274373.09	0	35725334.27	392036805.5	0	0	6510848.993	12317732.8	56275638.76	0	531701439.6	47813108.73	0	0	0	1713847732	62106326.53	3780034867	16140406.44	0	44002737.98	0	0	1511928408
A0A5C2FZ03	High	IGL c497_light_IGKV1D-17_IGKJ1 (Fragment) OS=Homo sapiens OX=9606 PE=2 SV=1	58	4	75	1	107	11.7	9.2	0	0	31851987.95	0	0	0	0	0	0	0	0	0	0	36885532.92	0	0	0	27835066.36	0	0	0	3675204.073	0	8422674.858	0	9739421.633	27442169.49	0	34112769.21	0	0	0	13467938.11	40163757.1	6320395.043	0	7208919.062	13261054.18	16374692.38	0
A0A5C2FXN5	High	IGL c1768_light_IGKV3-15_IGKJ1 (Fragment) OS=Homo sapiens OX=9606 PE=2 SV=1	55	4	336	1	107	11.6	8.51	29018877.82	0	72297675.21	0	96448129.36	0	49123654.12	3919031.585	0	0	0	0	34008124.48	0	0	0	45235877.17	0	0	0	0	0	0	19251817.77	0	0	43022961.71	32821906.23	12928019.85	0	27892668.94	0	10943528.79	42048611.27	0	0	0	0	0	0
A0A5C2GLC6	High	IG c708_light_IGKV3-20_IGKJ5 (Fragment) OS=Homo sapiens OX=9606 PE=2 SV=1	67	4	313	1	108	11.6	7.97	276361564.6	223046035.1	0	0	0	325538943	498191194.3	0	9867218.273	0	0	0	24539372.81	6439825.019	0	0	0	179841729	0	0	0	0	0	31517583.84	0	0	0	0	67084578.83	8103084.318	0	0	0	0	0	0	0	18098627.41	15917498.42	0
Q8TEP9	High	FLJ00144 protein (Fragment) OS=Homo sapiens OX=9606 GN=FLJ00144 PE=2 SV=1	52	10	84	1	255	28.4	6.18	0	0	0	0	0	0	0	0	14843637.47	14881478.48	9700166.046	9946349.358	0	30145768.29	0	9368329.836	0	19712211.47	16072519.71	67042053.84	0	0	16674512.82	0	0	32006221.9	137115797.5	0	0	0	0	178602209.5	12421610.25	59182841.39	8528634.958	3983484.55	12121316.71	14552596.33	7315919.696	0
A0A5C2GV62	High	IG c1207_light_IGKV4-1_IGKJ3 (Fragment) OS=Homo sapiens OX=9606 PE=2 SV=1	48	4	487	1	113	12.4	6.57	0	4603990.435	10303175.92	5124911.134	0	0	30544484.15	0	0	660367157.9	0	18878366.22	7502345.483	21127728.94	13010523.88	4735769.953	0	0	0	0	12079245.14	6276013.703	6431682.653	0	0	0	11256605.48	11260618.73	0	0	0	36060341.68	94042318.58	246730155.1	10519366.44	0	49438683.88	0	9361720.999	20179114.84
A0A5C2FUK0	High	IGL c264_light_IGKV1-5_IGKJ3 (Fragment) OS=Homo sapiens OX=9606 PE=2 SV=1	61	5	286	1	106	11.5	8.46	0	0	498378700.2	0	7314319.001	0	32966654.26	0	249434778.4	0	0	0	0	285365480	0	2097374.96	273079856	20694169.61	0	273555498.5	17419840.66	0	0	33742249.07	0	28268070.45	80807926.08	0	60884568.26	26838487.9	12538977.69	0	13441645.14	125762777.6	0	0	27967182.06	0	0	547051025.4
A0A5C2G3U7	High	IGL c973_light_IGKV3-20_IGKJ1 (Fragment) OS=Homo sapiens OX=9606 PE=2 SV=1	58	4	209	1	108	11.7	6.57	0	0	17369443.88	0	0	0	0	0	0	0	0	37888578.66	0	49859807.12	13426131.4	12026218.33	0	38408712.7	24456121.23	31269591.59	18820993.8	0	19037964.56	242079162.8	0	56948393.62	53604467.56	0	342395521	7997119.998	0	0	0	0	63809927.93	8233893.685	0	3307604.077	3545968.695	0
A0A5C2G1B7	High	IGL c2246_light_IGKV3-11_IGKJ1 (Fragment) OS=Homo sapiens OX=9606 PE=2 SV=1	51	4	451	1	107	11.6	7.96	0	35072204.35	0	0	19268245	0	0	25763203.53	0	0	0	0	0	0	0	0	0	32761485.19	0	0	0	0	0	0	2165871.018	44137308.54	48606616.28	0	13027886.3	0	396868191.4	0	51859159.66	0	16589475.39	0	468526188	0	0	0
A0A5C2G144	High	IGL c2879_light_IGKV3-11_IGKJ1 (Fragment) OS=Homo sapiens OX=9606 PE=2 SV=1	63	5	377	1	107	11.7	7.99	0	103232785.4	30585276.64	0	0	3315923.639	0	0	0	48664981.97	0	0	12058747.53	50880753	0	0	0	35921660.97	14495667.09	0	0	0	28277163.09	18004645.88	2882569.583	5417520.837	0	9689813.778	31023812.94	0	2643718610	11154581.12	29860021.87	0	22807752.93	0	234706097.7	0	4045742.733	0
P50502	High	Hsc70-interacting protein OS=Homo sapiens OX=9606 GN=ST13 PE=1 SV=2	24	9	169	9	369	41.3	5.27	223467362.3	272480555.8	378809356.7	718939023.1	76616012.53	100243356.1	210246828.9	125576917.7	214984858.6	53796008.99	425946066.9	315685302	369437239.4	98495781.66	296751460.9	799770042.5	217561146.6	867364787	185557241.7	417291546.9	478726778.3	73146462.78	101001638.4	100170162.4	165525197.6	293049045.5	180243301.5	123494547.9	105554950.2	339144777	16087188.91	235569280.6	86707035.99	518121392.7	181106508.5	875208537.2	421725087.6	259300535.6	432657669.8	268906349.5
A0A5C2GIG6	High	IG c782_light_IGKV2-28_IGKJ4 (Fragment) OS=Homo sapiens OX=9606 PE=2 SV=1	30	6	286	1	112	12.1	6.77	0	0	62475171.83	4453316.535	4533884.152	2573963.769	0	0	0	25901445.26	0	0	0	2828487.55	0	0	21197573.89	5119957.568	0	0	0	0	0	0	0	0	9108534.717	0	4809752.741	6583818.449	0	7800806.589	0	25824593.06	0	10066419.56	0	1731141.214	0	14001137.97
Q8TCZ8	High	Apolipoprotein E (Fragment) OS=Homo sapiens OX=9606 GN=APOE PE=4 SV=1	75	6	207	2	57	6.7	9.98	0	42931881.18	0	10612732.48	75504758.84	107057727	125694953.3	0	78842846.78	40090097.13	0	0	0	0	8234990.743	72177528.55	0	0	3108738.429	103688212.3	0	0	146185733.4	0	0	0	259706124.6	0	0	0	89865577.29	0	0	0	0	870761056.5	0	0	3506598.9	0
A0A5C2GVM8	High	IG c1625_light_IGKV3-11_IGKJ1 (Fragment) OS=Homo sapiens OX=9606 PE=2 SV=1	55	4	293	1	107	11.7	8.5	9283856.912	0	0	0	14925466.76	0	0	0	15034978.83	0	4958581.723	9018755.483	0	52042071.82	10134965.7	0	0	0	4280384.997	21479701.38	12925239.51	0	4535359.767	71945354.75	0	76471322.22	239219176.8	0	71243649.67	17615911.9	0	0	227815547.5	0	133390378.9	10519292.21	0	0	0	0
B2R7D2	High	cDNA, FLJ93389, highly similar to Homo sapiens multiple inositol polyphosphate histidine phosphatase, 1 (MINPP1), mRNA OS=Homo sapiens OX=9606 PE=2 SV=1	23	10	76	10	487	55.1	7.97	120241610.7	342513278.6	23522628.1	798432402.1	348468789.9	444262761.9	587573189	574128468.7	189360144	638972820.4	712697039	430877027.2	417005217.1	539682676.7	537377528.5	1387057786	1147400361	666034013.8	370200408.4	62322460.86	791416983.7	47458962.5	178630618.2	103065873	9117616.546	245115250.4	124045334.3	41694179.47	64380914.49	70914547.07	341627887	411878589.4	354847017.8	378445937.4	258743289.2	407225691.8	825323469.7	756017635.3	846077216.6	286734182.1
A0A5C2G6K5	High	IGL c3297_light_IGKV1D-39_IGKJ2 (Fragment) OS=Homo sapiens OX=9606 PE=2 SV=1	49	3	141	1	107	11.6	8.85	0	0	17603253.87	7062848.338	0	2806115.258	0	5650471.245	0	44688906.8	0	0	0	11373587.37	14051483.47	164432171.1	0	0	0	7014188.844	0	0	0	7055315.096	51719802.41	4776340.628	62791610.43	11366820.41	13144491.41	0	103559069.1	143565185.6	0	0	0	0	0	0	0	0
Q5T5C7	High	Serine--tRNA ligase, cytoplasmic OS=Homo sapiens OX=9606 GN=SARS1 PE=1 SV=1	30	11	41	11	536	61.3	7.06	106276417.9	172280531	0	353301807.4	36321672.54	35143120.61	59957510.64	142539883	32893188.67	175121398.6	102290147.8	161662936.9	90638130.45	19978968.64	210685735.5	207151743.4	33521006.46	268617420.6	41896581.32	46605670.35	83490221.18	12090941.77	48163382.84	67726434.28	57255752.14	44942263.06	27418309.89	72800520.01	51031802.59	96469551.39	144633107.3	533155339.1	39480516.93	649117464.5	45425259.39	239844963.7	150869630.5	255867907.3	238400077.6	776509103.1
Q8WW71	High	Homogentisate 1,2-dioxygenase (Homogentisate oxidase) OS=Homo sapiens OX=9606 GN=HGD PE=2 SV=1	38	7	144	1	329	37.2	6.89	0	43423297.26	22675657.87	316256366.8	29878410.29	5306435.045	26227622.5	15765028.27	81608382.14	0	450983758.8	89528866.17	159096110	115026214.5	706096722.8	556142927.2	182776610.3	130800100.6	0	16108516.72	415363134.4	49128029.58	14463028.59	99147249.61	3262562.349	8476896.954	0	0	189930519.9	56724351.97	32509308.29	247317177	8901899.991	0	40734052.81	171467628.8	268712977.1	71757222.31	87481918.47	133383003.1
A0A5C2FUV2	High	IGL c444_light_IGKV1-17_IGKJ2 (Fragment) OS=Homo sapiens OX=9606 PE=2 SV=1	42	3	183	1	107	11.6	8.88	0	0	1076377795	0	0	5357447.012	23061336.21	37506914.94	0	0	4181957.715	0	0	0	79158522.68	5209556.719	41270529.24	4257058.052	0	2866190385	29140565.38	8072377.198	56134136.89	17605387.84	0	4229645	364773437.9	91540263.19	0	0	972019274.9	313780126.1	0	2164321766	39984701.39	74719635	0	0	0	1871853023
P36873	High	Serine/threonine-protein phosphatase PP1-gamma catalytic subunit OS=Homo sapiens OX=9606 GN=PPP1CC PE=1 SV=1	24	7	104	1	323	37	6.54	7671286.618	13450408.37	0	16443976	11209648.55	5654904.731	0	0	6684990.761	29100179.49	0	2408574.994	13575046.67	0	6478071.982	11898357.73	0	15025571.92	4623342.004	0	0	0	0	0	7901788.848	36578491.04	0	12487005.28	0	0	56144445.79	0	0	0	0	10445757.83	0	11232037.64	7652502.921	0
A0A5C2GUD9	High	IG c1125_light_IGKV1D-17_IGKJ1 (Fragment) OS=Homo sapiens OX=9606 PE=2 SV=1	48	3	85	1	107	11.7	8.84	0	0	0	31603191.16	90788159.02	0	0	31576942.3	0	0	78318230.57	40679327.11	0	0	81184913.54	77583880.48	35108691.13	74926457.26	23687047.7	0	0	0	0	0	28409817.72	0	25332307.64	0	0	0	10043499.8	256214051.8	0	0	0	90122982.83	71989320.82	66508030.04	61083047.23	0
Q58FF6	High	Putative heat shock protein HSP 90-beta 4 OS=Homo sapiens OX=9606 GN=HSP90AB4P PE=5 SV=1	10	7	281	1	505	58.2	4.73	0	37029058.27	0	48993895.06	37615159.3	24509461.4	26269575.02	58180454.72	29076697.52	0	60234620.05	8108586.402	72071996.18	11716591.03	92722704.23	63441037.57	0	0	44545616.34	0	29655202.59	0	26672617.32	0	37355769.02	46368750.85	0	13102675.27	0	4993585.174	0	99590883.55	0	0	0	26966720.83	79046049.2	50338178.79	41994137.3	39907013.2
A0A5C2G3G9	High	IGL c3828_light_IGKV3-20_IGKJ1 (Fragment) OS=Homo sapiens OX=9606 PE=2 SV=1	67	5	167	1	108	11.7	7.96	9457487.301	26353981.51	0	20650202.62	0	0	0	0	25584824.34	0	0	0	19577331.24	0	40435351.56	0	0	13814942.65	48368344.28	0	0	14967368.03	0	45508358.55	0	0	0	0	6990076.204	0	0	0	24602517.03	0	4190396.185	29091098.38	45565572.59	17114349.24	4208751.232	0
A0A5C2G5M2	High	IGL c3736_light_IGKV3-15_IGKJ1 (Fragment) OS=Homo sapiens OX=9606 PE=2 SV=1	39	3	322	1	107	11.7	8.5	0	0	0	0	143160125.3	2987488.328	0	4227532.342	0	0	42975248.23	0	16406287.79	109019746.2	4178720.149	0	0	0	0	73215276.84	0	9365558.814	28074377.81	0	39906184.19	213471503.8	65050845.72	0	7878586.21	10186154.81	392958452.5	35149162.12	26501051.31	0	33812300.81	4275175.876	0	0	0	0
O94910	High	Adhesion G protein-coupled receptor L1 OS=Homo sapiens OX=9606 GN=ADGRL1 PE=1 SV=1	9	10	56	10	1474	162.6	6.6	0	0	1524970575	0	0	0	77500071.32	10790108.53	14100856.49	8036654775	334280202.8	193893738.8	72450266.96	257082825.1	7225306.631	555978786.8	1053593590	3769618.783	60181242.12	2597971332	538711328.7	0	224464715	146848118.3	53611172.15	478109521.1	728153738.9	72463404.35	383751256.6	0	131364458.8	14860232262	279836586	3408166499	396526432.2	27237767.78	19891021.45	140823194.5	149409957.1	1713915580
A0A5C2GN22	High	IG c180_light_IGKV3-20_IGKJ3 (Fragment) OS=Homo sapiens OX=9606 PE=2 SV=1	60	4	165	2	108	11.6	7.97	12971172.77	4439428.106	0	0	39606173.32	25992382.7	23712881.3	0	16035118.49	0	8057692.23	7636810.081	0	102871333.2	0	0	26074609.82	0	14386206.75	84829805.81	26167999.45	197303480.4	9157415.948	156630163.2	5419223.367	110184201.4	146643871.3	23820978.41	97926998.61	6239626.933	14566753.77	165161579.7	209100842.4	341761309.5	67872939.56	0	0	9099853.981	0	0
H3BTI0	High	Cysteine-rich secretory protein LCCL domain-containing 2 OS=Homo sapiens OX=9606 GN=CRISPLD2 PE=1 SV=1	15	7	18	6	496	55.8	8.07	7724212.082	66789870.92	0	50876693.25	14032552.23	16044428.68	58125251.89	21384848.42	29793230.63	0	40707265.75	0	13808539.13	301388731.2	0	34857821.01	38294764.94	23697964.92	0	299146313.4	346441601.7	4553805.992	0	11290507.81	8245477.003	640588988.9	322344613.4	0	13057632.49	1416634995	54643255.96	0	0	143615773.2	0	2041919.25	0	0	0	0
A0A2H4GDA3	High	Kallikrein-2 isoform 5 OS=Homo sapiens OX=9606 GN=KLK2 PE=2 SV=1	30	4	41	4	165	18.3	6.51	0	189969815.1	0	1631287786	0	3630355.828	0	0	0	0	0	481744205.1	43454452.86	27118204.04	0	526574436.5	164707562	583956051.3	0	0	0	0	0	150240949.7	0	11649556.5	0	0	74326419.94	0	1042743778	160842625.9	0	111275171.6	0	720284577	86989101.78	410624324.1	403423347.4	23370179.65
A0A5C2G0U9	High	IGL c2779_light_IGKV3-15_IGKJ4 (Fragment) OS=Homo sapiens OX=9606 PE=2 SV=1	36	2	283	1	109	11.8	8.97	0	0	0	3419478.02	71711205.17	0	0	0	0	0	0	0	0	16802708.75	0	9813884.026	7866627.379	6895953.604	6324254.57	37065291.45	11622617.76	65700957.64	0	144785768.2	17373635.91	13114273.18	0	50615790.32	11467327.42	20898403.95	0	0	16548208.19	0	0	13646645.52	26978017.5	0	5420803.28	0
Q7Z5R6	High	Amyloid beta A4 precursor protein-binding family B member 1-interacting protein OS=Homo sapiens OX=9606 GN=APBB1IP PE=1 SV=1	15	8	28	8	666	73.1	5.59	0	2988676.514	137471552.7	34285176.2	88296197.64	51964719.04	21937897.08	104007220.4	11146852.64	23695256.91	21080637.88	0	26878313.06	0	10634368.12	0	2092440380	0	26408432.26	0	3137134.741	20871460.86	71900609.05	0	942622902	0	50696308.81	244822109.9	20009619.8	26472940.86	333738779.9	17988339.42	10711741.42	33375928.79	24869523.07	9636434.105	0	13541326.14	17902709.26	90884958.29
Q59GA0	High	Thy-1 cell surface antigen variant (Fragment) OS=Homo sapiens OX=9606 PE=2 SV=1	18	3	296	3	145	15.9	9	279821431.7	3170269521	1503322281	1515875480	449498608.5	145320092	312248798.8	275485920.7	799473118.3	747082486.7	1102699311	858894473.3	1560354230	238209085.4	2163498344	2299229409	976674447.9	1114239810	610278525.3	99947250.91	1257422258	61501229.07	652859249.1	729026429.6	13403514.5	35986961.89	709255757.2	28184235.61	297065098.4	501984762	249396463.3	2171195937	787025938.2	1717398680	497142561.7	1923019547	2687222434	1236261966	1323836643	288796761.5
A0A5C2FWF0	High	IGL c1361_light_IGKV3-11_IGKJ5 (Fragment) OS=Homo sapiens OX=9606 PE=2 SV=1	63	5	368	1	107	11.7	7.97	0	23162824.74	0	6636276.773	0	21576556.98	60141299.99	0	10652149.85	0	0	6181221.361	0	18628411.29	0	10874946.02	0	0	0	22064768.96	10903306.65	0	0	86363372.15	0	0	0	19661069.87	16790018.12	40028185.91	0	0	18108133.8	0	0	33450976.84	0	4963447.418	0	0
A0A5C2GBP9	High	IGH + IGL c525_light_IGKV3-15_IGKJ1 (Fragment) OS=Homo sapiens OX=9606 PE=2 SV=1	55	5	129	1	107	11.8	8.97	0	0	0	14490316.37	46622758.17	0	0	2549252.52	0	92992641.81	0	0	0	0	9530496.531	0	0	0	0	10637188.54	0	0	0	0	0	0	12661950.34	0	30947846.01	0	133559376.7	11175818.34	0	0	5045004.506	2620700.157	0	5856359.278	5754474.818	0
A0A5C2G6R9	High	IGL c4056_light_IGKV1D-39_IGKJ1 (Fragment) OS=Homo sapiens OX=9606 PE=2 SV=1	40	3	274	1	108	11.8	8.88	0	0	14435126.37	0	26795971.03	0	0	0	0	0	12261381.44	3935078.912	0	0	0	0	0	0	3684521.752	25912879.34	0	5863204.154	0	12093481.18	0	28304386.27	16131575.33	0	0	3788479.514	0	17369351.35	7606876.739	0	2776882.282	2789468.314	28566673.22	0	4700064.482	0
Q6UX73	High	UPF0764 protein C16orf89 OS=Homo sapiens OX=9606 GN=C16orf89 PE=1 SV=2	23	10	120	10	402	45.4	6.19	10285348.63	16871738.88	276258741.6	138268979.2	22233714.43	144783121.3	365864178	37623071.7	36174154.37	65068334.34	1478489494	414822826	120981247.5	400123719.1	26042859.04	496555142.9	161920244.8	440141381.4	92879306.49	458118011.3	578469004.8	5101900.672	324122109	254318255	60898550.84	37391687.25	317367410.9	78292777.03	127048215.3	43582251.28	683318026.8	259049673.4	241269560.7	15783853.91	640325453.8	765245853.9	167494271.7	322318471.8	342514777.5	406303668
A0A5C2G145	High	IGL c2694_light_IGKV3-20_IGKJ5 (Fragment) OS=Homo sapiens OX=9606 PE=2 SV=1	60	5	1622	1	108	11.8	8.97	0	0	0	0	46769707.96	0	0	0	5499044.645	0	0	0	0	833254479.7	0	0	0	7998813.043	3031043.384	0	0	26179186.76	0	287148001.1	0	47099798.66	30122322.55	70176762.52	160412852.9	28877341.02	206209022.3	0	263471615.6	0	130432950.3	0	0	0	0	0
A0A5C2FTP7	High	IGL c72_light_IGKV3-20_IGKJ1 (Fragment) OS=Homo sapiens OX=9606 PE=2 SV=1	60	4	215	2	108	11.7	8.47	52665047.33	0	0	0	9653510.398	0	26437236.61	0	0	26774584.82	12233494.78	0	51202891.32	34678384.35	0	0	0	0	0	7367485.328	0	166103993.9	5515084.359	118093234.1	0	38418087.17	34272289.08	24708016.34	9782987.609	10669098.87	0	0	0	389911048.9	7452779.228	0	19374287.86	2837625.023	0	27274045.99
A0A024RA87	High	Septin 7, isoform CRA_a OS=Homo sapiens OX=9606 GN=SEPT7 PE=3 SV=1	29	10	72	1	384	44.8	8.22	0	5786718.675	27636779000	5078963.153	0	4881701.764	0	0	0	0	13558774.65	0	10925537.28	8793825.242	26060318.26	17947183.68	0	16830889.33	0	1572491502	0	0	0	0	0	3690757.095	5088118309	0	10409276.54	0	0	2294101582	0	27532156876	0	8187760.984	0	16340961.07	14944243.21	9605375450
A0A5C2FUD7	High	IGL c469_light_IGKV1-12_IGKJ4 (Fragment) OS=Homo sapiens OX=9606 PE=2 SV=1	56	4	136	2	107	11.4	8.47	8057247.065	0	0	5995626.902	16609585.16	0	28945261.62	8457074.896	0	0	0	0	0	15040099.3	0	0	110940792.3	0	0	25388488.49	35929497.44	14098581.63	0	0	5195540.895	86505401.94	95787762.29	31583598.56	0	0	1267298103	236955561.2	0	182008632.7	3496361.438	0	0	0	0	0
F8W1S1	High	Keratin, type II cytoskeletal 74 OS=Homo sapiens OX=9606 GN=KRT74 PE=1 SV=1	8	6	795	1	543	59.4	7.44	0	3461275.373	85495701.63	0	0	0	0	478486598.5	232581169.9	0	0	0	39708201.57	28573064.75	147078778	0	0	0	11536086.19	52952920.52	69956543.96	0	3646058.537	0	0	0	0	0	0	0	78914479.77	0	0	19762456.23	6943490.825	3030505.996	24266371.41	368408530.6	398214687.2	140782754.4
A0A5C2GTH5	High	IG c855_light_IGKV3D-15_IGKJ5 (Fragment) OS=Homo sapiens OX=9606 PE=2 SV=1	44	3	160	1	108	11.8	7.97	21469140.02	142551727.8	22822294.54	0	42748844.46	34542257.81	62045482.82	7393061.148	0	0	18252708.71	0	0	33749824.07	0	0	126232600.7	0	0	1369694962	0	0	0	858837880.4	0	54976232.95	16794500.41	41342819.45	94710864.79	11394102.2	171599406.4	0	2072787374	240312746.4	44314140.84	0	0	0	0	0
A0A5C2GUB1	High	IG c897_light_IGKV4-1_IGKJ2 (Fragment) OS=Homo sapiens OX=9606 PE=2 SV=1	43	4	104	1	113	12.5	7.97	0	0	0	4369928.207	0	0	21128246.81	0	0	0	0	0	0	65566203.43	0	9238527.921	0	0	0	0	5079559.588	0	0	104529827.4	0	0	0	5070993.345	4583018.415	0	0	0	6353320.974	41181837.51	3129446.164	27990589.85	0	0	9766676.743	174147590
A0A5C2GTV7	High	IG c148_light_IGKV1-5_IGKJ2 (Fragment) OS=Homo sapiens OX=9606 PE=2 SV=1	53	4	229	2	107	11.8	8.81	10204444.52	0	0	8734111.774	50744419.32	0	0	0	0	0	0	4770262.21	4897155.563	114669768.7	0	12059362.35	0	0	30817222.42	25377495.54	115144257.8	0	13656836.13	0	21447782.87	5616956.983	31689625.26	0	59742948.15	9674817.017	29516731.13	0	0	115669479	26607585.46	23149513.36	0	0	0	0
A0A5C2FVS1	High	IGL c1168_light_IGKV4-1_IGKJ5 (Fragment) OS=Homo sapiens OX=9606 PE=2 SV=1	43	4	357	1	113	12.6	7.99	10634303.72	0	68373627.32	0	55035389.65	70868711.95	0	0	0	20791873.96	0	0	0	0	0	0	0	0	19727121.07	0	0	0	0	0	0	0	25636628.61	0	17069672.29	0	39789097.62	0	0	0	0	0	0	0	0	97817480.25
A0A5C2G6N1	High	IGL c3445_light_IGKV2D-29_IGKJ1 (Fragment) OS=Homo sapiens OX=9606 PE=2 SV=1	52	5	199	1	112	12.4	7.96	0	4559913.627	0	4281102.149	0	3873539.924	2784562.861	0	4675817.025	42039203.39	0	0	4799751.05	0	0	3885118.491	0	3293124.118	0	0	1677775.753	0	0	25278797.77	10489585.72	9935379.803	0	17778953.6	0	0	0	56516550.89	10196444.99	136808098.9	4160620.881	0	6242330.656	0	0	137489206.4
A0A5C2GZ77	High	IG c1090_light_IGKV1-12_IGKJ3 (Fragment) OS=Homo sapiens OX=9606 PE=2 SV=1	49	3	165	2	107	11.4	8.48	0	0	110634081	0	0	14269261.25	0	4543311.646	0	0	0	0	0	12006790.03	0	0	30114259.79	0	0	0	0	0	13719706.03	4994726.06	18062221.39	4503232.662	10060144.76	14521229.16	19427569.38	4818969.205	48320636.42	0	0	150557256.1	0	0	0	0	0	311717051.1
A0A5C2G679	High	IGL c3305_light_IGKV1-5_IGKJ1 (Fragment) OS=Homo sapiens OX=9606 PE=2 SV=1	44	4	249	1	106	11.7	8.85	29248873.96	0	0	0	62629179.53	12914489.11	202650821.3	0	37317586.94	0	64470580.91	8113119.048	42888179.99	513737431.5	12506720.28	7737812.406	0	0	258604112.7	175283469.4	61136855.29	0	74666257.88	167527212.7	4204199.313	84739789.66	282494567.8	94599532.71	61801583.02	0	0	0	318897583.4	0	225649718.1	6288917.372	0	0	0	0
A0A5C2G0V4	High	IGL c1107_light_IGKV3D-15_IGKJ1 (Fragment) OS=Homo sapiens OX=9606 PE=2 SV=1	45	3	141	1	107	11.5	7.97	0	0	0	0	0	0	0	0	0	0	0	0	0	10845401.92	1138113.353	0	0	0	8492540.639	0	4038291.527	23576751.35	0	48179410.82	9634386.524	30135009.95	9319167.841	5673886.048	415957148.8	1242382.454	463096883.7	0	90025459.17	0	36837720.65	0	47943826.26	0	0	0
A0A5C2GC59	High	IGL c3893_light_IGKV1-5_IGKJ1 (Fragment) OS=Homo sapiens OX=9606 PE=2 SV=1	44	3	221	1	106	11.6	8.85	0	0	0	0	0	16274631.06	1801552.185	0	0	0	0	0	0	0	0	0	25571887.11	0	0	0	0	0	3708260.008	0	3063320.347	0	43913642.29	30442969.03	39765454.43	0	33855380.94	32127791.09	44985565.77	0	18833561.63	0	0	0	19315234.12	0
A0A5C2GYX1	High	IG c1579_light_IGKV1-5_IGKJ1 (Fragment) OS=Homo sapiens OX=9606 PE=2 SV=1	44	3	220	1	106	11.6	8.46	3296198.121	0	0	0	0	0	2586444.073	0	0	0	0	2026257.428	0	0	0	3062849.896	157567082	0	0	0	10019373.84	0	0	0	0	8148765.42	765971.7363	2135110.757	59224819.37	0	10965498.7	15274141.69	6380310.301	0	6559728.372	1711910.777	0	0	0	0
P08559	High	Pyruvate dehydrogenase E1 component subunit alpha, somatic form, mitochondrial OS=Homo sapiens OX=9606 GN=PDHA1 PE=1 SV=3	24	10	95	3	390	43.3	8.06	0	0	144111602.7	87434967.27	1247213797	34377668.11	0	50398052.08	19357855.46	29622581.85	40930096.54	27293122.19	43834713.07	0	71196373.98	38018884.25	403389642.3	24172420.84	11108115.8	0	0	0	30712750.84	0	9261477.775	8199311.218	0	27763036.64	0	0	0	96222707.38	0	299922671.1	0	0	13369249.04	35939021.08	40436145.17	0
Q9HAV0	High	Guanine nucleotide-binding protein subunit beta-4 OS=Homo sapiens OX=9606 GN=GNB4 PE=1 SV=3	17	6	380	1	340	37.5	6	0	23459701.9	16334048.93	25217250.72	0	3919197.804	5369997.922	12204029.02	0	0	0	0	0	0	4594307.476	4695524.419	0	6707021.384	19649858.18	0	0	0	1887474.461	0	89314987.67	0	0	69619497.39	0	3143390.905	0	0	0	0	0	3994208.453	4155905.038	3105088.038	2174009.367	0
Q96QV6	High	Histone H2A type 1-A OS=Homo sapiens OX=9606 GN=H2AC1 PE=1 SV=3	45	8	237	2	131	14.2	10.86	0	5288604.541	0	7033356.268	20240032.1	0	18948041.28	0	0	0	0	41323382.71	5224760.123	17551605.36	14235817.28	11094964.12	0	0	8631405.819	0	18311421.9	0	16144838.38	9217342.82	0	74593394.53	0	16921431.57	0	9790450.047	0	0	19194189.04	0	7538031.74	24192272.91	0	0	6624349.63	0
A0A5C2GU59	High	IG c1054_light_IGKV1-27_IGKJ1 (Fragment) OS=Homo sapiens OX=9606 PE=2 SV=1	32	2	142	1	107	11.5	8.46	6494469.306	0	0	0	0	4793787.155	0	4975821.448	11607085.69	237930762.9	0	0	0	20854313.39	0	0	0	0	19045467.09	0	0	485059474.8	4108100.52	20490683.39	0	14448552.37	0	8651155.751	9530381.956	0	6977226.396	0	11855743.19	0	0	0	11293114.02	0	0	0
A0A5C2FVR9	High	IGL c1101_light_IGKV1D-17_IGKJ1 (Fragment) OS=Homo sapiens OX=9606 PE=2 SV=1	58	4	42	2	107	11.8	8.46	8756708.873	0	0	0	0	0	0	7843159.043	17199424.08	6170192.021	0	0	0	0	0	0	23568115.67	17366104.67	0	10626414.59	0	0	9662981.788	237329391.7	6380499.155	11422905.53	5930304.415	0	82795955.2	0	0	311511888.3	90518083.11	646634928.2	58278664.53	0	0	0	0	29462859.86
A0A5C2GZW5	High	IG c256_light_IGKV4-1_IGKJ1 (Fragment) OS=Homo sapiens OX=9606 PE=2 SV=1	49	5	379	1	113	12.4	7.97	23410867.33	6122835.623	0	0	0	0	0	0	0	0	0	13331265.5	0	11020825.15	7154146.294	0	0	0	0	0	0	0	9333075.025	0	0	15595252.27	6980767.296	69134324.73	0	0	0	0	0	26590708.12	0	0	0	5789984.07	6083867.041	37979115.74
P05771	High	Protein kinase C beta type OS=Homo sapiens OX=9606 GN=PRKCB PE=1 SV=4	16	9	64	7	671	76.8	7.01	272051165.8	306180131.9	54090069.03	21328482.07	894805087.9	174903183.6	598232585.6	29584761.39	16573432.07	175507860.3	7921020.237	0	0	9582445.185	0	0	40843481.6	0	56197334.46	42078364.91	25065208.93	15604497.35	35194490.71	40251155.55	631072787.9	6766665.809	33433268.55	446705581	163795094	0	210077374.5	153184415.7	8698716.213	109907247.4	42269645.81	0	13449052.61	13281243.31	0	23791232.84
A0A5C2G9L7	High	IGL c62_light_IGKV3-11_IGKJ3 (Fragment) OS=Homo sapiens OX=9606 PE=2 SV=1	52	5	312	1	106	11.4	8.5	26116166.45	0	0	0	0	0	0	0	0	0	0	0	0	0	0	0	0	23879603.1	4858943.591	0	22716695.66	0	0	10698962.05	0	0	17658421.7	0	9503023.361	14957552.49	32404592.93	0	14022869.04	61134069.58	2523547.564	0	19454157.72	0	0	0
P12931	High	Proto-oncogene tyrosine-protein kinase Src OS=Homo sapiens OX=9606 GN=SRC PE=1 SV=3	24	12	145	6	536	59.8	7.42	78492971.77	158955261.3	163155671.1	321114702.8	29098434.69	30056638.21	12631015.26	101802641.2	12309618.09	8033718.829	80209893	23359075.78	98388710.56	9062202.28	110755240.1	209602517.2	63255988.3	403887839.3	69681754.96	6854070.365	7842964.024	0	10736197.4	0	30643390.01	13704588.78	3127595.48	31264349.03	14988018.59	21957493.44	30529342.92	234878357.2	18039897.28	357997693.9	20725134.45	193163434.2	93985190.09	146339786.2	112371434.8	286940548.8
A0A5C2G752	High	IGL c4166_light_IGKV3-20_IGKJ4 (Fragment) OS=Homo sapiens OX=9606 PE=2 SV=1	61	5	162	1	108	11.6	8.48	0	0	0	0	219532512.9	0	12097073.67	0	43761290.82	0	0	0	0	17096939.21	0	0	0	23255449.01	11658530.47	0	0	0	0	0	0	66956149.03	0	0	7544124.809	95197673.03	0	13623092.12	31684550.77	0	0	11327475.53	64971287.98	5222330.527	0	0
Q96FS4	High	Signal-induced proliferation-associated protein 1 OS=Homo sapiens OX=9606 GN=SIPA1 PE=1 SV=1	15	11	17	11	1042	112.1	6.6	0	0	22714400.14	2971156.132	0	0	79910758.89	529348914.9	0	0	109450065.4	5658001.579	11391186.05	0	0	23973884.95	1088977864	7752665.066	26295506.27	8982380.703	6029349.566	2924104.073	31560464.06	25733499.63	410174011.5	918718.8387	10085301.92	16411238	8967198.904	0	0	0	0	25976665.39	7591641.931	20709608.95	0	7664851.593	11234434.11	13118446.05
A0A5C2GTM1	High	IG c824_light_IGKV3-20_IGKJ4 (Fragment) OS=Homo sapiens OX=9606 PE=2 SV=1	66	4	220	2	109	11.7	6.57	0	15544002.81	48343985.13	0	0	11728195.21	42897392.97	0	35770407.46	12135847.16	60985934.96	11384922.2	0	66586496.33	0	0	128640214.6	0	0	0	0	0	48119486.57	29145299.41	0	2664541.201	181425726.1	73919447.97	150932216.9	0	81204906.42	84560688.95	267668794.2	43383573.3	34054344.13	29473976.91	0	0	0	95867285.68
J3QSF7	High	Myeloperoxidase (Fragment) OS=Homo sapiens OX=9606 GN=MPO PE=1 SV=8	63	8	406	1	86	9.8	9.72	0	0	0	7382856.225	13850048.59	32990461.17	2356670.565	0	0	0	0	0	0	20535698.51	0	0	0	0	9570896.428	0	0	0	24238619.34	0	108516036.4	0	8333464.557	126536447.4	1245295.802	2088592.866	0	0	0	0	3766601.71	5578754.562	0	0	0	0
A0A5C2GP37	High	IG c320_heavy_IGHV5-51_IGHD3-3_IGHJ4 (Fragment) OS=Homo sapiens OX=9606 PE=2 SV=1	61	6	90	1	127	14.1	7.83	10672780.5	13518024.26	0	0	0	4221872.778	23847407.35	0	0	0	0	0	0	16068033.66	0	8280577.273	0	19447884.73	0	0	12186690.33	11038699.48	0	0	0	31744832.68	0	20440936.11	4845424.664	25357892.36	0	0	14481777.97	0	0	0	0	0	0	50144688.36
A0A1L2BM19	High	MHC class I antigen (Fragment) OS=Homo sapiens OX=9606 GN=HLA-A PE=3 SV=1	29	7	29	7	181	20.9	6.4	12474246.35	18428207.76	12135416.34	0	0	0	4881966.389	0	8029896.276	0	0	54903372.5	23313070.94	0	244805234.8	96628067.27	24017667.71	4199483.615	0	25316413.16	71873591.36	253301669.4	35290565.98	144636472.2	49451597.72	34540832.85	103086929.5	9921871.326	4285698.497	28722862.23	46913919.51	50413936.19	0	0	0	0	38109940.66	0	0	0
A0A5C2G4U1	High	IGL c2537_light_IGKV3-11_IGKJ4 (Fragment) OS=Homo sapiens OX=9606 PE=2 SV=1	50	4	190	1	110	11.8	7.96	0	0	252021587.3	0	11318398.39	0	0	0	0	0	0	0	0	0	0	0	230737891.5	0	0	0	0	16553586.39	0	17959956.06	0	3472659.106	155159508.1	21664377.49	245834769.8	0	33601439.16	313018344	0	0	0	0	0	0	0	454163123.8
A0A5C2G2S4	High	IGL c3452_light_IGKV3-20_IGKJ1 (Fragment) OS=Homo sapiens OX=9606 PE=2 SV=1	67	4	241	2	108	11.8	6.57	0	0	568527502.3	0	31644039.04	3807703.844	0	0	0	0	0	0	0	23261232.4	0	0	0	0	0	26294196.91	0	0	0	221583577.3	0	7817517.701	175653848.1	82619749.75	73596820.45	0	0	0	8756563.576	1057715339	0	0	35420115.49	0	0	470378837.5
A0A5C2G8B9	High	IGL c46_light_IGKV3-20_IGKJ1 (Fragment) OS=Homo sapiens OX=9606 PE=2 SV=1	67	5	300	2	108	11.7	7.96	0	41531184.25	0	37913148.89	19696822.66	15199957.31	100271399.2	0	13946850.54	0	0	0	10100089.99	32904290.83	0	0	0	0	0	0	9975917.364	0	18811978.75	185945547.5	0	10746344.29	0	0	24888225.85	14589304.32	0	0	132632208.4	0	40295237.61	0	18448003.55	0	0	0
A0A5C2H0P4	High	IG c1640_light_IGKV3-20_IGKJ1 (Fragment) OS=Homo sapiens OX=9606 PE=2 SV=1	52	4	176	1	108	11.6	5.31	0	0	0	9926551.267	0	9682387.107	0	0	0	0	0	0	0	25362516.77	0	0	49256298.5	0	0	0	0	7953944.97	0	47072343.93	0	8976337.804	0	20178946.86	13291664.93	0	40692494.16	21985673.69	8312899.132	0	0	0	0	0	16049568.51	13837269.94
A0A5C2GB36	High	IGH + IGL c295_light_IGKV4-1_IGKJ3 (Fragment) OS=Homo sapiens OX=9606 PE=2 SV=1	45	4	231	2	112	12.5	8.78	0	8018291.567	109478342.1	24255106.11	130280325	0	3986168.187	0	7166954.206	42649441.69	0	0	0	82478560.83	0	0	226420952.8	0	0	23478431.78	0	7542054.747	3725324.346	37231553.99	0	14699304.55	20044785.41	0	0	0	27346643.64	37097296.02	8641138.731	0	4971852.478	0	28433959.54	0	0	0
A0A5C2GUT5	High	IG c349_light_IGKV1-6_IGKJ2 (Fragment) OS=Homo sapiens OX=9606 PE=2 SV=1	34	2	109	1	107	11.4	6.54	0	0	0	0	0	0	15571106.92	0	0	0	0	0	0	16480622.17	5450738.782	0	0	6351006.225	0	0	0	0	11579765.77	0	0	0	16088284.94	12175689.95	0	5880695.97	31502649.01	42084758.36	92001952.57	0	32718331.95	52934918.15	0	0	0	0
A0A5C2GTH3	High	IG c764_light_IGKV3-20_IGKJ3 (Fragment) OS=Homo sapiens OX=9606 PE=2 SV=1	59	5	188	2	107	11.7	7.96	0	18729181.25	11557681.89	18850830.12	295856490.7	0	0	0	29982322.5	11999350.68	0	0	0	35989990.64	0	20941904.19	23871255.59	25367092.98	14231379.13	9688208.309	0	0	0	90824620.59	8783560.992	30118462.3	113018189.1	0	13036121.11	0	0	21642677.54	23882312.4	0	9288792.717	22663929.06	36508813.15	0	2772031.192	7615354.239
A0A5C2GUD8	High	IG c927_light_IGKV3-15_IGKJ2 (Fragment) OS=Homo sapiens OX=9606 PE=2 SV=1	45	3	52	1	107	11.6	8.91	0	0	28405866.88	9943141.153	0	0	341729087.1	0	0	10110209.79	0	17782501.61	0	100488307.3	15528795.86	21717313.99	0	85556350.21	28157767.72	43791923.71	76038443.67	0	8372401.548	27139375.86	0	28514050.65	0	0	19386822.49	0	0	0	130371677.5	0	121603458.5	0	23970818.22	34533593.78	32657369.34	0
Q9BTT0	High	Acidic leucine-rich nuclear phosphoprotein 32 family member E OS=Homo sapiens OX=9606 GN=ANP32E PE=1 SV=1	19	4	18	4	268	30.7	3.85	0	0	16489719.83	21258583.51	0	111552318.9	20855277.93	53087433.27	29387564.87	15108466.73	5115341.206	0	16736885.67	1905227.463	10557697.09	6826549.002	101808811.2	0	34685212.58	23247607.96	8058108.746	221729.9642	38726012.28	0	746696768.6	5196673.782	13343684.24	122154573.7	6587473.629	24258842.6	289120878.3	84223294.25	12747043.09	69004376.52	2262889.729	39584193.01	0	14681177.72	20949581.58	11756148.03
J3QRU4	High	Vesicle-associated membrane protein 2 OS=Homo sapiens OX=9606 GN=VAMP2 PE=4 SV=2	36	5	84	2	113	12.2	6.7	0	38938465.13	0	53357018.35	0	0	0	9481118.287	25649486.08	0	0	0	0	15883846.15	22267380.51	26370963.38	0	53733419.52	6472027.009	54060771.69	0	392254800	2519989.616	0	54638972.32	0	0	61381752.36	0	49291412.29	0	27183460.79	22751353.09	170520978.9	0	77820410.93	0	32660864.12	15490093.65	0
Q4JM47	High	AGR2 OS=Homo sapiens OX=9606 GN=AGR2 PE=4 SV=1	42	7	53	6	195	22.2	8.76	1419954.163	64147430.17	567393976.2	385223542.3	315022972.3	109491898.8	48745971.6	124304280.4	47913206.76	15735075.04	165163721.8	37116275.42	310053175.6	32682630.23	261311743.2	70759447.64	261610560	120995664.9	155909953.1	29456028.21	158442586.7	16834774.98	8302880.913	245150562.9	439765740.6	94150573.8	53136890.01	55571253.95	21440291.8	8493461.647	8652297.845	407344166.6	5997564.839	821578566.4	5237277.044	77089070.28	121529430.7	1031238119	1009378558	946985330.2
Q9H2A2	High	2-aminomuconic semialdehyde dehydrogenase OS=Homo sapiens OX=9606 GN=ALDH8A1 PE=1 SV=1	25	10	61	10	487	53.4	7.14	99355973.69	166479088.5	108468448.5	542163622.7	129986351.2	62378885.36	26432180.59	67110569.54	73978458.47	50468974.17	883478777	125759774	438015775.3	60096652.34	572218447.8	659795844	62622409.07	46803955.31	236164002.8	149775155.8	330494037	7089650.846	98093647.3	19772602.41	41403835.39	6123796.382	31395529	3400533.101	29510592.42	104618205.1	260921105.6	310809097.1	40204774.47	230389199.3	95702481.24	192669699.2	519164218.7	315062812.6	301444407.2	143573976.8
O43692	High	Peptidase inhibitor 15 OS=Homo sapiens OX=9606 GN=PI15 PE=1 SV=1	27	5	13	4	258	29	8.03	23442095.96	25517426.33	41033660.51	152353271.6	0	43303856.68	41535550.03	0	84417414.07	26746023.09	0	0	35390470.2	11302109.07	0	13898748.06	66817370.38	107587988.3	8971035.549	0	0	19545980.75	3979074.535	2581115.338	42632995.94	10904442.15	22055166.23	10436568.92	0	0	14031165.43	0	0	0	0	12819608.83	29531981.14	0	0	15641912.97
A0A5C2FVX4	High	IGL c1079_light_IGKV3-20_IGKJ1 (Fragment) OS=Homo sapiens OX=9606 PE=2 SV=1	67	6	1668	3	108	11.7	6.57	0	7422906.513	0	0	0	0	0	0	0	0	0	0	0	24106406.95	0	0	15555133.9	8337596.697	0	0	0	175056713.1	0	105711394.7	0	40687549.2	8364498.816	4828154.729	142060392.6	0	53311095.14	28261760.18	104057150.2	70977156.46	6931421.507	0	0	0	8046864.369	23977352
Q9NR34	High	Mannosyl-oligosaccharide 1,2-alpha-mannosidase IC OS=Homo sapiens OX=9606 GN=MAN1C1 PE=1 SV=1	24	11	90	11	630	70.9	7.46	56085036.12	69053726.43	459662632	357943114.1	188344350.7	24672502.5	126565109	37306758.48	41193585	50299911.68	1061783702	405500096.8	202919339	159250308.7	91861810.41	923177912	58260501.24	311810951.7	107422335.8	33102514.8	405170859.3	0	95233612	41053453.74	6330505.506	23763382.73	11552224.24	6712536.05	148400130.3	33149228	50493291.09	114245204.7	219115901.2	177048652.2	270496651.7	208253647.9	1114627275	325572519.9	318109236.1	525614907.4
A0A5C2G1D9	High	IGL c143_light_IGKV1D-39_IGKJ2 (Fragment) OS=Homo sapiens OX=9606 PE=2 SV=1	48	3	108	2	108	11.6	8.47	0	0	0	0	9106334.576	0	0	0	0	48397357.48	0	0	0	10967646.59	0	0	0	0	0	23202171.35	0	20946083.19	0	35516727.81	0	0	17942628.13	16665243.89	13968339.37	5635698.548	0	201680562.3	12512337.24	0	12082556.56	0	0	0	0	0
A0A5C2FYZ9	High	IGL c1894_light_IGKV3-20_IGKJ1 (Fragment) OS=Homo sapiens OX=9606 PE=2 SV=1	67	5	228	2	108	11.8	7.96	0	0	85382561.43	0	0	0	0	10608419.85	0	210896171.9	0	0	0	7988481.087	3863539.342	0	124373072.8	5825665.245	0	219489239.8	0	0	0	290460549.7	0	0	56045220.09	0	12065604.78	7902264.198	485146918.9	19085133.6	191957540.9	124753979.2	71830254.99	0	102853591.1	0	0	287542250.5
Q04760	High	Lactoylglutathione lyase OS=Homo sapiens OX=9606 GN=GLO1 PE=1 SV=4	39	7	119	7	184	20.8	5.31	180084215.9	450952773.3	234336370.4	961074437.1	129289378.2	68328698.61	36634977.76	587089877.1	95313597.59	70049076.11	260098443.2	397297635.9	122596038.6	163190636.7	209199626.8	380645933.9	262859798.2	1285742678	169466036.3	119150334.2	191898874.2	60645989.28	421777398.7	26750128.15	117748866.1	149782030.9	67293850.23	176813370.3	84231346.38	184063861.2	35714112.58	17711203.53	136070566.6	184772695	145075980.2	496695828.2	774229331.6	896789256.2	860782513.2	573895695.4
A0A5C2GIE8	High	IG c819_light_IGKV1-27_IGKJ3 (Fragment) OS=Homo sapiens OX=9606 PE=2 SV=1	47	3	139	1	107	11.5	8.47	8177718.325	4846281.375	0	3463782.915	0	10366096.07	22070255.41	0	11105908.54	0	0	0	18700899.98	0	0	0	0	0	4272021.825	11490683.95	0	0	0	0	0	0	0	0	60384488.2	5311971.856	24683277.93	127788131.5	0	0	0	0	106267631.7	0	0	17542312.32
P42025	High	Beta-centractin OS=Homo sapiens OX=9606 GN=ACTR1B PE=1 SV=1	45	9	43	4	376	42.3	6.4	0	19730065.52	0	64881747.71	0	0	0	22477695	6993628.605	47982598.67	0	13461676.32	40344944.94	0	54268133.55	31731986.79	62329682.29	32877120.9	3145306.499	41807252.43	0	464449269.8	17616066.84	0	56681875	16513439.35	0	46449718.09	8594698.442	0	62912614.26	266677364.3	0	31546640.65	2720025.59	45199279.85	114160513.4	27562004.73	32137204.94	13880308.7
A0A5C2G4T8	High	IGL c3934_light_IGKV1D-39_IGKJ1 (Fragment) OS=Homo sapiens OX=9606 PE=2 SV=1	42	4	180	1	107	11.6	8.46	0	0	0	0	0	0	0	0	0	0	0	0	0	0	0	0	0	0	0	0	0	0	0	0	41103743.27	38734144.04	0	113107690.8	0	0	0	629855420.8	0	59280962.07	23360145.97	0	0	0	0	389469444.1
H0Y8B3	High	Adenosylhomocysteinase 3 (Fragment) OS=Homo sapiens OX=9606 GN=AHCYL2 PE=1 SV=1	15	9	94	2	518	58.1	8.05	24372569.02	35772663.1	0	24741575	60297566.38	16685413.49	73320919.78	0	51647305.36	0	18948086.45	0	22540330.83	0	30245561.14	25658288.41	0	10321300.01	0	0	0	0	0	0	0	3221306.027	23417895.89	29700164.19	0	11906565.78	23067763.59	0	0	0	0	11059927.91	0	7509727.512	24506895.75	8506598.892
A0A5C2GWX5	High	IG c1322_light_IGKV3-20_IGKJ2 (Fragment) OS=Homo sapiens OX=9606 PE=2 SV=1	50	5	253	2	108	11.7	5.31	12352205.48	4596855.175	0	0	23933576.26	0	0	0	13322921.66	15035305.56	0	0	0	0	11522296.81	0	0	0	0	0	0	0	6830479.716	322513834.8	0	12563380.04	26419463.94	0	57600363.55	0	14057440.75	23754437.43	114342020	0	0	0	16968279.77	15617260.7	14170734.23	12646971.09
A0A5C2G386	High	IGL c1887_light_IGKV1-5_IGKJ2 (Fragment) OS=Homo sapiens OX=9606 PE=2 SV=1	31	2	193	1	107	11.7	8.44	0	7849383.576	32672085.38	0	0	0	0	0	0	0	0	0	0	67506844.77	23442300.24	21433146.62	0	0	48209461.04	57879184.24	19914818.36	0	47535175.78	0	0	86825057.44	25501208.23	216391810.4	34012390.76	38659348.44	0	0	0	66883449.07	43574251.15	0	0	0	0	0
B4DQ92	High	cDNA FLJ59379, highly similar to Hematopoietic lineage cell-specific protein OS=Homo sapiens OX=9606 PE=2 SV=1	23	7	20	1	449	49.6	4.75	10086892.3	0	0	4338504.427	0	0	0	53758572.4	54724103.63	0	3342471.229	0	7230070.963	62832225.36	13234937.02	2828180.564	0	11105422.98	7204599.563	0	11244524.49	0	0	0	71011657.79	6651234.037	0	53430239.56	46885943.8	37348489.85	0	74815439.96	15914417.8	23788416.18	25029945.51	5455201.889	0	8183752.396	10080519.56	0
A0A5C2G455	High	IGL c1083_light_IGKV1-5_IGKJ1 (Fragment) OS=Homo sapiens OX=9606 PE=2 SV=1	62	4	189	2	107	11.9	8.46	0	0	0	4195499.849	0	0	0	0	0	0	0	0	0	0	0	0	0	0	0	0	0	0	0	0	0	0	0	0	8063740.996	0	14947584.62	0	7173521.111	0	8150882.677	0	6916145.558	3904186.944	0	0
A0A5C2GG46	High	IGL c389_light_IGKV1D-39_IGKJ1 (Fragment) OS=Homo sapiens OX=9606 PE=2 SV=1	50	3	160	1	107	11.7	9.17	0	0	81608824.78	0	0	0	0	0	0	20171806.17	0	0	0	25129618.83	6372001.926	21594258.76	0	0	0	100529729.2	10366111.14	44263492.07	0	21185191.2	0	0	125609349.3	0	0	10646321.51	0	0	13177354.71	350583700.3	5462234.741	0	0	0	0	178418423.5
A0A5C2G6X2	High	IGL c2183_light_IGKV3-11_IGKJ4 (Fragment) OS=Homo sapiens OX=9606 PE=2 SV=1	46	3	117	2	105	11.3	8.5	61832492.48	0	0	7135261.819	0	0	53741201.46	0	27889719.08	0	5079638.015	0	4746955.623	30331362.84	13341645.36	0	0	25028991.27	0	55799119.39	54917698.59	27783118.78	91321281.66	148219133.3	5499321.396	108620175.3	152619447.8	0	113243596	60878303.07	0	2585847967	47125707.31	0	24035624.09	11747328.37	5987298.289	0	0	0
A0A5C2GJG3	High	IG c830_light_IGKV3-20_IGKJ3 (Fragment) OS=Homo sapiens OX=9606 PE=2 SV=1	67	4	140	1	108	11.6	7.96	0	0	31663030.42	0	0	0	11509991.56	20318430.39	0	0	9457485.28	0	0	0	0	0	29403587.99	0	0	15802011.54	0	44646357.62	0	43435086.69	0	0	41266857.15	0	131811840.4	4285706.059	18333294.38	0	269857557	27089988.46	43606286.26	0	0	0	7891123.86	57346112.92
A0A5C2FWN1	High	IGL c1222_light_IGKV3-20_IGKJ4 (Fragment) OS=Homo sapiens OX=9606 PE=2 SV=1	50	4	99	2	107	11.5	8.5	21730735.07	4810709.496	0	0	0	0	0	7825982.399	127017231.9	0	15328352.81	10710090.47	20632872.56	82040873.78	8721675.327	0	0	7823249.904	28329398.19	121115528.2	9304945.249	17078939.62	19082215.18	163324149.8	0	163728064.4	616685488.2	11654286.48	88194129.67	14369719.92	0	0	109150346.6	0	83529497.8	13745743.39	0	0	0	0
A0A5C2FWX9	High	IGL c1459_light_IGKV1-33_IGKJ3 (Fragment) OS=Homo sapiens OX=9606 PE=2 SV=1	27	2	97	1	107	11.8	5.01	23370535.82	16621699.81	0	0	0	0	0	0	154809009.2	0	0	0	0	49659149.19	0	0	0	19415021.3	0	37981117.37	8870351.535	0	0	149312285.2	0	0	131892929.6	15309275.37	224735079	17880736.92	147645190.6	84715554.83	45728247.38	0	0	7128423.872	0	0	0	0
A0A142CHG9	High	GO2-q chimeric G-protein OS=Homo sapiens OX=9606 PE=2 SV=1	19	7	253	1	354	40.2	6.05	5182350.1	9630657.795	79256610.95	15338422.5	0	0	15127048.97	21530180.39	0	0	0	0	5545466.528	0	0	0	74058255.67	0	5386071.202	54412715.84	0	7910460.772	13663474.68	0	0	4158878.165	0	0	0	41081585.18	602453941.6	102025594.6	11328612.17	68753385.68	0	16125185.38	60454453.83	0	0	121011663
A0A5C2GCZ8	High	IGH + IGL c568_light_IGKV3-20_IGKJ2 (Fragment) OS=Homo sapiens OX=9606 PE=2 SV=1	51	4	304	1	109	11.8	7.96	0	0	160159449.6	0	0	0	0	0	0	0	0	0	0	0	0	0	0	0	0	494313388.5	0	0	0	18989213.03	0	5177096.073	71037745.98	0	0	27444935.53	0	25934130.57	19143833.06	471555837.9	0	0	33474755.53	0	0	790397090.9
A0A5C2G8G7	High	IGL c320_light_IGKV1-5_IGKJ4 (Fragment) OS=Homo sapiens OX=9606 PE=2 SV=1	44	3	201	1	107	11.7	8.85	0	0	244836672.3	0	0	0	0	0	0	0	0	0	0	22647778.37	0	0	0	0	0	15607649.57	3257646.364	0	0	49667849.12	0	52812804.92	0	42911150.7	64680633.12	70568235.55	0	456263611.4	8869872.054	13119921632	0	0	0	0	0	731649137.1
A0A5C2FXE6	High	IGL c926_light_IGKV3-20_IGKJ2 (Fragment) OS=Homo sapiens OX=9606 PE=2 SV=1	67	7	120	3	108	11.8	8.48	0	4670527.477	42158109.39	0	80902655.02	0	0	6483511.13	10648613.9	0	9309825.606	0	0	61303954.86	33436287.66	0	0	21725898.78	50668917.78	0	7131746.973	69123702.99	0	231293253.4	0	163742137.2	30615100.38	0	14251632.71	17349767.27	167659184	0	10101993.64	0	3674663.755	9929293.405	29315428.24	0	0	0
A0A5C2G358	High	IGL c2385_light_IGKV3-20_IGKJ4 (Fragment) OS=Homo sapiens OX=9606 PE=2 SV=1	56	4	243	1	108	11.6	8.5	0	5120020.547	0	0	14527116.04	0	0	9252203.154	0	0	0	0	0	26100603.76	0	0	0	0	0	0	0	0	0	9836705.41	0	0	0	6017399.13	309944841	3883797.03	0	0	273019794.5	0	13809553.39	0	0	0	0	0
A0A5C2GRL5	High	IG c1354_heavy_IGHV3-48_IGHD1-7_IGHJ4 (Fragment) OS=Homo sapiens OX=9606 PE=2 SV=1	33	3	294	1	121	13.5	6.55	0	0	479518914.4	0	53422582.92	0	0	0	0	0	0	2300827.926	0	13104846.73	8035463.747	2744735.987	15858087.36	0	0	9477571.215	0	4268011.491	11700621.34	0	0	7401214.761	23614177.36	85396567.81	0	27700789.04	0	0	5407791.368	27971246.07	9496796.379	7264404.597	19526266.46	0	0	0
A0A060DAH3	High	MHC class I antigen (Fragment) OS=Homo sapiens OX=9606 GN=HLA-B PE=3 SV=1	12	3	83	2	337	38.1	6.3	40898511.66	0	59397014.22	21951889.67	0	19596484.08	10108927.38	22939416.03	0	0	0	42406286.59	53217362.49	0	0	6062156.578	163581299.2	0	0	0	0	0	52884086.57	0	133790056.5	0	99302833.79	3583730.766	0	0	0	56430060.91	0	90362248.31	4150080.202	51171149.84	0	25728359.22	34893175.07	0
Q9HCH3	High	Copine-5 OS=Homo sapiens OX=9606 GN=CPNE5 PE=1 SV=2	18	9	97	2	593	65.7	5.99	0	19274796.61	38354830.85	0	0	0	11531130.92	3527197.029	6910770.763	13047173.73	27688116.17	0	0	5028120.745	7033548.266	109742824.6	0	0	21537874.72	0	18260563.38	0	5747480.618	0	0	4469310.92	0	12523582.17	0	0	11029818.51	30551663.37	0	13923560.7	0	23634797	0	7838950.205	7872782.797	0
A0A5C2GBE5	High	IGH + IGL c38_heavy_IGHV3-15_IGHD1-14_IGHJ4 (Fragment) OS=Homo sapiens OX=9606 PE=2 SV=1	37	4	106	1	119	12.8	8.47	0	17448697.07	0	0	12614484.77	0	0	11859871.56	0	0	0	0	8185260.34	9718671.446	0	6131134.19	0	0	0	10695424.36	9908754.066	15730222.07	0	0	4880266.722	31143046.27	7618574.846	0	0	6556974.894	90613629.73	101843834.5	0	122889375.6	3809968.539	0	68807002.78	0	0	0
A0A1W2PRB8	High	DUF1907 domain-containing protein OS=Homo sapiens OX=9606 PE=4 SV=1	8	6	69	1	838	93.4	7.77	0	0	0	16764856.91	0	9119683.408	0	3991892.487	0	542363252.2	8645818.561	0	0	0	0	0	193113050.6	0	0	548696394.2	11209627.29	0	0	0	0	7087325.701	0	26143030.49	0	0	0	2705470585	11871524.31	314855348.9	17781698.1	0	0	24217189.94	24341255.18	0
Q9UN19	High	Dual adapter for phosphotyrosine and 3-phosphotyrosine and 3-phosphoinositide OS=Homo sapiens OX=9606 GN=DAPP1 PE=1 SV=1	34	7	18	7	280	32.2	7.8	0	8560241.951	22219593.68	12670904.02	27291123.17	0	0	50324708.96	0	0	0	0	0	0	27638927.53	0	44710311.05	0	0	0	0	1554753.249	8986865.725	10466029.66	140660527.1	69930318.23	38399492.74	41063396.42	12228912.44	0	98452085.72	274252061	5639982.302	0	0	0	139553155.3	27776412.36	17543131.4	0
A0A5C2G6R5	High	IGL c3367_light_IGKV1-12_IGKJ5 (Fragment) OS=Homo sapiens OX=9606 PE=2 SV=1	32	2	96	1	107	11.7	9.42	2335778.684	0	0	0	8109057.02	0	0	0	0	0	0	0	0	51737323.03	5625911.204	0	0	0	9481819.364	52134592.91	5684246.651	4227484.37	0	2540778.034	0	0	53022847.54	9353222.748	15599629.35	33015699.37	0	0	2694848.09	0	0	0	0	0	0	0
A0A5C2GPR0	High	IG c574_light_IGKV1-9_IGKJ3 (Fragment) OS=Homo sapiens OX=9606 PE=2 SV=1	43	3	295	1	106	11.4	8.91	4054675.101	12282585.47	0	0	8163553.354	5433645.687	0	24395967.95	18460688.61	0	30869043.24	0	17829245.37	19412415.54	42429474.1	0	11411383.3	16685047.14	12207212.91	0	9519284.912	4910170.206	0	0	0	24581853.2	0	5704666.387	3386860.66	2946194.617	0	0	6565407.363	0	0	0	0	28675261.29	29721037.14	10782503.35
Q9NRD9	High	Dual oxidase 1 OS=Homo sapiens OX=9606 GN=DUOX1 PE=1 SV=1	8	10	35	5	1551	177.1	7.9	0	0	43461367.97	18225457.42	96360751.65	13855990.88	4473745.422	25921969.26	0	23085233.69	2877947.849	0	5729726.658	13686157.76	6617507.656	0	466495348.3	0	18822713.76	28204326.63	7654669.55	0	18952495.74	38063593.14	9231473.572	4890969.847	14115728.44	0	3539995.601	0	0	11926598.88	0	75889102.01	1409756.124	2955629.72	0	38490217.02	29390947.21	215424285.8
A0A5C2G2S9	High	IGL c2900_light_IGKV3-11_IGKJ4 (Fragment) OS=Homo sapiens OX=9606 PE=2 SV=1	44	3	282	1	110	11.9	7.96	0	0	0	2632828.806	0	23592788.11	76335186.62	0	0	207798828.3	5150946.172	0	0	7671296.07	136034970.3	0	59652897.52	5567115.402	0	135263010.4	0	0	2415005.194	0	0	2454185.189	0	24759298.02	33172070.44	0	440872688.3	469928845.5	12991974.28	26338078.81	0	3556195.003	0	0	0	118039654.1
A0A5C2FZP0	High	IGL c1740_light_IGKV3-20_IGKJ1 (Fragment) OS=Homo sapiens OX=9606 PE=2 SV=1	50	5	1610	2	108	11.6	7.99	3201168.425	0	0	0	0	2597103.66	22653476.73	9741251.893	6783055.284	0	21397434.69	0	1833067.399	111732080.3	26922316.61	0	0	0	26098921.66	21579404.52	153695594.8	0	0	44521087.7	0	5149035.725	3562819.062	11273374.45	0	1081564.197	75426533.84	0	0	0	5862486.7	0	0	6064185.6	0	0
A0A5C2GK05	High	IG c221_light_IGKV1D-33_IGKJ5 (Fragment) OS=Homo sapiens OX=9606 PE=2 SV=1	32	2	134	1	106	11.6	4.96	0	0	39872693	10772702.24	0	0	0	0	0	29816631.92	54628169.01	10990040.12	0	32171512.46	0	17341512.44	58586045.45	51182211.52	15211144.35	15723369.98	0	0	16816266.11	21262960.99	0	0	4556976.699	0	0	41330862.61	144049747.6	2732548693	2447598.44	73656199.18	0	0	38449973.77	0	0	37582671.04
A0A5C2GPN4	High	IG c540_heavy_IGHV3-33_IGHD5-24_IGHJ2 (Fragment) OS=Homo sapiens OX=9606 PE=2 SV=1	32	4	75	1	119	13.3	8.94	0	0	290411518.4	0	0	0	26534829.65	0	0	0	0	0	0	5111841.799	3169508.019	0	235979879.8	0	0	11425630.52	0	17022781.42	0	0	0	0	47042845.35	0	11557265.75	38026957.63	96152679.37	166463738.4	8011909.013	369245494.1	2548886.107	0	0	0	8251171.669	276111316.8
A0A5C2G7J4	High	IGL c454_light_IGKV3-11_IGKJ2 (Fragment) OS=Homo sapiens OX=9606 PE=2 SV=1	44	3	83	2	109	11.9	6.54	0	0	0	13820364.86	28748332.74	0	0	0	0	0	13316773.84	3299132.279	0	10993398.38	5442876.404	0	9187302.388	37549250.92	0	0	0	0	10676239.55	0	0	12174850.95	127315231.2	0	81857356.31	0	8943448.974	0	15958787.44	0	9719691.404	0	0	0	0	34872454.52
A0A5C2GSV8	High	IG c491_light_IGKV3-20_IGKJ4 (Fragment) OS=Homo sapiens OX=9606 PE=2 SV=1	60	4	167	2	108	11.5	8.94	5405056.298	0	7954156.12	9087626.221	33346935.5	0	0	0	0	0	0	10731062.01	0	23498513.7	4495724.307	6474477.802	0	0	0	42569746.27	13312763.77	0	0	35048403.05	0	38333153.15	6892904.494	6057445.822	14983498.73	7478387.973	569746860.6	0	22336070.06	0	0	0	1313104318	0	0	12782228.18
A0A5C2FXS7	High	IGL c57_light_IGKV3-20_IGKJ1 (Fragment) OS=Homo sapiens OX=9606 PE=2 SV=1	70	5	1646	2	108	11.7	8.51	0	0	44980779.88	0	0	0	9410220.388	0	5615810.764	18382445.23	0	0	0	0	0	0	12399216.75	61176940.1	0	0	0	0	6066270.749	12726993.24	0	11204478.44	0	0	5288715.379	0	0	99869793.69	23782192.62	0	11046080.83	0	0	0	0	0
H3BTU6	High	Coronin (Fragment) OS=Homo sapiens OX=9606 GN=CORO1A PE=1 SV=1	23	8	149	2	246	27	6.77	7640868.632	0	0	0	42541396.38	0	0	27714418.72	0	0	0	0	0	0	0	0	55774588.1	0	0	0	0	178142.1144	0	0	178438314.7	0	6488231.11	112768063.3	0	0	41867275.51	0	0	58142565.36	0	0	0	0	0	0
A0A5C2G086	High	IGL c1634_light_IGKV3-20_IGKJ1 (Fragment) OS=Homo sapiens OX=9606 PE=2 SV=1	43	3	140	1	105	11.3	8	13497966.71	0	0	43227053.53	7583592.593	4982021.458	0	0	0	10536499.38	0	0	0	46946384.67	0	0	9788994.897	0	0	0	0	9885934.502	0	44486670.74	0	23244038.74	143412311.6	0	14683622.66	7639924.643	0	0	35256953.36	0	8805233.426	9596425.232	0	4798601.922	3810439.812	0
A0A5C2G4I3	High	IGL c2397_light_IGKV3-15_IGKJ1 (Fragment) OS=Homo sapiens OX=9606 PE=2 SV=1	44	4	118	1	108	11.7	8.91	0	0	20486227.74	0	13794211.16	0	0	0	0	0	0	0	0	27479335.69	0	0	39795845.47	0	0	28235204.87	0	8739926.822	0	112849904.3	0	22886868.73	0	144704666	0	0	14431554.96	16219393.52	38846033.01	52797441.75	14214365.54	7446162.661	0	0	0	0
A0A5C2GWC4	High	IG c1213_light_IGKV3-20_IGKJ2 (Fragment) OS=Homo sapiens OX=9606 PE=2 SV=1	50	5	139	1	109	11.8	8	9307157.956	3232770.665	31823427.9	0	0	0	8091338.369	0	31849447.85	0	6904943.772	6323194.694	0	42143772.57	2469394.036	0	0	13486057.18	10111522.63	28373226.75	26096448.55	0	5746381.013	0	0	11604788.35	74874137.29	0	0	0	0	0	86126543.9	0	32191829.29	9689993.487	0	0	0	0
S4R347	High	Formin-binding protein 1-like OS=Homo sapiens OX=9606 GN=FNBP1L PE=1 SV=1	14	8	39	8	609	70.5	6.64	118040034.1	94156368.88	272441091.7	331790356	85716262.94	61583297.91	5003441.924	33764199.26	155302556.6	41202096.46	329417704.9	86903277.6	250784306.8	46894194.41	442117471.5	324339696	154032191.5	103190117.3	186049023.9	26931979.11	237340779.9	4167779.785	18346310.81	20294951.4	37517052.19	43432979.32	14563712.03	107298825.5	19093511.81	113027178.6	106017855.6	0	23441156.2	0	43201558.21	111632882.8	244409967.5	166954401.5	222978330	268359626.1
Q9Y3L5	High	Ras-related protein Rap-2c OS=Homo sapiens OX=9606 GN=RAP2C PE=1 SV=1	38	6	75	1	183	20.7	4.94	5848704.061	6298360.673	0	9974620.193	0	6765271.948	5084075.279	6897402.943	0	0	2696444.701	3865228.941	0	0	12570192.77	13666732.14	0	2713722.101	7358378.763	0	3637940.32	0	4125306.771	0	36572268.92	0	0	17764041.17	0	0	0	5126367.288	0	0	2200110.181	3068874.401	13677930.5	8519790.798	11688829.45	0
A0A5C2G1H3	High	IGL c1317_light_IGKV1-5_IGKJ1 (Fragment) OS=Homo sapiens OX=9606 PE=2 SV=1	35	3	189	2	107	12	8.91	10667749.48	10856981.73	0	0	5644259.516	7322853.276	22007275.51	2327078.635	23445365.15	0	0	0	0	28112456.83	4986836.497	0	0	7504940.696	0	0	0	0	0	0	4286556.525	12058417.91	0	0	32518093.62	5083213.108	0	0	0	0	0	0	0	0	0	0
A0A5C2FWR3	High	IGL c560_light_IGKV3-20_IGKJ1 (Fragment) OS=Homo sapiens OX=9606 PE=2 SV=1	57	4	154	3	110	11.9	6.6	11750468.39	0	0	0	77095686.28	0	0	0	9315858.613	0	0	0	0	0	0	0	0	0	0	34039535.07	0	0	0	11631219.68	0	15432068.39	7501999.411	4518107.848	0	0	43880852.64	0	25460977.47	0	8130813.484	0	0	0	0	0
A0A5C2FYD0	High	IGL c1899_light_IGKV3-20_IGKJ4 (Fragment) OS=Homo sapiens OX=9606 PE=2 SV=1	59	4	198	3	108	11.7	7.96	3716204.9	0	75182183.08	0	0	0	0	0	50384777.22	0	0	0	0	21025344.58	0	3057432.115	0	8454260.79	5477257.065	0	30913377.3	4787587.572	5604844.953	0	6147612.619	7557918.709	177500861.2	0	76497328.94	8821352.572	0	156889582.2	0	0	19814876.76	2223462.05	60072782.13	0	0	0
Q53GE3	High	Pyruvate dehydrogenase E1 component subunit alpha (Fragment) OS=Homo sapiens OX=9606 PE=2 SV=1	19	8	83	1	390	43.2	8.06	0	124385952.4	19620166.4	6220637.119	61011488.53	0	0	0	0	0	32861402.24	0	0	0	30199592.63	0	58327614.52	0	0	131552072.9	11240893.4	0	23205714.96	0	0	0	0	0	0	14496241.94	0	112094339.4	1786807.113	107706504.9	0	7092785.404	40696973.86	54172374.68	53962550.74	44658062.22
Q8TB96	High	T-cell immunomodulatory protein OS=Homo sapiens OX=9606 GN=ITFG1 PE=1 SV=1	15	7	36	7	612	68.1	5.39	17265878.19	50559417.12	29501180.65	75652015.33	108518087.9	5264063.459	41446867.09	8097249.086	11110215.16	4880135.942	255446928.9	58143264.93	17337143.51	172897234.4	28017822.93	82842442.58	160036184.6	119403098.9	13752506.45	51508116.88	49406424.95	6951499.867	16502850.81	44221214.69	36988029.6	12297237.57	21703599.25	27062523.48	21617104.16	4811902.617	76594349.25	32589763.78	131821216.9	0	230485287.2	147960591.6	44744304.53	41445294.04	62995841.34	0
A0A5C2FYV6	High	IGL c1854_light_IGKV4-1_IGKJ2 (Fragment) OS=Homo sapiens OX=9606 PE=2 SV=1	43	4	292	1	113	12.5	9.1	0	0	9186575.318	0	16676312.62	0	15472801.85	10929402.66	36444571.76	0	21810233.15	9260747.557	7399205.438	0	25077514.44	0	56860698.48	0	14163433.1	98149679.48	8987876.254	11615574.6	41612149.27	28122612.96	6744152.267	6375541.372	52191714.56	208932879.8	4838842.524	3798228.846	87831472.81	19993045.19	28849233.85	44351649.64	4599882.803	0	24808074.44	0	0	0
A0A5C2G7Y9	High	IGH c508_heavy__IGHV3-33_IGHD1-7_IGHJ4 (Fragment) OS=Homo sapiens OX=9606 PE=2 SV=1	32	4	66	1	120	13.4	6.52	0	0	22278448.29	0	0	0	0	0	0	7340423.404	0	0	0	0	0	5448246.987	0	0	5177998.776	0	178885.9917	0	0	0	4422540.852	12775211.5	11629406.63	11893554.48	115050879.1	13231638.33	0	31549951.34	15678147.27	0	5587081.461	0	0	9548273.12	0	5185493.182
Q8WZ56	High	Serine/threonine-protein phosphatase OS=Homo sapiens OX=9606 PE=2 SV=1	24	6	84	1	309	35.6	5.43	0	0	0	52585340.98	0	0	13202844.12	0	0	0	26469819.7	6492129.336	32633556.43	0	32950630.32	23376684.71	0	22842768.68	5523797.104	0	12570758.86	0	0	0	0	0	0	0	0	4390858.042	0	75816399.32	8993687.678	0	5797615.54	17685527.65	20268917.98	42971610.94	41737913.11	0
D6RIZ4	High	Major facilitator superfamily domain-containing protein 10 OS=Homo sapiens OX=9606 GN=MFSD10 PE=1 SV=1	20	6	28	6	356	38.2	9.73	1439454.307	0	55893813.15	14203750.64	6626788.532	48844571.6	13738850.6	61892176.51	9752823.076	0	0	1653677.826	0	0	5603262.547	4986887.637	27909667.09	3389304.105	77316277.11	0	3098522.385	993030.9856	8381223.637	9806903.276	624704839.2	0	0	432625690	0	0	0	0	0	136945376.5	0	3330501.968	1143672975	7246550.731	0	0
A0A5C2G7N1	High	IGL c324_light_IGKV3D-20_IGKJ4 (Fragment) OS=Homo sapiens OX=9606 PE=2 SV=1	47	3	171	1	107	11.5	6.57	0	0	0	0	3962674735	0	0	0	0	0	0	0	0	31604483.83	0	0	0	6254007.131	0	12841279.74	0	8460748.452	0	49066476.32	0	17562876.39	0	0	0	8258979.455	0	574935990.8	26012700.27	0	12977850.41	0	0	0	2192714.39	0
A0A5C2GE27	High	IG c1244_heavy_IGHV3-21_IGHD3-22_IGHJ4 (Fragment) OS=Homo sapiens OX=9606 PE=2 SV=1	24	2	133	1	126	13.7	6.77	0	0	0	0	0	0	0	0	3459973.332	0	21691499.97	0	0	9039371.093	0	0	0	6960570.298	48544414.71	6524905.75	71213947.66	0	11600851.55	24221637.89	0	86337006.61	13771932.07	67755175.53	41046739.1	81152211.9	0	0	43028134.74	0	27601242	13944255.64	0	0	0	0
Q15722	High	Leukotriene B4 receptor 1 OS=Homo sapiens OX=9606 GN=LTB4R PE=1 SV=2	20	6	23	6	352	37.5	11.11	27443032.71	0	168962899.1	8784190.131	0	80886785.29	49380558.08	82471111.07	0	29813258.36	0	0	0	0	2294791.584	3014175.644	13484894.89	11045392.51	75917378.97	21372849.75	0	14791592.59	36126039.02	0	940250354.9	8390301.637	0	1946226382	0	0	159563397.8	373666540	0	0	0	1442764.347	807794972.9	0	3909578.321	51393180.09
B4DLN1	High	cDNA FLJ60124, highly similar to Mitochondrial dicarboxylate carrier OS=Homo sapiens OX=9606 PE=2 SV=1	20	7	37	7	442	48.1	9.52	5027223514	5507353405	197463084.4	2604676893	2276929787	4513529373	12705767328	230544313.2	5693161922	640878874.4	1999894709	142715033	4420748155	192950656.9	645777921	848817180.6	109275635.8	1607221718	2820204548	667001818.5	973631017.9	63248540.57	71164236.5	0	329886142.5	1531460553	89048422.28	356412324.5	10187695.42	503252310.5	3646431694	711036295.4	22349514.51	1499699606	60944939.43	663729645.7	1091374545	304164701.9	341954726.9	420060951.4
A0A5C2GMU1	High	IG c173_heavy_IGHV3-7_IGHD3-10_IGHJ6 (Fragment) OS=Homo sapiens OX=9606 PE=2 SV=1	39	5	223	1	127	14	5.45	0	0	49026846.79	0	12088217.63	6528535.594	0	0	0	0	0	0	0	0	1707591.398	8865741.59	0	0	0	0	70561831.01	69504527.58	0	31436908.73	0	89834411.9	22804963.46	383064959.2	10230456.26	15488171.91	20968060.34	0	0	0	0	1390547.592	0	0	0	0
P31997	High	Carcinoembryonic antigen-related cell adhesion molecule 8 OS=Homo sapiens OX=9606 GN=CEACAM8 PE=1 SV=2	15	4	139	3	349	38.1	7.39	0	0	516175464.9	0	59551649.51	227291188.7	48814346.8	256397643.3	58990301.75	193563310.2	0	0	0	95159372.49	5385762.333	0	0	0	215336395.5	538409662.6	13393455.08	0	79438387.95	120493059.4	4095674431	0	336163251.5	4921533964	35218491.46	0	105665528.4	33202266.92	764770434.4	0	422354104.4	0	0	0	0	0
B4DN41	High	cDNA FLJ53366, highly similar to Probable ATP-dependent RNA helicase DDX5 OS=Homo sapiens OX=9606 PE=2 SV=1	14	7	64	4	603	67.7	8.87	11430934.84	5894938.654	37701447.35	65982676.07	1125929596	0	11564588.99	7789968.906	3775650.153	651281132	12070732.12	0	37816993.96	0	9726354.134	11986594.49	252086377	0	0	0	0	0	27348025.78	0	7635854.575	0	0	0	0	0	1436170929	243232662.3	0	112018155.3	0	1640689.067	0	9584360.273	14930764.23	0
A0A5C2FW83	High	IGL c1199_light_IGKV3-15_IGKJ1 (Fragment) OS=Homo sapiens OX=9606 PE=2 SV=1	55	4	86	3	107	11.6	8.5	45391735.21	0	0	0	27310296.69	0	102358635.7	0	152882426.2	0	43930892.02	0	0	99575985.91	0	0	0	0	77791317.72	135657134.2	0	48954094.07	0	447887090.9	16748875.58	239444689.8	9772469.877	34071767.87	212080843.8	31359587.49	0	0	86967657.91	0	112052537.5	0	26746591.9	0	0	0
A0A5C2G1P1	High	IGL c1387_light_IGKV4-1_IGKJ4 (Fragment) OS=Homo sapiens OX=9606 PE=2 SV=1	38	3	83	1	111	12.2	7.12	0	0	0	10461981.19	0	15601842.01	22250808.98	4527913.431	0	5425177.257	0	0	0	0	0	0	36052206.51	0	0	0	0	0	0	20627780.54	3021621.376	16234413.05	0	0	15379602.07	22042750.75	0	0	24339179.35	0	7442211.34	10577065.41	0	0	0	13437307.52
A0A5C2GSP8	High	IG c1510_heavy_IGHV3-7_IGHD5-12_IGHJ4 (Fragment) OS=Homo sapiens OX=9606 PE=2 SV=1	40	6	168	2	123	13.3	8.75	58438910.7	24853093.77	0	0	8925777.01	5302652.694	47765428.53	0	5569779.765	0	68221079.48	0	121561885.3	105985252.7	116182052.7	41431023.64	30367690.21	32854214.25	49854000.87	96033544.87	59268788.54	118709638.3	43338066.02	98016236.78	0	366618397.8	92808377.11	0	197890371	194336825.5	18235135.11	0	122851972.2	172394492.3	266781565.1	0	0	0	0	0
P23743	High	Diacylglycerol kinase alpha OS=Homo sapiens OX=9606 GN=DGKA PE=1 SV=3	15	7	25	7	735	82.6	6.73	0	9871250.189	22702094.54	34886186.86	0	10763384.09	0	185010694.6	0	0	0	0	0	63274692.77	28290524.6	0	0	18542242.6	24695693.85	0	3198672.414	0	189027697.8	35979993.91	365756876.3	6132712.253	0	116666921.5	0	0	122449278.8	324720765.7	5256377.616	80791329.2	0	7253551.661	5213547.317	74101427.47	59802616.11	855714.8661
Q15046	High	Lysine--tRNA ligase OS=Homo sapiens OX=9606 GN=KARS1 PE=1 SV=3	19	10	39	10	597	68	6.35	8242647.506	55333724.98	127475962.4	293531246.9	72546979.35	26183162.21	21828784.38	193497934.5	12077076.54	60914767.9	28707872.27	7287529.597	15006675.07	11373045.26	101391082.7	40565921.58	188369034.6	69835831.37	53528882.1	64305137.49	28079538.97	0	144822004.6	0	169528555.2	40799269.76	35533547.87	146560268.2	13011515.78	2241858.954	82099178.14	462422736	3972741.448	366747199.6	0	70444114.41	795522212.8	172977302	141157919.8	369253746.1
B7Z5N4	High	cDNA FLJ51950, highly similar to Homo sapiens src family associated phosphoprotein 2 (SCAP2), mRNA OS=Homo sapiens OX=9606 PE=2 SV=1	21	7	19	7	344	39.6	4.73	0	0	1067922110	7391198.477	0	0	189478108.8	61028727.92	0	8432448.37	6664147.915	34172808.18	4992751.289	4137263.715	19779821.52	6725804.671	0	9605018.646	15270069.1	0	0	0	53424563.78	3838837.012	971450714.2	4943630.199	0	200445330	5418931.704	30030187.85	426360677.2	492835405.7	0	67815716.05	9579826.429	5416823.671	76292222.7	0	6061778.104	556192760
A0A5C2G3Y2	High	IGL c3882_light_IGKV1-5_IGKJ5 (Fragment) OS=Homo sapiens OX=9606 PE=2 SV=1	28	2	186	1	103	11.2	8.51	3052231.642	0	0	0	0	0	0	0	8528857.893	0	53923788.84	0	57270627.52	54752216.81	0	3634132.524	0	21519981.05	2947913.907	0	49012840.65	0	0	0	0	39178299.98	0	27711700.79	20108687.92	18169101.96	8387870.484	0	2616902.145	0	43055770.63	0	11850959.63	0	0	0
A0A5C2FXW3	High	IGL c1722_light_IGKV1-5_IGKJ2 (Fragment) OS=Homo sapiens OX=9606 PE=2 SV=1	24	2	197	1	107	11.9	8.44	14753437.07	0	0	0	0	0	0	0	22962940.17	0	4230581.763	0	10690766.69	18064869.56	0	3373355.94	0	14470092.71	10829005.88	18559573.82	0	27493382.89	0	3669718.745	0	30012960.15	15202286.46	23494441.69	19736097.55	18529684.04	28052046.73	0	47635588.56	0	33668743.35	0	0	0	0	0
G3V3H3	High	Kinesin light chain 1 OS=Homo sapiens OX=9606 GN=KLC1 PE=1 SV=1	14	7	15	3	609	68.7	5.96	0	0	14898813.26	77250400.35	18792818.62	0	0	20851717.37	0	4197279.599	0	0	0	19850306.67	0	0	0	5580070.423	3343281.432	7901743.459	0	7994171.838	11115668.45	0	21468251.87	0	0	2544982.458	0	0	118454967.6	67652364.88	60271097.48	0	19665574.3	15517031.81	25106766.54	0	13767074.2	0
A0A5C2GEI8	High	IGH c441_heavy__IGHV3-72_IGHD3-22_IGHJ4 (Fragment) OS=Homo sapiens OX=9606 PE=2 SV=1	52	6	87	2	124	13.7	7.12	0	0	0	0	0	0	0	0	0	0	0	0	0	0	0	0	24207414.75	0	0	0	0	0	0	6367812.733	0	16392672.15	0	0	0	0	147135260.1	31604060.4	30377068.13	0	8712516.805	0	1386986900	0	0	0
A0A5C2GQE4	High	IG c100_light_IGKV1D-33_IGKJ2 (Fragment) OS=Homo sapiens OX=9606 PE=2 SV=1	49	3	273	2	107	11.7	7.12	0	0	0	6378865.988	0	12218876.1	0	0	0	11856207.36	0	0	0	23376710.33	0	0	0	0	0	0	0	0	0	0	2826892.545	8422064.199	0	0	8055675.295	18694223.04	0	20393890.16	22622157.43	0	7682647.367	0	24483234.49	0	0	0
A0A5C2G8J2	High	IGL c3955_light_IGLV1-47_IGLJ3 (Fragment) OS=Homo sapiens OX=9606 PE=2 SV=1	51	4	170	1	110	11.6	8.97	106700473.2	0	0	0	156406642.4	0	0	0	7212417.121	0	0	0	0	12484292.8	0	0	0	15454703.94	0	0	10039203.92	46813588.06	5292184.49	53252303.46	4207757.832	16825897.22	157172399.3	303672729.4	60968370.29	0	0	17822002.87	26694627.33	47259542.46	8251527.934	0	11621266.52	14689409.09	6452421.082	0
A0A5C2G6G1	High	IGL c3946_light_IGLV3-10_IGLJ3 (Fragment) OS=Homo sapiens OX=9606 PE=2 SV=1	52	6	197	3	108	11.6	5.99	0	0	0	0	131242783.4	20765011.81	0	0	19562454.51	0	0	0	8610123.122	77394111.57	0	0	0	10365905.58	21175370.38	53494917.05	32695200.66	0	13661580.19	119487048.4	0	77542471.91	45963255.31	0	118203430.6	9399424.848	216355517	0	10523691.68	0	0	0	1697267737	0	0	0
A0A5C2FW65	High	IGL c426_light_IGKV1-9_IGKJ3 (Fragment) OS=Homo sapiens OX=9606 PE=2 SV=1	52	3	28	2	106	11.4	7.96	28146108.26	0	0	0	18659486.5	0	0	0	0	0	0	0	0	61824753.19	0	0	0	0	0	42237642.67	0	0	0	24922978.26	0	42942217.43	56870993.83	0	14115264.16	21941238.64	46760258.04	197099275	33502902.24	252397156	18050124.04	0	74736072.85	0	0	0
A0A5C2GUM3	High	IG c1225_light_IGKV3-20_IGKJ5 (Fragment) OS=Homo sapiens OX=9606 PE=2 SV=1	35	2	105	1	108	11.6	7.96	0	0	0	0	0	0	0	101742206	0	0	0	0	0	0	0	0	0	0	0	0	0	0	0	8155215.544	0	0	0	0	0	0	0	0	52727865.52	0	62343131.09	0	0	18311575.78	19116143.37	0
P09669	High	Cytochrome c oxidase subunit 6C OS=Homo sapiens OX=9606 GN=COX6C PE=1 SV=2	51	5	84	5	75	8.8	10.39	507910209.7	2037711218	1479494292	1596464198	580575957.2	570044129.5	715700114.7	213756659.4	541605416.5	223266660.6	149852734.5	206915188.5	355041536.9	59370169.12	257207672	130781696.5	766590445.7	198653401.1	157144322.4	51809474.12	153534193.3	189147641.8	160132571.4	67348021.19	226725050.5	54837228.52	517668672.7	417081445.5	24870025.59	366854680.7	1842515161	188313272.3	76460796.44	64969870.84	58952222.94	285203963.3	113171890.7	91513311.84	155345484.9	213029600
O95433	High	Activator of 90 kDa heat shock protein ATPase homolog 1 OS=Homo sapiens OX=9606 GN=AHSA1 PE=1 SV=1	22	6	29	6	338	38.3	5.53	39993049.92	27017815.87	18934080.64	273007489.2	30137392.93	65951230.83	0	76812681.6	20849202.85	0	80632105.42	23880756.23	86490813.74	41875922.7	92444576.38	87354458.43	94482645.04	180965581.2	51437186.46	50999492.5	91703018.3	10967912.74	62907408.84	233323293.7	105366415.8	75469895.86	83412841.15	10194884.4	86783737.23	14764922.57	25182158.24	68783354.3	173978390.7	20666031.27	83555724.58	84731805.74	34810438.12	79667315.33	87617227.99	0
Q9BRG1	High	Vacuolar protein-sorting-associated protein 25 OS=Homo sapiens OX=9606 GN=VPS25 PE=1 SV=1	29	6	29	6	176	20.7	6.34	11960093.31	81196875.96	70127233.08	53230111.49	41891974.28	42888480.57	12167321.13	112651746.4	42914277.64	92591573.01	277286371.4	57885360.16	130531375.7	48200163.28	120133405.9	238364566	95807486.26	49595256.86	22866844.75	119001722.6	70843547.73	9625701.524	38998284.9	33366041.34	83123436.19	17377603.75	33054319.14	79752521.17	12461146.98	17457662.63	111177724.9	156951247.3	16332968.27	66701848.16	69700177.48	122856308.2	62498309.65	136854017.8	147446949.1	86814610.18
A0A5C2GUC0	High	IG c907_light_IGKV3-15_IGKJ3 (Fragment) OS=Homo sapiens OX=9606 PE=2 SV=1	39	3	81	1	108	11.7	8.5	0	0	137959091.7	10788082.77	0	0	0	6400366.319	19967068.27	0	0	0	0	0	0	0	11853568.08	6649531.305	6193533.493	83444806.39	0	0	0	3733302.277	16172357.66	21016031.43	25720688.86	20024399.16	0	3749960.11	18519069.44	119782708.1	0	75125008.27	0	5292739	0	8547946.636	21475847.1	147414728.2
A0A5C2GWK0	High	IG c1891_light_IGKV1-9_IGKJ5 (Fragment) OS=Homo sapiens OX=9606 PE=2 SV=1	32	2	40	1	107	11.7	7.28	25603942.51	0	0	0	0	0	0	0	11873359.98	0	0	0	0	49373827.29	3492030.852	0	0	0	4161864.832	19132479.2	14850433.5	14119084.63	0	26817681.04	0	84831742.8	29280744.58	6707349.4	150532199.9	10035521	21006811.85	0	0	0	0	0	0	1926067.031	0	100341202.8
A0A5C2G1J0	High	IGL c1337_light_IGKV1D-39_IGKJ2 (Fragment) OS=Homo sapiens OX=9606 PE=2 SV=1	35	2	17	1	107	11.5	6.48	0	0	0	0	10127882.91	0	12337581.32	0	0	16891051.54	5281200.498	4456066.665	0	38357732.51	45256316.65	0	0	0	0	0	0	0	0	0	9109052.504	0	138702813.5	0	17330568.89	0	92591066.52	55388578.05	4529015.817	210890709.1	0	0	302086326.6	13182023.13	10050829.55	69818723.6
A0A5C2GW09	High	IG c1641_light_IGKV1-6_IGKJ4 (Fragment) OS=Homo sapiens OX=9606 PE=2 SV=1	43	3	148	2	107	11.5	8.48	0	0	0	0	19568112.55	0	0	8462864.005	0	0	0	0	0	14098994.09	0	0	0	0	0	0	4439173.885	0	0	0	0	9856858.871	47983318.11	0	0	0	409162714.1	50180806.72	0	41844729.07	4934424.088	0	0	0	0	0
A0A5C2FV28	High	IGL c622_light_IGKV3-15_IGKJ2 (Fragment) OS=Homo sapiens OX=9606 PE=2 SV=1	44	3	46	1	108	11.5	7.12	0	15684708.4	28989778.13	0	21136637.58	12501269.01	0	0	0	0	0	0	0	89040979.71	0	0	10850858.12	0	0	42129891.45	0	27422016.13	0	0	0	19730390.28	0	0	70079100.79	0	31772929.31	16180392.88	100128310.8	0	81547115.94	0	0	0	0	29111252.52
A0A5C2GE75	High	IG c662_heavy_IGHV3-23_IGHD1-26_IGHJ4 (Fragment) OS=Homo sapiens OX=9606 PE=2 SV=1	35	4	93	1	119	13	5.4	11995694.2	0	0	14214626.1	43535313.92	4971389.859	0	0	0	0	55866227.39	0	0	0	0	35625300.37	0	0	20683357.15	0	0	0	25010420.2	0	0	0	70235908.75	5016813.147	0	9000485.25	0	0	0	0	0	25815354.25	0	0	0	0
A0A5C2GE26	High	IG c1327_heavy_IGHV3-21_IGHD3-3_IGHJ6 (Fragment) OS=Homo sapiens OX=9606 PE=2 SV=1	24	2	46	1	123	13.6	8.81	0	0	0	0	0	4474520.242	0	0	0	22266895.24	0	0	29723522.25	0	0	0	0	0	7223195.016	0	0	22896059.09	0	10297217.28	0	11401182.97	0	22968140.96	5201779.31	0	0	0	58592469.54	0	14551930.46	0	18150269.83	0	12476844.48	68664086.72
A0A5C2G985	High	IGL c375_light_IGKV3-20_IGKJ1 (Fragment) OS=Homo sapiens OX=9606 PE=2 SV=1	55	4	38	2	109	12	8.91	5842899.695	0	57944410.49	0	0	0	9739478.53	0	25747997.18	0	0	0	0	44650635.22	0	6945442.044	0	0	0	14774035.92	0	128514082.6	0	96254266	0	28324856.7	179046903.8	13592324.87	50162442.44	6249636.831	311423189.6	0	35956630.42	0	9350599.18	0	0	0	0	236161018.6
A0A5C2FYE4	High	IGL c1674_light_IGKV3-11_IGKJ2 (Fragment) OS=Homo sapiens OX=9606 PE=2 SV=1	28	2	128	1	108	11.9	7.96	60301523.93	40842596.29	0	0	0	0	41289852.47	11118528.37	79606437.64	119596267.1	44778677.7	17076109.43	0	220694533.8	60677577.39	24437955.88	0	64373372.29	43428851.47	24592038.47	52273678.26	138284273.7	49208880.88	196527061.6	0	157176197.2	139897036.5	0	369166603.2	68651551.56	0	0	253550700	0	155990980.5	33494014.43	0	0	0	0
B7ZM73	High	MON2 protein OS=Homo sapiens OX=9606 GN=MON2 PE=2 SV=1	5	8	12	8	1688	187.2	6.02	1677764.933	13083441.17	64226295.41	129762981	0	0	11905823.83	8973900.509	0	0	3177990.478	0	0	8992096.787	20383990.75	23293078.35	0	58658248.12	16660204.78	31221285.46	0	0	6532221.423	0	28446423.23	0	20050807.03	22144085.64	0	5845736.142	15404337.74	24888439.79	0	133318214.9	3014430.469	106454049.9	58518274.31	32788612	21953635.93	0
A0A0G2JQH3	High	Cytoplasmic FMR1-interacting protein 1 (Fragment) OS=Homo sapiens OX=9606 GN=CYFIP1 PE=1 SV=1	36	6	38	2	185	21.1	8.94	0	0	0	73124106.32	0	10230948.85	0	84914161.49	0	569780631.6	10537850.61	0	26909817.61	0	46448226.74	10276552.25	70561311.27	43496328.11	15046277.81	206010312.1	0	15614507.49	6527097.551	0	13554811.85	0	536989201.1	28265906.4	0	6887743.343	0	1790281832	0	274215619.4	0	33866633.83	0	36843323.4	45350548	117959094
A0A5C2GTZ6	High	IG c975_light_IGKV3-20_IGKJ2 (Fragment) OS=Homo sapiens OX=9606 PE=2 SV=1	38	3	183	1	113	12.5	9.41	0	0	0	0	18636064.22	0	0	0	0	0	0	0	0	0	0	0	0	0	0	0	0	0	0	0	8078064.471	0	34326873.7	0	4398190.595	0	24343904.31	0	8028871.016	0	6910483.86	11172934.57	20313013.81	3420777.535	7512550.001	0
A0A5C2GY47	High	IG c1537_heavy_IGHV3-48_IGHD1-26_IGHJ4 (Fragment) OS=Homo sapiens OX=9606 PE=2 SV=1	25	2	111	1	120	13	8.48	0	10697693.14	0	27070059.11	0	0	0	7786501.882	0	107680313.1	14029614.93	0	35797598.09	0	3833922.404	0	15808006	0	4463982.673	15909338.86	8399354.121	0	0	0	0	0	0	657554769.5	4208304.279	10041007.74	0	17697749.13	0	90966872.51	7595161.757	0	0	0	4025346.488	18792518.49
Q9UGB7	High	Inositol oxygenase OS=Homo sapiens OX=9606 GN=MIOX PE=1 SV=1	29	6	30	6	285	33	5.88	88777880.25	111711720.1	15375463.9	26065825.17	70948546.51	17259273.14	40810795.55	18672477.75	4627533.229	35916228.59	476051621.1	123130364.1	106276322.1	66036803.31	165724913.1	394103536.5	111679758.3	44408403.97	32747395.82	53615764.21	228401036.1	50069208.33	40574601.82	24810358.08	5586511.605	33675312.55	16294455.85	18123091.13	11203325.87	35842248.62	36557909.17	0	84387067.59	33745210.61	93911367.42	159043589.2	181570769.4	210427307.5	198428683.4	19500363.71
A0A5C2GTG9	High	IG c23_light_IGKV3-11_IGKJ3 (Fragment) OS=Homo sapiens OX=9606 PE=2 SV=1	45	3	185	2	107	11.8	8.48	0	0	1922824051	0	4589526.275	0	42362492.26	0	0	0	0	0	0	0	0	0	41677011.23	0	0	36968564.39	0	0	0	30226690.56	0	0	203868539.3	5941130.656	0	0	9309575.307	197557008.8	6232635.965	111912246.6	6456481.461	0	0	0	0	432861187.5
Q06187	High	Tyrosine-protein kinase BTK OS=Homo sapiens OX=9606 GN=BTK PE=1 SV=3	16	8	9	8	659	76.2	7.77	4028865.287	0	120525649.8	0	5718814.293	0	0	0	12630239.64	2441893390	9034109.82	15843000.47	0	0	0	0	146230781	0	0	377840728.7	0	0	14523750.21	0	251859583	0	0	34422811.91	60890058.86	0	2308875651	4310394539	0	256143422.5	24864306.4	0	2925499693	0	0	0
A0A5C2GES6	High	IGH + IGL c640_light_IGKV4-1_IGKJ1 (Fragment) OS=Homo sapiens OX=9606 PE=2 SV=1	48	5	271	1	113	12.5	7.93	0	0	0	2879136.333	0	33581928.84	0	0	0	107630724.6	0	0	0	11186103.16	0	4783992.845	165202824.2	0	7930985.438	0	2799981.865	0	0	0	0	9394161.371	4880099.88	0	71157220.93	7941863.037	0	13920265.7	2147930.736	0	2546527.106	2634708.127	0	8474650.056	6895443.954	0
A0A0G2JR43	High	Mucin-4 (Fragment) OS=Homo sapiens OX=9606 GN=MUC4 PE=1 SV=1	3	5	14	1	4484	438.9	5.2	0	0	0	15889233.75	0	0	18428263.59	4837629.468	0	0	0	371028368.6	0	17599387.27	8576730.702	7115876.582	124736414.8	0	0	0	11713621.94	0	293331429.9	4113384.995	0	5964742.808	0	0	9345157.439	0	17823911.89	0	17427536.05	109948539.8	649423768.3	0	0	0	0	466985212.8
A0A5C2FUR3	High	IGL c741_light_IGKV1-12_IGKJ4 (Fragment) OS=Homo sapiens OX=9606 PE=2 SV=1	49	3	268	1	107	11.5	8.47	15587621.1	0	0	5125021.654	0	0	0	0	0	0	0	0	17871108.11	0	10158281.07	0	0	0	15072699.97	35706160.69	0	10885019.84	0	39596556.8	0	7403506.721	0	0	36715535.01	9146811.002	155208923.6	0	5706565.641	0	7446252.585	3024308.465	0	0	0	29009040.54
C9JYN0	High	Synaptophysin-like protein 1 OS=Homo sapiens OX=9606 GN=SYPL1 PE=1 SV=1	13	3	173	2	224	24.8	7.14	0	0	19030324	35297273.34	64458553.5	17793066.71	57066657.94	60935872.52	0	0	0	10266976.06	14402923.44	17987810.37	36071749.33	37915114.08	42497653.96	49849669.31	96126605.85	0	10120643.05	0	17955496.12	0	295861880.4	2467597.379	0	331428169.4	0	0	18148845.35	110749832	7594679.7	13555110.16	8307522.603	12288966.48	0	7726465.858	15448908.2	32031348.83
A0A5C2GLB4	High	IG c126_heavy_IGHV3-74_IGHD2-15_IGHJ4 (Fragment) OS=Homo sapiens OX=9606 PE=2 SV=1	28	3	254	1	120	13.4	9.2	8915368.429	0	0	0	0	0	6089894.17	21398752.96	0	5465696.891	32349121.48	4496242.127	32990374.64	15675621.49	23114792.54	3699615.337	20597510.78	5641489.252	41143429.59	13504312.42	34464814.09	22558333.94	16031981.29	0	3149904.112	115288244.2	0	8620655.784	9558221.253	183548196.7	0	130899431.7	0	0	20889307.25	1937754.245	0	3120793.202	0	0
A0A5C2FUG6	High	IGL c638_light_IGKV3-20_IGKJ4 (Fragment) OS=Homo sapiens OX=9606 PE=2 SV=1	42	2	85	1	107	11.5	8	0	0	0	0	19412870.6	0	0	0	0	0	0	0	0	224050206.3	0	0	0	0	0	45951368.98	6998958.757	28656370.56	0	22185264.75	0	43218047.84	110783744.2	0	180367850.5	2580025.988	22385170.99	0	61342749.88	0	31502029.47	0	0	0	0	0
A0A5C2FY51	High	IGL c1096_light_IGLV6-57_IGLJ2 (Fragment) OS=Homo sapiens OX=9606 PE=2 SV=1	23	2	59	1	110	11.9	5.34	12938582.58	23812487.63	18336301.87	0	7689944.703	0	0	6620195.661	63888276.12	9849131.252	0	0	0	0	9655317.216	5901981.366	11031254.63	0	17795656.56	0	0	0	29586466.22	0	0	13688121.19	0	52602337.75	11556367.49	0	0	24238014.4	0	0	35354535.71	0	0	0	0	0
P49137	High	MAP kinase-activated protein kinase 2 OS=Homo sapiens OX=9606 GN=MAPKAPK2 PE=1 SV=1	18	6	17	3	400	45.5	8.68	0	3685096.759	41987019.08	18670041.32	0	0	0	25077159.63	0	5272624.932	7179050.273	0	0	0	9585058.582	0	77670758.41	0	0	0	4650614.324	0	3541988.711	11577445.85	137505537.7	0	0	72934661.68	89752767.94	0	6076399.732	0	0	0	6342199.165	0	9739833.326	15119206.59	14112550.74	24605283.13
A0A024R8V7	High	TIMP metallopeptidase inhibitor 2, isoform CRA_b OS=Homo sapiens OX=9606 GN=TIMP2 PE=4 SV=1	16	4	29	4	179	20.2	7.17	0	0	0	60354345.19	0	0	0	0	181315095.5	0	385840099	160101484.4	32087036.47	123914912.3	0	178912690.5	25232513.64	28917361.2	0	109879946.5	220680287.3	50984496.18	180709560.4	326034178.1	3674312.05	87325581.1	65493042.34	0	350082888.6	0	0	0	313963636.7	0	279717546.7	38090536.58	46918194.42	21622990.1	19363659.23	0
A0A494C0Z5	High	Ras-related protein Rab-33B OS=Homo sapiens OX=9606 GN=RAB33B PE=1 SV=1	26	7	44	5	277	30.7	6.98	12915274.35	31663928.4	19994131.19	34373774.46	39816572.78	7748018.027	8992205.063	9392851.966	0	53480997.52	11056065.95	3397150.415	0	10561652.55	10942717.78	0	0	16788631.93	16523923.89	0	0	0	0	91302609.92	436150907.9	0	0	142177062.4	4887815.441	0	19921769.65	10574605.53	31710522.4	0	0	5523166.57	0	0	0	0
A0A5C2FVE4	High	IGL c40_light_IGKV3-20_IGKJ2 (Fragment) OS=Homo sapiens OX=9606 PE=2 SV=1	25	2	89	1	109	11.9	8.5	31772361.22	0	215960323.7	0	35028113.62	0	12299569.91	0	0	645907883.7	0	0	0	0	0	40244630.81	0	0	0	336133602.1	0	7035079.692	0	170243195.5	195036375.3	20065615.87	12654208.48	129043870.6	4102153.283	33573031.75	52236266.05	229988491.2	11347452.36	506341914.9	0	0	0	0	0	0
A0A4E0W6L3	High	AEP5A5 (Fragment) OS=Homo sapiens OX=9606 PE=2 SV=1	19	3	45	1	127	13.8	9.2	0	0	0	7464280.641	0	0	0	0	0	0	14861457.63	0	12416938.62	7660290.797	2710953.368	25095209.67	0	0	5875290.626	120189067.9	14280602.34	8190954.75	17868669.11	0	0	46225800.13	34470119.86	26576233.33	0	16248122.49	0	0	5345416.286	11552865.91	16313869.79	0	0	0	0	0
A0A5C2G1V1	High	IGL c3251_light_IGKV3-20_IGKJ3 (Fragment) OS=Homo sapiens OX=9606 PE=2 SV=1	50	4	169	2	109	11.6	9.25	0	0	0	17897512.39	0	0	14038692.2	32632005.85	0	0	18115481.23	0	0	31057880.98	20990352.08	0	20934627.67	21717411.5	0	0	10243603.9	9163501.307	38392345.92	121977342.5	0	0	0	0	11601349.83	0	33170240.46	0	28629531.49	0	3937772.606	0	0	0	0	63681048.61
J3KN16	High	Proteasome adapter and scaffold protein ECM29 OS=Homo sapiens OX=9606 GN=ECPAS PE=1 SV=1	6	8	12	8	2017	223.6	8.75	0	4330035.59	10569269.23	129007265.4	0	0	50149472.82	50656123.78	0	0	9674428.486	4191647.759	0	0	9895463.095	11409073.22	109175624.1	0	8679363.679	17370116.2	7419243.305	23382256.51	18766639.41	0	66332919.52	7773855.68	0	23219557.79	0	3152853.226	11869440.16	0	2659281.577	424019806.6	0	15408036.43	0	37488198.4	20076943.44	79494251.98
H0YHX9	High	Nascent polypeptide-associated complex subunit alpha OS=Homo sapiens OX=9606 GN=NACA PE=1 SV=2	23	4	30	4	235	25.3	4.55	0	11789331.78	0	35356801.33	41318945.16	0	35149001.96	53612815	6291322.832	35218858.79	11195041.16	28138563.5	29417545.56	3584861.228	18593746.26	69336001.48	64657637.11	36511187.84	10894610.59	0	20101306.7	0	80106888.62	0	32877213.87	0	13241321.38	54204741.09	0	18813097.68	319497984.6	0	0	0	0	48200503.59	0	36274195.2	41168170.9	0
Q9UIK4	High	Death-associated protein kinase 2 OS=Homo sapiens OX=9606 GN=DAPK2 PE=1 SV=1	25	6	9	6	370	42.9	6.92	0	7954462.146	1442094431	2129523.154	148584124.5	8406232.331	116840020.2	0	53141084.99	0	0	0	8883971.003	0	0	0	99753362.93	3743729.347	0	6706208.866	0	6614642.179	0	0	230007898.7	0	446702130.2	11728964.5	0	0	356655219.9	99539907.66	0	0	0	0	0	0	30808498.28	266386871
A0A5C2FXJ0	High	IGL c325_light_IGKV2-24_IGKJ4 (Fragment) OS=Homo sapiens OX=9606 PE=2 SV=1	41	3	71	1	112	12.2	8.48	0	0	0	15185755.8	0	0	31052972.83	5554343.737	9890436.96	0	0	0	0	0	0	0	0	0	0	0	0	167222354	11432376.04	324023120.1	25836621.5	6777536.458	0	26685934.91	135788394.7	87461079.34	0	0	176380937.2	0	0	0	0	0	0	42063212.12
A0A5C2GIQ7	High	IG c885_light_IGLV1-47_IGLJ3 (Fragment) OS=Homo sapiens OX=9606 PE=2 SV=1	46	4	158	2	110	11.6	7.99	16927741.64	0	164614141.5	24085680.56	0	0	0	0	0	0	0	0	0	0	0	0	1559766492	0	0	0	0	20017834.52	0	177437432.2	9030420.03	5856293.433	76364417.28	14952036.55	57811671.19	28900744.96	0	0	16979483.85	324557243.7	0	0	0	0	0	0
A0A5C2GGH9	High	IG c724_heavy_IGHV3-13_IGHD5-12_IGHJ2 (Fragment) OS=Homo sapiens OX=9606 PE=2 SV=1	23	2	123	1	131	14.4	9.03	0	0	0	0	10170357.29	0	0	0	0	0	0	22988647.05	0	18040136.23	11160785.97	0	0	9549545.424	12750822.99	46450117.25	47501222.63	37460419.97	6043127.675	52718652.96	0	33964222	14060042.06	139981980.2	10672063.56	9953143.466	0	0	45118837.89	0	28951380.98	5598374.197	0	0	0	0
Q15393	High	Splicing factor 3B subunit 3 OS=Homo sapiens OX=9606 GN=SF3B3 PE=1 SV=4	9	9	13	9	1217	135.5	5.26	0	0	38838234.78	18677477.54	0	15781345.37	0	107438118.5	0	11916489.3	7156858.137	0	0	10538275.72	27086322.53	0	63648134.08	0	31055997.06	219300122.3	29038161.4	0	43603185.32	16191500.95	156227201.1	6483871.19	240399355.8	72740164.08	0	0	258834387.2	19596807.06	0	739712091.5	14418082.59	3386879.189	0	85294022.16	60263768.86	1157530328
B4DPQ0	High	Complement C1r subcomponent OS=Homo sapiens OX=9606 GN=C1R PE=1 SV=1	10	5	63	3	719	81.8	6.37	0	0	0	2120088.228	0	0	0	0	0	14254162.11	26508373.12	23510109.17	10412112.55	30011782.21	6521034.07	70228777.47	0	9976963.883	0	91191111.27	24707705.15	0	8025762.157	34211319.85	0	21064147.9	9459386.871	0	43931301.22	20546371.56	0	0	9334436.562	32524894.5	7267379.627	0	0	12704161.23	31008497.93	0
P62495	High	Eukaryotic peptide chain release factor subunit 1 OS=Homo sapiens OX=9606 GN=ETF1 PE=1 SV=3	15	5	34	5	437	49	5.71	8947552.395	22645549.38	0	100673800.4	2977169.117	2879060.599	13322796.09	94476201.87	0	0	27028378.53	0	19762116.71	20093603.91	67803947.8	39865950.16	22769551.45	57709670.83	23021033.99	0	14116801.63	10446489.68	25455055.9	0	19789442.89	5353956.413	0	6613372.288	0	0	0	0	15109120.1	0	0	59754912.79	43425152.9	85706891.95	83263461.8	0
B4DV85	High	cDNA FLJ53211, highly similar to A-Raf proto-oncogene serine/threonine-protein kinase OS=Homo sapiens OX=9606 PE=2 SV=1	17	7	14	3	472	52.2	9.41	13801227.64	20093472.41	0	92728205.52	0	0	14324422.84	21234568.89	0	20384989.63	6557486.706	0	5480969.649	0	59839642.4	19644701.24	383759342.1	26198835.21	15311276.47	0	0	0	8480602.511	0	129474581	5011128.787	0	42753026.36	0	4987906.879	0	631044215.4	4943946.437	1325760809	0	19898829.11	290084998.2	24126913.08	36390504.02	0
A0A5C2G1X9	High	IGL c343_light_IGKV3-20_IGKJ1 (Fragment) OS=Homo sapiens OX=9606 PE=2 SV=1	52	3	55	2	108	12.1	5.4	0	0	0	0	0	0	0	0	0	613870189.3	0	0	55573569.15	22600048.63	0	0	284587161.1	7138611.363	0	319972675.8	0	0	0	202178642.3	0	67031193.09	41726650.89	0	28414989.64	13087840.21	281779237.5	1282303918	63137569.62	0	8962254.77	15794380.89	3015068542	0	0	0
A0A5C2FX76	High	IGL c846_light_IGKV1-5_IGKJ2 (Fragment) OS=Homo sapiens OX=9606 PE=2 SV=1	44	3	79	1	107	11.8	8.44	8096804.108	10100695.9	45961982.35	7779699.972	0	0	28929913.43	0	0	4973836.352	0	0	0	12353375.16	7889890.81	0	0	0	0	0	2908872.681	0	1533838.473	16531096.27	0	39850765.63	133511593.6	0	38787178.22	5879971.671	89529025.94	0	13628356.15	0	0	0	0	0	2616512.295	0
A0A5C2FUE7	High	IGL c618_light_IGKV3-20_IGKJ1 (Fragment) OS=Homo sapiens OX=9606 PE=2 SV=1	44	3	91	2	108	11.6	8.5	7252936.849	0	55866490.6	0	21386728.64	0	0	0	20543233.64	9782760.708	17030078.48	0	0	0	24537088.23	0	0	8360896.803	0	0	0	20182675.37	4286223.043	28246391.23	12544900.37	6593947.526	393467955	43065102.05	96247484.08	0	0	1498047827	33626911.48	0	6063006.96	5677507.505	4936673.818	0	0	0
P23352	High	Anosmin-1 OS=Homo sapiens OX=9606 GN=ANOS1 PE=1 SV=3	10	5	6	5	680	76.1	9.16	0	0	17681022	3922719.666	5150156.722	13900321.39	22038880.17	6053983.808	8268585.451	0	0	3417494.177	11347044.27	4170336.056	8567424.701	24642472.83	0	28935825.87	8521061.438	12673478.2	2691216.953	0	2517793.889	0	0	0	0	3210071.067	0	0	19831837.14	86969081.41	0	0	3663108.435	6173371.193	58489825.63	21154505.95	33591439.75	0
A0A5C2FV95	High	IGL c86_light_IGKV3-15_IGKJ4 (Fragment) OS=Homo sapiens OX=9606 PE=2 SV=1	45	4	49	2	108	11.7	9.51	47893839.73	80290879.96	0	32561325.65	10863629.54	78144989.8	45364256.6	15759594.25	14307074.43	0	10879769.38	0	24085420.15	20205622.92	12989775.62	0	0	5725830.187	0	0	0	0	31040814.48	9761803.288	42610438.99	0	0	87551493.52	34232140.22	5795962.051	0	0	6147078.757	0	4615390.32	0	0	25759530.53	27350087.64	0
Q9UHR4	High	Brain-specific angiogenesis inhibitor 1-associated protein 2-like protein 1 OS=Homo sapiens OX=9606 GN=BAIAP2L1 PE=1 SV=2	17	7	22	7	511	56.8	8.68	34178263	27833374.66	0	46143372.6	20174441.41	0	2403240.624	18835103.31	17891016.82	6519226.12	65863807.69	36897758.12	31551048.53	0	171025306.2	160274537.2	6760745.916	60141661.47	62376445.87	5833137.259	7229166.797	0	0	0	45003347.3	68040385.67	9488603.767	18399751.56	34560008.5	12830800.11	34701550.2	31822387.48	10920914.67	0	23509774.44	104666352.2	0	55179789.75	51393197.51	0
A0A5C2GD94	High	IGH + IGL c553_light_IGLV3-19_IGLJ2 (Fragment) OS=Homo sapiens OX=9606 PE=2 SV=1	43	3	77	1	108	11.4	5.96	10850849.88	0	523051845.8	0	50381733.45	0	0	0	0	0	0	0	0	22694193.99	12260374.56	0	19583685.29	3619565.793	7661280.53	0	3070726.865	7335888.446	0	5091923.062	0	60901011.18	178753047.2	10320893.24	86271681.06	4456528.651	0	0	24863435.2	50213033.95	0	0	0	0	0	0
A0A5C2GLN8	High	IG c368_light_IGKV3-20_IGKJ4 (Fragment) OS=Homo sapiens OX=9606 PE=2 SV=1	32	2	108	1	107	11.5	7.96	0	0	0	9997919.978	0	0	0	0	0	0	0	23129289.44	0	213508287.1	22560238.28	10662468.32	9628059.049	0	25515571.94	82980547.11	43530386.06	47161917.47	20208667.61	9849792.946	0	175174085.7	45056536.24	27009885.58	28990224.02	14333888.09	0	0	5233188.272	1406481009	70238761.82	0	0	0	14102279.64	20283741.06
P48960	High	Adhesion G protein-coupled receptor E5 OS=Homo sapiens OX=9606 GN=ADGRE5 PE=1 SV=4	5	3	17	3	835	91.8	6.87	0	0	54259164.16	0	21911702.56	3115609.85	5920925.98	19131075.83	0	0	17463749.81	0	0	2331090.233	2696387.996	17651709.6	27543492.16	37839176.02	22088778.34	0	0	0	10531993.22	3401832.426	334693806.7	6604613.221	25957107.72	350303943.1	22944873.95	9024756.029	67678681.48	0	1703776.585	0	0	1832579.112	0	19390430.13	24411715.23	0
P11908	High	Ribose-phosphate pyrophosphokinase 2 OS=Homo sapiens OX=9606 GN=PRPS2 PE=1 SV=2	17	5	17	2	318	34.7	6.61	15913826.28	47594482.44	0	56175096.51	26668647.45	2094454.148	0	12629807.74	0	35995511	0	0	14105425.67	0	17878929.9	31205439.1	0	53240914.93	3426046.741	0	3563851.059	0	0	0	4907490.45	3534125.138	0	0	0	0	0	0	2748945.994	0	0	30886777.72	29355409.56	22138717.45	17030711.9	0
A0A5C2GI43	High	IG c1304_light_IGKV1-9_IGKJ2 (Fragment) OS=Homo sapiens OX=9606 PE=2 SV=1	34	2	22	1	107	11.6	8.48	0	0	0	11297146.97	0	0	0	0	38049998.74	0	20476002.08	0	14882253.62	0	25406301.2	12481482.98	0	19645521.25	19814558.55	44669132.4	57990469.26	22586625.58	8354372.553	27608250.48	0	180029656.2	51895844.44	0	47004718.8	4972248.354	0	24914756.57	0	0	44828421.31	22045108.79	0	5195403.138	10218523.7	0
Q96NR8	High	Retinol dehydrogenase 12 OS=Homo sapiens OX=9606 GN=RDH12 PE=1 SV=3	17	6	19	5	316	35.1	9.69	7629125.093	6199967.475	0	7059356.233	4228809.378	2131695.706	10021939.62	53851751.97	1593974.988	0	0	0	23013577.83	1159094.26	47428184.7	0	96218484.6	0	15332468.47	0	0	7491303.016	40100663.77	0	3259849.03	5598541.047	18592703.46	28787825.48	2734929.364	0	25068572.77	15704976.71	0	19156439.86	0	0	0	41616908.05	26899099.6	0
Q99698	High	Lysosomal-trafficking regulator OS=Homo sapiens OX=9606 GN=LYST PE=1 SV=3	2	6	11	6	3801	428.9	6.61	0	0	0	0	85225285.66	0	13187243.38	18752926.31	0	0	0	0	0	39299191.24	0	0	26328726.75	0	9708591.249	8590062.522	0	13940702.3	26896317.95	5579872.692	166346513.9	5621830.336	39545494.62	138143572	13436322.65	0	0	33052290.24	0	128407974.7	976670.223	0	14360608.71	11147331.62	4729256.204	0
A6XMV8	High	Protease serine 2 preproprotein OS=Homo sapiens OX=9606 GN=PRSS2 PE=1 SV=1	20	4	50	2	246	26.7	5.14	30713201.73	0	0	0	213047223.7	0	15042828.69	0	148196560.4	0	0	0	0	17443444.99	0	0	0	0	0	0	0	8495724.412	0	118130232.9	0	214810451.3	80193183.28	0	285627717.3	10535974.64	85174235.2	0	28479502.91	27311535.06	2251383.138	0	999519689.6	0	0	0
B3KRG8	High	Lipase OS=Homo sapiens OX=9606 PE=2 SV=1	13	3	43	3	399	45.3	6.83	30957085.75	16765119.37	25325916.03	69563646.47	86399061.43	27081731.09	38273796.43	10051386.16	37639733.6	7176016.477	335614627	44218504	49056135.16	55098489.99	69189623.86	298056129.7	42761524	215263775.5	101028353.1	122181110.2	263516596.6	0	60369452.48	18271954.61	18253127.72	54599585.33	112183644	0	103465461.4	57304254.67	113649783	43529909.69	30799928.85	41834539.51	198538924.6	251026352.6	215110229.1	124954398.6	91336268.3	176636763.4
A8K525	High	cDNA FLJ76817, highly similar to Homo sapiens non-POU domain containing, octamer-binding (NONO), mRNA OS=Homo sapiens OX=9606 PE=2 SV=1	11	6	66	5	471	54.3	9.2	0	13708432.21	29552262.17	292482311.8	57218342.82	0	13889547.02	115082636	0	0	18754948.05	0	0	0	62935122.78	11194029.6	0	0	15231900.01	0	1677412.716	12171048.52	54193378.81	0	341549276.7	14832422.61	0	111241436.9	46063711.73	0	0	0	5016850.006	0	4165001.988	0	0	68498893.89	40987812.58	141996745.3
A0A5C2GRG4	High	IG c1483_heavy_IGHV1-46_IGHD6-13_IGHJ4 (Fragment) OS=Homo sapiens OX=9606 PE=2 SV=1	42	5	37	2	118	13.1	8.79	0	0	0	0	0	0	0	0	7908344.73	12277384.65	12209245.84	0	0	83338463.43	0	0	29839299.64	0	0	0	0	13957753.34	25865855.03	10808691.29	0	59219263.88	0	32655598.91	12872551.55	33037994.62	0	0	41300157.54	556996165.3	25530238.69	4214328.449	0	4980190.223	1938639.215	0
A0A024RAU5	High	Glycogen [starch] synthase OS=Homo sapiens OX=9606 GN=GYS2 PE=3 SV=1	15	7	13	5	703	80.9	6.83	8600882.073	0	181578433.7	0	0	0	4765896.191	7578478.728	28955717.96	17474487.39	0	15219748.85	36065703.92	0	0	3650968.21	0	0	0	69139448.25	0	16964071.38	31424897.9	0	0	7511918.448	0	79370822.69	0	0	106109552.1	101776092.5	6020581.271	739644491.3	4300818.298	0	16936320.69	42919905.3	59401881.67	0
P10114	High	Ras-related protein Rap-2a OS=Homo sapiens OX=9606 GN=RAP2A PE=1 SV=1	33	5	56	1	183	20.6	4.82	6249144.641	0	31183533.8	11308128.18	0	3254650.951	0	0	0	0	5691266.012	4417178.691	0	0	19259525.73	11519248.94	0	0	6834514.771	0	4100323.756	0	0	0	0	912376.2803	0	3322241.077	0	3482919.627	0	0	0	0	1008626.001	7815453.937	6597586.739	8552270.057	7252406.315	0
A0A5C2FUY8	High	IGL c414_light_IGKV1D-39_IGKJ1 (Fragment) OS=Homo sapiens OX=9606 PE=2 SV=1	23	2	34	1	120	13.5	7.99	0	0	0	0	0	0	0	0	0	0	0	0	0	3063127.583	0	0	0	0	0	0	0	0	0	0	8925175.282	8116055.037	6350887.305	0	0	0	0	11649095.03	2481794.837	106339005.1	4730392.907	5474463.24	0	0	0	0
Q96AX1	High	Vacuolar protein sorting-associated protein 33A OS=Homo sapiens OX=9606 GN=VPS33A PE=1 SV=1	14	8	16	8	596	67.6	6.96	0	0	10393651.41	69857923.93	135753169.7	9795568.659	1107883880	30658131.06	0	17278027.97	4195550.06	0	6912614.632	0	10763890.92	13135672.32	650767835.2	6135020.304	5700981.113	0	6691176.554	0	25018761.81	0	124388932.4	2954012.623	25647150.51	31603808.99	0	0	0	699929935	0	715552759	0	7786486.329	0	7565062.07	10825340.19	7357267.436
Q96LJ7	High	Dehydrogenase/reductase SDR family member 1 OS=Homo sapiens OX=9606 GN=DHRS1 PE=1 SV=1	19	4	12	4	313	33.9	7.83	0	21672759.19	25547779.93	33645949.57	9471375.852	11572124.38	0	41262666.71	0	236455519.3	16395910.74	0	38200270.01	0	19475652.63	6017961.464	0	0	0	0	11598827.06	0	35822260.28	0	6182290.648	0	0	0	1935678.64	0	0	484800563.8	0	0	0	10199588.71	137934810.5	57429370.52	77457843.72	0
Q15375	High	Ephrin type-A receptor 7 OS=Homo sapiens OX=9606 GN=EPHA7 PE=1 SV=3	9	5	32	4	998	112	5.8	0	0	218911041	6999959.432	0	0	0	0	0	0	0	32292905.28	0	60155277.7	0	0	17383636.48	130199891.2	0	42043005.17	67967990.22	0	35170618.49	75360457.75	0	5684220.498	194490647.8	0	70992434.65	0	43022106.86	15659993.91	160289596.9	153813358.2	112106040.8	0	20063042.41	0	0	26750392.73
A0A5C2GCY9	High	IGH + IGL c558_light_IGKV1-12_IGKJ4 (Fragment) OS=Homo sapiens OX=9606 PE=2 SV=1	41	3	44	2	107	11.3	9.72	0	0	3886255763	15112835.04	0	13068538.43	11109179.96	0	0	17256268.36	0	0	0	5237686.147	0	12850392.07	0	0	22006469.39	0	0	3863764.917	0	0	0	13448880.61	0	0	44517091.85	5533027.433	47021401.18	189889854.6	2829742.946	0	6177670.673	0	11450708.98	0	0	2839103308
Q5VUB5	High	Protein FAM171A1 OS=Homo sapiens OX=9606 GN=FAM171A1 PE=1 SV=1	10	5	24	5	890	97.8	6.58	0	0	20172004.88	5097908.143	0	5962879.524	0	13804345.92	0	0	39519652.82	55646285.02	0	71758146.49	9729085.048	47617193.88	13070247.35	53946264.89	6731304.326	47685816.87	94034314.67	0	22896449.08	0	0	17444837.88	17036474.71	0	2952514.692	0	46334882.18	177965342.3	18289166.33	0	49641233.06	15502275.95	39511481.69	13083146.35	12282957.98	0
A0A5C2G0S1	High	IGL c2732_light_IGKV1-12_IGKJ5 (Fragment) OS=Homo sapiens OX=9606 PE=2 SV=1	32	2	18	1	106	11.4	8.51	3715294.949	0	0	0	223434275.2	4756454.708	0	0	69430944.17	38115304.9	0	0	0	0	0	0	167779391.1	0	0	87621847.07	11617151.92	0	0	32232563.59	0	6658688.049	0	37426471.28	73805287.8	0	0	0	25504142.06	129188322	0	0	13671351.78	0	0	0
A0A2R8Y690	High	Oxysterol-binding protein OS=Homo sapiens OX=9606 GN=OSBPL2 PE=1 SV=1	19	4	16	4	291	33.1	6.92	0	0	0	25127092.46	58274483.76	13409873.22	21348953.05	76668565.76	0	0	0	0	25229913.12	7604407.378	9827602.643	8015035.633	433822769.2	3305527.916	14765441.63	0	1983964.143	0	10350236.47	7872302.831	57210656.23	9053217.634	9195337.714	0	0	0	16119657.56	0	39126342.42	0	0	2290059.153	0	44880898.61	35844501.74	0
Q15404	High	Ras suppressor protein 1 OS=Homo sapiens OX=9606 GN=RSU1 PE=1 SV=3	37	6	15	6	277	31.5	8.65	0	11142292.09	71924448.77	70634538.91	0	39280023.82	0	110546128.3	0	0	0	6361521.389	22603688.19	0	37848859.84	31399712.85	20404353.44	13424482.51	20074622.34	0	6217726.286	0	96564553.75	0	220815128.5	17039845.25	17931739.49	77089001.38	0	0	0	59663929.88	0	35606411.4	6112009.963	14562648.3	0	12808047.46	33019963.68	0
A0A5C2GRC6	High	IG c15_light_IGKV3D-15_IGKJ1 (Fragment) OS=Homo sapiens OX=9606 PE=2 SV=1	26	2	12	1	105	11.4	7.96	0	6558947.702	819582710.4	11636548.29	583916760.9	0	22626534.03	0	0	0	0	0	0	0	0	0	0	0	0	45462221.89	0	0	0	0	0	0	179592021.1	0	0	0	0	0	0	281326839.1	0	0	0	0	0	122353542
B3KX19	High	cDNA FLJ44500 fis, clone UTERU3000828, highly similar to 116 kDa U5 small nuclear ribonucleoprotein component OS=Homo sapiens OX=9606 PE=2 SV=1	8	6	46	5	962	108.1	5	0	0	0	6460512.637	885114285	4157927.042	42313967.16	35121886.11	0	0	0	4407436.932	0	0	5765982.794	50777109.53	0	43827221.43	6865063.677	0	9117884.085	0	13392942.89	0	24435831.69	12001681.62	16931895.89	12355015.31	0	37954265.9	24198246.93	0	0	0	16102612.95	0	60569816.68	26989108.1	34874456.55	0
P15090	High	Fatty acid-binding protein, adipocyte OS=Homo sapiens OX=9606 GN=FABP4 PE=1 SV=3	36	4	9	4	132	14.7	7.14	35421307.69	0	45335775.3	187939225.6	13380633.19	0	27245269.3	3817652.268	0	0	0	25888608.33	76517664.12	4687532.811	20297078.48	0	40748290.79	0	84655655.75	62398570.83	11980162.85	0	0	7857536.999	17177070.31	20110428.1	51629743.27	45360192.18	0	65323988.84	0	81553344.31	0	0	0	0	0	0	0	20572905.26
A0A5C2FYL1	High	IGL c1744_light_IGKV3-11_IGKJ2 (Fragment) OS=Homo sapiens OX=9606 PE=2 SV=1	30	2	190	1	109	11.9	5.01	0	36050531.77	0	44005460.68	10001873.71	0	8154341.394	0	0	0	0	0	0	14739170.56	3920357.707	0	87236857.78	0	7575319.146	0	11728572.4	0	59944846.48	0	21586533.58	26677060.16	0	0	0	0	0	27289298.07	12635660.81	33971123.78	8318137.983	0	396367949.3	0	0	0
A0A5C2G6J8	High	IGL c3287_light_IGKV3-20_IGKJ3 (Fragment) OS=Homo sapiens OX=9606 PE=2 SV=1	44	3	79	1	108	11.6	7.96	0	0	0	68098592.97	101401920.9	0	0	0	0	0	0	0	19542495.18	0	42423967.4	0	0	0	17679223.08	0	0	0	5007591.38	0	0	9166723.278	23980156.6	0	70211883.42	45007867.2	0	78613377.32	15631567.74	0	0	0	11671758.15	20712320.87	21777582.58	0
B7ZKK7	High	eIF2AK2 protein OS=Homo sapiens OX=9606 GN=EIF2AK2 PE=2 SV=1	15	7	25	7	546	61.5	8.29	0	4854093.906	46378576.67	82130423.42	41105691.46	0	13421187.58	36049606.22	0	0	9571507.881	0	14521103.55	9113021.099	32155259.48	5245777.895	0	21433124.19	14325492.39	33913873.2	3723845.313	1309411.686	85852169.59	0	563194571.1	101703196.6	0	64704737.5	0	0	32757666.5	87602394.61	0	292355486.2	2647608.694	3962066.392	19156917.76	104512017.3	87470851.28	0
Q99985	High	Semaphorin-3C OS=Homo sapiens OX=9606 GN=SEMA3C PE=2 SV=2	11	7	12	6	751	85.2	8.69	0	0	14793898.76	116378481.3	25439076.23	0	6015044.074	6169233.765	20854872.86	7324623.109	23352667.92	1532447.747	51340882.23	1299282.963	0	59738265.65	126996295.9	21242995.51	39676211.24	226474392.5	8596840.461	0	0	0	11155815.35	17744257.84	404784231.2	0	0	0	21811366.8	46291650.49	10394057.93	25801413.55	14498036.68	87803550.6	0	238318494.1	213778266.5	0
A0A5C2FVW4	High	IGL c952_light_IGKV3-15_IGKJ2 (Fragment) OS=Homo sapiens OX=9606 PE=2 SV=1	36	3	55	2	108	11.8	8.47	0	8690901.67	21314424.82	0	0	0	0	0	0	0	0	0	0	0	0	0	0	0	0	0	7309606.126	19261200.64	0	18285087.72	0	0	81159268.51	14213209.09	5645824.434	7848237.594	0	188055294.3	26710127.27	0	0	0	0	0	0	23718107.17
A0A5C2FYB3	High	IGL c2018_light_IGKV3-11_IGKJ4 (Fragment) OS=Homo sapiens OX=9606 PE=2 SV=1	32	4	220	1	107	11.6	8.91	0	0	0	0	41369414.05	2370073.043	0	0	0	13570380.81	43336327.7	0	0	17295615.1	0	0	0	5667733.505	0	10039640.84	16465946.05	0	6916640.693	139853395.7	0	0	16795072.27	0	120727918.7	3508473.892	786667470.7	0	54077473.72	0	12349429.13	0	0	4870020.181	0	0
Q53GA9	High	Tetraspanin (Fragment) OS=Homo sapiens OX=9606 PE=2 SV=1	10	3	47	3	237	26.1	6.87	146729591.8	370413303.5	53300600.61	593675072.1	63771265.16	40107536.04	23354832.83	55388834.02	78541743.25	106929754	570277642.1	350287467.7	358329577.1	401728936.8	191301579.6	423620801.9	50469434.51	1080517000	78683849.28	485518552.7	93177280.65	10221063.01	428473330.9	31564786.15	84051660.91	107690796.4	76666705.66	141244864.9	131479030.6	65636492.78	230615522.1	65559158.08	196429354	222782261.4	325784368	918499005.8	322121255.3	514930113.9	512202196.6	166956555
Q969X1	High	Protein lifeguard 3 OS=Homo sapiens OX=9606 GN=TMBIM1 PE=1 SV=2	20	4	84	4	311	34.6	7.72	91385984.89	263651847.9	74426450.32	171965107.1	58061974.84	30556716.55	90320726.14	124432894.6	75744591.18	337713695.3	298189934.5	171725505.4	516378695.8	118603838.1	644074699.1	792515421.4	124385997.8	554609807.9	354122064.4	125102448.2	175949610.3	0	86851971.33	15933115.23	122967437	43030725.1	79112238.18	87279673.66	67555831.01	80525297.84	82296518.61	195755714.8	22320636.65	82090709.43	12054657.67	741955906.4	379617305.5	300868754.5	321390240.2	174644229.9
A0A5C2GSG6	High	IG c267_light_IGKV2D-28_IGKJ2 (Fragment) OS=Homo sapiens OX=9606 PE=2 SV=1	21	3	103	2	110	12	5.73	0	0	21173992.16	0	89989634.3	0	151049867.7	0	0	0	19326788.46	59413524.09	0	32333960.07	0	41631934.6	175685906.5	13570721.38	23480901.77	36813739.86	72201067.77	0	7802865.989	25147203.13	0	0	61120037.76	9548058.4	5466062.522	0	0	0	0	86264899.87	66102342.89	29315420.49	26397724.98	23577736.02	21680133.02	64296511.85
Q9H7D0	High	Dedicator of cytokinesis protein 5 OS=Homo sapiens OX=9606 GN=DOCK5 PE=1 SV=3	5	8	9	7	1870	215.2	7.96	3512115.408	4989600.898	0	12377676.89	9415109.667	14904114.27	3825655.193	15797090.4	0	0	0	9032743.488	12471898.79	5767710.43	2413259.086	0	7003306.055	7979372.14	9304948.567	0	0	7031004.829	0	42624656.1	55213435.12	5495885.666	9974651.756	27244997.14	30179235.75	0	14232199.97	101258165.5	9649106.809	0	4975406.933	0	0	10012869.83	0	0
A0A5C2GA79	High	IGL c302_light_IGKV3-20_IGKJ1 (Fragment) OS=Homo sapiens OX=9606 PE=2 SV=1	50	4	1576	2	109	11.8	6.54	13123685.1	0	0	19772070.11	70116209.36	0	14410151.16	0	43300379.08	0	0	0	0	25053565.33	0	0	0	0	4020660.426	0	4916155.974	28695731.88	0	42586108.79	0	40512707.91	9981914.994	0	36520361.51	0	0	0	105876429.9	0	42982063.54	0	0	3082730.273	0	0
Q8WXH0	High	Nesprin-2 OS=Homo sapiens OX=9606 GN=SYNE2 PE=1 SV=3	1	6	7	6	6885	795.9	5.36	0	0	265695827.1	7192860.885	0	630773.5735	0	7415076.138	0	0	4045376.327	0	615326.8163	4161603.847	6747803.383	0	278683256	0	98691101.21	241277521.1	2068847.234	18090522.44	0	8927342.553	77058760.43	0	100538125	34122452.69	0	0	55473491.91	15042323.78	63613802.39	408999395.9	0	0	11467157.76	3531314.317	3734482.391	655220263
Q9NTI5	High	Sister chromatid cohesion protein PDS5 homolog B OS=Homo sapiens OX=9606 GN=PDS5B PE=1 SV=1	6	6	6	6	1447	164.6	8.47	0	0	300839202.7	8859735.335	0	30323661.67	25382971.43	21319162.25	0	14996771.76	0	7919603.297	50562819.41	0	0	10259783.27	564430348.5	38655554.86	0	27037994.72	9560358.094	0	37526247.62	0	60451947.24	0	376678511.1	192330916.9	0	0	235717321.7	316467603.6	0	762240306.1	10399619.14	3372424.616	10304210.59	15168657.42	7513358.922	587956365
A0A5C2GSC8	High	IG c281_light_IGKV1-9_IGKJ5 (Fragment) OS=Homo sapiens OX=9606 PE=2 SV=1	45	3	30	1	107	11.7	8.91	0	0	0	0	0	0	0	16696217.95	21486295.63	0	0	0	26540153.68	11499054	5369823.152	8545560.274	44702039.02	9227982.971	0	0	41122007.19	0	4330606.864	0	4532698.739	0	109539735.2	0	15087040.59	0	0	0	0	27883703.14	8569883.461	0	9089418.407	2885388.08	0	18332260.66
A0A5C2FVR7	High	IGL c180_light_IGKV3-20_IGKJ1 (Fragment) OS=Homo sapiens OX=9606 PE=2 SV=1	31	3	134	1	108	11.6	8.51	13551863.69	0	0	0	4948364.742	0	13686580.96	0	16365167.22	0	0	0	0	43278408.09	0	0	0	11817609.13	0	0	0	18220394.21	0	65725410.38	0	21041154.84	43405330.63	35270652.79	24548658.18	17795706.96	13573476.83	0	30103978.97	0	10047113.14	0	0	0	0	0
A0A2R8Y2X6	High	BICD family-like cargo adapter 2 OS=Homo sapiens OX=9606 GN=BICDL2 PE=1 SV=1	14	6	13	6	541	60.7	5.36	8513555.508	0	39019119.87	27535293.89	24251278.31	0	6170335.825	80351531.63	0	168264864.3	0	0	0	4635110.754	5410389.675	0	11052440.04	0	6477875.969	112643651.7	0	0	43001995.2	11134376.76	0	0	12804450.59	0	0	0	46015666.58	891690781.9	0	41998881.62	0	0	638111578.8	55275850.58	65661921.29	65980430.03
A0A087WXX9	High	Non-specific serine/threonine protein kinase OS=Homo sapiens OX=9606 GN=PRKAA2 PE=1 SV=1	13	5	16	3	552	62.3	7.61	12543243.12	0	0	44999359.03	6020542.235	0	0	5130476.496	17760349.18	5422387.903	89311656.74	478881146.9	0	0	70018871.19	134729193.8	0	0	18495641.79	15413163.98	67120066.18	0	156569765.8	65823130.49	0	0	0	27324952.59	8246940.577	0	0	0	53452780.82	0	256239441.3	30517609.21	0	50400510.12	54413319.04	38197440.71
A0A5C2G8Z3	High	IGL c285_light_IGKV4-1_IGKJ4 (Fragment) OS=Homo sapiens OX=9606 PE=2 SV=1	38	4	73	1	113	12.5	6.57	22348274.3	0	0	0	0	52920367.43	21246056.61	0	51613799.85	0	0	16612995.24	0	126178747.5	0	52686385.35	0	0	117931178	134353166.6	30739305.04	0	25048713.96	5447681.637	6264796.642	121472691.2	196293714	32252248.51	33161854.07	30268769.13	0	0	26334603.94	21292948.82	74188897.6	0	0	0	0	0
A0A5C2GL87	High	IG c1157_light_IGKV3-20_IGKJ2 (Fragment) OS=Homo sapiens OX=9606 PE=2 SV=1	62	5	46	2	108	11.6	8.5	11929518.5	0	0	0	0	0	0	0	0	0	0	0	18078617.75	6118773.211	0	0	0	11966860.4	5495263.753	10193392.69	0	0	13185014.15	8355337.947	0	31190735.2	27632247.52	0	18694672.22	8459828.84	106570723.3	0	76060637.08	0	0	0	0	9399391.045	0	18394769.26
Q53F37	High	SAR1a gene homolog 2 variant (Fragment) OS=Homo sapiens OX=9606 PE=2 SV=1	27	6	47	2	198	22.4	6.11	0	10151881.62	25331264.23	88497837.89	17847352.44	0	2013834.725	0	7189202.642	0	0	22195705.79	30789712.55	0	42916637.9	8951827.855	0	16655261.8	24906292.6	0	8350955.707	0	0	0	24737641.3	10175998.87	0	0	0	0	5796012.44	0	0	0	5747192.238	17343491.9	11671722.36	0	34636444.04	17915876.99
J3KQG3	High	EPH receptor A10, isoform CRA_b OS=Homo sapiens OX=9606 GN=EPHA10 PE=1 SV=1	2	2	20	1	1014	110.3	7.01	0	36881854.2	0	5297951.635	0	0	26095878.84	0	0	0	55286861.73	24056900.07	0	13834807.75	14424212.19	33518441.98	0	0	0	63300667.92	99268866.42	0	0	141632938.1	8243155.117	13822694.5	0	0	341848796	12430921.28	12729525.1	124918325.6	52604524.38	34977360.1	16761123.68	0	0	30761275.8	31879273.62	0
A0A5C2GW95	High	IG c1845_light_IGLV1-47_IGLJ3 (Fragment) OS=Homo sapiens OX=9606 PE=2 SV=1	48	4	132	1	110	11.6	7.97	0	0	0	0	9687684.994	0	0	0	0	0	0	0	0	0	4471114.419	0	0	0	0	0	0	0	0	0	0	0	0	11098551.11	0	0	0	1317197895	0	0	287620692.5	0	11943591.9	0	0	0
A0A5C2GN17	High	IG c835_heavy_IGHV3-23_IGHD3-22_IGHJ6 (Fragment) OS=Homo sapiens OX=9606 PE=2 SV=1	24	2	69	1	123	13.2	6.58	0	0	0	7330387.978	0	0	0	24057144.5	0	80148875.21	0	0	36427828.86	16696208.14	34627999.78	0	0	41955397.97	0	0	134518916.5	0	0	0	0	0	0	71157394.38	20272632.49	68706451.21	23931389.01	31723565.21	0	37334767.77	0	0	60136079.26	0	15447473.21	0
A0A5C2G8J4	High	IGL c2773_light_IGKV3-11_IGKJ5 (Fragment) OS=Homo sapiens OX=9606 PE=2 SV=1	35	3	215	1	108	11.7	7.97	8222905.832	17778297.97	0	0	0	5039436.554	15906387.49	0	0	0	0	0	0	0	0	3109476.046	0	8625934.46	0	47630212.72	3667570.952	0	0	0	23898237.46	12860653.12	0	19825698.47	11041842.74	0	9453431.961	0	0	197449016	0	0	83217165.95	0	3713845.688	183477314.8
A0A5C2FT54	High	IGL c118_light_IGKV3-20_IGKJ1 (Fragment) OS=Homo sapiens OX=9606 PE=2 SV=1	29	3	152	1	109	12	6.57	10715738.29	0	615667341.9	3839767.056	0	0	10444014.42	0	18818537.97	0	5173458.811	0	5007267.203	80952671.28	0	5255099.313	0	0	0	4664615.241	10294442.85	0	0	19445659.94	0	13121287.17	0	2537266.433	102330245.5	0	0	0	12609745.98	0	8847793.886	0	17937856.63	6953568.042	12330148.05	342173857.7
P22681	High	E3 ubiquitin-protein ligase CBL OS=Homo sapiens OX=9606 GN=CBL PE=1 SV=2	11	7	14	7	906	99.6	6.54	8792556.909	0	17827673.35	8600709.69	0	17802087.62	27137086.49	14314722.24	0	19889869.4	0	0	0	0	6142890.903	2543253.434	24935068.15	164362221.3	17842636.38	44573478.61	0	0	0	0	292253361.8	8025593.14	6868041.035	180633413.9	0	4310952.029	0	18399332.57	0	18870697.17	0	0	149802876.4	0	0	104491939.6
A0A5C2GJ15	High	IG c536_light_IGKV3-15_IGKJ4 (Fragment) OS=Homo sapiens OX=9606 PE=2 SV=1	36	2	7	2	108	11.7	7.96	26418077.51	0	0	17814621.99	8746718.026	0	33490296.38	0	0	0	0	0	0	30995859.07	0	0	0	150152009.5	0	0	0	6645458.771	5593193.319	1430232024	0	0	0	0	61594346.11	59654427.88	19696654.93	0	225185802.2	49121948.01	3943150.049	0	0	0	0	0
A0A5C2G5Y0	High	IGH c360_heavy__IGHV3-33_IGHD3-22_IGHJ6 (Fragment) OS=Homo sapiens OX=9606 PE=2 SV=1	35	6	80	2	133	14.9	8.41	0	0	922697481.3	0	0	0	47309973.25	0	0	316577343.1	0	0	0	0	0	0	1330997783	0	0	652323627.2	48416520.83	0	0	0	0	4185858.647	520179812.1	66509102.68	0	6552187.299	197232825.2	614074461.2	0	2477213620	4630420.448	0	50029334.27	0	0	2686953767
A0A5C2G662	High	IGH c466_heavy__IGHV3-20_IGHD7-27_IGHJ2 (Fragment) OS=Homo sapiens OX=9606 PE=2 SV=1	31	4	159	2	119	12.9	8.47	0	0	0	0	0	0	0	3093857.973	0	0	20163859.12	7656964.831	13296548.88	19782466.09	32553696.63	13257543.8	0	0	30063737.75	84569563.82	0	26526209.52	11092293.36	3591761.461	0	87919872.36	7697436.299	10689262.72	16980564.13	179442350.2	0	7856859.307	17749817.56	0	23899732.58	5335187.799	0	13845015.05	10021358.74	0
B4DJU5	High	cDNA FLJ53011, highly similar to Homo sapiens cytokine receptor-like factor 3 (CRLF3), mRNA OS=Homo sapiens OX=9606 PE=2 SV=1	27	5	13	5	326	36.4	5.24	0	0	0	0	25392792.26	6691611.819	10525846.66	32989539.45	0	16889997.9	0	0	12937508.48	0	0	5711978.79	204336687.1	0	6266101.189	0	4405878.463	0	27314131.95	6101918.772	192806298.8	4545988	0	32562776.39	9172006.767	0	0	91654225.95	6085316.241	0	0	3126177.399	14279966.06	0	0	0
Q8TCX0	High	Delta 2-isopentenyl pyrophosphate transferase-like protein (Fragment) OS=Homo sapiens OX=9606 PE=2 SV=1	58	4	22	4	48	5.5	9.54	11109449.27	4663967.02	61825618.3	0	0	3708453.17	0	42172038.76	1960562.465	754569287.4	0	0	0	0	0	0	736938326.1	0	0	867036408.7	5279729.213	38950930.91	0	0	3517885.624	0	81669297.31	1142127062	0	53459229.55	41313733.16	566300563.2	0	2207830378	0	0	87828843.4	0	0	124702226.1
A0A193CHS2	High	10E8 light chain variable region (Fragment) OS=Homo sapiens OX=9606 PE=2 SV=1	43	3	64	1	109	11.5	5.96	37925324.68	0	0	982854065.4	24752334.6	8959114.768	0	0	0	33190980.03	0	0	0	0	0	0	24029736.74	0	0	0	0	0	0	0	0	9356398.392	0	0	166567452.8	15572575.61	0	45751645.55	0	0	0	0	0	0	0	0
A0A5C2GGZ9	High	IGH + IGL c461_light_IGKV1-16_IGKJ4 (Fragment) OS=Homo sapiens OX=9606 PE=2 SV=1	32	2	26	1	107	11.5	7.94	0	0	0	3496924.522	0	0	0	0	0	9969621.417	0	0	167539578.2	26507240.73	7016503.055	32111676.7	0	0	0	0	0	9573715.491	0	29306850.24	0	12743251.7	18618712.2	11611515.3	0	7639736.958	0	13286022.57	10617580.67	0	4987352.08	0	33324392.78	0	4583994.24	198634325.6
A8K037	High	cDNA FLJ77641 OS=Homo sapiens OX=9606 PE=2 SV=1	11	4	10	4	330	36.8	4.82	0	18564502.79	19391130.26	6703470.78	14647692.19	0	50867831.21	17621543.1	6138438.02	38375674.78	82476705.67	5351472.316	0	80410487.39	0	109275636.9	15806507.97	10957879.47	31061957.95	153778845.5	117366897.9	0	96203993	0	8515804.235	9929000.514	0	0	29562425.4	0	112672068.8	12686518.43	15524156.47	45373218.48	88817967.41	0	88138564.1	59242220.62	11000849.01	0
Q6P5R1	High	TMEM59 protein (Fragment) OS=Homo sapiens OX=9606 GN=TMEM59 PE=2 SV=1	6	2	6	2	239	27.1	5	0	5320822.754	4398022.633	19987868.22	0	0	0	8978595.526	0	338070084.9	0	8714558.775	7610794.031	0	19998747.4	21488813.77	0	11246660.91	991374.5246	0	0	0	0	0	0	0	8088488.004	0	0	4610308.939	0	0	5070338.481	0	0	10462072.73	0	4995365.539	2788791.036	0
A0A5C2GVA7	High	IG c792_light_IGKV1-5_IGKJ2 (Fragment) OS=Homo sapiens OX=9606 PE=2 SV=1	35	3	90	1	107	11.7	6.51	57953944.86	4124202.641	0	3249465.482	0	10187608.13	0	0	10528596.18	13435562.66	0	10758353.7	0	7221076.049	3113352.374	9599747.522	0	40743599.28	0	35634786.54	3549581.748	97380254.9	8362515.55	0	8869046.332	10363893.31	17275229.18	0	213907006.4	81263141.18	8632629.561	8715571.067	126563532.5	0	3237930.765	0	0	0	0	0
A0A5C2GW41	High	IG c807_heavy_IGHV3-13_IGHD5-24_IGHJ6 (Fragment) OS=Homo sapiens OX=9606 PE=2 SV=1	26	2	47	1	117	12.5	7.97	0	0	0	0	0	35992283.54	0	0	17942883.75	0	9694005.798	0	13627316.75	92016086.57	0	0	0	0	0	0	50762970.37	46096282.86	10589523.11	20368407.56	0	35475518.73	258353019.4	0	68504447.51	25203412.28	0	0	34950411.54	69836820.09	16122391.26	5332929.102	0	0	10476241.15	83574573.08
A0A5C2FWA3	High	IGL c1368_light_IGKV1D-39_IGKJ1 (Fragment) OS=Homo sapiens OX=9606 PE=2 SV=1	32	2	14	2	107	11.6	8.85	31723618.84	0	764518861	0	0	0	0	21138415.54	14515692.75	108692701.6	0	0	9428405.142	101848569.9	5674639.302	29278408.99	616928328.2	24530658.92	33642397.21	581764764.7	20527876.65	0	0	25209630.98	0	31117569.15	468737725.8	0	10108789.91	0	21682614.49	612403873	26428196.07	1117183263	53377404.48	0	86443373.05	6667101.517	0	1094509028
A0A5C2GI64	High	IG c10_heavy_IGHV4-34_IGHD3-10_IGHJ5 (Fragment) OS=Homo sapiens OX=9606 PE=2 SV=1	27	3	11	1	133	15.1	9.29	226829480	18958692.35	0	0	5774102.585	23056521.92	47799026.58	0	0	0	12024342.7	3538640.221	0	23422251.78	11000077.69	22086012.42	0	28526016.27	11845132.95	5244855.155	19716867.9	8771718.435	2057217.828	4353095.958	0	28214488.54	0	113212184.2	6386173.989	34542232.09	0	0	33969848.28	0	55637895.63	4842707.981	0	8766293.505	0	0
Q16512	High	Serine/threonine-protein kinase N1 OS=Homo sapiens OX=9606 GN=PKN1 PE=1 SV=2	7	5	6	5	942	103.9	6.37	0	2363304.388	1753640531	8175017.91	0	0	11672611.74	17256862.94	0	84289278.76	7107274.699	0	3889558.401	0	0	19588810.86	12126604.3	0	17091931.91	702249469.6	0	7030805.727	0	7695130.182	86668106.25	0	815969990.3	141736261.9	0	0	204134449.7	143789942.9	0	1420036683	0	0	0	4519181.409	0	889645576.3
O14933	High	Ubiquitin/ISG15-conjugating enzyme E2 L6 OS=Homo sapiens OX=9606 GN=UBE2L6 PE=1 SV=4	32	3	9	3	153	17.8	7.88	0	0	92960130.22	14653052.3	94589078.62	15150550.03	191828941.8	37884787.54	0	84207466.18	0	0	36130353.61	0	0	6779307.029	0	8760760.567	8107666.156	0	96024911.12	0	81798184.79	0	85043372.03	13913416.45	0	0	0	15921278.99	597952598.1	395820739.8	0	181639747.1	0	13412403.56	429567427.3	5739379.167	33061871.44	0
E7ESF6	High	Lymphocyte cytosolic protein 2 OS=Homo sapiens OX=9606 GN=LCP2 PE=1 SV=1	13	3	11	3	328	36.8	9.64	1923515.478	0	604279711.9	0	0	0	0	7539393.134	0	0	0	0	0	0	0	0	0	9266781.707	0	233245996.3	0	139298255.8	6295488.34	0	360421114.7	0	62831639.05	34742129.15	0	158243483.8	1462247217	106335833.9	0	403508235.8	0	0	0	0	0	23590217.51
Q02952	High	A-kinase anchor protein 12 OS=Homo sapiens OX=9606 GN=AKAP12 PE=1 SV=4	4	4	7	4	1782	191.4	4.41	7273206.52	17827796.12	15878106.48	49150014.11	0	0	0	2618738.772	0	0	0	0	2292931.931	0	2971457.557	10269920.9	0	27134734.07	0	0	0	0	0	0	3615908.705	0	4338184.476	0	0	0	0	0	0	0	4503921.907	11754958.42	15682555.93	11348872.97	2513921.036	0
A0A5C2FU04	High	IGL c441_light_IGKV3D-15_IGKJ1 (Fragment) OS=Homo sapiens OX=9606 PE=2 SV=1	42	4	57	2	107	11.7	7.96	6611191.567	0	0	0	394682275.1	4378684.037	46062931.33	0	27506363.07	0	9321544.05	0	19019029.13	78657547.37	0	0	8154509.392	35425997.79	9210216.358	0	146434260.2	23276331.84	14985217.36	40485375.89	0	53787551.99	0	0	69351812.83	17934100.25	429824141.6	0	35379195.52	0	18069141.49	0	729389351.3	0	0	0
A0A5C2GRW8	High	IG c111_light_IGKV3-11_IGKJ2 (Fragment) OS=Homo sapiens OX=9606 PE=2 SV=1	35	3	32	2	107	11.9	8.51	13548749.63	0	6385893.495	0	0	0	0	0	0	0	0	0	0	6138896.285	0	0	148356340.8	0	0	0	5134727.084	9667354.114	0	32022123.73	6508015.164	30643858.12	8873944.097	0	13293927.06	5049401.967	0	13673497.85	14378060.3	0	7864286.221	8704593.72	133533402.8	0	0	0
O15335	High	Chondroadherin OS=Homo sapiens OX=9606 GN=CHAD PE=1 SV=2	16	4	5	4	359	40.5	9.39	0	0	86224031.63	0	21032192	0	0	1706585.732	0	48864249.47	43089941.47	9127292.896	0	0	0	237299136.5	0	16632561.21	0	49301664.83	13751901.6	0	1884067.687	0	0	0	15032172.23	4002885.873	0	0	41349977.7	31606413.92	0	94507936.9	0	1070497.596	0	0	6202568.281	155754932.6
Q9UHC6	High	Contactin-associated protein-like 2 OS=Homo sapiens OX=9606 GN=CNTNAP2 PE=1 SV=1	5	5	5	5	1331	148.1	6.58	0	2570435.277	222533959.4	3268339.31	0	2215131.819	0	0	0	19693040.24	0	0	0	24879939.07	0	0	81721882.01	10855283.79	0	18823212.83	0	0	20549957.2	0	0	6155536.355	48738638.92	34181272.84	0	0	0	74942274.93	0	90854634.77	0	12290507.98	20819046.21	0	0	271875398.7
A0A5C2H086	High	IG c346_light_IGKV3-15_IGKJ3 (Fragment) OS=Homo sapiens OX=9606 PE=2 SV=1	28	2	18	2	109	11.8	9.41	18545355.53	0	0	0	55939561.58	0	0	0	21244152.57	45411168.73	8175864.001	0	0	34836227.68	0	2461854.515	0	0	0	19541988.01	13204781.99	114820161.4	0	8669959.948	0	29822456.03	29530128.18	0	22163893.91	29791985.16	196828363.4	0	64642002.74	0	22318380.36	0	10743771.83	0	0	0
A0A5C2G1I2	High	IGL c3148_light_IGKV3-20_IGKJ2 (Fragment) OS=Homo sapiens OX=9606 PE=2 SV=1	41	3	1579	1	109	12	7.97	11701579.97	0	0	0	0	0	23326214.12	8354115.037	10419447.19	0	20021149.66	0	0	7457853.551	0	0	31112558.29	0	9572678.866	0	21531454.44	0	21995372.8	4782369.138	0	7421084.291	10499299.49	21284572.91	9406789.499	17160498.93	11606402.9	0	58493222.79	157622504.9	0	0	0	0	0	0
A0A5C2FW53	High	IGL c1251_light_IGKV3-20_IGKJ2 (Fragment) OS=Homo sapiens OX=9606 PE=2 SV=1	52	4	85	1	108	11.6	7.97	6168560.253	6398790.566	0	0	0	0	43742314.85	16412310.1	11441691.01	0	0	4170048.449	0	16940926.28	0	4454217.389	11558409.9	5883420.633	0	0	0	0	0	0	11226770.91	0	0	0	0	0	0	0	206687459.8	42838585.85	76339855.12	0	0	4470671.794	8329509.739	0
A0A5C2G420	High	IGL c3869_light_IGKV2D-40_IGKJ2 (Fragment) OS=Homo sapiens OX=9606 PE=2 SV=1	28	4	80	3	113	12.6	4.81	49518708.07	12157488.35	27752454.73	0	0	12720494.88	0	12335439.92	27089923.56	90542360.56	0	0	0	356736336.5	4952210.515	3947541.247	0	0	0	187746295.2	20557050.04	4021876.963	6907919.162	138789259.1	0	0	263068835.9	18635456.46	211296202.1	14344368.82	184241309.5	90556595.64	131869362.3	40145980.25	81536186.92	0	0	0	0	0
A0A5C2G1M0	High	IGL c233_light_IGLV3-19_IGLJ2 (Fragment) OS=Homo sapiens OX=9606 PE=2 SV=1	43	3	12	2	108	11.4	5.31	9912703.803	1817182.538	0	0	12504597.12	997758.294	41476158.27	0	31832038.64	0	0	0	39010272.11	29354442.95	19268781.86	0	3270901.027	20629880.04	10297774.83	6620567.193	0	13384513.27	9172906.188	4068842.541	0	34414683.96	58548423.41	31386446.7	18206767.04	7050729.255	44146755.01	0	9369238.622	0	20621674.81	2779130.882	0	4293592.335	0	0
Q53QZ3	High	Rho GTPase-activating protein 15 OS=Homo sapiens OX=9606 GN=ARHGAP15 PE=1 SV=2	17	6	11	6	475	54.5	9.39	0	0	17541266.82	28598948.48	0	85778402.03	2790597.766	27654688.18	0	7606576.185	18887829.9	0	7079640.927	15907475.15	8877483.518	30665573.98	34203738.98	130718669.1	34600504.5	0	7229692.331	4677473.122	46996834	0	556286404.9	9594812.917	43714482.87	156826056.9	13188121.97	39501672.36	281782040.9	81567687.65	7200561.904	17085987.67	0	4858524.704	23341851.41	18113912.75	13481524.36	0
A0A5C2G6M9	High	IGL c4016_light_IGKV1-9_IGKJ2 (Fragment) OS=Homo sapiens OX=9606 PE=2 SV=1	34	3	21	2	107	11.7	7.96	7579438.607	4517472.908	0	12362738.84	22981020.26	12168557.95	15568726.18	2091722.261	26816561.75	652042436.4	0	0	5974913.471	6605830.734	16963190.54	0	392387676.6	127871092.6	25565369.03	0	0	0	3806250.663	0	0	20792327.33	13610801.32	0	2225984.583	19654257.43	0	0	5257743.024	0	0	3471319.327	12312649.64	0	3613164.189	0
A0A5C2FTW7	High	IGL c14_light_IGKV1-5_IGKJ5 (Fragment) OS=Homo sapiens OX=9606 PE=2 SV=1	44	3	46	2	108	11.8	8.46	0	0	0	0	0	6875822.734	8732251.1	0	3047491.768	11845446.27	0	0	14890532.95	16782476.44	0	0	16845685.62	0	44434986.85	28674288.45	23091219.43	0	0	42373846.98	7411243.794	0	0	0	49364592.51	9990074.638	39076116.5	45040369.33	36177215.23	13509874.25	0	0	0	1559388.324	0	0
A0A5C2H1B6	High	IG c1930_light_IGKV3-20_IGKJ1 (Fragment) OS=Homo sapiens OX=9606 PE=2 SV=1	31	3	200	1	108	11.8	9.35	0	0	44354764.76	0	0	0	0	0	0	0	0	0	0	239973137.7	0	0	0	0	30322916.89	0	90629760.77	15642241.52	40023858.14	40622860.91	0	808094689.7	0	91451235.99	26939457.19	0	0	293051765	75228562.19	0	32712299.51	0	176039276.3	0	0	0
Q71UI9	High	Histone H2A.V OS=Homo sapiens OX=9606 GN=H2AZ2 PE=1 SV=3	31	5	185	3	128	13.5	10.58	0	0	42881047.5	8886487.669	64055797.92	344294205	382252241.1	2728090.932	31485225.13	0	34828961.04	5670541.881	21662704.67	16370620.25	32356969.61	0	0	16684191.98	34092927.22	0	47066323.49	8418212.388	73001368.77	6707013.247	51409933.36	37776777.67	0	50175204.49	0	22750152.51	0	13985560.35	11803467.92	0	28867313.78	8726895.897	173126347.7	0	5014966.705	0
P43626	High	Killer cell immunoglobulin-like receptor 2DL1 OS=Homo sapiens OX=9606 GN=KIR2DL1 PE=1 SV=1	10	3	6	3	348	38.5	6.83	4956238.663	0	0	0	551849725.1	0	2759183.888	0	10044845.08	0	7724656.919	13156340.04	0	211193137.4	3192696.975	0	9249773.78	8571798.081	3600091.16	9910972.861	22139016.81	0	9642722.24	6042224.843	0	0	0	0	12238824.63	0	14129137.91	0	0	364680759.3	36484976.2	2297097.276	0	0	8042377.612	11104819.43
A0A5C2GM67	High	IG c278_heavy_IGHV4-34_IGHD6-13_IGHJ6 (Fragment) OS=Homo sapiens OX=9606 PE=2 SV=1	24	2	8	1	127	14.1	9.03	0	0	0	0	0	0	0	0	0	0	4387930.598	0	0	5679067.71	0	0	0	9990772.14	1194881.844	0	0	15974269.55	4923663.132	0	0	10669867.76	4427681.273	0	8762147.806	18960606.3	0	54513717.73	3264648.818	0	6500458.756	2276585.687	0	0	0	0
A0A5C2G6S8	High	IGL c78_light_IGKV3-15_IGKJ2 (Fragment) OS=Homo sapiens OX=9606 PE=2 SV=1	36	3	55	2	107	11.5	8.91	0	0	4316899395	0	0	0	0	0	0	16649215.73	0	0	0	0	0	0	43438180.7	0	0	41566966.38	0	0	10139820.34	0	0	33609787.29	25989797.73	0	31539496.21	0	68111197.73	0	10003134.45	77268119.29	64779105.97	0	19765386.89	4354408.749	0	0
A0A5C2GA89	High	IGH c185_heavy__IGHV3-7_IGHD3-16_IGHJ4 (Fragment) OS=Homo sapiens OX=9606 PE=2 SV=1	33	4	169	1	120	13.4	7.12	0	0	0	11181249.15	21091141.76	0	11756485.13	22227781.96	0	0	0	3516168.623	0	40251678.61	9488082.471	11307280.53	0	0	0	0	16978236.93	10013941.54	0	55616411.89	0	0	11948351.98	441074395.4	0	48627774.09	0	105265828.3	26121089.38	0	7963239.959	9908610.191	0	7827404.839	5057329.988	0
A0A5C2GIF5	High	IG c1133_light_IGKV1D-33_IGKJ5 (Fragment) OS=Homo sapiens OX=9606 PE=2 SV=1	23	2	273	1	107	11.8	5.01	11634817.85	0	0	0	7731778.022	0	0	0	0	0	0	0	22711892.13	132446472.9	0	0	0	0	0	82913028.04	0	6120130.507	9695326.544	0	0	79389638.12	45696041.5	66276241.63	35545587.76	13812723.25	0	0	23915905.34	0	63409746.72	0	0	0	0	0
A0A5C2G5J3	High	IGH c210_heavy__IGHV1-69_IGHD3-16_IGHJ6 (Fragment) OS=Homo sapiens OX=9606 PE=2 SV=1	32	4	86	1	123	13.2	7.96	0	0	0	0	47962662.11	21742152.11	0	4407119.286	0	0	0	0	0	0	0	0	0	0	5343886.839	0	0	0	0	3536359.125	0	0	0	0	15484133.34	2468975.937	1635010632	0	0	0	0	0	0	4747086.583	0	0
A0A5C2GAB7	High	IGH + IGL c62_heavy_IGHV3-7_IGHD3-22_IGHJ5 (Fragment) OS=Homo sapiens OX=9606 PE=2 SV=1	33	3	40	1	117	12.9	7.09	0	0	0	0	0	0	13381453.91	0	0	0	0	0	0	0	0	0	0	0	0	0	0	6670197.958	0	11243568.03	0	2776876.624	0	0	8990440.092	0	0	0	16770907.48	0	10178851.1	3497892.734	0	6528121.149	6153895.095	161985655.1
Q13501	High	Sequestosome-1 OS=Homo sapiens OX=9606 GN=SQSTM1 PE=1 SV=1	18	4	9	4	440	47.7	5.22	13047625.75	42052907.24	95536074.95	538533454.4	32454630.11	0	0	4370118.06	0	0	24048755.68	0	0	0	16911672.94	21341563.88	23185189.04	10797921.21	0	43250245.69	0	0	13147551.83	0	2790664.736	0	0	0	8728372.34	0	0	42676187.31	0	221456897.2	0	7542315.326	6939284.406	0	3719142.97	36339328.88
Q96JC1	High	Vam6/Vps39-like protein OS=Homo sapiens OX=9606 GN=VPS39 PE=1 SV=2	10	6	11	6	886	101.7	6.99	34016644.86	0	20246745.84	5791586.811	49575996.12	15829269.14	0	18923691.03	0	0	0	0	0	0	2002299.202	18304204.93	0	0	23177642.26	659163899.8	0	0	2827924.738	12144669.2	169573646.5	0	1997365223	11151206223	0	0	142123047.6	0	0	502766252.6	0	0	3350555876	0	2858780.061	34550051.94
A0A5C2G561	High	IGL c3566_light_IGKV4-1_IGKJ2 (Fragment) OS=Homo sapiens OX=9606 PE=2 SV=1	32	3	200	1	113	12.6	6.57	0	0	0	3996275.714	9320979.321	0	0	0	0	0	0	0	0	5802598.505	0	0	0	0	0	0	0	0	0	0	0	8294569.335	3968362.279	5441863.609	14133335.39	0	34625292.18	0	0	0	8168221.592	0	0	0	0	0
O00151	High	PDZ and LIM domain protein 1 OS=Homo sapiens OX=9606 GN=PDLIM1 PE=1 SV=4	16	4	13	4	329	36	7.02	0	0	0	23076008.1	0	0	0	43013652.98	0	0	0	0	22215696.5	0	31254174.63	0	7605513.976	0	0	9151023.551	0	10841396.72	73433288.06	0	15816156.99	6003342.132	0	10677238.28	0	6046811.91	19273735.09	66805732.21	0	97263155.01	0	0	33185994.47	49283499.99	48710048.96	20603172.98
A0A5C2FVZ8	High	IGL c992_light_IGKV1-27_IGKJ3 (Fragment) OS=Homo sapiens OX=9606 PE=2 SV=1	32	2	9	1	107	11.6	9.33	48408300.58	0	0	6168069.086	28000324.1	0	0	0	0	24484837.9	0	0	0	18359773.93	0	0	11106462.48	20034636.81	3169924.704	11115680.03	11765435.51	28704095.43	0	27625219.2	2479473.529	13846780.65	25787898.67	0	31107319.58	9593645.9	0	11261231.75	8865239.52	0	10671907.74	0	0	0	0	10437250.37
Q6UY14	High	ADAMTS-like protein 4 OS=Homo sapiens OX=9606 GN=ADAMTSL4 PE=1 SV=2	5	5	14	5	1074	116.5	8.34	10031537.49	25670546.29	0	0	58602947.5	0	0	23986901.45	96794950.91	0	0	0	0	2195951.864	3592077.59	65053977.15	0	19893339.63	6227571.81	0	21931053.12	63226072.8	16221597	136474522.7	0	0	0	10517676.46	31714625.7	0	0	0	300833387.5	172685250.8	0	3591374.967	0	11611332.82	22598115.09	0
E7EQ64	High	Trypsin-1 OS=Homo sapiens OX=9606 GN=PRSS1 PE=1 SV=1	11	2	45	1	261	28.1	7.25	0	0	0	0	0	13907362.07	0	0	250671370.7	0	0	0	0	0	171665.1247	0	0	0	0	315534.2866	0	0	0	0	23899516.02	18231296.4	0	31914470.79	0	101630799.9	17644292.33	28429141.42	2596992.166	45876106.4	3868984.371	101323175.4	153173385.8	49106921.4	49382294.75	33840875.68
A0A5C2GGK1	High	IGL c559_light_IGLV1-47_IGLJ1 (Fragment) OS=Homo sapiens OX=9606 PE=2 SV=1	42	3	110	1	110	11.7	6.54	0	0	0	0	7177878.704	5022930.176	0	65523095.28	0	0	0	0	0	0	0	0	45649236.98	0	0	0	0	0	0	0	0	0	0	0	15959583.63	8682911.55	17054676.8	0	0	0	0	0	0	0	0	0
A0A5C2FYA5	High	IGL c1146_light_IGKV1D-33_IGKJ2 (Fragment) OS=Homo sapiens OX=9606 PE=2 SV=1	35	2	7	1	107	11.8	4.78	0	0	0	0	0	0	0	0	0	0	0	0	0	11679429.62	0	0	640850556.1	0	0	0	0	4176586.355	0	13196239.38	2469323.16	0	0	0	0	0	23340948.37	19869343.39	12176989.11	26565362.73	10670742.22	0	0	5442988.624	2882598.848	19776803.63
A0A5C2GNX3	High	IG c523_heavy_IGHV1-18_IGHD6-6_IGHJ4 (Fragment) OS=Homo sapiens OX=9606 PE=2 SV=1	43	4	15	1	119	13.1	8.44	0	8740279.054	0	0	32712927.28	0	0	0	0	0	4031569.749	0	0	0	7154659.416	0	179018821.6	5080530.979	4965828.596	0	0	76390753.46	7537591.494	0	0	0	0	15801689.08	7848377.441	5987927.006	0	246316492.7	0	665835729.8	0	0	0	2617187.226	0	0
A0A5C2H1J2	High	IG c1788_light_IGKV3-20_IGKJ1 (Fragment) OS=Homo sapiens OX=9606 PE=2 SV=1	50	4	133	2	108	11.6	7.97	5628697.61	0	0	6613405.55	6061225.948	0	0	0	0	0	0	0	0	139153283.1	0	0	53825019.19	7527065.59	22338690.23	77509100	20483141.21	11519692.08	0	62785971.47	0	0	16544737.65	24349002.5	402117003	51257371.81	0	0	37429975.16	0	23217798.57	0	0	0	0	0
O95490	High	Adhesion G protein-coupled receptor L2 OS=Homo sapiens OX=9606 GN=ADGRL2 PE=1 SV=2	3	4	13	4	1459	163.2	6.43	0	0	38093436.2	0	0	0	32016978.87	0	0	14460200.91	8036361.258	26251993.84	3314888.945	33116600.76	0	10596124.58	0	22810689.58	3408630.613	0	47091266.16	0	29247551.93	0	0	26141969.05	19610939.03	96120630.39	13536402.68	28330622.23	0	0	20186141.26	0	55106435.04	18140270.23	0	0	6338490.497	188830336
Q53F35	High	Acidic (Leucine-rich) nuclear phosphoprotein 32 family, member B variant (Fragment) OS=Homo sapiens OX=9606 PE=2 SV=1	15	3	22	2	250	28.7	4.06	0	0	70158240.93	23215861.67	33717948.2	78693057.49	27917020.8	58676616.33	0	9769682.102	0	14508333.43	0	5723218.692	20594724.89	7168355.499	0	0	11861023.06	0	0	0	66634490.99	0	126684426.8	0	5894403.134	141838606.1	0	31253359.38	0	0	0	0	5777519.139	0	0	15629071.24	29047495.37	0
Q6E0B2	High	Small intestine SPAK-like kinase OS=Homo sapiens OX=9606 PE=2 SV=1	9	4	35	3	476	52.6	6.7	9077457.266	68153987.88	17342485.14	167444074.2	0	43303775.45	0	157434254.3	10598443.41	0	10072320.42	0	31325580.71	5532607.36	30096306.09	7663607.626	52246435.03	34061242.54	63350608.54	14746881.46	9858693.001	0	25000301.74	0	92155664.61	11825499.32	0	55864025.54	0	0	1446078517	0	0	0	1769516.109	67834108.51	0	117736395.5	98008893.88	11904342.93
A0A0A8LDV5	High	MHC class II antigen OS=Homo sapiens OX=9606 GN=HLA-DRB1 PE=2 SV=1	15	4	16	2	266	30.2	6.71	0	0	0	17551841.66	0	0	83657878.17	9837553.134	0	199266694.2	168166019.5	0	0	6759956.732	702532116.7	9334398.937	15985872.59	12278437.74	0	0	0	11051625.4	7096535.817	0	7895268.422	27356485.98	169645506.2	319683698.1	0	0	0	222946589.5	17362436.43	0	87910707.14	18157530.95	10988707.46	8725280.247	12297471.5	380038657.5
A0A5C2FVQ4	High	IGL c1148_light_IGLV3-21_IGLJ2 (Fragment) OS=Homo sapiens OX=9606 PE=2 SV=1	43	2	18	1	108	11.5	5.35	0	19039295.46	0	20775352.3	0	0	0	8375097.695	0	0	0	0	0	3281726.548	5530544.395	0	0	22478155.48	0	0	6667376.978	0	0	0	10160861.82	4347050.649	74442389.54	0	0	0	0	0	7288065.392	78933579.36	0	18307673.53	30200083.57	7181157.257	18816857.65	0
A0A5C2FSU3	High	IGL c11_light_IGKV3-15_IGKJ2 (Fragment) OS=Homo sapiens OX=9606 PE=2 SV=1	32	3	50	1	108	12	8.91	0	23142621.75	0	146314572.2	108118937.9	0	0	0	0	21066154.96	0	0	0	0	0	4725987.645	0	68153461.73	0	0	8721982.436	0	0	68131634.72	37214131.73	26245959.39	26042439.11	30276422.46	11092378.28	6900941.317	206902995.8	89920152.92	17954234	0	6197532.089	0	0	0	0	0
A0A075B6H7	High	Probable non-functional immunoglobulin kappa variable 3-7 OS=Homo sapiens OX=9606 GN=IGKV3-7 PE=5 SV=1	42	3	44	2	116	12.8	5.25	0	8310502.488	34589753.87	9096436.79	0	0	43178514.28	0	34941182.2	0	0	0	0	11113502.06	41954694.04	10445035.7	165937191.2	0	37465164.6	10623692.26	8047521.253	223071960	20339287.5	209200473.2	6711774.234	0	54974260.78	0	0	63519073.56	0	0	346933220.4	219978961.4	7765784.52	0	0	21581438.78	17251014.5	28885859.37
B7Z6V5	High	cDNA FLJ50240, highly similar to ADAM DEC1 OS=Homo sapiens OX=9606 PE=2 SV=1	19	5	7	5	391	43.5	7.01	0	0	53544282.02	60410322.24	0	3194212.238	43070148.6	0	0	0	0	152721490	27440243.41	1878655.843	0	51307381.25	415606214.4	11860250.33	1671267.283	17729061.64	0	0	0	5650645.205	0	0	0	2196746.42	0	0	0	77596672.89	0	0	14693394.33	4838669.971	0	0	0	21185982.31
A0A088AWN3	High	Dedicator of cytokinesis protein 9 OS=Homo sapiens OX=9606 GN=DOCK9 PE=1 SV=2	4	5	6	5	2081	237.8	7.4	0	0	79977467.21	3641547.14	19323019.54	0	0	22942228.59	0	0	0	0	0	0	4998633.306	2443482.447	0	0	0	0	0	0	0	4052645.352	10948258.82	0	0	0	17128496.45	17179636.41	422923579.2	0	15943303.82	45353468.52	0	0	12358785.5	10704720.81	4788327.738	82444998.24
Q9Y5I1	High	Protocadherin alpha-11 OS=Homo sapiens OX=9606 GN=PCDHA11 PE=2 SV=1	7	4	15	1	949	103.2	5.36	0	0	204379048.3	0	0	0	0	6609183.558	0	0	14955249.21	4941378.093	0	4593467.344	0	0	190068249.6	0	0	0	10491195.15	0	6840931.187	0	2314553.185	0	72181263.07	34511320.49	1354629.153	0	960449488.5	53407928.44	3986258.078	570728156.4	6517798.166	2848727.262	0	6693421.093	0	0
A0A5C2G0F0	High	IGL c2642_light_IGKV1D-33_IGKJ3 (Fragment) OS=Homo sapiens OX=9606 PE=2 SV=1	24	2	11	1	107	11.7	5.34	16133636.81	10776441.07	0	0	62875960.53	0	74215627.73	0	9372546.74	0	3717810.3	0	9337051.837	138873474.2	4288044.712	0	0	15563532.42	72360321.56	90507017.59	23062423.56	0	0	7551620.291	23576669.93	66955282.2	15602278.91	104471909.9	3743291.626	11273962.78	56664481.35	0	39716316.73	0	10365157.5	1904209.321	0	0	0	0
A0A5C2GMH1	High	IG c43_heavy_IGHV3-64_IGHD2-21_IGHJ4 (Fragment) OS=Homo sapiens OX=9606 PE=2 SV=1	30	3	15	2	124	13.7	8.18	0	5998613.887	51118393.57	10100020.33	31648179.56	0	0	0	0	0	0	5056029.893	0	5949558.304	0	0	0	0	0	13643806.74	44246509.55	0	0	22823476.84	0	9462808.511	0	0	0	17019321.31	25998227.65	18245965.88	15177738.68	0	2033683.876	0	0	0	0	25249767.22
A0A5C2FTV4	High	IGL c408_light_IGKV3-20_IGKJ2 (Fragment) OS=Homo sapiens OX=9606 PE=2 SV=1	45	3	63	2	108	11.8	7.39	4210080.851	0	0	0	8203863.115	0	21025648.88	0	136423031.7	0	0	0	38934375.24	44237667.92	0	4984833.426	0	35552825.37	12780472.9	25145607.28	12877420.07	6707113.08	0	80594567.84	0	52554871.28	86071389.81	11898742.63	25265241.65	8052482.088	24581748.38	0	225945497.6	0	185183793.9	0	0	0	0	0
A0A5C2GF55	High	IG c1064_heavy_IGHV3-73_IGHD6-6_IGHJ6 (Fragment) OS=Homo sapiens OX=9606 PE=2 SV=1	37	4	90	2	126	13.8	8.41	0	0	0	8250950.529	0	0	141184808.5	0	0	0	17074562.67	0	0	35631133.41	0	15864707.01	0	119525595.2	0	23838801.97	34790699.59	46343492.92	15549643.85	28022130.69	0	29463988.72	11095156.94	31839557.53	0	38422494.38	12866324.73	63974588.12	23779345.69	40349288.19	8397912.132	12988150.87	0	0	2065482.726	0
A0A193CHS1	High	10E8 light chain variable region (Fragment) OS=Homo sapiens OX=9606 PE=2 SV=1	38	3	69	1	109	11.6	7.96	0	11882247.77	739198778.1	0	58829376.23	12714030.16	38333241.74	0	275119633.5	0	0	0	0	0	0	0	25005592.27	0	0	270020471.9	0	0	0	0	0	120021015.2	323823402.6	38137210.28	7848341.752	0	10724250.77	364039968.8	0	1641320356	0	0	0	0	0	1699872405
A0A5C2FZC6	High	IGL c1516_light_IGLV1-47_IGLJ3 (Fragment) OS=Homo sapiens OX=9606 PE=2 SV=1	37	3	85	1	110	11.5	7.12	62575970.77	0	0	9525112.603	0	0	11624047.69	0	31611259.13	0	0	4423211.398	6453052.602	251583315.1	27859806.17	8908673.288	0	22572172.43	0	0	44364166.87	0	7362935.383	38067524.35	0	58080534.06	19028475.99	0	31487614.37	20967937.91	0	0	65931422.51	0	0	5023037.082	39863553.79	0	0	17790855.13
A0A5C2G6Y8	High	IGL c148_light_IGLV2-18_IGLJ3 (Fragment) OS=Homo sapiens OX=9606 PE=2 SV=1	22	3	272	1	166	17.3	5.15	0	0	265750513	0	0	0	0	0	9725837.003	0	0	38410187.38	0	0	0	0	274912646	0	0	70805111.28	8852113.454	10165662.8	10114761.01	238937052.4	4544058.841	0	94153648.74	0	0	27470272.44	0	554985441.9	120278114.5	788954769.4	81550107.92	0	12472857.27	0	0	1714380019
D6RGE2	High	Isochorismatase domain-containing protein 1 (Fragment) OS=Homo sapiens OX=9606 GN=ISOC1 PE=1 SV=1	28	4	13	4	188	20.2	7.21	0	44848218.85	0	82665154.44	65548278.27	45638475.14	0	138534491.1	0	39711472.45	120795197.3	16398956.14	11569599.9	29377482.55	84546858.6	82852047.47	14207372.98	111026029.9	78353514.89	104327530	64186582.17	4484875.507	47193163.35	0	28487430.61	12730784.57	31568061.59	28180247.69	4722601.441	4633431.675	10131976.21	0	3591939.441	0	14232602.35	46003867.79	78076347.73	119220035.3	123430751.7	99377729.42
Q86UE4	High	Protein LYRIC OS=Homo sapiens OX=9606 GN=MTDH PE=1 SV=2	7	3	8	3	582	63.8	9.32	5508744.012	0	12310745.55	20155617.29	30364835.98	37105379.4	0	49221044.36	0	18148677.23	13832075.45	0	5001150.251	6163584.781	31455162.7	6334367.929	0	8651351.879	44404719.47	0	0	215474401.3	14657188.55	0	96337369.3	12454193.12	0	156339505.4	0	2391735.737	45193880.84	0	0	21184356.13	0	2565562.318	0	24106066.89	0	107950671
A0A5C2GNM0	High	IG c1009_light_IGLV4-69_IGLJ2 (Fragment) OS=Homo sapiens OX=9606 PE=2 SV=1	40	4	68	1	112	12	6.92	0	148493814.4	0	85132873.13	12562502.03	0	0	0	7327409.858	5153338.834	0	0	0	0	0	6570809.708	0	190093976.4	8260605.542	0	0	0	0	3422268.08	0	12709388.17	20568841.86	0	57317885.56	0	0	177047517.5	60341615.43	0	0	7236773.249	0	0	0	0
A0A5C2FZ24	High	IGL c2149_light_IGKV3D-7_IGKJ1 (Fragment) OS=Homo sapiens OX=9606 PE=2 SV=1	47	4	60	2	108	11.7	8.47	0	0	0	0	0	0	0	0	0	121189266.5	0	0	0	421993517.6	0	0	24080006.67	0	0	146284013.9	0	0	154458559.3	420927544.4	0	112125608.3	58236870.28	62641604.61	355378170.1	0	43598438.85	167051833.8	58734524.71	761312826	61664843.05	0	22836306.81	0	0	0
A0A5C2GQB1	High	IG c1522_heavy_IGHV3-53_IGHD2-21_IGHJ4 (Fragment) OS=Homo sapiens OX=9606 PE=2 SV=1	24	2	24	1	119	12.9	5.36	20308353.13	0	0	58627805.98	0	0	0	11272309.67	0	0	0	0	12158209.58	6726446.355	0	14629613.29	0	230865300.4	8191883.656	16547516.69	41301859.06	0	20378300.41	0	0	29702850.25	25816807.1	0	0	0	0	10436992.11	0	11021827.53	3951040.347	0	70073075.3	0	0	44982584.47
Q9NPY3	High	Complement component C1q receptor OS=Homo sapiens OX=9606 GN=CD93 PE=1 SV=3	6	3	9	2	652	68.5	5.44	0	0	0	3448878.256	0	0	0	0	0	0	0	8600597.58	0	28377870.33	0	0	0	0	0	14069859.14	0	0	0	0	15434526.14	0	0	7127648.569	103774183.9	9807419.147	76713257.39	34629825.15	26354301.47	0	50564565.3	0	0	1707352.397	0	0
P40306	High	Proteasome subunit beta type-10 OS=Homo sapiens OX=9606 GN=PSMB10 PE=1 SV=1	11	2	9	2	273	28.9	7.81	0	0	377771956.5	6717199.875	0	0	31799592.08	13865786.66	0	164096891	0	0	0	19419182.83	0	5298324.748	23880827.53	0	3421109.472	142278211.8	5590109.558	0	29072663.79	0	75078673.61	1108850.049	165925583.9	78593060.01	0	0	65882045.18	773029700.1	2321613.57	13351489	7340679.571	17102849.87	0	0	0	358434708
A0A5C2GSK2	High	IG c464_light_IGLV2-8_IGLJ1 (Fragment) OS=Homo sapiens OX=9606 PE=2 SV=1	35	4	71	1	111	11.6	7.96	66596984.86	0	0	76950291.38	978283789.2	9132194.697	43488308.46	0	69885353.31	0	26436738.11	0	95281747.03	3793396.481	6093893.529	0	0	72987705.31	49239082.52	6199690.993	29467913.72	12916701.07	0	12701387.84	0	43891048.09	0	0	10308466.8	0	0	7175848.654	20052019.33	20800356.22	7250625.948	50727968.1	10741546.89	0	3097785.144	10448701.29
A0A5C2GKZ2	High	IG c692_heavy_IGHV4-34_IGHD6-13_IGHJ6 (Fragment) OS=Homo sapiens OX=9606 PE=2 SV=1	25	2	94	1	122	13.5	5.06	0	9890627.57	0	0	0	0	30437745.49	0	55889164.26	111223729.7	0	0	0	19638431.24	0	0	0	25948050.79	0	13328211.41	0	0	18685027.04	14719966.48	0	9521987.358	0	0	12493525.09	0	0	309028496.5	24775323.54	0	24215146.59	0	123015258.6	0	0	0
B3KSI3	High	Branched-chain-amino-acid aminotransferase OS=Homo sapiens OX=9606 GN=BCAT2 PE=1 SV=1	25	5	10	5	352	39.9	8.24	48562369.49	55702624.21	43590098.75	23114164.24	103930818.8	24202725.75	61076182.81	28074012.53	175288039.8	0	14307380.74	0	43746645.08	17633228.08	3746859.288	3268634.171	0	28878911.48	12164888.67	36756008	0	0	16678322.7	22060890.56	96280152.5	2337481.82	0	56381856.89	0	28758285.79	8192725.933	6964557.084	10282573.34	0	3479745.534	70829632.06	8650645.212	23509510.95	12385902.1	18861554.43
P54753	High	Ephrin type-B receptor 3 OS=Homo sapiens OX=9606 GN=EPHB3 PE=1 SV=2	9	5	34	5	998	110.3	6.32	36492626.37	0	0	0	13271722.39	0	10155527.56	0	13518980.82	31888747.64	138283895.4	221082955.2	66301012.68	196753120.1	85507742.31	84104724.42	36809088.52	42061461.97	12184234.88	199490250.5	374964740.4	92806210	91209861.98	189096703.4	0	33277148.97	100868249.6	0	82171636.99	0	0	12723367.75	138587543.2	32363500.03	149836007.9	5270269.79	29095758.97	36755388.02	149477618.3	7951091.286
A0A2R8Y7R4	High	Small integral membrane protein 1 (Fragment) OS=Homo sapiens OX=9606 GN=SMIM1 PE=1 SV=1	38	2	32	2	74	8.2	8.54	137627989.4	241550133.8	52607750.1	171047885.6	0	30418760.78	20197560.09	7232650.89	112835136.2	0	231762873.5	50504092.44	196254738.1	0	232968747	164972608	0	61471450.14	36416418.08	0	63688282.7	32684982.09	0	23706157.37	8456990.535	13005450.63	0	0	0	57043869.28	0	0	10726060.16	0	6588331.72	124519988.2	111855927.4	46320777.35	76105401.95	0
A0A5C2FYM3	High	IGL c2071_light_IGKV4-1_IGKJ1 (Fragment) OS=Homo sapiens OX=9606 PE=2 SV=1	40	4	76	2	114	12.6	7.12	15005316.98	0	39173190.89	0	0	0	15071748.03	0	0	0	5852890.609	0	7666525.333	264129235.2	21700877.35	7640284.531	134177128.5	9549941.454	42304665.15	20824553.7	35154826.44	20776095.78	6206120.399	9442266.278	4872531.924	0	0	15093056.13	0	21964660.64	16400584.76	19826697.71	52141587.32	69966200.18	7391618.355	7465016.452	4853133.84	0	0	44115952.21
O60268	High	Uncharacterized protein KIAA0513 OS=Homo sapiens OX=9606 GN=KIAA0513 PE=1 SV=1	15	4	6	4	411	46.6	5.06	0	7081440.194	47632736.74	31802107.59	0	7531746.519	0	10923374.98	0	5747947.813	0	0	13788828.43	0	0	5161052.796	47329178.91	51423305.77	4441207.278	12102627.52	0	0	1580647.324	0	17483240.96	0	13335123.05	11707260.42	0	0	0	0	0	0	0	39446697.72	0	2609041.766	4786610.452	55181519.46
A0A3B3IRM4	High	Xylulose kinase OS=Homo sapiens OX=9606 GN=XYLB PE=1 SV=1	11	4	15	4	555	60	6.06	49154185.63	19404529.96	348727264	212703386.8	0	0	8546172.908	0	0	0	104060505.9	0	69267396.49	0	51257497.24	99081722.78	26446105.73	44462530.05	0	0	32643806.65	0	0	22839114.51	15326781.42	12838081.72	0	0	0	5832239.548	0	176666043.6	11235121.73	126668232.1	0	20334710.39	0	75676109.86	62218207.02	117268815.6
Q9ULH1	High	Arf-GAP with SH3 domain, ANK repeat and PH domain-containing protein 1 OS=Homo sapiens OX=9606 GN=ASAP1 PE=1 SV=4	7	5	6	5	1129	125.4	7.31	0	9654032.444	0	0	0	5380641.503	6875698.764	6154456.749	0	67209450.16	0	0	0	0	0	0	640802013	0	4689028.905	23286690.89	0	0	0	0	115931700.6	0	15502587.32	24437291.4	0	0	21734864.11	0	0	155623458.6	0	0	0	3111728.841	0	117826327.5
B2RCC7	High	cDNA, FLJ95989, highly similar to Homo sapiens six transmembrane epithelial antigen of the prostate 2 (STEAP2), mRNA OS=Homo sapiens OX=9606 PE=2 SV=1	16	5	8	5	490	55.9	9.07	0	14502302.69	2381164058	45372550.76	32214748.83	0	115271847.6	0	0	82212743.09	9070680.103	0	0	0	0	14060119.72	324133078.6	96881357.51	0	0	3191442.108	0	0	0	0	0	0	0	0	0	71535713.02	223109313.8	0	377709922.5	0	31465538.58	23197203.78	42166131.28	41283198.05	65106788.81
K7ERE2	High	Transmembrane protein 106A (Fragment) OS=Homo sapiens OX=9606 GN=TMEM106A PE=1 SV=1	15	3	12	3	241	26.5	7.39	9779130.817	9205219.085	0	22938850.73	0	0	8159816.716	0	2687513.447	8432429.037	31089367.6	13372810.66	55749267.44	0	105861848.6	39434817	0	118959196.5	0	0	25436354.86	1472869.789	0	0	11214223.52	0	0	0	23360677.04	11624493.52	0	0	3812025.284	0	0	44721343.97	146557478	26096073.14	26469875.43	0
A0A109PW41	High	GCT-A2 light chain variable region (Fragment) OS=Homo sapiens OX=9606 PE=2 SV=1	32	2	13	1	107	11.5	4.78	0	0	0	0	8828537.802	4293680.517	29076114.33	0	0	15522563.39	0	9289555.015	0	10815906.42	0	0	0	0	0	25803392.51	0	0	0	22396371.37	0	22575557.39	35601321.77	0	9384265.932	0	14505223.43	16056796.74	35457612.81	23597360.61	0	0	474916017.6	0	0	0
E5RJS4	High	Cysteine-rich secretory protein LCCL domain-containing 1 (Fragment) OS=Homo sapiens OX=9606 GN=CRISPLD1 PE=1 SV=1	15	1	4	1	105	12.3	5.24	0	0	616599642.8	0	6221396.561	0	8668732.614	0	0	27159236.49	0	7310488.387	0	0	0	10071102.76	0	0	0	164774457.8	0	0	5261873.524	7068694.403	7829149.202	0	165145826.2	0	7654752.296	0	46477785.6	76315906.25	14898975.91	470783846.3	0	0	26810515.36	0	0	1209139166
A0A5C2GNE9	High	IG c584_heavy_IGHV3-33_IGHD3-16_IGHJ4 (Fragment) OS=Homo sapiens OX=9606 PE=2 SV=1	33	4	60	1	122	13.7	7.12	0	8113525503	0	0	0	0	46505066.19	0	0	0	0	0	23507531.72	0	5936374.184	0	0	1633464508	0	19902833.91	16724595.07	0	0	13516665.08	0	3497527.974	22171099.87	19632023.43	12059622.21	0	111607502.3	0	38601885.1	0	3328647.788	0	0	0	0	0
P21912	High	Succinate dehydrogenase [ubiquinone] iron-sulfur subunit, mitochondrial OS=Homo sapiens OX=9606 GN=SDHB PE=1 SV=3	20	5	26	5	280	31.6	8.76	87406682.51	734286459.9	268061665.7	207389324.7	204383901.8	194047177.8	67664113.44	61461725.87	85706034.38	24764278.32	57211269.17	108574780.6	122594459	22474460.26	133009597.6	56988297.36	82839794.36	29001677.66	23030918.09	0	26140589.79	37228677.74	440750569.3	10928308	226482597.8	95581738.8	0	279628923.2	73085028.92	54312856.2	303857596.6	111198590.7	19908353.67	70385053.69	14798150.09	37510617.76	288350882.3	99846188.92	92616819.31	66998539.57
D6RER5	High	Septin-11 OS=Homo sapiens OX=9606 GN=SEPTIN11 PE=1 SV=1	16	6	24	2	432	49.8	6.68	0	45321434.48	0	41587876.6	0	0	0	0	0	0	13684176.14	3651114.706	32288787.33	0	0	9831651.024	172710638.1	30550466.59	0	0	0	6146368.4	0	7799921.621	0	0	0	0	9137999.597	0	0	14307597.07	5652517.32	0	0	0	15924285.05	0	0	0
A0A5C2G5I6	High	IGL c2887_light_IGKV4-1_IGKJ1 (Fragment) OS=Homo sapiens OX=9606 PE=2 SV=1	41	4	92	2	113	12.4	7.12	0	8757491.898	1832191224	0	24755292.91	0	0	0	27189257.03	0	0	0	0	36528807.18	0	0	130789377.4	50673536.01	0	1434873635	0	0	46800145.09	11636479.46	0	3809082.834	1305251737	101996879.5	21648847	9563981.256	53075594.4	900263454.2	0	5369048358	0	0	18371389.25	0	0	5810741896
A0A5C2G647	High	IGH c42_heavy__IGHV5-51_IGHD3-10_IGHJ4 (Fragment) OS=Homo sapiens OX=9606 PE=2 SV=1	40	4	23	1	120	13.4	8.81	0	0	0	0	0	0	0	0	34575005.76	210068784.5	0	4099237.182	0	0	9456048.526	0	286551401	20045993.55	0	76321201.37	7784525.934	0	0	0	26587339.52	0	10813097.32	10329304.94	4823405.684	0	0	0	8771292.002	53048984.1	5412012.29	6025096.251	35466114.82	5615988.043	9477721.203	33018511.9
P02741	High	C-reactive protein OS=Homo sapiens OX=9606 GN=CRP PE=1 SV=1	14	4	30	4	224	25	5.63	0	0	90089249.25	26673136.84	0	0	0	26056788.71	0	15725749.4	18242284.13	5446690.861	48052950.4	56692783.7	142344775.8	43597344.19	47546285.72	0	878756566.8	0	61065607.28	0	16975431.11	27702995.92	308795749.1	33931330.17	153977482.1	1357349664	218437760	0	39239866.05	86006470.56	0	0	0	0	139360344.4	0	0	0
A0A5C2GHF1	High	IG c1005_light_IGKV3-20_IGKJ5 (Fragment) OS=Homo sapiens OX=9606 PE=2 SV=1	29	3	19	2	108	11.6	7.96	10975548.48	0	0	0	15373306.75	4668592.868	0	0	0	0	18546214.28	0	88574128.45	94751139.35	5465841.212	6434197.567	85296821.62	21665091.71	25548223.67	0	0	21671928	0	24498416	19601179.02	5614141.986	10901500.9	0	9395638.077	12202112.54	25799775.73	131363759.7	0	0	0	0	34820851.66	0	0	11786512.38
B8ZZY2	High	Arf-GAP domain and FG repeat-containing protein 1 OS=Homo sapiens OX=9606 GN=AGFG1 PE=1 SV=1	9	4	6	4	541	56.4	8.65	0	0	0	23957773.45	7396337.894	8170023.995	0	20537475.81	0	172465871.2	0	0	0	0	2822178.326	1268865.653	201050984.5	0	0	102932839.9	0	0	8230395.784	0	256543766.4	0	25199403.13	16262559.07	0	0	389514435.7	762404814.6	25914847.79	54896903.13	0	0	912187440.7	2443603.332	0	0
A0A5C2G8M1	High	IGH c274_heavy__IGHV1-69_IGHD1-20_IGHJ5 (Fragment) OS=Homo sapiens OX=9606 PE=2 SV=1	22	3	81	1	120	13.1	7.12	24841510.28	42910920.9	77300141.46	20903113.11	108374451.6	34661620.43	93213755.7	0	32315314.84	14358707.59	40316053.13	0	0	0	0	23720175.43	0	42814434.74	6815312.022	0	26096521.01	0	14103179.14	6817087.751	0	11634300.27	18025484.05	0	0	11181191.92	11165499.73	16696174.07	0	0	0	40524231.14	0	0	0	0
Q16222	High	UDP-N-acetylhexosamine pyrophosphorylase OS=Homo sapiens OX=9606 GN=UAP1 PE=1 SV=3	14	6	7	4	522	58.7	6.33	0	0	12712485.5	48948944.54	0	4864766.579	11579664.54	26115627.27	0	9020292.698	20089143.56	0	2742282.656	6690814.813	10021985.96	5789933.252	5834961.146	64045242.82	5752581.404	0	17021086.89	16684895.57	7033608.024	17340062.56	35603558.68	2914532.695	10882387.89	26732491.87	0	0	0	0	2964595.907	0	0	55425803.38	0	20022620.57	15631146.88	12092340.19
Q96J80	High	Mammalian ependymin related protein 1 OS=Homo sapiens OX=9606 GN=MERP1 PE=2 SV=1	12	4	9	4	344	38.1	9.58	0	0	0	7127784.642	12126972.62	19098229.83	0	11725070.12	4597152.782	236196378.2	5027240.762	3366462.775	0	125095768.8	0	0	886468265	10406022.49	13039179.24	124747633.3	3778866.797	0	94854787.18	2813681.407	0	2010141.82	0	0	413451514.9	0	100328419.4	119775766.9	367863225.8	47191417.52	100943810.2	12468876.12	0	0	0	41616001.21
A0A2U8J8P3	High	Ig heavy chain variable region (Fragment) OS=Homo sapiens OX=9606 GN=IgH PE=2 SV=1	30	3	85	1	100	10.7	9.17	5731424.146	13892239.2	0	3194684.073	0	12568773.04	0	0	12976717.71	0	366022221.4	13739675.89	28551808.61	9061789.242	0	35311125.78	0	0	13055665.29	6312513.622	22420922.66	226253990.7	7503116.308	16492367.66	4369951.128	0	0	0	101696339.6	0	0	0	2011313.351	0	9873381.652	6878340.337	0	5967293.061	0	7642551.54
A0A5C2GKE9	High	IGH + IGL c507_light_IGKV1-5_IGKJ1 (Fragment) OS=Homo sapiens OX=9606 PE=2 SV=1	37	3	14	2	106	11.5	8.47	0	0	0	19704311.18	347687341.4	22758304.13	0	44771930.09	0	13386677.38	0	0	0	2529128.63	3511643.665	0	0	0	270703501.9	33116449.4	0	0	0	0	208780838.3	0	149771674.2	385650159.2	0	0	135694993.4	67351136.4	19556449.3	32468980.43	17159003.03	0	0	6649823.22	0	41052622.75
A0A5C2GNU3	High	IG c227_heavy_IGHV3-53_IGHD3-10_IGHJ4 (Fragment) OS=Homo sapiens OX=9606 PE=2 SV=1	22	2	29	1	117	12.7	7.96	0	0	0	0	281749088.5	0	0	29132629.97	0	0	11667840.86	0	0	25862887.69	0	7609605.278	12657979.28	0	0	37718171.89	18842200.85	60525547.47	0	35294302.11	0	37532531.13	20131159.51	59917502.69	0	28426942.67	17931331.82	0	27754796.62	0	27546519.71	0	11178404.66	0	0	0
A0A5C2GKP8	High	IGH + IGL c617_light_IGKV1-33_IGKJ4 (Fragment) OS=Homo sapiens OX=9606 PE=2 SV=1	22	2	53	1	109	12	6.57	47917008.66	5652379.342	0	0	167932532.5	0	73850299.52	0	0	0	0	0	0	173164203.4	3452597.784	0	0	0	0	39792638.41	15047249.56	0	9191914.642	428847925.3	0	37912364.73	148312067.2	17852995.14	52771235	0	565263683.4	26313003.3	101839821.5	0	41025270.3	0	21747378.51	0	0	0
Q5SP00	High	HLA class II histocompatibility antigen, DM alpha chain OS=Homo sapiens OX=9606 GN=HLA-DMA PE=1 SV=2	14	2	8	2	227	25.4	4.63	0	0	0	0	0	0	0	7919124.249	0	0	17227795.78	0	14168502.29	4156417.51	22426506.04	21129329.59	28075906.44	9939115.619	58024922.05	0	5152666.982	0	13842943.85	0	7103335.247	0	0	0	0	2044845.676	22877247.83	0	5464473.851	0	17320054.24	7153952.699	14476731.11	9177033.381	6657019.23	0
A0A5C2FX92	High	IGL c215_light_IGKV3-20_IGKJ4 (Fragment) OS=Homo sapiens OX=9606 PE=2 SV=1	44	4	71	3	108	11.6	7.28	0	9312672.01	0	0	0	62662100.26	0	0	0	8881775.951	28336348.74	35594436.87	0	84275249.67	0	0	15782633.72	0	25108347.65	43480885.23	0	0	6392487.348	25690239.8	0	37894029.05	26012941.72	20278201.41	22962627.28	0	53608751.42	0	57820615.71	0	14645094.3	7098769.343	0	0	23434010.69	0
Q9Y316	High	Protein MEMO1 OS=Homo sapiens OX=9606 GN=MEMO1 PE=1 SV=1	23	5	8	5	297	33.7	7.14	0	0	42288440.77	0	17927622.99	0	0	28051338.73	50622662.97	41908011.34	0	0	0	0	2084349.659	0	244906348.5	0	6271079.104	190985833.1	0	10914960.64	8794147.534	1481623.69	38761412.6	1588757.633	7215634.522	4595013.306	0	1976202.088	0	74536544.4	0	0	0	3173749.293	35445039.2	5171713.827	73572908.35	283895935.6
A0A5C2GDI2	High	IGH c31_heavy__IGHV5-51_IGHD3-16_IGHJ4 (Fragment) OS=Homo sapiens OX=9606 PE=2 SV=1	27	3	43	1	120	13.1	8.43	6696966.047	0	0	0	0	0	0	0	5240781.836	12418331.28	7404126.701	0	0	24118602.43	0	15865164.48	0	7143991.579	8146745.897	11969606.39	18337386.65	19033245.19	0	17645728.37	0	56101685.2	18632474.12	20250784.04	140526182	36045868.46	0	0	16535260.19	0	10304253.87	6618415.248	0	0	0	0
A0A5C2GLG3	High	IG c1011_light_IGKV3-20_IGKJ5 (Fragment) OS=Homo sapiens OX=9606 PE=2 SV=1	31	3	33	2	108	11.7	7.96	5603561.386	11144745.01	0	0	6810650.609	4393182.882	8994574.842	0	0	0	22805668.34	0	0	0	0	0	0	0	6005299.804	0	4977180.251	2398800.458	0	0	0	0	0	14821888.31	0	26394693.38	72356466.02	0	5777274.389	43688466.26	0	0	51480984.17	0	0	56892546.1
P00750	High	Tissue-type plasminogen activator OS=Homo sapiens OX=9606 GN=PLAT PE=1 SV=1	8	3	15	3	562	62.9	7.8	0	45689492.48	208030541	16869430.04	0	0	0	0	0	0	0	2594753.272	17911605.08	71092000.83	0	31425979.19	251383413.6	0	30367168.81	209830910.6	18468979.24	0	45171583	0	12224526.06	7722323.495	68857966.53	0	20723072.8	18321952.85	0	119115081.3	2604666.35	725039919.5	0	13251673.42	65633332.64	98278146.83	111260417.1	632544665
A0A5C2FU10	High	IGL c451_light_IGLV1-44_IGLJ3 (Fragment) OS=Homo sapiens OX=9606 PE=2 SV=1	48	3	28	2	110	11.5	7.97	21374200.87	10507393.52	0	26705551.52	197770828	0	0	0	3728110.576	0	8484317.592	0	7060530.784	15812778.72	6092951.559	0	0	0	0	10674107.26	11476246.46	19962329.96	0	24002590.57	0	6011101.004	23140870.34	0	50901765.25	28657356.41	0	0	187336906.3	0	101261446.9	0	0	0	0	0
A0A5C2G6P9	High	IGL c38_light_IGLV3-21_IGLJ2 (Fragment) OS=Homo sapiens OX=9606 PE=2 SV=1	32	2	33	1	109	11.6	5.05	8370023.162	0	0	0	27695717.98	0	0	0	20493773.7	45046997.69	11040850.35	0	0	167026643.5	7850226.738	26603038.68	0	12837256.48	0	150352194.2	38402075.71	12451993.84	4697258.11	0	0	159572776.5	0	21699283.67	0	102958558.8	0	0	19288937.25	0	0	15887588.36	0	0	5873508.607	191284888.5
B3KNK4	High	Phosphatidate cytidylyltransferase OS=Homo sapiens OX=9606 PE=2 SV=1	10	3	9	3	445	51.3	7.09	0	0	30387370.1	22601718.25	31757731.42	3942498.831	8160306.008	19088394.82	4197448.889	0	0	8958904.873	3905718.453	0	0	0	0	44803395.6	28749221.79	0	2615894.743	0	0	6049628.069	267423410.5	0	0	258126894.2	5943925.94	0	40751892.65	0	9335410.015	0	0	4091613.444	0	8623862.196	7272028.927	0
A0A1W6C2L0	High	MHC class II antigen (Fragment) OS=Homo sapiens OX=9606 GN=HLA-DRB1 PE=4 SV=1	16	3	28	1	183	21.2	6.33	27699558.99	202210588.4	77526301.55	56540665.56	0	0	234578475.5	0	0	48605176.1	7569924.179	0	38637600.05	0	0	37197712.41	12925093.29	290737721.8	49615346.07	13070423.29	4379478.57	0	0	0	0	0	14142689.75	0	0	49213474.4	0	249748179.2	0	676731789.5	0	2030335.965	67955394.8	5388400.88	5299280.709	93019592.64
A0A5C2FXQ3	High	IGL c1652_light_IGKV3-15_IGKJ3 (Fragment) OS=Homo sapiens OX=9606 PE=2 SV=1	22	2	19	2	108	11.6	7.12	0	54152593.8	0	0	0	0	0	0	0	0	0	6490864.887	1446294.602	71302833.61	0	4627822.93	0	0	0	0	0	99155100.05	5652032.636	41615890.87	0	25074252.89	0	0	19740239.66	41457254.42	0	0	100234345	49811810.04	16872513.43	2142250.65	0	0	0	0
A0A5C2GXT4	High	IG c520_light_IGKV3-11_IGKJ1 (Fragment) OS=Homo sapiens OX=9606 PE=2 SV=1	45	3	15	3	106	11.7	7.12	0	0	0	16185067.23	86878456.96	0	0	0	0	0	13348222.01	0	8328518.298	0	8425428.406	0	0	0	0	0	0	0	78688440.76	11610771.02	32001807.99	0	178389276.1	10655617.96	148431373	0	0	0	25016061.53	0	0	0	0	5859885.361	4526735.694	0
Q96C86	High	m7GpppX diphosphatase OS=Homo sapiens OX=9606 GN=DCPS PE=1 SV=2	18	4	9	4	337	38.6	6.38	0	2125937.084	0	0	0	11584381.31	6307966.816	27305581.04	0	15710843.85	0	0	0	0	0	16668223.78	21491578.35	0	59363344.02	51455674.27	19168187.81	20653344.13	14696921.46	36020337.41	48854059.55	8591226.088	0	49411202.15	4706300.928	0	0	50227997.31	33799894.35	115008847	16250899.79	7712834.192	0	0	10643226.89	17147708.31
P51888	High	Prolargin OS=Homo sapiens OX=9606 GN=PRELP PE=1 SV=1	9	3	5	3	382	43.8	9.38	0	0	0	0	93212243.67	0	0	9903249.473	0	0	0	0	0	0	2421829.812	0	0	0	0	0	0	0	11226408.6	0	0	199353301.4	0	0	0	0	24414828.84	61320311.29	0	11348056.04	0	3945369.408	65576730.21	8016215.085	9168633.265	0
A0A5C2GLK7	High	IG c58_heavy_IGHV3-23_IGHD5-18_IGHJ4 (Fragment) OS=Homo sapiens OX=9606 PE=2 SV=1	25	3	68	2	118	13.1	6.62	67616227.37	3288557.974	0	0	0	36224677.9	218822042.3	76628603.88	56116691.04	0	400592996.1	9717773.538	859906541.8	744127893.1	233422571.9	71190748.57	190506717.4	14879506.92	56487553.24	562728681.1	385702189.9	77635685.24	331667238.4	285215285	9080617.002	522131157.7	56373654.34	75171246.65	654517759.8	52701179.52	20623960.3	1273152238	853018313.6	365168514.1	1545496641	4468784.477	45886738.11	298114311.1	267695042.9	69240295.45
A0A5C2GA53	High	IGH + IGL c37_light_IGLV3-19_IGLJ1 (Fragment) OS=Homo sapiens OX=9606 PE=2 SV=1	43	3	62	2	109	11.8	7.12	8884554.557	5022142.133	0	0	427303736.1	0	0	26514256.25	0	0	0	0	20581904.28	17839701.13	0	0	0	0	0	0	0	5223654.249	4154912.091	30256559.57	0	32567474.41	5391954.586	302908353.4	16049624.09	0	8058532.071	153695427.9	0	12646697.36	10654257.66	0	17552389.88	0	0	0
Q9P0V9	High	Septin-10 OS=Homo sapiens OX=9606 GN=SEPTIN10 PE=1 SV=2	10	3	8	3	454	52.6	6.8	0	0	84136572.63	43916069.3	0	0	10121797.46	85498814.85	0	0	0	0	0	30981358.19	0	0	174606167.6	14541611.28	0	0	0	241113334.3	9913796.65	0	12387259.2	0	475838816.7	16314297.16	30492143.23	0	14271922.46	0	0	0	8181899.69	0	0	18946687.05	4314858.328	9881662.494
A0A5C2GJH6	High	IG c913_light_IGKV3-20_IGKJ2 (Fragment) OS=Homo sapiens OX=9606 PE=2 SV=1	35	3	16	3	109	11.7	8.5	156608511	6394775.244	0	0	160869340.4	0	0	6150730.397	0	0	0	0	0	0	0	0	0	0	0	0	0	0	0	5344377.283	0	0	0	11159403.58	0	0	513851870.6	0	0	0	0	0	21114103.65	0	0	14389727.4
G5E9W0	High	Phospholipase A1 member A OS=Homo sapiens OX=9606 GN=PLA1A PE=1 SV=1	10	3	13	3	440	48.1	7.72	0	9907378.816	698991557.2	20933617.35	0	0	180839092.1	0	0	277760285.3	94091857.15	10417374.86	7607675.144	49229875.06	5971324.295	71935436.35	0	13895341.31	317333629.7	0	5126017.819	0	0	6496474.809	13912437.81	655382168.7	0	4505199.657	2695932.33	0	674442241.3	172146094.3	0	951959468.3	0	12138170.6	1249389336	24109070.05	19681776.02	324431155.1
Q14DD4	High	Syntaxin binding protein 5 (Tomosyn) OS=Homo sapiens OX=9606 GN=STXBP5 PE=2 SV=1	4	4	16	4	1115	123.4	7.11	3461902.049	16323426.63	15383822.8	48470017.23	0	8994665.738	0	65398910.39	7801196.956	854201074.6	0	0	0	3749038.437	12525945.64	6599393.206	832965403.6	38177729.79	11264567.47	271152440.2	0	0	5443372.349	0	86474181.62	0	0	66928671.07	0	0	0	442356908.5	0	53165679.44	0	38763435.28	12026476.06	21661888.06	13308765.77	0
O14569	High	Cytochrome b561 domain-containing protein 2 OS=Homo sapiens OX=9606 GN=CYB561D2 PE=1 SV=1	6	1	8	1	222	24	9.89	0	94404179	0	8602644.978	0	9445074.794	0	15477483.05	0	5846128.587	0	0	4271839.728	0	0	0	20338225.96	9055778.685	17335453.15	0	0	7647586.976	91447007.53	30274038.02	312715571.1	0	31337564.89	431630068.9	0	0	0	74291122.71	8193943.557	14968626.3	11324818.4	0	0	6089769.646	0	14243108.23
Q5XTR9	High	Hemoglobin delta-beta fusion protein (Fragment) OS=Homo sapiens OX=9606 GN=HBD/HBB PE=3 SV=1	62	2	172	1	34	3.9	5.62	0	3433594.586	211852901.4	0	7225441.322	7928456.911	0	0	5832799.447	0	18241827.72	5235510.516	13877097.79	0	0	12633316.72	104597359.5	0	40383488.81	0	0	0	0	0	0	517274796	140960048.8	0	133318219.1	12051163.34	353087469.3	33004028.54	0	17950675.87	0	21025432.29	0	0	0	0
A0A5C2G834	High	IGL c180_light_IGLV2-18_IGLJ1 (Fragment) OS=Homo sapiens OX=9606 PE=2 SV=1	31	3	42	1	110	11.5	5.91	24978467.61	0	0	0	0	0	28651781.42	3564400.167	29588597.91	0	0	12443055.44	8744354.313	67134240.46	0	0	0	0	0	17910503.11	14531812.36	13259556.78	22922490.48	62978529.65	0	133903811.9	91691314.73	0	183753385.4	21048317.66	0	0	151282206.2	0	76032540.42	7202136.558	0	0	0	0
Q2HXI4	High	Protein tyrosine phosphatase receptor type D OS=Homo sapiens OX=9606 GN=PTPRD PE=2 SV=1	2	4	21	2	1912	214.7	6.57	0	0	582588603.7	0	0	0	0	0	0	0	0	0	0	334133604.2	0	5695431.71	678390371.4	0	0	286559685	355144476.5	0	16833497.61	0	0	0	183563585.7	0	22263559.95	0	0	309132313.7	6218153.413	1963874214	424859551.7	3333821.948	0	0	0	547567178.8
B5BUB5	High	Autoantigen La (Fragment) OS=Homo sapiens OX=9606 GN=SSB PE=2 SV=1	11	3	5	3	408	46.8	7.12	0	0	25795650.09	15487425.76	5774805.045	4230541.123	0	25672177.82	0	0	0	8022389.167	0	6843275.074	0	4043184.507	8918956.259	0	0	0	0	10568453.25	13093381.7	0	21633943.02	0	0	13360682.11	0	7955544.736	0	65620808.6	14278811.36	21226126.36	16488072.24	0	37818854.25	3978109.289	7916561.291	0
Q9H3R2	High	Mucin-13 OS=Homo sapiens OX=9606 GN=MUC13 PE=1 SV=3	9	3	10	3	512	54.6	5.07	8125458.811	141092063.3	0	10386238.6	0	8660197.509	0	21237179.97	33406422.41	0	7840168.987	4526297.804	10566494.5	0	6506396.891	0	14528048.58	0	0	31599112.98	0	0	7045794.66	0	11636535.24	14171796.74	0	0	0	33746007.88	0	0	0	0	0	8712026.666	903733699.7	0	0	23600187.77
P62851	High	40S ribosomal protein S25 OS=Homo sapiens OX=9606 GN=RPS25 PE=1 SV=1	24	4	45	4	125	13.7	10.11	0	0	8809222.42	36189123.82	212632444.1	0	50707713.02	0	4563928.911	0	0	0	8140361.632	2046056.917	22334001.04	0	8203437.564	25494930.28	4393094.605	0	0	0	4947469.843	0	32429401.47	2796324.859	34914781.07	7973016.256	10600616.08	0	0	231669795.9	0	7885595.961	12198867.15	23551965.59	53912477.34	0	11562652.78	0
A0A5C2FVG1	High	IGL c889_light_IGKV2D-28_IGKJ2 (Fragment) OS=Homo sapiens OX=9606 PE=2 SV=1	18	3	51	2	112	12.1	7.97	0	0	0	0	42476357.94	0	0	0	0	6618825208	0	0	0	172032830.8	0	0	463721528.3	0	0	1863184511	0	7409835.206	57013544.94	253026339.3	0	131432726.5	0	0	81941084.22	0	8976484035	16382938049	87649529.75	975539263.5	67666873.16	0	18192024007	0	0	0
A0A5C2G9T9	High	IGH + IGL c600_heavy_IGHV3-23_IGHD3-3_IGHJ3 (Fragment) OS=Homo sapiens OX=9606 PE=2 SV=1	20	2	38	1	125	13.9	7.12	29387619.74	0	0	0	0	0	14757748.01	0	0	0	5816276.294	0	13121044.26	19347528.99	95351079.43	34908593.22	1703236247	55735594.27	38047921.36	207101162.8	17165645.19	39146610.12	9522878.349	57104211.16	0	147005107.6	28370735.76	0	146221526.8	129427664.7	0	563410170.4	62751104.52	2066145127	232207238.6	0	0	0	0	0
Q6UXE8	High	Butyrophilin-like protein 3 OS=Homo sapiens OX=9606 GN=BTNL3 PE=2 SV=2	2	1	18	1	466	52.2	6.24	7884623.238	0	0	0	9401663.366	0	0	0	9447649.19	0	126084876.9	0	0	76350271.46	0	91045528.72	6989791.44	106249121.2	0	26887542.18	291955765.7	35714373.19	0	4187602.523	0	24927985.44	0	0	0	11412821.09	0	623509927.4	9844946.066	2958324934	38844633.94	6143888.394	0	46973536.48	47906376.27	0
Q96ES0	High	KIAA1468 protein OS=Homo sapiens OX=9606 GN=KIAA1468 PE=2 SV=1	7	4	9	4	860	97	6.43	0	1647648.144	13093064.65	26484953.35	9926556.807	0	0	23004719.99	0	0	0	0	0	0	7508987.558	0	0	0	5061492.372	0	0	0	3675276.645	0	9197956.114	0	0	5820967.008	2935017.227	0	31177110.42	0	0	0	19163510.07	6506841.727	0	12839653.73	14812567.16	9456910.005
A0A5C2FX19	High	IGL c690_light_IGKV3-20_IGKJ1 (Fragment) OS=Homo sapiens OX=9606 PE=2 SV=1	23	2	12	1	107	11.6	8.47	0	2815622.675	42743510.95	0	26735585.13	0	0	0	0	17083083.76	0	0	0	50581844.34	0	0	34528867.37	11239634.11	24504432.35	0	0	6411329.243	15611387.37	5072452.751	0	30494027.85	0	0	0	0	13220925.03	62059050.09	181978715.2	0	45062226.81	0	15311077.73	0	0	145913131.7
A0A5C2GTF3	High	IG c825_light_IGLV1-40_IGLJ2 (Fragment) OS=Homo sapiens OX=9606 PE=2 SV=1	33	3	23	2	112	11.6	8.51	8726053.625	0	99904274.6	30092123.69	12366577.76	0	0	42415462.05	0	0	19439889.78	0	33044645.41	6958605.446	33405787.59	43204200.5	0	24129041.67	0	43343595.74	25729781.52	121128005.8	27818064.49	119996590.9	7266255.386	19352486.85	153754491.9	0	7959337.111	0	0	0	120595610	9526873872	59325418.75	23426915.05	0	32432765.06	26979562.36	0
H0YB09	High	D-glutamate cyclase, mitochondrial (Fragment) OS=Homo sapiens OX=9606 GN=DGLUCY PE=1 SV=1	8	4	16	4	564	60.6	6.84	16987612.39	102043096.6	42267635.18	85350140.6	51928595.66	50294799.92	0	36312798.79	14761906.77	0	56405466.33	4186766.932	24182872.05	0	56538080.62	56843081.77	0	21508413.74	38892252.98	0	4323575.218	0	8213845.988	0	58890528.02	0	0	70879636.03	0	0	5609550.045	0	0	0	0	0	0	17562150.82	24426917.38	0
A8K3E8	High	cDNA FLJ78154, highly similar to Homo sapiens solute carrier family 39 (zinc transporter), member 4 (SLC39A4), transcript variant 2, mRNA OS=Homo sapiens OX=9606 PE=2 SV=1	5	2	4	2	647	68.3	5.5	0	10848764.69	32604738.66	14653441.9	0	0	0	0	0	0	8908221.437	13775342.27	34144393.67	0	0	35110128.8	114682850.6	38961274.81	0	34239817.4	0	0	0	0	0	0	0	0	0	0	95626141.74	34463756.38	5160861.809	23272202.32	0	9727201.642	17596162.28	0	0	0
A0A5C2G237	High	IGL c2015_light_IGLV1-44_IGLJ2 (Fragment) OS=Homo sapiens OX=9606 PE=2 SV=1	26	2	14	2	110	11.4	5.24	26709456.49	0	0	0	0	36429029.39	15472370.37	5341167.505	23046090.78	0	0	0	0	83853073.26	4721490.814	0	33874245.75	7266123.466	54387092.46	0	0	9708198.133	44389365.06	9146825.791	0	106217711.3	47836068.94	0	49935341.07	0	487807162.5	119209065.4	0	0	0	6929936.67	350334616.4	0	7216825.563	15315264.81
A0A5C2FTG3	High	IGL c248_light_IGKV1D-33_IGKJ3 (Fragment) OS=Homo sapiens OX=9606 PE=2 SV=1	32	2	39	2	107	11.6	4.78	0	7883733.145	19299865.57	17959772.36	0	0	19464061.65	0	47201104.71	0	0	19260708.53	10120512.6	762064690	0	9279544.212	32401896.96	64334876.21	0	13743796.01	59416491.71	0	12844416.93	492412327.8	6844481.651	27161606.94	404762492	5402497.536	206309932.4	0	0	131049204.3	249843199.2	417414996.8	80719962.27	3934450.495	0	15300176.82	0	0
A0A494C1E9	High	Nuclear factor NF-kappa-B p105 subunit OS=Homo sapiens OX=9606 GN=NFKB1 PE=1 SV=1	12	4	9	4	511	56	6.76	0	2815798.58	0	54367986.83	23367537.04	0	4577731.815	37527206.06	0	0	6511549.881	0	7280340.067	0	49862631.87	4051098.817	0	3831839.654	9320798.337	0	4823086.254	0	61864996.32	0	114688935.7	0	0	12510326.89	0	0	0	33592655.86	0	39112055.96	0	18872450.85	8598264.008	20557903.6	17908977.46	33672104.35
Q9UNK0	High	Syntaxin-8 OS=Homo sapiens OX=9606 GN=STX8 PE=1 SV=2	17	3	9	3	236	26.9	4.98	0	0	15754146.69	9757398.835	6270879.584	5118044.601	0	7535484.575	9608589.967	0	26764326.15	6328933.671	0	0	8171708.243	0	0	0	15255625.2	0	0	34009335.28	0	4858957.481	24637962.7	0	11089149.31	47724160.77	0	0	14230534.32	50973046.16	0	21894669.57	0	0	46234419.98	0	0	0
Q92982	High	Ninjurin-1 OS=Homo sapiens OX=9606 GN=NINJ1 PE=1 SV=2	22	2	6	2	152	16.3	6.28	0	4466440.406	0	1704242.641	0	12498353.92	75299737.88	34477456.03	0	0	0	5587415.452	0	0	14998373.03	25698773.43	451629451.9	78047733.84	38481418.98	196995691.4	5865861.896	3057325.845	3908823.877	2374075.662	113978353.8	19455288.97	0	148894213.8	0	3473134.5	262368985.3	0	0	559021569	0	14656037	0	0	0	797269887.9
J3QRV5	High	LLGL scribble cell polarity complex component 2 OS=Homo sapiens OX=9606 GN=LLGL2 PE=1 SV=1	6	4	5	4	1019	113.3	7.52	0	0	21073950.34	4483324.629	45335082.57	0	0	34671695.84	0	0	3523367.455	0	0	0	14865768.25	7543790.116	0	0	11957624.38	0	3208211.012	0	0	0	3443936.624	0	0	0	0	0	56469510.46	53711882.06	0	188822242.7	0	0	0	44120836.68	26187376.02	0
J3QSX6	High	Actin-binding LIM protein 1 OS=Homo sapiens OX=9606 GN=ABLIM1 PE=1 SV=2	12	4	5	4	401	46	8.4	23939915.26	11008368.49	79098989.26	6232069.55	0	0	0	70362384.96	0	1417286948	0	0	0	0	32715343.88	0	5562066.356	0	0	0	0	0	2477775.404	0	0	0	0	6266483.193	0	0	0	5303377550	4551266.227	0	8238033.866	0	5205756800	62584998.6	51193139.58	0
A0A1W6IYL8	High	N90-VRC38.08 light chain variable region (Fragment) OS=Homo sapiens OX=9606 PE=2 SV=1	18	2	46	1	113	12.3	8.97	0	0	28394735.05	0	0	0	0	6843194.564	0	0	0	0	0	82645047.52	1489411.51	0	17251003.29	0	98615115.08	0	23924795.9	0	0	8077119.806	0	39443471.12	4410133.887	30106320.82	0	0	301036762.2	339211547.4	8769088.551	87332142.36	13489567.32	16999000.35	0	38263855.22	51514594.44	101017747
A0A5C2G4F7	High	IGL c3450_light_IGKV1-39_IGKJ1 (Fragment) OS=Homo sapiens OX=9606 PE=2 SV=1	17	1	8	1	107	11.7	8.48	0	5360448.99	31350508.4	63460167.42	0	0	0	0	10543826.83	0	7064135.178	34256111.05	11012450.34	25706113.9	12160611.06	0	21014245.94	0	4369946.822	0	28551030.94	0	172213620	36408535.94	19917129.2	60747007.63	0	0	14830762.13	10416189.3	235749899.9	85429166.36	55488164.7	49773959.28	0	33329447.35	0	0	0	0
P55327	High	Tumor protein D52 OS=Homo sapiens OX=9606 GN=TPD52 PE=1 SV=2	22	4	5	4	224	24.3	4.83	0	28600328	59264603.86	48073009.69	0	15815700.65	0	0	0	20583566.59	0	0	6645275.192	0	0	3854718.802	5083608.3	27749615.25	0	10604917.34	14137770.1	21507711.98	16782659.81	0	5350122.204	9498075.31	21403792.55	0	0	0	104772738.6	0	0	243647864.5	0	37279115.34	0	0	10079859.54	257039104
P62760	High	Visinin-like protein 1 OS=Homo sapiens OX=9606 GN=VSNL1 PE=1 SV=2	18	3	5	3	191	22.1	5.15	7674076.237	839482.0102	0	0	157360683.8	3836437.194	4657099.645	30249733.86	4100856.048	0	0	0	5936291.628	9561460.711	19634232.13	0	4122110.95	0	0	60272045.55	0	0	23573443.61	0	0	0	0	0	3075831.246	0	0	0	0	67358495.75	0	0	2813390.544	0	0	61248440.94
A2J1N7	High	Rheumatoid factor RF-ET10 (Fragment) OS=Homo sapiens OX=9606 PE=2 SV=1	44	4	38	2	96	10.5	9.36	0	0	0	0	16866838.88	34733332.29	15312269.07	19443777.52	0	0	34867293.88	0	4677534.918	7561476.487	12711940.98	0	0	0	61650272.78	9215921.849	23463118.24	0	62975876.89	7095795.808	57745458.86	49331421.31	0	416093468.3	307143145.9	0	0	147242441.4	106949965.2	0	131264853.2	0	28545287.41	0	0	0
Q53RT3	High	Retroviral-like aspartic protease 1 OS=Homo sapiens OX=9606 GN=ASPRV1 PE=1 SV=1	13	2	11	2	343	37	5.44	0	0	7061260.642	14564854.77	222621966.3	16237310.27	32428511.08	14567612.47	10717691.66	0	10148853.14	0	0	0	11326073.94	0	293099161.8	36429742.11	104816363.5	0	0	8747265.416	0	0	4989477.748	12980772.39	0	65528718.1	0	0	0	131169219.2	0	39585356.41	0	3691460.411	0	12692367.09	14063741.75	241316059
Q8NB16	High	Mixed lineage kinase domain-like protein OS=Homo sapiens OX=9606 GN=MLKL PE=1 SV=1	13	5	6	5	471	54.4	8.82	0	34730469.17	10346021.72	62838877.98	0	5673263.499	0	0	0	32856627.34	54357951.3	15698807.15	0	0	22984148	0	46761689.03	0	0	0	0	1175711.607	0	5582491.685	152627887.7	2371019.181	0	24119756.2	0	689484069.6	120533090.6	18686558.35	0	108519206.5	0	0	0	34539699.61	0	0
A0A5C2GMZ8	High	IG c233_heavy_IGHV3-74_IGHD1-7_IGHJ2 (Fragment) OS=Homo sapiens OX=9606 PE=2 SV=1	24	2	9	2	123	13.6	9.17	5986549.324	17275961.62	0	9306448.525	0	7368785.486	22490895.5	6225347.27	16298281.24	0	14195074.55	0	0	4652332.24	0	0	16037583.36	5779181.589	6553871.063	54109970.94	8967584.587	28265521.09	12519376.11	10292607.42	8327073.239	10008915.72	0	0	0	34117372.53	0	0	11393355.93	171598903.5	0	0	5740065.474	0	0	43117716.18
A0A5C2GF06	High	IG c1227_heavy_IGHV1-18_IGHD4-23_IGHJ4 (Fragment) OS=Homo sapiens OX=9606 PE=2 SV=1	40	4	8	3	118	13.1	5.4	0	0	0	10450335.27	0	23490838.75	0	6615436.66	0	165405705	0	0	7807879.74	0	0	0	45947847.84	0	2955654.092	0	0	14272108.7	3714235.574	16830365.92	0	0	18462698.65	23677466.56	0	0	10296410.39	54186509.46	2807538.667	0	0	3978772.981	0	0	0	0
B4DNJ7	High	Inosine-5'-monophosphate dehydrogenase OS=Homo sapiens OX=9606 GN=IMPDH PE=2 SV=1	10	4	13	3	514	55.4	6.9	0	0	17585371.61	24361333.86	12829525.67	5487273.771	53539233.45	8969717.368	0	0	0	0	6854288.601	0	0	0	1139832185	10939069.64	3492582.421	9896340.313	0	0	27045691.85	0	32191969.85	0	0	69951982.64	0	0	403949348.2	549358973.8	0	29188544.93	0	3339588.953	0	0	2469506.045	685869193.3
A0A5C2GJ51	High	IG c360_light_IGKV3-20_IGKJ2 (Fragment) OS=Homo sapiens OX=9606 PE=2 SV=1	25	2	39	2	108	11.7	6.51	0	0	0	0	13396999.64	6666330.893	0	0	0	10657124.87	0	0	0	20808218.42	0	0	0	0	0	0	0	0	0	14712530.06	0	20876654.01	0	0	25942437.42	0	78894799.14	0	14311716.88	0	6893168.444	0	13423844.58	2365274.986	0	0
H7C096	High	BCL2/adenovirus E1B 19 kDa protein-interacting protein 2 (Fragment) OS=Homo sapiens OX=9606 GN=BNIP2 PE=1 SV=1	14	3	14	3	204	24.2	9.41	28748027.79	0	23753090.81	40985722.98	28827566.08	1997179.877	27843580.77	12329673.69	0	0	0	1779324.445	1640435.847	0	0	0	0	0	5614643.456	8043265.992	0	3570435.281	9090623.865	0	481191765.3	3323818.711	0	212383449.7	0	0	45030310.37	249596636	0	0	0	0	0	3848122.754	0	29320330.41
A0A5C2GM07	High	IG c1213_light_IGKV2D-28_IGKJ2 (Fragment) OS=Homo sapiens OX=9606 PE=2 SV=1	26	4	102	3	112	12.1	7.12	0	0	0	6714210.276	0	0	0	0	0	0	0	0	7339682.432	68224828.8	0	13348652.45	0	0	0	0	0	4461340.213	0	9213375.072	0	35608697.77	0	0	587466112.5	0	0	33888605.33	13010031.49	39106572.99	33127613.26	0	0	0	0	0
A0A5C2GAT0	High	IGH + IGL c306_light_IGKV3-20_IGKJ1 (Fragment) OS=Homo sapiens OX=9606 PE=2 SV=1	38	2	20	1	108	11.5	8.5	0	0	19573638.15	2994243.425	0	0	0	10153634.56	29767614.57	0	0	0	0	118609236.9	0	0	35755197.51	8084060.662	0	119919693.3	11241889.76	23588123.83	10526193.52	296790122.3	0	72363667.16	21508281.24	4125340.404	84591373.69	25172691.18	0	98028395.13	89550283.32	26896092.35	0	0	0	0	0	53193376.47
P25024	High	C-X-C chemokine receptor type 1 OS=Homo sapiens OX=9606 GN=CXCR1 PE=1 SV=2	5	2	8	1	350	39.8	8.69	0	0	75766440.94	0	60243909.53	0	0	0	0	0	0	0	0	0	0	0	0	0	11783146.91	0	0	0	0	0	204703044.9	0	7266881.219	281039509.3	0	5515830.015	24363118.74	0	0	0	0	0	0	0	0	0
A0A5C2GDR7	High	IGH + IGL c59_heavy_IGHV3-72_IGHD5-12_IGHJ6 (Fragment) OS=Homo sapiens OX=9606 PE=2 SV=1	26	4	64	2	124	13.9	7.12	28966166.25	35248864.85	0	39805697.08	33119672.83	24679609.6	0	75640494.32	31288229.38	32331160.74	17141284.72	0	0	0	28785505.39	0	0	83359042.63	29665581.05	0	17457044.71	0	4029974.583	0	5497565.326	5774902.776	0	0	0	0	0	14927021.42	4952865.681	0	0	9179401.084	0	0	0	25525820.61
A0A5C2GIP1	High	IG c897_light_IGLV3-21_IGLJ2 (Fragment) OS=Homo sapiens OX=9606 PE=2 SV=1	22	2	138	1	108	11.6	6.51	0	1815781.64	0	113475500.1	0	136426980.4	0	134583541.8	0	0	0	7509024.762	0	86760674.05	0	0	0	0	0	31519578.89	12356381.52	0	16843551.63	0	4074116.539	102764691.4	0	52002253.3	31420885.93	9314196.239	0	0	0	0	12170022.88	0	0	3701163.625	0	0
Q96S52	High	GPI transamidase component PIG-S OS=Homo sapiens OX=9606 GN=PIGS PE=1 SV=3	10	4	5	4	555	61.6	6.49	0	0	0	5785408.44	0	0	0	8700551.362	0	0	14207849.76	0	0	14276451.27	0	0	7610982.752	0	0	0	0	0	0	0	45924288.02	12251284.88	0	70732766.73	0	0	0	17347012.96	3058685.897	0	0	0	8145905.224	0	0	26849272.46
A0A5C2GYC4	High	IG c1913_light_IGLV2-14_IGLJ2 (Fragment) OS=Homo sapiens OX=9606 PE=2 SV=1	31	2	17	1	110	11.5	7.12	20137607.63	0	0	27594114.24	0	0	0	0	5737068.049	0	0	0	0	32260803	13975023.87	9575756.308	80902112.25	0	0	9409749.528	17515685.7	23308408.34	0	132173450.9	0	0	0	0	9671492.743	0	0	0	20006543.81	0	10354652.44	0	0	3430636.669	0	0
A0A5C2FU63	High	IGL c282_light_IGLV1-47_IGLJ2 (Fragment) OS=Homo sapiens OX=9606 PE=2 SV=1	37	3	42	2	110	11.5	8.5	6148938.558	0	0	0	57999167.62	4463615.978	0	0	0	118535121.4	0	0	0	0	0	0	0	0	0	39961961.84	0	24024074.64	17832692.95	46605343.28	0	94089985.8	0	47202335.99	26406354.42	39969761.52	0	0	21480629.78	0	0	0	0	0	0	0
Q96HY6	High	DDRGK domain-containing protein 1 OS=Homo sapiens OX=9606 GN=DDRGK1 PE=1 SV=2	15	3	7	3	314	35.6	5.12	4655535.036	14925172.85	0	129673402.8	22594847.6	6889059.797	0	16022390.41	0	0	0	3555960.037	22908634.32	0	30992794.54	3300019.911	13409057.73	7288017.181	23723624.14	0	3223175.239	0	2375880.193	0	21727527.88	0	0	8760246.422	3171975.612	4195004.899	0	0	0	0	0	8883281.727	6256363.62	12200316.74	25387945.75	0
A0A5C2G5L2	High	IGL c2927_light_IGLV1-40_IGLJ2 (Fragment) OS=Homo sapiens OX=9606 PE=2 SV=1	59	4	42	3	110	11.5	7.12	0	0	56134725.91	0	25354051.15	27232090.94	0	0	0	0	0	0	0	0	0	0	0	0	0	39685404.69	0	22222257.93	0	0	27100674.53	0	14012983.31	61222271.29	43473175.44	0	0	61601702.46	12859587.74	0	0	0	55477732.41	0	0	50753496.45
A0A5C2GJB5	High	IG c38_light_IGLV9-49_IGLJ3 (Fragment) OS=Homo sapiens OX=9606 PE=2 SV=1	32	4	38	2	116	12.4	7.28	42203517.52	11796225.51	0	0	0	10049946	5095977.731	0	0	0	60310714.15	0	13498128.73	0	0	14861485.51	0	0	36547554.28	0	40076596.81	20633806.56	28953231.27	4297818.702	0	61921435.83	46883619.75	72513357.89	129614053.8	59150868.08	162604973.6	0	0	0	0	8382400.593	0	0	0	0
A0A5C2GVA0	High	IG c1247_light_IGKV1D-13_IGKJ4 (Fragment) OS=Homo sapiens OX=9606 PE=2 SV=1	32	2	13	2	107	11.4	7.99	0	0	0	0	15903224.6	5415294.243	3348999.696	0	0	6512034.941	0	0	0	0	0	0	0	0	4341261.945	5444109.547	0	0	0	28221159.33	0	0	78804099.12	0	18270718.33	0	16615302.66	35155676.19	0	0	0	0	40789529.25	0	0	0
Q9Y2A9	High	N-acetyllactosaminide beta-1,3-N-acetylglucosaminyltransferase 3 OS=Homo sapiens OX=9606 GN=B3GNT3 PE=1 SV=2	14	4	11	4	372	42.5	8.68	0	10649115.5	822144009.8	15470949.97	0	5090142.23	17441313.17	42394398.88	0	28840816.13	0	11132406.14	24244907.46	11730439.74	20390654.6	66959376.21	227662816.3	8289459.373	59719714.44	200268710.9	50430379.91	0	17050190.32	0	8462489.895	5550331.837	118743459.7	58484123.63	0	0	0	2448411678	0	673277202.5	0	18952118.24	14559628.52	86411749.61	85183676.68	2068089049
A5D8Y4	High	Transmembrane channel-like protein OS=Homo sapiens OX=9606 GN=TMC8 PE=2 SV=1	5	3	4	3	726	81.6	9.36	0	0	0	4740011.867	300376441.5	11407757.07	9093978.383	0	11809340.27	0	0	0	0	0	0	0	0	0	0	39346874.4	0	0	0	0	87363493.03	0	17382176.24	73038340.5	12012483.16	12266200.4	26543979.72	15020457.19	4201235.644	33832863.3	0	0	9179275.638	0	0	0
A0A5C2GTL7	High	IG c83_light_IGLV8-61_IGLJ3 (Fragment) OS=Homo sapiens OX=9606 PE=2 SV=1	23	3	80	1	110	11.4	5.19	81442058.74	0	0	38307848.64	44740353.85	0	108080312.7	0	114021355.7	7083221.687	51602285.44	53895812.01	131286738.7	367865486.2	42847324.1	21644275.36	1452921633	111586564.1	5840818.804	0	0	156729625.3	16501279.32	160158317.3	29311204.57	44668956.93	0	56095281.59	1279759800	15703629.17	37295810.24	0	260274731.6	0	102554648.8	67188708.37	64224871.89	0	0	0
A0A5C2FZT5	High	IGL c2528_light_IGKV3-20_IGKJ2 (Fragment) OS=Homo sapiens OX=9606 PE=2 SV=1	20	2	18	1	110	11.9	9.17	8266614.949	7346858.393	0	0	92633461.65	0	0	0	14129736.17	0	0	0	0	0	0	11392835.03	0	26450219.81	0	0	0	31174927.17	0	92584239.39	0	13590019.8	31878401.07	0	47482192.93	22101520.21	165054776.5	0	32567347.86	0	0	0	0	0	0	0
P10912	High	Growth hormone receptor OS=Homo sapiens OX=9606 GN=GHR PE=1 SV=1	5	3	6	3	638	71.5	4.88	0	0	19010619.86	0	2928428455	0	9980527.812	4320329.693	0	0	0	6693683.111	0	0	0	0	0	0	13225531.26	2172852.946	0	0	8399609.591	93113866.53	86276911.44	0	0	4531995.088	14855942.05	0	39288616.11	250808719.7	49463768.07	29135433.93	14501600.17	0	11983708.43	6329441.767	0	0
A0A5C2FX10	High	IGL c95_light_IGLV4-69_IGLJ2 (Fragment) OS=Homo sapiens OX=9606 PE=2 SV=1	30	4	78	1	111	11.8	7.46	5329849.385	0	0	5608517.638	12229295.21	0	0	0	0	0	25862674.08	9499316.455	5220725.588	21393953.3	0	7018025.156	3836218.016	0	0	0	0	0	1857021.147	6034337.15	0	0	0	0	102740143.4	0	11069124.98	0	6307296.269	0	46853490.27	5477891.164	0	0	1926751.742	0
G9J6Q6	High	GSTT2 OS=Homo sapiens OX=9606 GN=GSTT2 PE=3 SV=1	11	2	6	2	244	27.5	6.4	0	5410744.692	0	55495979.01	0	0	0	5470432.172	0	0	15447393.36	20625311.6	0	11495000.8	0	21195305.8	0	89456886.96	3499372.96	0	0	0	12677689.64	6707916.792	0	0	0	0	0	0	10474880.66	0	3142878.011	0	1633461.599	0	0	16205077.72	12303286.32	0
B2RAK1	High	cDNA, FLJ94965, highly similar to Homo sapiens leucyl/cystinyl aminopeptidase (LNPEP), mRNA OS=Homo sapiens OX=9606 PE=2 SV=1	4	3	6	3	1025	117.3	5.73	0	0	0	7885945.211	0	0	0	31951720.34	0	0	0	0	8660818.956	0	0	14429972.1	1321908860	0	9148968.516	20019037.08	0	0	2193854.203	0	41367282.19	0	0	31406234.31	6624497.064	5808322.857	66135403.43	1430431184	0	3607622673	14610872.46	7487691.111	14215811.96	11816429.11	13538207.36	29701529.03
B2R7B5	High	cDNA, FLJ93365, highly similar to Homo sapiens KH domain containing, RNA binding, signal transduction associated 1 (KHDRBS1), mRNA OS=Homo sapiens OX=9606 PE=2 SV=1	8	2	5	2	443	48.2	8.66	0	5380853.501	0	8082093.876	13258000.65	20993424.39	1845232.744	11710854.77	0	13728679.8	7108068.969	0	0	0	16345435.06	9111604.736	0	22796520.06	4208851.676	15030514.68	0	0	16578248.19	0	25371353.02	0	0	0	0	0	0	136645339	3493146.152	10792508.24	0	6046307.706	0	12036432.98	10056141.8	0
A0A3B3IRS3	High	Guanylate-binding protein 7 (Fragment) OS=Homo sapiens OX=9606 GN=GBP7 PE=1 SV=1	3	1	16	1	502	57.4	6.28	50328391.27	0	849511064.3	19645470.15	8107836.648	0	0	251721064.7	0	0	0	0	0	0	112315211.4	0	65402257.28	0	9605792.043	0	0	0	12149666.34	0	4531679.899	0	192802996.2	0	0	0	665420486.6	22406849.64	35779962.11	913917417.7	0	0	0	49117041.36	146168179.5	1144311176
A0A5C2GD92	High	IGH + IGL c434_light_IGKV1-5_IGKJ1 (Fragment) OS=Homo sapiens OX=9606 PE=2 SV=1	31	2	10	2	107	11.8	9.01	0	0	0	0	45115484.88	0	0	147426125.4	18295434.6	3403965186	19641260.89	6519580101	9663468.898	366460098.1	145480174	381424934.3	38889397.41	12043312.93	188100365.8	243882007.4	0	26698197.55	1048525592	139767138.8	0	25679983.38	194587794.8	61937817.26	0	0	108986095.5	589237937.2	0	33459322	744555308.2	107938039.2	0	90405620.23	107585309.8	0
Q9BTZ2	High	Dehydrogenase/reductase SDR family member 4 OS=Homo sapiens OX=9606 GN=DHRS4 PE=1 SV=3	8	2	12	2	278	29.5	8.56	0	45705382.01	7200088.415	80995687.94	56601872.87	36668162.13	7193403.167	14142979.54	0	0	30184875.46	30336735.4	41106012.61	0	6608458.216	11570373.05	6886502.87	34111433.42	0	0	5265727.289	0	14001341.17	5161161.679	2083043.9	0	0	0	0	15630386.32	0	0	3940271.659	0	5533846.752	15580332.53	6574994.018	96396971.9	74289152.9	0
A0A5C2G3R6	High	IGL c3779_light_IGKV3-20_IGKJ3 (Fragment) OS=Homo sapiens OX=9606 PE=2 SV=1	25	3	87	1	109	11.6	8.5	12857514.68	0	0	0	62771637.05	0	14468552.16	0	0	0	0	0	0	0	0	0	0	27614147.12	5976095.797	7487960.99	0	0	0	20983644.62	9815106.307	47696406.86	27461087.47	9896104.096	0	11783465.31	0	0	430505486.4	0	161849490.8	0	0	0	0	0
Q9Y371	High	Endophilin-B1 OS=Homo sapiens OX=9606 GN=SH3GLB1 PE=1 SV=1	10	3	10	3	365	40.8	6.04	0	0	0	32289102.83	0	0	1503716.897	17000500.82	2323862.572	0	4340867.993	0	0	0	18401260.35	4800712.454	108883464.6	4701792.373	0	9711621.327	0	0	26439476.67	0	27869356.93	33371153.48	0	2198480.068	2681385.791	0	0	81386645.26	0	202072965.9	0	4314973.035	21051654.21	28987603.2	25390043.17	0
Q9NPA2	High	Matrix metalloproteinase-25 OS=Homo sapiens OX=9606 GN=MMP25 PE=1 SV=1	5	2	3	2	562	62.5	8.56	0	0	0	0	8987562.278	11853782.18	0	2468756.707	0	0	0	2664006.622	0	1524503.569	0	0	87954422.23	18683819.57	13762465.27	0	12720877.93	0	1667452.24	0	4937148.114	11110959.68	0	3106270.367	818543.5487	0	12827961.47	0	766070.6959	0	0	11371472.72	3884878.221	0	0	0
Q495P7	High	Toll-like receptor 8 OS=Homo sapiens OX=9606 GN=TLR8 PE=2 SV=1	2	2	5	2	1041	119.7	6.6	0	0	11585080.35	127949902.4	0	1800520668	328269318.5	65396834.92	0	8972017.005	4145735.454	0	0	0	0	0	26653733.83	7886579.338	355523438.4	68921789.25	0	1005746.607	57805076.87	0	63158298.34	0	3023287.831	45450314.79	0	0	481931064.1	505999064	0	491263156.5	2629541.078	1723333.502	0	1491917.002	6008865.168	42748540.48
A0A5C2GFC9	High	IG c153_heavy_IGHV3-23_IGHD1-7_IGHJ4 (Fragment) OS=Homo sapiens OX=9606 PE=2 SV=1	25	2	25	2	120	12.8	7.12	2968101.814	0	53608010.75	0	0	14483555.19	0	11056978.73	0	0	0	0	0	13721962.67	0	11613739.73	0	0	0	35327809.19	31446579.41	25331957.77	0	172879886.3	0	20109116.83	35525015.04	101070836.1	15871640.59	23757977.79	0	0	90504971.93	0	7549942.752	0	0	7333224.322	8079305.14	0
Q9UBG0	High	C-type mannose receptor 2 OS=Homo sapiens OX=9606 GN=MRC2 PE=1 SV=2	2	2	19	2	1479	166.6	5.83	11649173.96	5596921.154	0	2070290.145	0	0	12319572.46	0	0	0	11988983.3	6189773.018	0	36934714.54	0	12443697.81	0	0	0	27168325.3	22754248.07	0	28906930.54	111876789	0	0	27862135.06	0	40354934.06	0	0	31352758.56	114733342.6	0	59191545.14	4145481.836	0	0	2163368.423	0
A0A1B1CYC5	High	Vitamin D binding protein (Fragment) OS=Homo sapiens OX=9606 GN=Gc PE=4 SV=1	38	2	41	2	34	3.7	8.56	92905701.5	14845620.77	0	0	7436215.426	10384884.98	69336344.53	8521938.167	0	30560853.44	164237410.1	402988102.2	0	0	0	127965575.6	0	0	11124353.8	298993358.8	0	3874210213	157177183.5	899138956.8	17333864.79	0	439823630.2	0	580940161.9	0	19378149.43	0	0	52751827.01	0	0	444726660.4	54364081.4	27983400.44	12445746.13
A0A5C2FZ40	High	IGL c925_light_IGLV1-40_IGLJ3 (Fragment) OS=Homo sapiens OX=9606 PE=2 SV=1	41	3	58	2	111	11.7	7.12	8482996.423	44590425.32	0	6046747.843	15887736.48	0	0	0	19075609.9	0	7380415.46	0	8611402.423	64384633	20635207.63	0	0	10984298.23	4843719.946	66198106.61	9661645.421	33999717.58	0	209917739.6	0	107150752	371918619.5	0	218900803.2	15293639.99	0	0	82748044.65	776515362.4	0	0	0	0	0	0
Q6NUT2	High	Probable C-mannosyltransferase DPY19L2 OS=Homo sapiens OX=9606 GN=DPY19L2 PE=1 SV=2	7	5	7	5	758	87.3	9.1	61146123.19	51525696.87	234511715.4	31101873.67	170107315.7	38578017.34	74763250.02	0	0	5714665.273	0	0	0	0	0	0	268629367.6	2843794.557	6610983.194	42425748.67	0	0	0	0	10213418.53	158724831.9	53326307.61	12462228.13	0	9290424.665	21233876.26	219192851.7	0	166865368.9	0	0	0	0	0	227693233.1
O43399	High	Tumor protein D54 OS=Homo sapiens OX=9606 GN=TPD52L2 PE=1 SV=2	24	4	6	4	206	22.2	5.36	0	9245766.567	0	18025184.14	0	0	20727334.19	19262558.34	0	0	0	0	0	0	14603353.45	3150119.666	0	14383025.28	3428245.201	0	0	0	12197760.35	0	8069291.911	0	0	38117990.43	4140425.831	0	0	0	13187634.03	0	0	18440058.46	0	8134803.206	16887857.98	0
P04554	High	Protamine-2 OS=Homo sapiens OX=9606 GN=PRM2 PE=1 SV=3	35	2	7	2	102	13	11.9	1880669.017	0	0	123056.1768	0	0	0	125128.256	0	0	4914104.729	0	8872058.407	0	157576.1448	0	0	767843.3047	36445.49512	0	0	0	0	0	0	812311882.8	0	0	7330031.231	4520057.967	3469721.78	7941985.809	356808.3947	3219558.85	0	290461.9932	1116870.957	347031.479	553681.568	3590409.257
A0A5C2FX25	High	IGL c1392_light_IGKV1-5_IGKJ1 (Fragment) OS=Homo sapiens OX=9606 PE=2 SV=1	32	3	47	2	107	11.8	8.46	69966459.45	0	0	0	11449382.05	0	0	0	6242392.502	6644033.53	0	20976091.62	0	39526967.51	0	53843378.96	0	0	12138294.37	37549606.16	16039866.68	0	16317494.66	19229147.9	23478914.73	6930754.717	308089823.6	19933110.91	0	0	70479240.07	0	10368329.51	0	5983753.241	0	36939214.82	0	0	0
Q8N4L2	High	Type 2 phosphatidylinositol 4,5-bisphosphate 4-phosphatase OS=Homo sapiens OX=9606 GN=PIP4P2 PE=1 SV=1	25	3	10	3	257	28.1	8.68	33765008.51	0	14989446.31	0	45769200.83	0	22811082.27	14040401.04	0	43380132.7	0	0	264742735	0	7692802.513	0	0	0	25879396.09	0	0	0	10978878.19	0	394837029.8	10713389.29	11480447.32	328315253.8	0	0	283265166.3	40393549.61	0	29478178.98	0	0	15761041.91	0	7907080.932	21977397.28
O75886	High	Signal transducing adapter molecule 2 OS=Homo sapiens OX=9606 GN=STAM2 PE=1 SV=1	7	3	7	3	525	58.1	5.07	48747123.3	73695743.12	491891965	62114670.03	0	0	0	22561084.1	0	638686559.7	16440328.89	0	18087224.6	34082948.53	55033224.23	32868027.74	10015049.65	16725999.9	2876505.064	128756591	5612414.234	0	9297719.632	11814602.71	19218145.69	69307186.48	0	1889367671	0	0	250983240.5	378900389.5	0	255634745.1	0	0	2022006012	27980220.96	21580830.37	30610978.73
A0A1B0GVI3	High	Keratin, type I cytoskeletal 10 (Fragment) OS=Homo sapiens OX=9606 GN=KRT10 PE=1 SV=1	30	3	11	3	107	10	8.44	10307637.94	18859363.76	0	33956673	490877005.4	0	8467906.898	29119309.35	8616279.64	29658318.44	0	0	24341934.11	0	6702687.082	0	288644971.8	28929650.37	128392311.9	0	6400199.849	0	6560265.923	0	3406816.866	134250174.1	9893643.499	351909518.3	5412364.389	0	20539035.17	0	0	0	0	6556337.626	6815801.216	16107758.95	17028138.64	76057743.99
Q14571	High	Inositol 1,4,5-trisphosphate receptor type 2 OS=Homo sapiens OX=9606 GN=ITPR2 PE=1 SV=2	2	3	7	3	2701	307.9	6.43	3066596.964	3913068.385	0	0	0	5986811.775	0	14623707.76	0	16547312.8	4443490.112	0	0	0	0	4151819.199	0	0	7459341.137	0	0	0	8650580.731	0	17184542.79	0	0	17410267.39	0	0	14786933.28	133043559.7	0	15418723.15	0	0	0	0	0	14176851.24
P16066	High	Atrial natriuretic peptide receptor 1 OS=Homo sapiens OX=9606 GN=NPR1 PE=1 SV=1	3	3	11	3	1061	118.8	6.64	0	5896919.233	0	8885646.248	12075164.71	9905235.864	52186782.6	0	7195891	14617266.22	120439311.9	5742698.229	44055106.92	5499303.501	3928717.749	34008163.91	24363317.25	27238902.28	6037938.979	0	10503555.8	0	9564070.007	0	7406308.394	0	0	0	0	0	13542118.11	0	37528863.22	24840588.5	67172580.75	3868403.764	16847272.71	6871275.834	3579944.17	0
O75663	High	TIP41-like protein OS=Homo sapiens OX=9606 GN=TIPRL PE=1 SV=2	27	4	5	4	272	31.4	5.91	15847954.34	0	64743894.06	5236477.222	11886750	0	11464778.32	31583315.32	9171104.911	56382060.53	10699863.87	6832439.036	0	0	0	30011207.71	252585840.9	0	35478195.86	9875853.923	38246538.08	3432626.167	0	0	53884244.24	34482969.67	0	0	0	0	53221714.89	220301584.7	4710794.916	63508681.17	25461702.26	23522402.51	79753316.41	0	28373115.27	28994752.22
P46059	High	Solute carrier family 15 member 1 OS=Homo sapiens OX=9606 GN=SLC15A1 PE=2 SV=1	5	3	5	3	708	78.8	8.48	7748353.427	0	0	5101447.557	32945457.18	0	0	0	9901531.121	0	0	0	15709045.36	0	29997084.64	0	0	18040347.9	0	0	0	0	4281302.681	9874568.119	0	0	0	0	0	0	256203582.4	193484445.7	7317680.094	0	0	32352618.02	0	0	3885054.067	14278869.95
B2RB07	High	Ubiquitin carboxyl-terminal hydrolase OS=Homo sapiens OX=9606 PE=2 SV=1	11	4	15	4	329	37.6	5.33	4360302.8	9681983.067	9413218.086	95350686.02	15383972.69	0	80152358.93	50733473.76	2036786.054	14153851.71	18902365.55	0	13270802.96	2463791.817	26283119.24	23438595.5	0	27958166.75	24808040.34	0	9636307.285	0	6609811.27	0	30309828.67	0	0	4895970.383	0	7065938.883	29327241.93	235335801.4	0	0	0	26949310.2	0	50219035.17	47144924.64	0
Q8N5M9	High	Protein jagunal homolog 1 OS=Homo sapiens OX=9606 GN=JAGN1 PE=1 SV=1	13	2	5	2	183	21.1	9.73	0	5461845.507	176653437.7	20691199.08	9246337.473	0	0	23539679.89	3268684.87	9465078.895	0	0	0	4063014.534	16407564.91	5298105.3	360195212.2	13426246.3	23867491.15	122354275.1	0	4528827.37	11502190.51	4683277.861	105867089.9	0	55254792.08	82949462.86	0	0	27651050.52	152919734.1	0	906347534.1	0	0	411112234	0	0	496811783.9
P61923	High	Coatomer subunit zeta-1 OS=Homo sapiens OX=9606 GN=COPZ1 PE=1 SV=1	25	3	8	3	177	20.2	4.81	0	17257015.1	19176252.4	94015973.45	0	19029376.46	23585758.52	99056300.34	28276672.36	0	18466695.84	2880255.499	13306516.77	19186830.27	50826084.18	10322663.74	0	11620903.77	40417295.36	0	28139933.19	0	31869372.54	0	98413917.82	11801681.3	0	75263189.93	0	0	21785084.54	15057017.78	0	19742668.78	6467305.606	27131213.58	17022740.1	92027295.51	92638250.1	131175060.7
A0A024RCU9	High	SFRS protein kinase 1, isoform CRA_e OS=Homo sapiens OX=9606 GN=SRPK1 PE=4 SV=1	7	3	6	3	548	61.9	5.69	0	3216223.625	35669799.33	12499598.04	17399576.28	0	0	0	0	365999473	0	0	0	0	4551724.869	0	342588348.4	0	5310526.798	399809042	0	2694091.662	0	0	42684607.27	0	34230092.69	28784575.36	5575640.755	2357813.984	321586901.2	2220769740	0	126478402.7	0	0	0	4389923.993	6931888.696	32665445.73
Q9HB71	High	Calcyclin-binding protein OS=Homo sapiens OX=9606 GN=CACYBP PE=1 SV=2	20	3	8	3	228	26.2	8.25	8762057.139	0	0	78525309.62	0	0	11908070.68	66093905.97	18094658.84	75271106.62	0	0	9949205.981	9535449.136	31359182.54	15205416.11	0	13521135.81	6261678.568	0	12089068.16	0	19388805.61	96960312.59	85058963.32	2796438.723	0	18694517.36	10299374.36	0	0	0	14486227.87	0	0	0	550207836.3	21236321.14	23995279.01	20362296.84
Q96BX8	High	MOB kinase activator 3A OS=Homo sapiens OX=9606 GN=MOB3A PE=1 SV=1	19	4	9	4	217	25.4	8.63	0	0	29677402.18	75492272.98	13305977.46	0	0	38784650.27	0	7713860.269	0	0	0	0	0	7821350.823	107091519.8	6647381.15	16797641.97	19760299.92	15088079.99	17015969.7	0	0	424921418.1	0	0	72572421.79	6459261.65	3199474.392	48431162.27	113702419.1	0	314165928.6	0	0	0	16739058.44	11208363.65	0
H0YMG7	High	Retinal dehydrogenase 2 OS=Homo sapiens OX=9606 GN=ALDH1A2 PE=1 SV=1	7	4	59	1	489	53.7	6.9	38949391.51	0	0	0	20819176.97	0	38741386.64	0	9830399.245	0	10998195.18	0	0	17531999.13	0	18796492.3	0	52207872.09	0	14721886.5	2954941.426	3110188.629	13381814.72	0	0	0	100587472.8	11201198.72	0	10282416.56	138139090.7	44582252.98	0	0	0	0	0	20926494.6	21129832.17	245830935.7
Q08AM6	High	Protein VAC14 homolog OS=Homo sapiens OX=9606 GN=VAC14 PE=1 SV=1	7	4	5	4	782	87.9	6.13	18875855.68	15622756.6	286345904.9	92036960.27	6434833.421	14240701.35	77917566.32	29951901.98	7903695.462	0	50107478.08	7322354.317	42134417.36	0	51410692.7	80109276.99	26883393.82	69389827.82	43538556.88	3875851.517	28516005.48	5501562.465	0	6372822.357	23160595.17	0	8061438.115	10347708.24	8381497.226	28653692.35	0	37669182.75	0	19754096.56	0	51827242.26	40344958.75	40568678.23	22249258.25	0
Q9GZS3	High	WD repeat-containing protein 61 OS=Homo sapiens OX=9606 GN=WDR61 PE=1 SV=1	13	3	5	3	305	33.6	5.47	0	6340253.427	105740721.6	76301723.44	3600529.076	0	0	29712079.83	0	13836369.27	0	0	11317654.41	0	15699082.91	5294390.32	17447746.81	13768005.01	0	87323275.74	2526795.242	0	5589816.582	8419998.898	22340735.54	0	0	0	5716565.41	0	22483581.88	28466802.27	4931720.527	164237009	12277065.16	28262873.67	0	18037328.6	29639054.39	40553984.78
P41567	High	Eukaryotic translation initiation factor 1 OS=Homo sapiens OX=9606 GN=EIF1 PE=1 SV=1	30	2	5	2	113	12.7	7.44	0	0	16211866.62	9582506.532	25212831.7	0	0	21680574.33	2860834.539	0	11897345.05	0	15803320.32	5855378.708	12388822	23937056.75	0	0	6424218.731	10230419.73	5403098.756	0	19725415.79	40512458.47	28426039.01	3838927.165	10688069.08	20236419.31	0	0	0	0	13622755.18	0	3485535.314	7211222.29	0	17886200.18	17981466.49	0
A0A5C2GZQ4	High	IG c1869_light_IGLV2-14_IGLJ2 (Fragment) OS=Homo sapiens OX=9606 PE=2 SV=1	34	3	67	2	111	11.7	7.99	24016848.16	22365805.77	0	7346957.191	0	0	12804760.13	9332001.494	20511820.72	18852107.85	1620908.184	0	1868951.776	10901172.56	5807415.117	7882240.131	8785577.767	10772848.31	0	151355049.4	27741080.14	19659254.58	7846914.835	340949103.3	6978855.722	32401637.89	94779250.66	0	357860439.4	0	0	0	331517728.6	29115970.43	89233348.19	17598296.6	0	0	0	0
A0A087WSZ0	High	Immunoglobulin kappa variable 1D-8 OS=Homo sapiens OX=9606 GN=IGKV1D-8 PE=3 SV=6	16	1	9	1	117	12.8	7.74	0	6436915.387	91982540.01	0	0	17237937.7	0	8134352.645	4633517.343	0	0	0	21956391.78	22446105.24	0	0	146709283.6	9160138.792	0	14827857.37	0	0	0	0	6714851.531	0	8789566.064	35354959.3	1766755.597	0	75191131.9	0	0	38622523.44	3417382.033	0	36244724.61	0	6654048.197	0
B3KUB6	High	cDNA FLJ39529 fis, clone PUAEN2004067, highly similar to Band 4.1-like protein 1 OS=Homo sapiens OX=9606 PE=2 SV=1	7	3	10	2	772	86.4	5.81	0	0	18799603.47	47098453.09	0	7141363.683	0	57116989.29	0	0	24518369.84	0	12609412.93	19126897.45	41440148.3	8308624.614	80242290.96	5987993.243	0	0	19702536.27	13614945.01	14558266.32	37057822.4	0	0	78442397.95	0	0	0	88447744.19	16840873.55	0	307910538.2	0	7659706.171	7712176.42	65697914.6	73565436.66	0
A0A5C2FWQ5	High	IGL c1528_light_IGKV3-15_IGKJ1 (Fragment) OS=Homo sapiens OX=9606 PE=2 SV=1	36	2	3	2	107	11.6	5.25	0	0	0	0	0	0	0	18609604.35	0	0	0	0	0	10712426.42	0	0	393172678	0	5483430.445	53048656.73	0	60640803.67	6873257.225	0	6581406.511	9207474.62	18819756.57	11681528.3	0	0	26352068.45	66715708.31	6200672.046	84201784.65	3881540.973	3029963.767	0	0	0	43022524.06
A0A5C2G4D7	High	IGL c1163_light_IGKV1D-39_IGKJ2 (Fragment) OS=Homo sapiens OX=9606 PE=2 SV=1	35	2	4	2	107	11.8	7.44	0	0	869633301.8	0	0	0	35345520.2	3952706.044	0	188765234.2	0	0	0	2359976.765	0	5105547.057	1280864620	6833925.597	0	403597622.5	7482350.878	2970461.161	3768677.777	6793510.866	0	0	176533902.7	22197956.87	23448766.69	0	191253682.1	2939443823	0	1053062340	0	0	15013678.05	0	9316345.515	2310567107
Q96FX8	High	p53 apoptosis effector related to PMP-22 OS=Homo sapiens OX=9606 GN=PERP PE=1 SV=1	9	1	19	1	193	21.4	7.03	0	21673696.05	0	14994267.25	40247295.64	94444114.09	36240228.76	222584209.2	153800843.6	72491448.45	37819901.82	0	81172645.74	0	126054033.8	6513800.089	208798365.1	15459411.22	92160043.2	0	0	0	25932481.26	0	30477370.32	14848359.81	0	0	0	0	26691818.35	0	6918384.04	146386195.3	0	17053663.82	14827646	109810529.1	117019257.4	91873590.32
A0A5C2GUP6	High	IG c493_light_IGLV3-19_IGLJ2 (Fragment) OS=Homo sapiens OX=9606 PE=2 SV=1	30	2	7	1	108	11.4	5.96	3955815.746	0	0	0	0	0	0	0	0	0	0	10462322.25	0	0	6526602.611	0	0	2939659.974	5737301.124	0	2189949.064	0	0	0	0	17665951.42	35922678.87	218333993.7	72202803.74	0	12169295.45	0	0	0	17656134.06	0	0	0	0	0
A0A5C2GYX5	High	IG c858_light_IGKV1-12_IGKJ4 (Fragment) OS=Homo sapiens OX=9606 PE=2 SV=1	10	1	3	1	107	11.4	8	0	0	730449757.3	3570852.679	0	93706424.14	85226422.29	0	0	0	0	4519844.137	0	0	0	4516292.401	686499420.1	0	12455869.57	356913491.6	0	0	0	0	0	6611742.906	490818952.1	0	5713346.816	9151180.013	0	289759141.8	3497561.527	183461836.1	0	0	0	10887486.39	0	0
A0A024R1M2	High	LIM domain kinase 2, isoform CRA_d OS=Homo sapiens OX=9606 GN=LIMK2 PE=4 SV=1	10	4	4	4	617	69.9	7.42	4074422.167	14188344.43	0	10926412.52	302426693.9	0	0	0	0	88031897.05	0	0	7507736.905	5431029.504	0	0	27201925.66	4111199.763	3826307.752	0	1317402.548	5904080.024	0	0	88186234.8	0	0	8240058.735	1917894.016	0	0	69269232.88	12999337	0	2232401.555	0	402328710.7	0	0	29942501.8
F8VSC5	High	SCY1-like protein 2 (Fragment) OS=Homo sapiens OX=9606 GN=SCYL2 PE=1 SV=1	6	3	7	3	681	77	7.05	0	0	100708519.3	72499390.37	15968293.56	3803170.084	11727604.74	39764947.8	0	0	0	0	0	0	22882770.84	0	544900952.6	32932959.24	23631724.59	0	0	0	24396263.79	6802136.652	74490098.06	6290067.426	0	42099042.07	0	0	207827243.1	590378743.3	0	0	1728086.173	9443133.261	209054818	19265106.83	14925169.68	1150039328
A0A5C2GK12	High	IG c1202_heavy_IGHV3-9_IGHD1-7_IGHJ3 (Fragment) OS=Homo sapiens OX=9606 PE=2 SV=1	23	2	33	1	119	13.1	6.52	0	0	0	0	9212758.84	0	0	0	0	0	0	0	0	6677039.471	0	0	0	0	0	10230956.66	0	19376355.7	0	0	0	14780818.98	18146241.21	12820077.35	0	9107228.046	12972812.26	0	0	0	0	0	0	0	0	0
Q6DKJ4	High	Nucleoredoxin OS=Homo sapiens OX=9606 GN=NXN PE=1 SV=2	13	3	4	3	435	48.4	4.97	0	0	1131078214	14348552.55	13374933.03	0	22426878.6	65829942.62	0	0	0	0	0	0	17310635.18	0	0	0	0	162447215.2	0	0	7949237.96	0	4158645.743	0	369794548.2	57824752.07	0	0	0	85042613.73	0	659005566.4	0	0	113585828	22674560.07	17199106.43	638279745.1
A0A5C2FX20	High	IGL c756_light_IGLV1-44_IGLJ3 (Fragment) OS=Homo sapiens OX=9606 PE=2 SV=1	26	2	87	1	110	11.4	7.97	11167179.28	0	0	6955430.318	8195981.686	0	0	0	0	25946575.15	0	0	0	0	0	0	0	0	0	0	0	0	0	13375170.08	0	0	56433885.68	0	21619176.31	0	76130417.93	0	13501810.65	0	0	0	0	0	0	0
Q96BQ1	High	Protein FAM3D OS=Homo sapiens OX=9606 GN=FAM3D PE=1 SV=1	19	4	11	4	224	24.9	9.33	0	0	0	32029138.57	4616041.108	11107375.95	13751602.01	83296806.93	19994411.42	17936018.17	0	39647971.93	12673169.47	20505608.46	85732426.72	0	84855061.68	0	21904046.16	0	0	0	10079245.42	0	16716291.26	40401331.88	0	7471248.422	29068875.04	0	0	0	21155271.94	21391756.22	0	4463406.449	27043141.91	58380107.18	63113383.47	0
O95342	High	Bile salt export pump OS=Homo sapiens OX=9606 GN=ABCB11 PE=1 SV=2	1	1	29	1	1321	146.3	6.57	21766252.38	53980950.37	0	96104018.71	54689922.21	0	0	41299964.98	31265974.93	54359736.32	191169532.1	15492147.41	135337074.9	68577595.9	231104255.8	360246873.5	82676801.1	35179951.56	219445048.7	17110374.64	68281717.97	0	19059725.08	0	9454557.948	7703101.15	6180884.958	0	69806924.83	31316187.61	0	98976742.78	0	0	57073905.5	85691861.67	89696064.69	61679048.25	60297013.2	67170569.91
A0A5C2GPC3	High	IG c420_heavy_IGHV4-34_IGHD3-16_IGHJ6 (Fragment) OS=Homo sapiens OX=9606 PE=2 SV=1	12	1	5	1	126	13.9	8.47	0	5011262.362	13612939.22	0	1867364426	0	0	84603828.07	7222080.553	0	0	0	0	0	0	0	0	0	0	0	15442030.22	0	0	0	9189406.542	0	9811072.728	5910071.95	0	0	57219392.19	0	0	23879343.13	0	0	0	0	0	23511960.97
A0A5C2GRM8	High	IG c1364_heavy_IGHV3-66_IGHD3-3_IGHJ4 (Fragment) OS=Homo sapiens OX=9606 PE=2 SV=1	15	1	11	1	127	14.2	7.12	4152325.681	0	0	0	34094982.99	2298265.138	0	5845516.152	0	0	0	0	28870013.27	123805480.2	7333306.004	52605760.37	0	10451571.13	60457729.79	20240139.62	33820699.47	16316428.73	0	16821586.08	2699530.697	36374968.67	0	11833420.24	0	0	19915391.08	0	17040087.76	0	0	0	0	0	0	0
A0A5C2G1G5	High	IGL c2972_light_IGLV3-1_IGLJ3 (Fragment) OS=Homo sapiens OX=9606 PE=2 SV=1	22	2	65	1	106	11.2	7.84	15258070.44	0	0	6159796.406	0	0	13404612.51	0	0	0	0	0	0	59398227.95	0	9660302.525	0	10568058.78	0	0	17202486.56	111479421.7	5286864.073	256147624.6	0	70365833.23	86138303.59	66181229.8	71797460.8	20075912.79	0	0	62699521.84	0	27952427.14	0	0	0	0	0
A0A5C2GLF2	High	IG c563_light_IGLV2-18_IGLJ3 (Fragment) OS=Homo sapiens OX=9606 PE=2 SV=1	31	3	24	1	109	11.6	7.96	0	79153860.22	0	16534707.13	0	169489371.9	0	0	0	0	0	0	0	14594054.22	7243774.021	0	25351428.27	27918537.96	0	0	0	6449427.452	0	0	28715353.92	0	0	0	30447640.76	3697647.104	0	0	0	0	0	15397251.15	0	8524251.17	8923162.429	0
Q8IYI6	High	Exocyst complex component 8 OS=Homo sapiens OX=9606 GN=EXOC8 PE=1 SV=2	9	5	9	5	725	81.7	5.49	4057354.177	20910901.99	62520713.22	120037001.6	4292351.663	0	2634150.337	3478322.029	0	0	0	0	62113383.79	3159135.413	54263251.17	22011087.23	0	10532727.72	0	0	0	10184537.77	13312779.03	0	24939996.4	6011210.827	0	0	0	0	70526681.07	463004955.8	0	111132980.9	0	23786601.96	59449332.27	19017297.71	14359195.93	19078523.44
E1V2J7	High	MHC class II antigen (Fragment) OS=Homo sapiens OX=9606 GN=HLA-DRB1 PE=4 SV=1	30	2	4	1	89	10.9	6.52	32162170.42	6721237.17	0	0	21062446.7	2645235.001	0	0	0	0	0	0	0	0	0	0	0	0	0	26998835.26	0	0	3306741.793	0	0	0	0	2891157.329	0	2409526.203	0	180705380.5	12761583.38	0	0	0	0	0	0	0
X5D8W6	High	Ca++-dependent secretion activator 2 isoform C (Fragment) OS=Homo sapiens OX=9606 GN=CADPS2 PE=2 SV=1	4	4	5	4	1256	143.4	6.14	25821870.68	30044787.01	0	61471219.4	0	0	8700528.676	0	0	18050742.34	20740477	18541518.97	0	0	0	0	439895602.5	59643820.44	0	6174241.523	0	0	0	7065628.59	0	0	3231326.996	10046163.33	0	0	0	110855274	0	40496611.11	0	17305523.32	309533676.1	0	0	70207422.13
A0A220T1R7	High	LEMD2 OS=Homo sapiens OX=9606 GN=LEMD2 PE=2 SV=1	12	3	8	3	358	41.1	7.37	0	0	23142061.84	0	6137278.96	0	0	27648582.54	0	0	0	0	0	0	7348316.182	0	0	0	13521124.26	0	0	0	2944188.165	0	46634838.67	0	0	28214167.3	0	0	13425121.06	10913319.08	4941509.666	0	0	0	14524684.3	44462363.86	36586652.61	0
A0A5C2G5M5	High	IGL c3155_light_IGKV1-33_IGKJ4 (Fragment) OS=Homo sapiens OX=9606 PE=2 SV=1	15	1	21	1	107	11.5	4.72	0	0	0	5625849.358	21825563.26	0	0	22424918.43	11287524.56	0	0	0	0	156408973.3	0	0	0	0	119418455.6	145625230.2	38897664.17	1677257.298	0	288151936	0	3808051.819	240629637.3	0	139306876.4	0	201796188.4	346996920.4	68850846.51	63908863.64	39526958.77	0	22699886.23	7158834.883	0	0
A0A5C2H1N9	High	IG c1639_light_IGLV2-11_IGLJ3 (Fragment) OS=Homo sapiens OX=9606 PE=2 SV=1	19	4	65	2	110	11.5	8.68	30576516.71	0	0	0	0	0	0	0	0	0	0	0	0	4827125.87	15118284.65	0	0	14470578.25	0	0	3059997.708	36528484.72	0	0	0	6232838.214	189830718.9	29810106.51	128113422.7	0	2408215456	0	17519488.8	0	9027562.755	0	0	0	0	0
P54709	High	Sodium/potassium-transporting ATPase subunit beta-3 OS=Homo sapiens OX=9606 GN=ATP1B3 PE=1 SV=1	14	3	9	3	279	31.5	8.35	0	36032877.82	87896499.05	0	0	12626504.41	9525162.598	7184905.787	0	16422660.05	4244465.82	0	0	0	6753424.782	54715971.58	0	10665535.68	60497572.24	0	8676500.637	4433250.226	9289664.568	0	224882074.5	4928289.861	59735212.24	393320068.7	4078117.877	0	0	0	19447840.51	0	6914373.973	0	22559433.31	16008698.8	0	0
A0A5C2G618	High	IGH c406_heavy__IGHV3-33_IGHD3-10_IGHJ4 (Fragment) OS=Homo sapiens OX=9606 PE=2 SV=1	30	4	39	1	123	13.4	7.12	0	0	9220941.911	30460693.86	0	3236226.929	10556521.12	0	0	0	0	4991286.936	0	0	9926724.116	0	0	0	11771950.18	11384691.88	0	0	0	0	0	0	13422124.96	0	0	11751423.32	0	0	17311655.55	23502289.3	0	24043608.99	0	5115281.103	2186870.833	40544810.95
Q8TD19	High	Serine/threonine-protein kinase Nek9 OS=Homo sapiens OX=9606 GN=NEK9 PE=1 SV=2	5	4	7	4	979	107.1	5.74	0	0	390943155.9	67878418.59	137611982.4	0	0	20116665.84	0	0	6436444.809	0	0	0	10172857.41	8648982.459	26794818.61	18036674.8	6229158.341	62105962.27	9451418.004	0	4826779.483	0	73228837.37	0	60414258.17	9755116.107	0	0	380269932.7	19056190.06	0	43655581.77	1683108.09	18270416.1	0	7857699.562	6206348.769	162151700.5
E9PF49	High	NADH dehydrogenase [ubiquinone] 1 beta subcomplex subunit 9 OS=Homo sapiens OX=9606 GN=NDUFB9 PE=1 SV=1	19	3	31	3	221	26.6	8.87	70062987.08	238025987.9	205447053.8	195874045.2	120998754.9	80599298.48	0	77727336.17	37699270.56	72047764.83	37694703.56	35222995.54	28815209.46	2413661.575	53132021.57	45083531.65	35943059.82	92103487.39	97169563.93	29163379.61	19496718.19	0	61502747.41	26496665.86	65114997.01	0	0	112165274.4	40968217.94	71234938.64	0	35036936.46	11491394.18	23315819.84	6321804.457	31988575.74	36147646.43	30148554.35	43533496.99	40265026.31
A0A024R4J1	High	Formyl peptide receptor 1, isoform CRA_a OS=Homo sapiens OX=9606 GN=FPR1 PE=3 SV=1	14	3	17	3	350	38.4	9.16	0	0	177419987.2	32305177.49	0	67068896.41	39993394.5	57031050.99	9570938.351	0	0	0	18767062.62	0	14573494.66	0	29487156.86	18625020.02	145113626.4	31288439.51	1986968.981	0	9187726.914	0	610976965.2	0	0	375093954.8	0	0	11641012.66	0	0	0	3518408.708	0	16333709.84	24690311.42	22480636.86	40995690.77
M1LQ10	High	MHC class II human leukocyte antigen (Fragment) OS=Homo sapiens OX=9606 GN=HLA-DRB1 PE=4 SV=1	39	3	5	2	89	10.8	7.39	0	0	0	5278623.007	0	0	0	0	0	0	0	7203608.11	0	5644398.11	28223373.49	0	0	0	13464927.85	17300471.77	0	0	0	0	0	6836539.735	0	0	0	0	19264107.03	0	0	0	4356119.885	33293126.97	30903999.79	32138438	16874661.83	0
Q9UGP8	High	Translocation protein SEC63 homolog OS=Homo sapiens OX=9606 GN=SEC63 PE=1 SV=2	5	4	5	4	760	87.9	5.31	0	0	12363489.98	16541913.18	523492688.6	6602701.768	0	21213509.96	0	21740889.73	0	3924024.011	0	3874863.492	0	0	0	14371948.03	0	23469033.13	0	11387640.27	1703274.944	0	37435501.22	0	20339864.94	28914284.23	0	0	0	18706446.67	0	0	3241718.473	0	488403437	0	8864894.737	19133223.52
P56470	High	Galectin-4 OS=Homo sapiens OX=9606 GN=LGALS4 PE=1 SV=1	14	3	3	3	323	35.9	9.16	7451257.7	9427200.176	0	283578090.6	245598115.5	0	0	0	0	82501339.99	16732042.69	19209556.7	59649409.69	27226417.67	0	0	7876310.037	6345734.193	56427213.36	13020838.42	7243056.586	0	0	0	0	0	8455621.839	0	4812339.366	3137619.089	72650631.99	0	0	97775995.55	0	0	17140830.94	4980510.8	0	0
P20962	High	Parathymosin OS=Homo sapiens OX=9606 GN=PTMS PE=1 SV=2	23	2	3	2	102	11.5	4.16	0	0	167016.6456	0	0	0	0	0	4209218.438	0	161510.0059	128442.1363	104775.1316	0	0	16515771.28	408687.5576	0	1748985.639	0	10139392.71	0	0	0	153522668.1	41199731.73	0	259385860.7	0	0	48075840.93	6579692.628	0	0	3026010.276	3520827.128	53698289.23	0	141342.818	652176.5756
O60512	High	Beta-1,4-galactosyltransferase 3 OS=Homo sapiens OX=9606 GN=B4GALT3 PE=1 SV=2	9	2	5	2	393	43.9	9.25	4503455.439	7059967.078	0	0	0	3732529.577	0	0	0	6757693.797	14533104.1	11475240.02	3991048.977	0	0	35782985.41	9717058.56	5449778.38	0	11657730.72	14880421.01	9229555.7	0	3188248.363	0	0	0	0	2139269.51	0	0	212031015.3	1581096.342	0	4323488.649	0	0	1769140.285	0	0
Q9UBE0	High	SUMO-activating enzyme subunit 1 OS=Homo sapiens OX=9606 GN=SAE1 PE=1 SV=1	15	4	4	4	346	38.4	5.3	8746034.582	0	37772400.6	0	66352610.68	21345128.1	0	10235871.09	0	43129546.4	0	0	0	2170835.792	0	0	46114229.16	0	3869919.798	0	0	0	9471140.756	0	32260343.8	0	0	15159061.15	0	0	93719708.99	23005118.73	0	0	0	0	49492962.61	5991140.865	6690179.101	144102156.2
A0A5C2GB49	High	IGH + IGL c422_light_IGKV3-20_IGKJ5 (Fragment) OS=Homo sapiens OX=9606 PE=2 SV=1	20	1	23	1	108	11.7	8.48	17530847.47	0	0	0	1221732992	0	0	0	15087277.38	0	163888480.1	0	4787961.644	15989014.17	0	0	0	27189053.97	16607733.44	0	9934555.781	0	3648731.369	8551803.568	0	0	430210490.8	0	8516215.299	6534092.731	0	0	35061981.49	0	9288337.588	0	0	0	0	35340597.22
P07942	High	Laminin subunit beta-1 OS=Homo sapiens OX=9606 GN=LAMB1 PE=1 SV=2	3	4	5	4	1786	197.9	4.94	0	0	381715160	4668614.93	2746224.176	28149190.37	83343010.02	0	7316567.577	37616546.5	27962226.9	4589330.219	45296754.46	4788164.485	0	87863357.4	0	20357436.94	0	253983025.5	0	0	27141924.05	0	0	0	146650884.3	0	17530730.6	0	0	250256360.7	8997466.636	770481475.8	2812840.162	6512324.777	7517312.216	18674756.99	28885387.22	0
Q96EE4	High	Coiled-coil domain-containing protein 126 OS=Homo sapiens OX=9606 GN=CCDC126 PE=2 SV=2	14	2	11	1	140	15.7	9.88	4463625.185	6046996.833	0	0	0	0	12544015.03	0	25024524.43	0	17396006.55	3701115.437	18457101.15	2805834.35	2779479.531	8793592.487	0	8091820.281	4327605.853	0	0	520592.6354	0	1267741.293	9171393.928	0	0	0	0	0	46534278.85	27080534.44	8949127.861	24092601.01	14961188.03	5139461.226	0	0	0	10153525.63
O60841	High	Eukaryotic translation initiation factor 5B OS=Homo sapiens OX=9606 GN=EIF5B PE=1 SV=4	4	3	5	3	1220	138.7	5.49	0	0	72846555.28	81825512.21	42470528.74	58911767.23	57795922.85	12912811.34	0	0	43769707.75	5749382.795	0	0	28899296.71	10889050.33	40105677.8	39694182.04	0	0	49594107.12	0	6336212.905	0	21927493.2	34039695.8	0	61419906.66	0	0	0	68398459.33	0	0	9108055.215	14656597.81	69565250.75	14214644.22	15449707.5	0
Q8TEK8	High	FLJ00186 protein (Fragment) OS=Homo sapiens OX=9606 GN=RASSF5 PE=1 SV=1	20	3	5	3	185	20.9	9.11	0	3554444.603	9096581.079	0	0	3871439.505	0	7931112.433	0	0	0	0	0	0	8161263.302	0	0	0	0	0	10130835.62	3113304.795	0	0	60109850.05	0	0	17588993.63	0	3290982.083	166492511	0	0	0	0	5589035.829	0	0	0	14440476.47
A0A5C2G2X0	High	IGL c2816_light_IGKV1-12_IGKJ5 (Fragment) OS=Homo sapiens OX=9606 PE=2 SV=1	32	2	24	2	106	11.6	8.47	0	0	14863060.2	0	32343844.69	0	22952005.64	8223753.736	0	24600937.72	18318771.97	8494471.26	7050623.905	18646092.15	10094266.04	5184835.314	5906073.246	0	32652392.84	0	0	7295122.531	0	10783493.07	0	45598513.09	38441440.5	31201484.29	212120915.4	0	128769129.7	0	10456991.6	26267488.14	8793215.062	8637475.894	23406234.83	2165693.375	0	0
A0A5C2G010	High	IGL c877_light_IGKV3-20_IGKJ2 (Fragment) OS=Homo sapiens OX=9606 PE=2 SV=1	39	4	54	2	108	11.7	8.47	25768920.05	0	12200107.58	0	32874574.28	116325000.3	37915048.1	31066660.05	186460740.5	0	155926732.8	20770456	0	115598094.2	27758089.42	125095490.9	0	151542409.5	218490644.7	148607432.1	26272688.89	78135019.52	20205025.99	315190838	78389839.37	121991555.7	142609776.6	57055611.73	235044155.2	30212422.18	0	0	261383125.4	0	123766292.9	0	40731761.66	0	0	0
Q8IYS1	High	Peptidase M20 domain-containing protein 2 OS=Homo sapiens OX=9606 GN=PM20D2 PE=1 SV=2	11	3	4	3	436	47.7	5.85	0	5209674.967	0	38283960.07	12060624.31	0	0	0	0	0	5081605.06	0	4642894.601	6990515.304	0	2152898.782	0	21617771.56	0	0	3687682.188	0	0	0	0	0	0	0	0	0	0	0	3040796.571	0	0	12176540.88	0	3354457.98	1527100.23	0
A0A5C2GLW6	High	IG c505_heavy_IGHV4-34_IGHD1-26_IGHJ6 (Fragment) OS=Homo sapiens OX=9606 PE=2 SV=1	16	2	15	1	121	13.3	8.94	0	5090765.152	18292739.91	0	12168244.66	0	0	0	0	62376064.13	0	0	0	0	0	0	0	0	9357969.818	0	0	21153403.44	0	19709885.52	0	38360294.51	105414837.6	29641329	0	39893176.77	235786335.1	0	5078385.948	0	4238935.65	0	0	0	0	21583131.48
P51161	High	Gastrotropin OS=Homo sapiens OX=9606 GN=FABP6 PE=1 SV=2	22	2	4	2	128	14.4	6.8	0	2209320.522	11453961.21	16033050.93	8952115.968	16241102.94	0	0	0	8023514.761	0	92878301.02	10835749.34	1241047.54	0	0	23751987.11	0	16878378.88	7188730.28	0	0	0	0	17220771.34	24758992.32	15718433.22	6029843.879	0	18011779.51	0	47365164.52	1869462.947	51074410.41	0	0	59494528.31	48924552.95	5412580.945	18042180.01
K7EL06	High	CMRF35-like molecule 9 OS=Homo sapiens OX=9606 GN=CD300LG PE=1 SV=1	23	3	39	2	150	16.8	5.36	0	191935626.8	202660334.7	126390387.2	0	0	92535979.33	0	66184329.19	0	0	0	159409382.3	123943345.5	0	0	277225972.3	0	0	110308121.9	35724372.83	0	84282491.22	137369082.1	0	44693118.01	94066433.94	0	0	60631228.85	59232642.82	145767597.8	63327103.87	12704829.51	13407018.86	0	0	92796723.92	114279735.1	227117197.4
A0A5C2G998	High	IGL c2973_light_IGLV1-40_IGLJ3 (Fragment) OS=Homo sapiens OX=9606 PE=2 SV=1	35	3	59	2	110	11.3	7.97	0	0	0	0	62246747.08	24875789.8	10920145.33	0	0	25429324.97	0	0	0	0	0	0	0	16256864.31	7444425.324	0	0	319360434.6	0	202528270.7	0	4903795.641	0	0	0	0	0	354369034.2	7749378.779	16669515.57	3876709.437	0	0	0	0	18829700.08
A0A5C2GAD9	High	IGH + IGL c172_light_IGLV2-11_IGLJ1 (Fragment) OS=Homo sapiens OX=9606 PE=2 SV=1	19	4	66	2	112	11.9	7.24	15024936.88	0	0	0	0	0	0	0	0	6678987.749	0	0	0	3286939.243	0	0	0	22135390.27	0	0	0	5181615.299	5729875.946	0	3807565.248	11914777.4	0	19892191.51	9761428.056	1486105.662	20037363.47	0	7417089.714	32943729.27	4225250.131	1392213.95	0	0	0	0
A0A5C2GF93	High	IGL c49_light_IGKV4-1_IGKJ4 (Fragment) OS=Homo sapiens OX=9606 PE=2 SV=1	35	4	43	2	113	12.2	8.44	39756040.63	0	0	0	20207104.24	0	0	0	41225449.98	0	4794871.955	0	56385749.62	0	12394736.61	15541380.59	23813113.02	9972475.217	21192131.99	5811473.388	33785391.4	17600266.32	0	0	0	14268597.15	34471327.29	0	0	11641537.27	65280718.36	0	0	18883572	21690615.55	0	0	0	0	19896403.18
A0A5C2GNA6	High	IG c658_heavy_IGHV3-53_IGHD5-24_IGHJ4 (Fragment) OS=Homo sapiens OX=9606 PE=2 SV=1	16	1	9	1	119	13.2	8.48	0	7947608.432	0	34130452.95	0	8425483.336	0	0	0	149897010.5	0	0	16899673.69	6236721.479	0	0	32133255.25	0	22579220.12	114369283.8	0	14861726.97	5740650.095	7126892.33	38639082.8	17922452.59	0	53179361.41	7742560.823	30203674.48	53406860.12	624340697.5	7398522.549	0	5114166.737	0	22996799.43	0	0	17292351.2
B3KVH4	High	Non-specific serine/threonine protein kinase OS=Homo sapiens OX=9606 PE=2 SV=1	9	4	7	3	480	55.6	6.07	0	0	9604719.387	0	0	2413727.387	0	14477186.25	0	0	0	0	1924218.296	3788140.309	0	9133475.147	0	13570914.56	8187188.468	0	0	0	6182162.417	0	34850815.04	0	0	0	2967785.716	20285468.27	10289459.88	19796555.55	0	0	6726946.081	9770245.913	0	22275616.38	11772616.11	0
A0A5C2GDN3	High	IG c481_heavy_IGHV3-11_IGHD3-22_IGHJ4 (Fragment) OS=Homo sapiens OX=9606 PE=2 SV=1	17	2	18	1	121	13.2	5.45	0	0	0	0	0	0	0	23303588.33	17700251.35	0	0	0	68714173.68	26794126.19	0	0	0	0	0	12348753.87	25349676.33	20382088.22	0	10825901.25	0	34736353.19	28709432.02	0	29687996.67	6759735.318	21536373.59	0	9725011.075	0	0	37730192.82	0	34629600.5	31144881.01	0
A0A0G2JMP8	High	Transmembrane channel-like protein OS=Homo sapiens OX=9606 GN=TMC4 PE=1 SV=1	6	3	4	3	706	78.7	8.91	0	36115303.9	125034141.8	51713698.12	24498993.84	0	45292858.93	0	0	69028504.99	0	0	0	6094437.699	13209114.89	5533236.988	15649358.52	48462209.6	16946983.61	16895993.75	1359826.34	0	0	0	2709101.336	3454735.538	50024583.23	0	0	0	12088966.69	29338543.99	0	0	0	37385921.34	74850685.44	30796743.34	26342763.66	421040024.6
A0A5C2FZM5	High	IGL c625_light_IGKV3-11_IGKJ4 (Fragment) OS=Homo sapiens OX=9606 PE=2 SV=1	25	2	58	1	110	11.8	7.12	0	8498684.415	0	7068433.958	8279048.199	0	0	0	0	0	0	0	0	2707283.894	0	0	0	5956766.092	0	0	0	0	0	0	0	1531013.006	0	26298293.93	5104050.355	3891852.354	0	89523228.05	301885708.9	0	113757389.8	0	0	0	0	0
A0A5C2FXZ6	High	IGL c1100_light_IGLV2-11_IGLJ1 (Fragment) OS=Homo sapiens OX=9606 PE=2 SV=1	19	3	65	1	109	11.6	8.44	32880224	17429712.49	0	6044288.58	0	0	0	0	0	0	0	9651713.25	0	40934700.11	0	0	0	0	0	0	9730317.387	35806467.02	3906734.366	0	0	21771830.58	153958130.6	0	96718184.46	0	0	57788980.93	81698978.76	40886292.12	31476100	12666003.67	13237393.66	0	0	74309330.02
P31751	High	RAC-beta serine/threonine-protein kinase OS=Homo sapiens OX=9606 GN=AKT2 PE=1 SV=2	7	3	6	2	481	55.7	6.37	0	8294285.301	0	5185972.887	11606799.01	0	0	25484964.44	0	5087461.88	0	1680214.38	7466512.633	0	19595016.48	7401133.862	0	0	13423533.99	0	0	0	6156073.569	0	45659144.77	0	0	3634088.814	7775753.736	0	0	0	7675199.867	0	0	4145714.429	86988920.18	12894001.42	12431677.77	0
Q6ZSZ5	High	Rho guanine nucleotide exchange factor 18 OS=Homo sapiens OX=9606 GN=ARHGEF18 PE=1 SV=4	3	3	3	2	1361	151.5	6.33	0	8372786.09	26566307.4	20340168.54	0	0	0	14741287.43	0	0	0	3663851.613	0	3757767.113	0	0	0	21627204.16	0	0	11267638.58	0	35291328.65	0	43284933.25	0	0	0	0	0	0	430952811.6	8082828.331	0	4926201.101	0	14783434.84	26814218.56	28435939.49	0
A0A494C128	High	Nucleolar protein 56 OS=Homo sapiens OX=9606 GN=NOP56 PE=1 SV=1	10	4	6	4	478	53	8.48	0	15641108.81	0	55527119.34	36354578.2	0	30949045.78	2587134.909	9392341.296	0	16929577.52	0	31652977.98	0	11454247.62	5869735.917	6841517.896	2507598.462	46054773.38	0	0	0	0	0	21187413.63	19080872.33	0	0	0	12896068.9	0	0	33964054.64	0	16024070.62	6992571.136	0	26977720.71	29259150.32	0
B4DWA5	High	cDNA FLJ52464, highly similar to GTPase, IMAP family member 4 OS=Homo sapiens OX=9606 PE=2 SV=1	8	2	2	2	343	39	8.1	28148168.12	0	0	0	0	0	0	0	0	0	0	3881116.5	0	0	0	0	0	0	8708628.057	8201788.986	0	0	0	23722920.51	3209473.965	0	15190627.05	5362842.063	21031700.62	238387886.3	0	122407339.2	16025173.08	0	13447469.41	0	0	0	0	0
A0A5C2G702	High	IGH c417_heavy__IGHV4-39_IGHD6-13_IGHJ4 (Fragment) OS=Homo sapiens OX=9606 PE=2 SV=1	12	2	20	2	123	13.5	8.46	0	0	94432327.8	0	0	13276729.2	31648506.78	33042991.03	0	0	22404105.66	4238217.723	0	14114249.3	0	0	0	0	17758035.28	0	28121047.29	0	0	28665677.86	6957280.508	80759630.74	0	0	24038936.62	0	378509026.2	73891476.36	40463374.8	0	11363952.54	5630944.696	0	0	8952339.716	0
Q9NS25	High	Sperm protein associated with the nucleus on the X chromosome B1 OS=Homo sapiens OX=9606 GN=SPANXB1 PE=1 SV=2	30	2	4	2	103	11.8	6.15	0	119625226.1	5672285442	0	15618879.86	0	0	0	0	645546709.3	0	0	0	0	0	0	7306161904	66542165.69	0	4091988143	0	8476017.824	0	0	0	357078537.6	3143863458	0	0	4290616.198	18364554.31	2504828762	0	13051656547	0	0	0	0	0	9259073088
A0A5C2GRR9	High	IG c1220_heavy_IGHV4-4_IGHD6-19_IGHJ4 (Fragment) OS=Homo sapiens OX=9606 PE=2 SV=1	24	3	78	1	118	12.8	9.13	0	0	0	0	20891686.11	0	9533441.611	0	0	9453329.415	11665857.73	4956337.343	10853172.7	0	0	4705678.176	0	45400560.38	9635602.151	0	40956610.13	17183728.58	0	7695731.554	0	67910791.5	0	10731001.68	0	22011413.06	15825874.42	40380614.37	0	0	9083927.463	5233788.644	727887510.7	0	0	0
Q9Y487	High	V-type proton ATPase 116 kDa subunit a isoform 2 OS=Homo sapiens OX=9606 GN=ATP6V0A2 PE=1 SV=2	5	3	8	2	856	98	6.61	24699744.81	4359661.825	0	8007699.787	0	0	9988358.308	0	0	0	0	4872179.458	0	0	5803370.981	3671288.188	0	0	0	12276742.71	14782373.12	0	0	0	48448047.13	2807071.544	0	61924389.45	0	5556720.321	0	51059069.8	0	99812836.39	0	0	45395960.17	8707431.068	5259231.912	0
A0A4P8J6J1	High	IgG4_IGHV5-51 (Fragment) OS=Homo sapiens OX=9606 PE=2 SV=1	19	3	9	2	176	18.8	6.99	0	0	0	25184881.16	0	0	0	0	0	20613768.57	0	0	0	13556650.97	0	12016449.22	0	0	20363847.09	11899213.09	0	0	23057887.29	10123857.45	0	57033108.35	9257489.369	7527667.09	39527151.67	20480855.74	0	0	8770560.343	21238238.18	7050251.626	0	12013880.66	7265895.591	0	0
Q12955	High	Ankyrin-3 OS=Homo sapiens OX=9606 GN=ANK3 PE=1 SV=3	1	4	12	2	4377	480.1	6.49	0	36721073.46	1811122085	11727396.3	31207724.25	36648442.37	106326271.9	0	0	409498492.4	42770756.77	28355406.38	29927599.1	0	0	0	1929193903	8475558.849	23727937.38	896259938.7	44866928.94	4782670.528	0	10445015.3	0	0	811954749.9	41012234.12	0	0	26758382.7	745718013.6	0	3118500898	0	8687736.802	0	0	0	3245897417
E7EQB8	High	Isocitrate dehydrogenase [NAD] subunit, mitochondrial OS=Homo sapiens OX=9606 GN=IDH3G PE=1 SV=1	12	3	17	3	340	37	8.65	23515463.65	46760542.66	23606960.46	132008211.5	66319936.05	23127714.41	0	64293237.26	10234572.96	763582204.7	22697723.85	28846959.42	7212523.522	0	48241175.21	22664644.12	37814817.86	11526099.91	33329358.8	0	0	0	19384990.51	0	68846981.48	0	0	74956844.07	0	11903795.97	0	0	0	75280443.21	0	0	0	41315158.5	34939675.45	0
A0A5C2G7G8	High	IGL c3635_light_IGLV3-10_IGLJ3 (Fragment) OS=Homo sapiens OX=9606 PE=2 SV=1	39	3	5	2	102	10.8	4.72	0	0	0	0	49506545.19	69302578.26	50634679.97	0	19734787.62	5793851.015	0	0	15657169.72	52521559.34	5079441.725	0	0	0	37174718.08	0	0	7328997.991	0	72430806.26	0	10298212.49	23307755.43	0	99747051.25	13818242.88	0	177563706.8	18532666.21	0	50982899.72	0	0	0	4160881.353	0
P33947	High	ER lumen protein-retaining receptor 2 OS=Homo sapiens OX=9606 GN=KDELR2 PE=1 SV=1	10	2	20	1	212	24.4	8.72	0	30522784.53	0	8717160.91	0	15610623.21	5274782.573	4486891.779	5390885.743	15452610.25	92290253.31	27395133.81	67016433.02	11583491.89	18976910.94	11741688.31	0	6303675.129	30941942.86	10304996.62	20315148.55	0	1676815.099	0	17449809.21	0	0	0	0	0	5944478.969	59021372.01	1198552.585	0	2923853.447	6323277.415	34165519.61	11108501.35	8544135.19	47518161.59
A0A5C2GE35	High	IG c68_heavy_IGHV3-23_IGHD2-15_IGHJ4 (Fragment) OS=Homo sapiens OX=9606 PE=2 SV=1	13	1	45	1	127	13.8	5.41	0	0	0	7470517.453	0	0	0	0	0	0	0	0	0	0	0	3890184.617	0	0	0	0	0	0	0	0	0	17287362.24	0	0	55569432.63	0	161099964.7	13524774.44	0	0	25865456.73	14113282.49	0	0	0	0
Q15800	High	Methylsterol monooxygenase 1 OS=Homo sapiens OX=9606 GN=MSMO1 PE=1 SV=1	9	2	5	2	293	35.2	7.23	0	8593412.638	0	38383415.9	299206854.8	0	0	46680246.05	8251303.687	0	0	0	11023146.72	10513338.04	37123577.22	0	0	6871073.241	12909767.19	0	0	0	0	0	0	4373437.206	0	6253805.218	13747372.1	0	0	0	0	186704412.9	9049008.216	4238375.697	14848683.85	19896937.71	24604421.23	0
O95147	High	Dual specificity protein phosphatase 14 OS=Homo sapiens OX=9606 GN=DUSP14 PE=1 SV=1	22	3	9	3	198	22.2	9.57	190132812.5	0	0	15180210.73	715739642.5	0	181159517.5	184004224	453755474.5	177122256.2	0	89902341.09	352333744.7	512061838.7	186377273.1	232187537.3	289705587	452487598.3	629668476.3	301067014.6	0	0	5517033.698	0	69585038.58	0	0	38624920.84	0	290377719.5	0	322494472.2	0	430100595.8	0	297548090.8	69122261.63	0	0	0
A0A5C2G4S5	High	IGL c3540_light_IGLV1-40_IGLJ2 (Fragment) OS=Homo sapiens OX=9606 PE=2 SV=1	25	2	41	1	112	11.6	7.12	21092853.37	10411918.73	0	14284258.3	7702069.776	0	0	17008826.42	43414560.42	0	32755975.19	7591576.298	0	45265161.53	7264077.478	28578356.44	21708011.36	0	19272674.72	38576400.77	0	0	0	4314533.299	0	28749281.04	0	0	25102750.44	0	0	0	4329559.531	0	0	0	26025067.04	25388043.56	36014787.32	0
P49593	High	Protein phosphatase 1F OS=Homo sapiens OX=9606 GN=PPM1F PE=1 SV=3	12	4	7	4	454	49.8	5.1	0	0	51952388.6	7431699.584	0	0	0	18308924.1	0	0	0	0	0	0	0	0	69784198.4	0	0	0	0	0	0	15066105.56	30297477.18	0	0	0	0	0	0	0	12105064.02	0	0	6934591.448	12339200.46	3824098.762	3668871.457	0
Q5QGZ9	High	C-type lectin domain family 12 member A OS=Homo sapiens OX=9606 GN=CLEC12A PE=1 SV=3	11	2	6	2	265	30.7	8.6	50895685.01	46498375.17	33690246.9	0	88690078.29	0	96722733.15	0	0	7413340.501	0	5649600.189	0	0	0	0	0	14295400.19	30474648.85	0	5769593.32	7659365.346	17871431.61	8466727.645	16251782.65	4290481.11	0	90573665.53	0	0	173214615.4	0	0	0	15365207.67	0	0	78417184.46	25925123.15	19121415.69
F5H757	High	Cytochrome b561 OS=Homo sapiens OX=9606 GN=CYB561 PE=1 SV=1	8	2	10	2	318	34.7	8.72	8770324.44	0	38168282.44	107859010.8	47005194.09	16349907.87	20480288.04	64497900.17	0	20860543.9	7385968.574	9754497.55	23045521.25	7857337.904	47678790.98	100712685.5	11350839.02	210004720.8	3471266.987	26550042.18	0	0	0	0	5091240.781	2107120.559	16374206.95	0	0	0	0	0	0	0	2497280.708	274942408.1	43009407.21	55219512.49	46955138.89	35496081.62
A0A5F9YFS9	High	Signal peptidase complex subunit 1 OS=Homo sapiens OX=9606 GN=SPCS1 PE=1 SV=1	31	3	6	3	102	11.8	9.31	13962427.65	29362231.07	91023673.53	101979688	20960092.19	4548677.426	5843499.799	9441645.397	10362311.21	48746969.75	8468222.197	0	50621225.4	0	86274565.33	6941490.021	395963429.9	14920776.5	84375614.56	15450597.25	88357638.89	0	12137919.59	0	52868879.4	3608494.097	0	129861331.4	5859764.823	0	52056641.09	145689953.6	0	0	0	9590313.931	0	47383869.1	46808992.08	15616099.69
A0A5C2G096	High	IGL c2651_light_IGLV2-14_IGLJ2 (Fragment) OS=Homo sapiens OX=9606 PE=2 SV=1	15	1	35	1	110	11.4	5.91	25086074.63	0	28921600.67	0	36097468.09	0	15577750.09	0	34025650.32	0	30300075.07	0	22859966.42	0	0	0	0	23045250.29	27685631.78	0	0	0	0	0	0	27791783.54	55485832.66	0	10564388.37	20344344.46	0	0	46138265.23	0	16753331.08	0	16626497.93	0	0	34923033.7
Q6ZS81	High	WD repeat- and FYVE domain-containing protein 4 OS=Homo sapiens OX=9606 GN=WDFY4 PE=1 SV=3	2	3	4	3	3184	353.4	6.32	0	0	65938984.67	0	30430570.98	38585853.05	413724644.1	12752744.31	37992387.25	40811327.18	0	0	0	40580017.27	25254829.11	5414046.787	40319296.97	0	103070327.5	59850715.44	86509984.83	23259095.13	99864351.19	0	23011304.33	0	0	105941433.5	0	0	72427358.91	36514111.66	0	32975668.69	0	55161237.29	35474449.9	0	0	0
S4R3N1	High	HSPE1-MOB4 readthrough OS=Homo sapiens OX=9606 GN=HSPE1-MOB4 PE=3 SV=1	15	3	9	2	261	29.7	6.16	0	0	16368427.34	3919334.9	19945048.81	10097735.92	7342183.197	75916473.18	2850309.062	17377209.82	0	11877794.67	0	0	20705224.04	0	47710183.73	0	1616739.298	6893523.019	29058233.51	0	29563058.91	0	65180956.68	31524263.86	0	27354208.18	6587616.11	0	0	0	0	0	0	0	5156906.118	27453844.83	22206692.87	0
A0A5C2GFQ0	High	IGL c219_light_IGLV1-40_IGLJ3 (Fragment) OS=Homo sapiens OX=9606 PE=2 SV=1	24	2	45	1	111	11.6	8.48	0	0	0	4363267.207	0	0	28211693.8	0	4853137.546	0	0	11940394.08	0	129582184.5	18089398.13	0	0	19252388.71	15901283.73	5403137.354	4852184.649	3514960.166	0	3230197.707	0	81788629.68	11338829.72	0	9668080.88	4414910.821	50641467.79	0	4514258.049	0	52058772.02	0	0	3826428.967	0	0
Q53GY9	High	Cation-dependent mannose-6-phosphate receptor variant (Fragment) OS=Homo sapiens OX=9606 PE=2 SV=1	5	1	14	1	277	31	5.83	0	0	0	142937111.5	45333131.64	22772824.28	6888940.682	44427600.59	15707314.44	8341842.41	24339618.48	8159539.267	5529369.849	0	21331322.11	0	0	62558015.67	98838621.55	0	59023353.05	0	12968564.77	0	66364967.34	3040207.03	0	108583885.2	0	0	0	0	0	0	0	31906597.03	20254701.42	56924173.46	43079175.42	0
A0A5C2GPV1	High	IG c1362_heavy_IGHV3-15_IGHD1-26_IGHJ5 (Fragment) OS=Homo sapiens OX=9606 PE=2 SV=1	26	3	63	1	119	12.9	5.14	0	0	0	6937888.69	0	0	0	0	0	31367860.49	15364448.9	8572704.819	26524847.09	11995547.8	26364497.13	29262205.99	0	0	18251639.08	134292097.8	51490834.23	6938967.982	0	35871984.59	0	29592691.09	0	0	15193734.05	107325036.4	0	50075674.4	39060263.07	0	9591483.904	0	0	0	0	0
E7EVZ5	High	Prenylcysteine oxidase-like OS=Homo sapiens OX=9606 GN=PCYOX1L PE=1 SV=1	8	3	4	3	404	45.7	6.84	0	0	0	0	0	0	0	2881840.664	0	0	0	0	0	0	0	12184593.48	0	0	11366079.16	11323508.83	11918269.02	0	0	0	27263128.66	0	0	6078485.332	0	0	78216389.19	0	4690766.629	0	8762131.758	2895387.577	53571734.07	6328145.1	6173751.881	0
A0A5C2G648	High	IGH c450_heavy__IGHV3-33_IGHD1-26_IGHJ4 (Fragment) OS=Homo sapiens OX=9606 PE=2 SV=1	23	2	24	2	120	13.2	9.36	0	32467748.14	0	0	0	0	0	8578396.171	16266250.95	168576549.3	27459124.28	10009206.37	0	54333563.17	0	7457361.483	132851290.4	0	7836426.57	281578566.6	37463318.69	20731890.08	13980818.26	24947432.44	0	68810215.36	0	0	20445018.32	36114616.85	0	1173881300	19519648.86	135114586.4	21586630.54	0	0	0	0	0
Q9Y3C6	High	Peptidyl-prolyl cis-trans isomerase-like 1 OS=Homo sapiens OX=9606 GN=PPIL1 PE=1 SV=1	19	2	6	2	166	18.2	7.99	19860491.28	18842172.38	0	20292700.72	0	0	10955808.86	0	0	0	19339805.01	0	9861363.646	0	10429086.58	37654259.05	0	23595643.57	4458580.07	0	0	0	6121042.921	15806575.79	21470054.5	0	14900367.92	0	0	19348974.23	0	0	0	34407127.66	9404986.058	12501440.77	11283152.49	11765763.94	0	0
A0A1B0GVM2	High	TRPM8 channel-associated factor 2C (Fragment) OS=Homo sapiens OX=9606 GN=TCAF2C PE=4 SV=1	4	3	5	3	712	78.9	7.08	0	37648049.26	211678023.3	68818132.06	240801158.8	0	75863708.86	71807268.83	0	108197771.1	0	0	4072449.502	0	33261654.79	0	0	0	20134541.42	0	0	0	8696316.204	0	6039039.017	0	126917788.8	368328672	0	0	39839583.56	0	0	0	0	0	0	37914475.2	39375829.13	0
Q9Y2H1	High	Serine/threonine-protein kinase 38-like OS=Homo sapiens OX=9606 GN=STK38L PE=1 SV=3	6	2	6	2	464	54	6.81	3931957.946	0	196346277.5	22030155.13	0	0	9047717.174	43515053.69	0	58982924.59	11432068.89	5779730.631	14388564.47	0	13710614.18	22424622.99	294941535.5	0	9775159.505	61607775.07	3792389.382	0	13718397.47	2038727.971	55121433.44	8700809.689	143371916.2	10774819.62	0	0	153863048.5	170347961.7	0	449353774.9	0	9938032.545	0	0	8096723.402	169544827.8
H3BND3	High	Cleavage and polyadenylation-specificity factor subunit 5 (Fragment) OS=Homo sapiens OX=9606 GN=NUDT21 PE=1 SV=8	28	3	10	3	149	17.1	6.38	0	2182162.815	0	0	0	3465667.334	0	38211214.96	0	0	2798954.411	0	0	0	3530447.651	0	0	5642509.272	9181088.262	0	0	0	29153023.76	0	139628832.6	1843083.649	79897973.21	0	0	6723713.228	0	181309848.5	0	279180435	2285273.398	3434435.633	0	0	8579814.852	0
Q96GC9	High	Vacuole membrane protein 1 OS=Homo sapiens OX=9606 GN=VMP1 PE=1 SV=1	9	2	7	2	406	46.2	6.95	0	8576876.089	39809107.5	29774418.82	14135753.15	31569088.22	9230879.089	17768512.39	0	0	6101074.954	0	0	0	14141100.98	0	0	0	27152800.31	0	0	0	4929653.499	0	50737944.28	0	0	50756065.09	0	1449214.639	0	0	0	22514493.78	0	0	0	8310129.753	8741708.612	0
A0A5C2GQ09	High	IG c1178_light_IGKV1-6_IGKJ1 (Fragment) OS=Homo sapiens OX=9606 PE=2 SV=1	17	1	3	1	107	11.6	8.94	3690810.743	0	0	0	20601853.51	0	0	0	0	0	0	0	0	83203426.28	0	0	0	0	0	0	6162019.306	0	0	55746622.47	0	8798037.276	12870308.46	0	14631699.09	6716318.029	0	0	195056286.2	0	58302584.51	7795176.194	0	0	0	0
A0A5C2GKH1	High	IG c1062_light_IGLV10-54_IGLJ3 (Fragment) OS=Homo sapiens OX=9606 PE=2 SV=1	16	2	36	1	110	11.6	9.01	0	0	0	14573040.78	0	0	0	0	87471553.92	7727628.209	212089109.3	0	60159042.71	53937038.56	0	19895596.55	0	0	32748729.96	158516625.8	74717119.37	22525870.75	0	28603144	5276690.786	208596542.4	0	12414719.21	12247392.18	22043617.59	0	0	118861649	0	23186953.71	21609002.02	0	24094390.22	25344532.42	0
I3L3Z4	High	Uromodulin (Fragment) OS=Homo sapiens OX=9606 GN=UMOD PE=1 SV=1	11	1	15	1	161	17.6	5.5	40773097.46	0	18453986.75	2508785.12	132053332.8	12984363.22	0	18468807.23	0	3965643.633	0	10632276.83	0	304759269.2	0	455438075.4	0	0	29485247.59	0	0	0	5403975.493	0	0	0	6871757.345	209738301.6	0	0	0	0	242149796.2	0	645154733.3	0	0	0	0	0
Q6ZV40	High	2-amino-3-carboxymuconate-6-semialdehyde decarboxylase OS=Homo sapiens OX=9606 PE=2 SV=1	15	2	2	2	319	36.1	7.84	0	0	0	0	0	0	0	5708218.26	0	0	0	0	0	0	11168796.45	0	0	0	15377096.37	13763160.85	46619587.6	50654431.64	0	0	0	0	11208346.29	0	0	0	0	48223714.15	6381569.953	0	0	0	25230072.1	15726010.46	19036563.31	0
A0A5C2GFJ5	High	IGH + IGL c11_light_IGLV3-10_IGLJ3 (Fragment) OS=Homo sapiens OX=9606 PE=2 SV=1	13	1	12	1	108	11.7	5.86	0	0	55948793.39	6984591.624	0	0	0	2254638.929	0	21687466.09	0	0	3625537.739	52413402.51	9939684.549	6646455.565	0	0	4130243.595	29865223.8	11951114.09	0	15787831.54	0	5344716.342	33829669.99	34957517.47	9286772.846	27070192.93	0	453635335	52207637.75	0	563928601.8	13941509.02	6043380.879	4136100568	16722321.53	12270039.84	0
B4DLP6	High	Serine/threonine-protein phosphatase OS=Homo sapiens OX=9606 PE=2 SV=1	9	3	3	3	482	54.9	5.86	0	7546373.882	0	30559802.23	0	0	0	16690811.05	0	8593270.884	20740234.83	0	0	0	0	5646219.59	130309349.8	40823618.01	1829195.642	0	0	0	0	0	0	0	9352115.809	0	0	0	4999220.753	0	0	0	0	17764544.03	0	18140089.99	15035121.96	0
A0A5C2H463	High	IG c1896_light_IGKV1D-13_IGKJ4 (Fragment) OS=Homo sapiens OX=9606 PE=2 SV=1	15	1	11	1	107	11.5	8.5	4075848.432	14635912.54	13646424.95	0	0	0	0	0	0	0	0	0	0	183301726.3	0	0	20448114.25	0	0	43091035.63	0	0	0	46931485.98	4812189.964	0	7506180.357	0	63675335.99	0	13358269.58	176755914.4	0	82037941.11	16976332.22	0	0	0	0	13316632.55
P00488	High	Coagulation factor XIII A chain OS=Homo sapiens OX=9606 GN=F13A1 PE=1 SV=4	5	3	5	3	732	83.2	6.09	3135420.063	0	7259440.039	0	40267359.98	0	19871694.13	6102467.487	0	0	4395598.519	0	0	0	8281130.295	0	0	0	26574869.63	4133935.179	14209881.13	4713555.346	4278201.063	0	57269314.1	24079066.61	0	109009490.4	0	4040967.591	0	0	0	33628359.98	2198881.334	0	0	3696019.785	0	8167490.627
B4DFR2	High	cDNA FLJ59194, moderately similar to Dynein light chain 2A, cytoplasmic OS=Homo sapiens OX=9606 PE=2 SV=1	36	3	8	3	121	13.4	10.08	0	47848108.89	0	49600029.77	0	0	17983304.35	28495000.9	0	0	10574769.76	0	0	12089769.24	18772853.11	0	1096796353	0	0	0	0	0	5000306.823	0	46979521.54	3225851.38	15954764.28	0	73483103.39	0	27227840.47	691601602.4	0	2637264846	0	0	29731643.84	0	0	207573361.6
A0A5C2GN44	High	IG c54_heavy_IGHV3-7_IGHD3-9_IGHJ5 (Fragment) OS=Homo sapiens OX=9606 PE=2 SV=1	22	2	10	2	118	13.3	8.51	0	0	0	0	0	0	0	109864944.9	10644563.38	0	19193229.2	0	0	28003426.37	0	3385808.038	0	49090743.85	0	21155055.93	28543265.86	5478562.056	13712743.6	0	0	48994317.34	47447069.25	13475810.08	15138748.37	0	0	0	19266026.89	89031929.94	14078703.58	0	7249866.711	0	0	0
Q14916	High	Sodium-dependent phosphate transport protein 1 OS=Homo sapiens OX=9606 GN=SLC17A1 PE=1 SV=2	3	1	6	1	467	51.1	8.56	94310838.85	46240949.55	0	20247822.55	11043905.78	0	0	0	0	0	0	0	23082280.4	0	56913062.28	28512542.5	23042482.27	0	5048268.141	0	0	0	0	7126494.552	15926035.13	0	15092887.24	0	0	0	25703627.9	0	0	0	0	5522804.527	56176510.78	0	0	0
A0A5C2GT12	High	IG c1844_heavy_IGHV3-23_IGHD3-22_IGHJ2 (Fragment) OS=Homo sapiens OX=9606 PE=2 SV=1	24	3	24	1	124	13.4	9.51	0	18470947.59	0	16766381.92	0	0	0	0	14531147.02	0	19342978.7	10141592.93	9472830.034	23562997.54	5740694.353	3488145.691	0	0	0	17307466	0	30455068.85	0	0	16287275.08	0	0	0	0	33729193.58	0	498419977.2	21028649.87	1129658657	0	0	1679274493	5614038.426	0	0
A0A5C2GET5	High	IG c120_heavy_IGHV3-49_IGHD2-2_IGHJ3 (Fragment) OS=Homo sapiens OX=9606 PE=2 SV=1	20	2	15	2	128	13.9	6.58	0	0	0	0	0	0	0	0	0	0	0	5728604.984	0	26379082.28	0	0	0	8421169.398	0	0	34094622.13	8510669.204	9129753.437	24624702.31	0	35421556.66	0	0	12364837.35	38072733.57	11179744.23	0	13169634.24	0	15201344.55	7037674.708	0	2738456.905	4722203.142	0
Q9BYJ0	High	Fibroblast growth factor-binding protein 2 OS=Homo sapiens OX=9606 GN=FGFBP2 PE=1 SV=1	7	1	5	1	223	24.6	8.87	0	0	0	0	0	5283254.537	0	5966857.343	0	0	0	0	0	18740037.91	0	0	14127222.89	0	3697882.564	16820113.98	14020177.99	0	4899956.762	30659014.69	4700636.274	23658064.78	0	0	82784924.57	0	0	12427304.44	16917320.91	35884297.75	33380570.77	0	0	0	6943966.904	35513891.57
Q13564	High	NEDD8-activating enzyme E1 regulatory subunit OS=Homo sapiens OX=9606 GN=NAE1 PE=1 SV=1	8	3	8	3	534	60.2	5.4	1412787.791	0	0	20128320.51	70119203.75	0	0	26707128.23	0	0	0	0	0	0	16169621.86	9363234.141	10318085.75	11242633.64	0	26999771.36	0	0	16427593.16	0	13022005.35	0	0	5896485.145	0	0	783838819	0	0	0	0	9419440.121	0	38100516.18	30518024.61	28118353.09
A0A5C2G869	High	IGH + IGL c10_heavy_IGHV1-69_IGHD3-10_IGHJ4 (Fragment) OS=Homo sapiens OX=9606 PE=2 SV=1	21	3	36	1	126	13.9	9.01	0	0	45084209.09	0	0	0	0	0	0	0	0	0	0	13698458.67	0	45322254.17	0	15214994.19	11991690.94	40628462.78	6170175.683	0	0	27455102.52	0	49584779.12	0	0	21486759.9	4349152.497	0	19584358.19	10878757.42	0	16359578.56	0	36858910.18	0	0	0
A0A1W6IYK8	High	N90-VRC38.12 heavy chain variable region (Fragment) OS=Homo sapiens OX=9606 PE=2 SV=1	13	1	16	1	124	13.5	6.52	0	0	35007057.18	0	0	0	0	0	0	0	14924254.06	4937754.385	0	19424766.99	34968671.6	0	0	0	46257931.85	24757426.76	357049308.6	128261896.9	41525759.31	0	92847791.55	207734330.5	9929884.321	67871528.81	53222280.65	93389114	0	41317533.25	26350465.4	0	47156038.99	0	0	2665970.999	3727475.442	0
Q9NP91	High	Sodium- and chloride-dependent transporter XTRP3 OS=Homo sapiens OX=9606 GN=SLC6A20 PE=1 SV=1	5	3	4	3	592	65.9	6.65	173738667.2	0	13822907.16	7543499.434	0	0	24827665.92	25996417.91	0	48518095.35	0	0	19383073.02	0	35433982.11	4266364.82	8748625.389	31028490	12796333.13	40727988.12	0	59145382.09	5242478.076	6700983.667	72625992.87	0	5082908.784	0	0	0	103000329.9	77270924.64	0	0	0	16904425.72	0	13010776.88	16222530.53	0
A0A059QFD5	High	Cytochrome c oxidase subunit 2 OS=Homo sapiens OX=9606 GN=COX2 PE=3 SV=1	11	2	17	1	227	25.6	4.84	20402526.13	55697244.1	131303027.1	101422819.6	60690309.21	12138176.63	0	0	0	0	41992436.69	35123542.26	50674454.95	15395405.49	69412260.77	45292338.84	0	0	0	0	21639690.19	0	27194995.01	0	0	0	5882497.422	0	0	27455629.09	32588706.97	0	0	0	9671568.728	0	19468753.38	0	0	0
Q15012	High	Lysosomal-associated transmembrane protein 4A OS=Homo sapiens OX=9606 GN=LAPTM4A PE=1 SV=1	17	2	4	2	233	26.8	6.49	96922594.08	0	55218621.46	28228985.28	0	27441156.64	0	0	0	0	4702767.137	11576141.52	0	0	53545625.48	63087629.15	0	5399641.263	0	0	0	6148061.084	0	0	0	0	0	0	0	3121284.638	0	0	0	0	0	16364028.46	7496450.668	18500094.17	20664333.28	25213718.71
Q6FI03	High	G3BP protein OS=Homo sapiens OX=9606 GN=G3BP PE=2 SV=1	7	3	7	2	466	52.1	5.59	4298428.359	5068893.382	23082966.6	68276222.82	7222958.256	6567707.447	2706795.88	20837619.82	8083452.128	0	0	0	7984098.637	0	7496061.782	0	0	8237072.611	0	0	0	0	15766575.99	0	30813310.69	0	0	3767364.289	0	0	0	0	0	24249256.77	0	6275964.839	0	20301032.17	24098681.6	0
P10721	High	Mast/stem cell growth factor receptor Kit OS=Homo sapiens OX=9606 GN=KIT PE=1 SV=1	3	3	7	3	976	109.8	6.98	0	12720647.39	0	0	0	6299820.048	0	0	0	18144388.98	8003482.89	0	0	9372602.614	0	17231559.59	0	0	0	61335851.9	0	0	7984206.141	6933825.902	3410065.578	24197656.8	0	0	24876956.93	10171567.9	22305587.07	23144382.53	4596008.371	0	11087739.94	0	81076896.71	12768002.6	0	0
Q13825	High	Methylglutaconyl-CoA hydratase, mitochondrial OS=Homo sapiens OX=9606 GN=AUH PE=1 SV=1	9	2	3	2	339	35.6	9.48	10305303.07	37414176.88	53756094.76	16082881.41	30524652.06	7280500.666	16402529.46	0	0	0	0	0	0	0	0	10704395.15	0	12628814.46	0	5362238.165	0	0	0	0	0	0	0	5748492.848	0	0	21662515.51	0	0	0	0	0	0	0	0	0
Q05BS2	High	DIRC2 protein OS=Homo sapiens OX=9606 GN=SLC49A4 PE=1 SV=1	21	2	4	2	115	12.7	9.72	0	0	0	0	0	5802221.66	3125362.267	3291449.969	0	0	4980678.174	0	8105079	5376155.309	30577858.47	17082405.18	0	2579359.961	10821651.38	3297746.375	21240910.33	0	0	0	5291601.244	0	0	11338074.9	0	2264284.642	0	0	0	4253624.363	0	5146107.031	0	4430784.4	5720628.994	42985074.39
A0A0B4J1Z2	High	Immunoglobulin kappa variable 1D-43 OS=Homo sapiens OX=9606 GN=IGKV1D-43 PE=3 SV=1	13	1	17	1	117	13	8.92	100891979.6	0	0	0	486137802.4	7321317.164	24017437.5	0	0	0	0	0	0	27949802.7	0	15107335.95	0	16088129.64	0	42461922.05	0	0	0	134658160.8	0	51190313.24	0	0	82165340.36	0	56212831.71	0	105047537.1	0	90997425.88	0	212613550.6	0	0	69288929.52
A0A5C2G774	High	IGL c4186_light_IGLV2-11_IGLJ1 (Fragment) OS=Homo sapiens OX=9606 PE=2 SV=1	19	3	76	1	112	11.8	7.85	51380327.31	0	0	0	0	103841128.6	24225818.03	0	0	0	0	0	5240850.287	7555412.989	5151768.927	0	0	0	1792057.336	0	0	25295082.34	2527185.587	5533660.115	0	0	4494598.165	0	31938035.46	0	55174304.28	0	11380018.8	0	5922865.94	0	0	1802919.801	0	0
A0A5C2G767	High	IGH c442_heavy__IGHV3-23_IGHD4-17_IGHJ4 (Fragment) OS=Homo sapiens OX=9606 PE=2 SV=1	30	3	24	2	120	12.9	8.48	0	10180076.22	0	43880740.36	0	0	0	11268610.43	0	0	17762613.73	0	0	9438530.994	38072965.81	25450964.08	18143106.67	22465263.56	17726331.56	0	48261459.82	20700507.55	0	0	7793290.194	20338174.72	0	34571688.46	0	0	0	0	8586045.407	0	0	12481183.91	63401080.64	22130497.36	22329109.37	0
P16150	High	Leukosialin OS=Homo sapiens OX=9606 GN=SPN PE=1 SV=1	7	3	15	3	400	40.3	5.1	0	0	472579266	34622727.1	920884959.6	266708582.3	48744504.03	127149168.8	12231739.55	11772581.13	0	6427835.09	32180842.8	11043705.25	11647228.2	3008820.911	0	0	116382362.6	28369707.26	8305775.352	0	64589916.45	0	1208808962	0	0	1517748660	0	0	744540236.8	0	5939586.929	0	10514455.01	0	1638547745	0	0	0
A0A5C2G5U3	High	IGH c77_heavy__IGHV3-73_IGHD3-16_IGHJ6 (Fragment) OS=Homo sapiens OX=9606 PE=2 SV=1	22	3	65	1	125	13.9	5.48	0	10573233.77	0	2727400.697	22451604.02	0	0	9452013.418	14119564.77	37077150.65	0	5958034.242	15769776.59	9905190.447	0	0	9235973.649	0	19557685.46	0	0	0	0	0	0	0	0	35686849.69	46207386.08	12056507.22	0	0	10642797.57	225160117.7	0	0	0	0	0	0
Q96K76	High	Ubiquitin carboxyl-terminal hydrolase 47 OS=Homo sapiens OX=9606 GN=USP47 PE=1 SV=3	3	4	5	4	1375	157.2	5.08	0	0	299877213.1	18865492.67	13828888.06	0	0	23843953.44	8424260.184	0	0	3156024.345	7847418.415	0	7607247.595	14337785.27	396802871.1	10300193.53	9494155.364	0	0	13565936.54	8474594.297	0	19060123.84	20582714.36	136294731.5	13511156.39	0	0	12482857.24	267467924.3	0	1078908122	0	20711630.04	0	26753378.81	22574390.47	666052775.1
A0A5C2GVE5	High	IG c517_heavy_IGHV1-8_IGHD3-16_IGHJ5 (Fragment) OS=Homo sapiens OX=9606 PE=2 SV=1	21	2	6	1	120	13.1	8.84	0	0	0	0	0	0	0	0	0	0	0	0	0	5941973.633	6680064.854	0	0	0	5120573.433	3661271.042	4886957.943	6958399.925	0	3750079.043	0	20078596.3	55461513.09	226642102.3	4878607.694	14544155.3	49991651.8	0	0	0	8694849.9	0	41425003.2	0	0	0
E5KN59	High	Peptidyl-prolyl cis-trans isomerase D OS=Homo sapiens OX=9606 PE=4 SV=1	12	4	6	4	370	40.7	7.21	23450880.03	0	36271665.88	75739373.62	0	0	4461624.189	20978865.26	0	0	3900322.586	0	4266194.815	0	16998429.38	13933862.7	23170390.92	0	0	22756403.22	5350668.893	3937066.997	19797063.81	0	160609534.2	0	43394092.34	67162575.37	0	0	9475856.523	126240579.8	2665194.162	0	0	6927123.008	36767778.43	64640777.88	59787259.45	22032206.47
O60264	High	SWI/SNF-related matrix-associated actin-dependent regulator of chromatin subfamily A member 5 OS=Homo sapiens OX=9606 GN=SMARCA5 PE=1 SV=1	3	3	8	3	1052	121.8	8.09	4608226.107	0	0	31244453.66	100854680.6	3113273.056	23098742.08	26185858.88	0	0	0	0	4522563.957	7885063.04	21956593.15	0	0	6993291.418	17185596.87	0	2470527.584	0	9821876.894	0	83354734.36	4519109.26	0	30379434.21	0	0	0	61443266.23	12602616.11	0	0	2354243.263	0	22044668.04	10038348.75	0
Q9UHB6	High	LIM domain and actin-binding protein 1 OS=Homo sapiens OX=9606 GN=LIMA1 PE=1 SV=1	4	3	5	3	759	85.2	6.84	11696422.23	21098000.67	0	70106260.97	0	3555210.857	16044247.91	28091993	0	0	0	0	35254438.51	0	19973084.34	3478501.454	0	0	2934390.063	0	1715329.251	0	7561862.033	0	9366383.591	0	12407193.13	0	0	0	24347223.26	0	0	0	0	4386653.353	0	40714140.39	35896691.83	21330475.57
A0A5C2FZM2	High	IGL c2468_light_IGLV1-40_IGLJ2 (Fragment) OS=Homo sapiens OX=9606 PE=2 SV=1	30	2	40	1	110	11.3	5.91	0	0	0	0	339523957.3	0	59132102.61	0	0	0	4590785.251	0	12154107.53	61928364.71	12534796.86	40646644.32	0	0	0	8684145.552	0	0	8543916.429	108243217.3	10031258.42	0	0	44102078.84	101409948.5	4413307.432	17892266.94	29035577.69	0	0	0	0	0	0	27694419.51	0
A0A5C2GB35	High	IGH + IGL c416_light_IGKV3-15_IGKJ1 (Fragment) OS=Homo sapiens OX=9606 PE=2 SV=1	19	1	8	1	108	11.9	8.51	0	0	9661512.925	0	10818654.75	10480328.33	0	5919269.447	0	5470919.151	68420036.46	0	0	355250297.5	0	62732691.93	25177321.59	18623653.55	0	198452094.4	0	0	0	4434131.686	3495615.477	0	0	4729970.516	17565989.63	0	56563832.09	0	7367498.819	0	0	12495709.05	0	0	0	15620822.2
Q99653	High	Calcineurin B homologous protein 1 OS=Homo sapiens OX=9606 GN=CHP1 PE=1 SV=3	19	3	17	3	195	22.4	5.1	6230548.831	10841138.06	8194564.718	13415907.57	0	5463711.732	5533161.552	1698627.403	0	0	0	0	0	0	0	0	0	0	0	0	0	0	0	0	11511660.95	0	14607561.85	3422905.01	0	0	0	0	0	0	0	0	0	2528274.218	3388237.963	9215677.735
A0A5C2FWA1	High	IGL c1311_light_IGLV3-9_IGLJ2 (Fragment) OS=Homo sapiens OX=9606 PE=2 SV=1	25	2	8	2	106	11.3	7.12	7903481.473	4217904.222	0	0	0	5169022.942	0	0	0	0	0	0	0	33880823.78	3945652.505	4314543.725	19400463.28	0	6182870.695	0	7999845.652	0	9547679.101	11550692.19	0	17989948.61	0	8606854.813	19132532.73	12177299.35	48231290.14	0	5560491.134	0	16188497.2	0	0	0	0	0
B4DEP8	High	cDNA FLJ56960, highly similar to Homo sapiens phosphatidylinositol 4-kinase type II (PI4KII), mRNA OS=Homo sapiens OX=9606 PE=2 SV=1	6	3	4	3	449	51.1	8.69	0	89723885.74	0	27180801.46	11467420.53	0	0	27989239.08	0	0	0	0	0	0	28783703.24	4098070.512	58764625.04	0	23837291.32	0	0	7935245.414	0	0	8217066.638	6684939.071	0	0	0	0	0	0	0	0	0	8190613.481	0	15362110.64	9599450.148	40185610.19
Q9H8N9	High	cDNA FLJ13353 fis, clone OVARC1002182, weakly similar to BETA-TRCP (BETA-TRANSDUCIN REPEAT-CONTAINING PROTEIN) OS=Homo sapiens OX=9606 PE=2 SV=1	10	3	6	3	367	41.2	7.01	0	53934473.35	0	81389705.48	0	9071195.007	6090362.162	0	3371525.427	0	7941548.471	0	0	0	4116783.783	0	0	20705018.91	0	0	0	0	13989118.41	0	61655864.23	0	0	16616133.98	1629148.504	6619015.141	0	0	0	188920735.6	0	2549330.31	0	0	0	0
Q96P70	High	Importin-9 OS=Homo sapiens OX=9606 GN=IPO9 PE=1 SV=3	4	3	3	3	1041	115.9	4.81	56767253.34	9737230.462	26286934.53	28987238.48	8186858.378	0	0	23154656.29	0	0	37676804.54	0	134995193.7	5732966.375	22377691.92	0	16960366.76	146944573.5	6055738.253	0	0	0	3437124.001	8561930.805	26204466.47	25021964.61	0	0	0	0	148543828	0	0	0	0	8909639.453	17602169.68	3120418.513	15147202.67	0
A0A5C2FWQ1	High	IGL c1379_light_IGKV1-39_IGKJ4 (Fragment) OS=Homo sapiens OX=9606 PE=2 SV=1	30	2	3	2	108	11.6	7.97	0	0	0	25260376.47	0	0	42798234.68	21148361.3	33743172.73	0	82660505.47	0	9414989.071	3567542.189	4604729.978	0	9510084.135	0	12775302.52	145940957.4	0	7706939.772	0	0	20647878.56	0	0	0	0	11035718.17	31089752.42	14759296.81	11747269.97	33644830.34	4861336.866	0	16347292.78	23096584.23	17834463.18	32454778.08
P23258	High	Tubulin gamma-1 chain OS=Homo sapiens OX=9606 GN=TUBG1 PE=1 SV=2	9	3	3	3	451	51.1	6.14	0	3752719.241	0	45194958.28	0	0	0	0	0	0	19855612.98	0	15286251.96	0	10223380.19	7844844.002	0	12219511	0	0	4994249.512	0	0	0	0	0	0	1879585.388	0	4509298.294	0	0	0	0	0	8862811.897	6479417.691	6483751.328	9289979.937	0
A0A5C2G3B3	High	IGL c3642_light_IGLV1-40_IGLJ1 (Fragment) OS=Homo sapiens OX=9606 PE=2 SV=1	30	2	57	1	111	11.6	4.94	22484960.22	0	63792194.09	0	0	0	0	0	31050745.21	0	0	0	0	35009104.77	3732370.461	0	0	6900087.775	0	24865255.11	0	14236471.41	0	67843215.53	0	39547684.78	40764169.3	0	25445807.39	15938329.04	0	39833734.68	44420092.24	0	18332791.55	0	0	0	0	24440169.8
Q86VX4	High	Structural maintenance of chromosomes protein OS=Homo sapiens OX=9606 GN=SMC3 PE=2 SV=1	3	3	3	3	1217	141.4	7.18	0	6814999.5	10782028	19921020.09	0	12875405.81	0	34319370.61	0	0	2650005.318	0	7234549.403	7490542.202	2556068.945	6174472.037	0	59474867.47	6914791.422	0	15256687.5	0	9900195.241	6588666.151	4200884.002	2417866.622	0	5972702.46	0	0	0	23214749.91	1760170.043	0	0	2038787.182	0	0	4005777.876	30963970.09
P19784	High	Casein kinase II subunit alpha' OS=Homo sapiens OX=9606 GN=CSNK2A2 PE=1 SV=1	12	3	7	2	350	41.2	8.56	7604207.256	9352102.091	26757336.05	46366033.28	9744429.893	0	0	13384400.38	0	10307031.7	83653814.42	0	70070450.1	31316085.89	13148808.89	22440602.64	0	0	13293003.29	0	639449348.7	11873400.43	17220798.01	7284892.878	43685836.72	4777329.036	0	0	234721891.2	2475766.802	16846550.5	0	0	0	0	0	9241861.61	22568783.21	10062751.11	0
A0A5C2G1J3	High	IGL c3029_light_IGLV3-21_IGLJ2 (Fragment) OS=Homo sapiens OX=9606 PE=2 SV=1	15	1	12	1	108	11.4	4.7	0	2417295.317	15727755.14	0	14220103.87	5780257.99	20794800.48	0	0	0	0	0	0	56374494.08	0	0	14895602.89	0	2949471.448	23477847.75	0	0	0	16896808.21	17261314.19	50955027.57	507682418.3	22165627.21	29676398.31	8729271.182	16160207.48	33161386.38	0	0	0	0	240260884.7	7674081.115	0	0
A0A5C2GBY9	High	IGH + IGL c615_light_IGKV2D-40_IGKJ2 (Fragment) OS=Homo sapiens OX=9606 PE=2 SV=1	18	3	38	2	113	12.4	5.06	0	0	0	0	0	0	0	0	0	0	0	0	0	605337887.8	0	0	0	5839031.751	0	0	0	0	0	26560221.16	0	142959169.5	0	0	90661018.05	0	178942651	51060086.26	102406773.1	19849027.32	69816584.04	0	0	0	0	16598221.52
P50151	High	Guanine nucleotide-binding protein G(I)/G(S)/G(O) subunit gamma-10 OS=Homo sapiens OX=9606 GN=GNG10 PE=1 SV=1	44	3	5	3	68	7.2	7.85	10477519.78	55434776.03	0	40184917.7	96738643.26	70427171.99	0	0	26417030.09	0	11615259.01	0	31317989.01	0	4979079.834	29318261.57	0	36714329.5	0	139318035.8	0	0	13546073.34	0	42637432.68	16327164.71	0	42185386.92	0	0	193026130.9	0	7241145.06	0	40099069.27	14712753.71	0	6338401.492	8935603.129	0
Q9HA77	High	Probable cysteine--tRNA ligase, mitochondrial OS=Homo sapiens OX=9606 GN=CARS2 PE=1 SV=1	5	2	2	2	564	62.2	8.34	2886733.97	6550138.781	0	0	4609186.139	23799080.55	0	5874515.934	0	0	17253661.2	5419831.127	11626237.37	268721359.7	0	0	0	0	2819781.758	0	0	3887803.087	0	0	64781929.12	22679054.08	17798671.81	60264059.75	0	0	0	0	0	0	0	0	0	0	0	0
E9PK91	High	Bcl-2-associated transcription factor 1 OS=Homo sapiens OX=9606 GN=BCLAF1 PE=1 SV=1	4	3	6	3	871	100.3	9.95	181553424.1	4378129.183	0	123201846.1	0	0	0	13696899.1	17564542.5	0	0	9171508.313	11634860.8	2452891.705	90350133.84	0	0	183239919	0	8603381.59	0	5651302.956	0	10514310.88	126364564.5	15309681.4	8756855.076	0	0	289828289.6	0	257869507.9	350388058.9	0	0	20118990.45	0	4838025.121	13205937.13	0
P35030	High	Trypsin-3 OS=Homo sapiens OX=9606 GN=PRSS3 PE=1 SV=2	7	2	15	1	304	32.5	7.49	316360203.2	378593361	31111703.98	194438316	140703506.1	340658471.1	708408963.9	0	69803481.94	0	36916337.74	0	40957092.56	14002813.98	0	0	25138442.64	27692054.98	0	641074074.7	0	8297903.739	0	0	0	8568340.28	0	0	0	0	85938694.09	101117595.6	0	124047162.2	0	6218868.126	0	0	0	181634830.9
Q7M4S4	High	Granulocyte inhibitory protein OS=Homo sapiens OX=9606 PE=1 SV=1	90	1	5	1	20	2	4.5	0	0	0	0	16443703.29	0	0	0	13347146.67	13140297.18	22466464.31	0	0	4259350.238	0	0	0	20830312.6	0	0	0	0	0	109157655.7	6555196.429	0	34882434.48	0	25382422.18	0	0	30060890.13	50587571.47	133218107.7	18159476.6	1927306.573	0	8863576.378	15265631.77	0
P20142	High	Gastricsin OS=Homo sapiens OX=9606 GN=PGC PE=1 SV=1	5	2	26	2	388	42.4	4.46	0	0	42230352.43	0	478494725.8	0	0	0	0	4472791.244	6776923.224	3957111.617	0	246381000.2	0	0	13078418.2	0	926389779.2	66278803.46	22184747.16	12106943.53	0	12654115.18	0	6545474782	44590034.04	0	7769955.107	0	70564005.43	54136981.75	74965928.71	345729545.6	37960036.11	6944333.2	10753832797	0	0	111793551.5
H9KV32	High	Cell surface glycoprotein CD200 receptor 1 OS=Homo sapiens OX=9606 GN=CD200R1 PE=1 SV=1	16	2	2	1	212	23.8	8.19	24889318.45	0	0	79040612.23	0	0	17295446.98	4506248.978	0	0	0	0	16192214.63	0	0	0	0	0	0	0	4676977.261	0	0	5217159.691	0	0	0	47139600.65	0	0	176897056.8	29697364.46	9503536.288	0	0	0	0	7534145.686	13864075.72	0
Q96AG4	High	Leucine-rich repeat-containing protein 59 OS=Homo sapiens OX=9606 GN=LRRC59 PE=1 SV=1	12	3	4	3	307	34.9	9.57	0	0	0	47878297.78	34725445.95	0	58624254.76	13021337	5253990.831	0	12150523.22	7185081.699	27534792	2862228.902	21528514.38	0	19002884.73	0	0	0	0	3455489.254	10949982	12905878.37	10160332	0	0	0	0	0	0	0	7211058.381	0	0	5641697.412	0	17030048.43	18606677.25	30206220.55
A4D1P6	High	WD repeat-containing protein 91 OS=Homo sapiens OX=9606 GN=WDR91 PE=1 SV=2	4	2	4	2	747	83.3	6.58	0	11517444.37	66806880.79	22839700.22	0	3449267.409	12360846.42	4604216.357	0	0	15210778.86	2467899.404	1110848184	7897544.922	341121426.6	83727454.3	0	0	0	27242551.31	1281881.712	820919.4804	999185.1196	1294872.544	0	0	29786495.3	0	0	9205855.213	0	0	45688385.37	0	0	54039878.1	0	7734247.4	9882238.269	0
A0A5C2G617	High	IGH c127_heavy__IGHV1-69_IGHD3-22_IGHJ4 (Fragment) OS=Homo sapiens OX=9606 PE=2 SV=1	26	3	20	1	121	13.1	6.52	0	17372508.91	0	0	31331543.16	7326358.301	38241478.82	0	0	0	0	0	0	0	7385699.257	0	0	0	0	12583291.46	0	44347210.82	0	7892736.132	0	24333377.56	0	0	12598210.09	7807899.38	0	157632711	10305663.2	0	7135072.755	0	0	0	0	0
Q8N386	High	Leucine-rich repeat-containing protein 25 OS=Homo sapiens OX=9606 GN=LRRC25 PE=1 SV=2	13	3	4	3	305	33.2	5.05	3875780.474	24252745.8	0	3484631.786	0	13495768.64	0	0	0	0	5557594.124	0	6043100.777	0	1547022.371	2623747.19	0	9830700.227	16260397.74	0	0	0	5518630.432	4960750.23	80115147.86	0	0	67033818.47	0	0	7021272.795	15443151.44	5782683.929	0	6081340.48	7822237.126	0	0	0	0
A0A5C2GZ84	High	IG c1679_light_IGLV2-11_IGLJ2 (Fragment) OS=Homo sapiens OX=9606 PE=2 SV=1	19	3	58	1	110	11.8	9.25	71012111.67	0	0	0	0	2040266.584	0	3017412.459	21259180.03	0	0	0	0	0	0	0	0	18178792.37	0	0	0	42692793.4	0	0	0	80737801.29	5688671.22	0	77662417	11918726.65	13242493.61	0	39093334.12	0	0	0	0	0	0	0
A0A5C2G0V2	High	IGL c2076_light_IGKV3-15_IGKJ2 (Fragment) OS=Homo sapiens OX=9606 PE=2 SV=1	21	2	23	1	107	11.7	5.97	19071230.99	0	0	20739613.88	0	0	0	0	0	31962871.83	0	0	23486887.6	10436581.56	0	0	0	36805084.84	15207641.64	0	7015993.237	71540240.78	0	289729129.8	0	0	0	0	48339376.56	28832134.59	728117563.2	0	75375735.05	0	0	2856858.821	4041669210	0	0	0
B4DXB6	High	cDNA FLJ58335, highly similar to GPI transamidase component PIG-U OS=Homo sapiens OX=9606 PE=2 SV=1	7	2	3	2	423	48.2	7.64	11667576.1	22744680.85	0	9053524.921	4684105643	5885864.186	0	11760428.72	3512385.203	0	4467832.196	0	0	0	4137008.203	0	112872632.7	0	8680524.475	0	0	0	0	0	40823965.24	0	0	27469328.13	9107356.521	0	24721349.05	0	0	0	0	0	210022015.5	4468858.101	4136854.855	0
C9JZY6	High	Ubiquitin-conjugating enzyme E2 H (Fragment) OS=Homo sapiens OX=9606 GN=UBE2H PE=1 SV=1	24	2	4	2	123	13.8	7.43	62646614.89	16316726.62	0	36272823.03	0	57361117.18	0	47188500.29	0	0	0	0	0	0	0	20661595	0	12491580.61	0	0	0	0	4839842.843	0	68883332.47	0	0	6271109.097	0	12429317.89	0	0	0	0	0	9204759.955	0	31437380.32	23775469.89	0
O75449	High	Katanin p60 ATPase-containing subunit A1 OS=Homo sapiens OX=9606 GN=KATNA1 PE=1 SV=1	2	1	29	1	491	55.9	6.9	0	0	2432592941	12745920.68	3295874896	0	75510493.67	0	0	0	30062527.42	14242137.23	12254732.8	17591866.73	23384584.28	71489221.62	1868247175	0	13126864.78	1227821658	47407718.5	0	0	0	0	0	1297431231	37754462.53	0	0	47705150.79	1696787727	0	5476859329	0	9841861.089	0	0	16838770.98	6576030901
Q8N0V4	High	Leucine-rich repeat LGI family member 2 OS=Homo sapiens OX=9606 GN=LGI2 PE=2 SV=1	6	3	3	3	545	62.3	6.93	0	5869341.891	0	0	0	0	8822267.418	0	0	0	94967818.23	4289224.516	13937827.25	0	0	80238341.87	0	4127831.749	0	0	49584602.21	0	6566244.1	0	0	0	0	0	14308481.08	0	0	0	16680668.78	64732488.39	30118964.91	0	0	6278738.384	14371145.82	0
Q9H7Q8	High	FLJ00009 protein (Fragment) OS=Homo sapiens OX=9606 GN=FLJ00009 PE=2 SV=1	6	3	5	3	540	57.7	8.27	0	0	0	39140270.11	0	1816662.423	0	0	0	0	13077906.92	2596508.841	25473071.42	0	72671180.1	40254112.53	15953098.08	0	19659267.69	0	2469505.139	0	5859401.781	47025779.65	24589079.9	0	0	0	0	2588481.031	8905372.835	0	4410924.802	0	0	7977241.597	0	20918094.48	4576949.733	0
Q96T76	High	MMS19 nucleotide excision repair protein homolog OS=Homo sapiens OX=9606 GN=MMS19 PE=1 SV=2	4	3	6	3	1030	113.2	6.35	0	9629360.83	0	47426218.03	45351672.43	0	0	26719353.92	0	0	5701616.499	0	8177958.851	0	19396937.59	8840777.277	41318729.06	28074132.15	16295032.75	0	9091454.846	0	0	0	52472837.13	0	262610812.2	0	0	4553405.053	0	19670902.81	0	0	0	15427166.25	20123593.65	22384111.73	28429217.91	0
A0A5C2G0M9	High	IGL c2838_light_IGLV2-11_IGLJ2 (Fragment) OS=Homo sapiens OX=9606 PE=2 SV=1	19	3	59	1	110	11.7	8.28	35138966.2	9618786.027	0	0	0	0	0	0	0	0	0	15720348.34	0	14423511.07	0	0	0	0	0	0	13569388.55	19982244.61	5979867.736	5317050.982	0	42395825.56	2821726.567	76897432.9	79991123.83	2212343.943	0	0	27016660.3	0	13337210.55	15923909.57	0	0	0	0
A0A5C2GK71	High	IG c846_heavy_IGHV3-33_IGHD3-22_IGHJ4 (Fragment) OS=Homo sapiens OX=9606 PE=2 SV=1	31	3	10	1	124	13.9	7.94	0	0	0	7117057.073	0	0	0	0	0	6924716.687	0	0	0	4611326.864	0	4583932.796	0	10588122.38	14110715.5	0	0	11212307.21	0	11352520.54	6319339.081	14822919.06	8100854.467	264375210.3	0	10822522.81	46939716.28	34756096.33	2447454.712	0	6899166.247	0	73853659.03	0	0	0
B4DLN7	High	cDNA FLJ59248, highly similar to Homo sapiens cytochrome P450, family 20, subfamily A, polypeptide 1, transcript variant 1, mRNA OS=Homo sapiens OX=9606 PE=2 SV=1	12	3	4	3	470	53.4	6.21	0	0	0	2433904.425	0	0	0	28812095.91	0	0	0	170839524.7	3386360.084	0	12124287.64	13167313.92	0	0	0	0	0	0	34234743.15	0	0	0	0	0	0	0	0	53115002.85	9949256.846	0	89019440.97	0	0	11834313.94	13947537.32	0
A0A5C2GNG4	High	IG c184_heavy_IGHV3-33_IGHD1-1_IGHJ4 (Fragment) OS=Homo sapiens OX=9606 PE=2 SV=1	26	3	4	2	117	13	9.2	0	0	231581989.8	0	0	2030063.958	7120959.365	18964392.55	0	19874306.54	0	0	26073281.28	57932319.03	0	0	42295853.79	0	0	172541527.6	0	8264702.408	108824222	4531499.094	0	0	61940358.63	0	2925756.221	52145790.28	0	0	13458068.95	109315791.2	6497945.16	0	0	0	0	70385231.69
Q6P1A2	High	Lysophospholipid acyltransferase 5 OS=Homo sapiens OX=9606 GN=LPCAT3 PE=1 SV=1	6	3	9	3	487	56	8.69	6192314.251	0	0	36619370.76	32086238.53	0	0	15404993.34	0	6039854.84	0	0	11960881.34	0	0	0	7209954.706	0	55334111.51	22347848.18	0	0	0	0	246264197.5	0	0	192437245	0	2123910.812	0	182648016.8	0	15246479.18	14543793.56	0	0	27261190.75	21309531.28	57174169.87
A0A5C2G462	High	IGL c4088_light_IGKV1-39_IGKJ4 (Fragment) OS=Homo sapiens OX=9606 PE=2 SV=1	15	1	9	1	107	11.8	8.94	0	0	0	31769396.93	0	0	0	0	4848161.855	0	0	0	0	0	0	0	0	0	3558191.916	0	24444396.79	0	0	19056570.75	0	13709010.35	7518743.396	4962051.136	6846714.543	16052292.25	102697134.8	0	0	0	0	0	0	32188882.87	0	0
Q59F30	High	Fibroblast growth factor receptor 4 variant (Fragment) OS=Homo sapiens OX=9606 PE=3 SV=1	2	2	16	1	1034	112.1	7.88	0	0	0	0	34830811.49	11015260.83	0	0	0	0	0	0	0	3405606.794	0	6144347.026	10158778.24	0	0	113535435.2	0	0	0	76209159.24	2345735.584	0	0	3606051.014	34809354.51	0	10528594.48	0	33240591.67	0	0	0	3571882.416	1985063.469	0	0
A0A5C2G0Q6	High	IGL c2712_light_IGLV2-14_IGLJ1 (Fragment) OS=Homo sapiens OX=9606 PE=2 SV=1	14	1	6	1	112	11.7	7.99	0	35820064.29	0	0	9269722.977	34233069.84	0	77067013.38	62436939.85	0	0	20142262.83	10311143.17	30282840.73	0	0	387352859.8	6092269.636	0	0	26732766.21	12285370.36	0	25203656.88	8113576.94	0	0	0	0	10718817.81	0	0	54199936.17	50007553.44	8216983.179	33600822.1	22910344.23	0	0	0
Q5TZW2	High	Deoxyribonuclease OS=Homo sapiens OX=9606 PE=2 SV=1	12	2	17	2	302	33.9	5.74	0	0	12278780.93	20585364.91	13102017.74	0	30451151.12	0	0	0	16275842.21	28506780.09	0	8000244.501	0	94861820.38	0	27450755.96	8764007.96	0	39781135.4	6586985.607	0	0	9680447.288	1817960.609	0	28952357.78	0	0	9217917.333	0	0	0	11955713.7	0	0	0	32234848.58	0
A0A5C2FW01	High	IGL c1191_light_IGKV1-5_IGKJ5 (Fragment) OS=Homo sapiens OX=9606 PE=2 SV=1	17	2	47	1	107	11.8	9.51	14720456.84	0	0	0	196588075.3	0	0	0	0	0	0	0	0	0	0	0	0	0	0	0	0	0	0	0	85974970.86	7761452.1	0	133886484.9	23363730.37	210898.9687	84706963.31	0	1045806.689	0	0	0	2512219.166	0	0	0
B4DKX4	High	cDNA FLJ58014, highly similar to Homo sapiens programmed cell death 4, transcript variant 1, mRNA OS=Homo sapiens OX=9606 PE=2 SV=1	9	3	5	3	455	50.2	5.47	0	0	0	131011434.9	19140625.52	5140021.589	0	20857056.47	0	81848869.29	16915110.88	23844097.67	6794551.193	21016178.41	7969699.913	2351187.361	0	54216221.05	0	56367895.95	0	0	9116671.359	0	41184207.13	0	0	6317054.154	0	54955484.9	0	23814525.01	0	38842220.07	0	26077596.91	0	30512662.41	56536845.71	0
Q3B7X1	High	TMX3 protein (Fragment) OS=Homo sapiens OX=9606 GN=TMX3 PE=2 SV=1	7	3	8	3	423	48.5	5.69	0	9477915.513	25579241.1	39609880.76	45471452.1	14856004.73	3174271.677	26000150.61	0	0	4543986.415	0	4670802.896	0	22327438.17	0	20742646.3	1758110.438	23848208.9	0	0	0	26054562.66	0	138263933	0	0	170308221.3	0	0	404424394.2	0	0	0	0	0	2650290142	11022514.05	23716926.32	6645947.348
Q2M272	High	Protocadherin gamma subfamily C, 5, isoform 2 OS=Homo sapiens OX=9606 GN=PCDHGC5 PE=2 SV=1	6	3	4	3	878	95	5.15	0	0	0	0	0	0	38643126.6	0	0	22981453.06	74211193.33	4841121.646	0	6206652.899	2430468.605	0	57332140.47	11167125.15	22400068.98	80866350.64	8662325.527	0	0	6432776.847	3098919.636	0	6403632.802	13910627.96	14191610.49	0	47818773.3	187942893.8	73308337.03	69262526.28	13004186.52	0	20498176.3	0	0	0
Q6IPW4	High	NADH dehydrogenase (Ubiquinone) flavoprotein 2, 24kDa OS=Homo sapiens OX=9606 GN=NDUFV2 PE=2 SV=1	8	2	15	2	249	27.3	8.06	0	58292694.26	63376328.81	67071454.42	0	61537100.36	0	66250282.24	10615717.96	0	29108174.11	0	25357417.92	9604462.525	24054313.64	17005253.24	0	0	19866056.18	0	16816371.7	0	33684797.84	0	40292077.4	2208002.243	0	56197495.85	0	6700418.286	0	0	0	0	0	4668843.454	15583949.39	74879018.53	77850838.08	11316493.92
Q9GZP4	High	PITH domain-containing protein 1 OS=Homo sapiens OX=9606 GN=PITHD1 PE=1 SV=1	18	3	8	3	211	24.2	5.74	0	9328901.152	9029110.464	45539990.74	17495442.49	0	5624939.078	36149771.95	0	0	6905710.945	0	16875279.33	15959811.34	19881964.13	5235141.254	0	27950942.25	13190209.76	0	22084835.17	0	10875345.55	0	10249019.49	44635332.71	0	16836242.32	0	0	0	0	7080093.428	0	9877056.32	26489912.42	16696017.87	24552463.58	28113930.75	0
Q7Z434	High	Mitochondrial antiviral-signaling protein OS=Homo sapiens OX=9606 GN=MAVS PE=1 SV=2	2	1	2	1	540	56.5	5.52	0	0	0	0	0	0	0	0	0	0	0	0	0	0	0	8526267.402	0	0	0	0	0	0	0	0	42260217.79	0	18431785.6	0	0	0	0	0	1731729.323	23454805.85	0	15217106.62	0	23021424.72	15239546.88	56820608.07
A0A5C2GE65	High	IG c1144_heavy_IGHV3-23_IGHD6-13_IGHJ3 (Fragment) OS=Homo sapiens OX=9606 PE=2 SV=1	30	3	9	1	124	13.2	8	14785049.45	0	0	33778537.46	0	0	0	27122310.96	0	8419550.404	14497278.98	0	26566841.31	69457362.87	9997287.556	13385552.49	0	0	7964774.65	0	36754245.08	79081040.74	12441366.84	9720422.499	23600338.85	10384944.81	0	44738132.3	0	30707432.29	0	331782282.5	0	64903852.89	0	19368309.73	0	15027857.72	23361954.19	0
Q6ZWJ1	High	Syntaxin-binding protein 4 OS=Homo sapiens OX=9606 GN=STXBP4 PE=1 SV=2	7	2	6	2	553	61.6	5.2	14189370.62	35736921.9	0	20593636.4	0	0	0	0	0	0	0	0	4721589.642	0	20960572.08	42263695.25	30726282.8	0	0	0	0	0	0	1246374.23	0	0	0	0	13246270.79	0	0	0	723213885.2	0	529025806.9	20424096.15	0	3610747.754	17920699.59	0
Q05315	High	Galectin-10 OS=Homo sapiens OX=9606 GN=CLC PE=1 SV=3	14	1	4	1	142	16.4	7.37	0	7318627.201	0	14066377	9663052.754	0	23279505.01	49777438.62	8711003.516	0	0	0	7918655.313	0	0	8446719.619	0	0	0	0	0	7403527.971	0	0	73654581.84	25903200.45	0	65421660.76	12948823.21	5581069.786	11131254.28	0	133751663.6	0	3605774.105	14232660.19	0	0	0	0
A0A5C2H214	High	IG c986_light_IGLV1-40_IGLJ2 (Fragment) OS=Homo sapiens OX=9606 PE=2 SV=1	30	2	39	1	110	11.4	5.24	18083862.39	0	0	0	41888864.03	0	0	0	0	0	0	0	0	4482657.286	0	0	0	0	3927689.435	0	11973717.31	0	0	54697552.89	0	11892302.97	300214481.5	14181037.92	98772200.63	0	0	0	28135694.96	0	5421878.686	0	0	0	0	0
P61513	High	60S ribosomal protein L37a OS=Homo sapiens OX=9606 GN=RPL37A PE=1 SV=2	29	2	17	2	92	10.3	10.43	0	18233890.87	0	112294098.3	40979091.84	6602288.276	17202116.38	0	23929955.15	12835292.81	19188636.32	0	32958645.62	0	125017577.2	3279689.914	32602761.65	64846402.49	44073147.17	18413570.97	16961490.85	0	2720519.748	0	0	0	0	0	0	0	161052184	222865491.5	0	0	0	37936495.47	0	148553443.4	150033700.3	7566205.832
P10586	High	Receptor-type tyrosine-protein phosphatase F OS=Homo sapiens OX=9606 GN=PTPRF PE=1 SV=2	1	3	3	2	1907	212.7	6.3	0	2890401.642	0	2395308.988	243798721.5	2821933.815	0	0	12885842.38	137903309.8	8429247.934	3403818.226	0	6122155.227	2964671.536	8314007.693	0	0	2143062.361	25761403.56	24219419.64	0	27342115.29	5125061.478	0	0	0	0	0	0	0	184443169.2	20848451.14	0	21791717.92	0	0	3981978.004	5636635.964	0
C9J931	High	GTP-binding protein Rheb OS=Homo sapiens OX=9606 GN=RHEB PE=1 SV=1	44	3	9	3	79	8.7	6.02	0	10732507.23	0	107524920.7	7529617.988	0	30560514.55	46787067.01	0	0	33900192.87	11613343.04	72755047.85	4293366.587	57416461.96	58986705.81	321012795.4	83377001.16	25838588.3	0	0	0	27289320.75	0	116101298.5	30074727	0	39775128.2	0	0	0	59650245.95	0	362869535.8	6887849.128	59931772.21	34503052.06	67027621.24	56351960.52	0
B4DM21	High	cDNA FLJ58021, highly similar to Fragile X mental retardation syndrome-related protein 1 OS=Homo sapiens OX=9606 PE=2 SV=1	7	3	4	2	490	55.1	7.72	0	0	0	21516942.86	0	0	0	2680352.185	0	0	0	0	0	0	0	0	276589094	14369862.91	0	4587101.42	0	0	0	0	26516955.71	13115992.15	0	3014003.831	0	0	43171565.6	115665814.4	0	147806503.6	0	0	10211113.05	1950837.71	4346985.262	0
Q53S08	High	Ras-related protein Rab-6D OS=Homo sapiens OX=9606 GN=RAB6D PE=2 SV=1	7	3	32	1	254	28.2	6.74	0	0	0	28335200.7	15335321.87	6861353.851	0	12696378.68	0	43986929.77	9576414.911	6095256.596	20005247.76	0	0	6559761.052	0	0	21612911.65	0	0	0	0	0	20509494.43	0	0	12864140.55	0	0	0	0	0	0	0	19609927.23	16824511.65	10210461.81	10216187.29	0
A0A024RC91	High	LAG1 longevity assurance homolog 3 (S. cerevisiae), isoform CRA_b OS=Homo sapiens OX=9606 GN=LASS3 PE=4 SV=1	7	3	10	3	383	46.2	7.53	0	0	32156506.27	11862020.46	0	0	0	86312946.06	0	23583837.43	0	0	11898569.64	0	56749176.04	0	81964660.92	0	15330603.55	8933127.291	0	0	50920071.37	0	0	0	5149920.468	7536943.474	0	0	3108037104	0	15689111.33	24534344.88	1907712.815	0	73442664.78	46025828.63	39032573.51	9595009.173
A0A087X1T7	High	Aggrecan core protein OS=Homo sapiens OX=9606 GN=ACAN PE=1 SV=1	1	3	9	3	2473	255.4	4.13	0	41134258.27	585968039.8	26794469.81	0	0	33959997.12	4128821.303	45097721.52	11629876.43	11145469.57	0	684826852.1	24164088.71	0	0	0	6362095.074	0	487704238.8	30130298.49	9414406.594	74167401.11	79387415.47	0	3436931.344	36767957.22	0	19530175.64	0	93579020.78	0	1094547198	365256022.2	205102363.8	4912285.361	0	0	0	183809704.8
B4DWI6	High	cDNA FLJ55565, highly similar to Integral membrane protein GPR137B OS=Homo sapiens OX=9606 PE=2 SV=1	4	1	2	1	398	45.4	8.63	0	8018251.555	8283127.374	29577426.55	220933812.9	0	0	0	16660316.99	0	0	0	11932998.22	11100426.16	13234037.44	0	0	0	6805912.681	8264552.806	0	0	8256958.689	56527588.77	0	4010571.459	27290129.43	0	93547548	6127806.306	167095721.1	0	0	0	10725951.29	0	22266178.63	6772606.532	9181728.907	0
O43615	High	Mitochondrial import inner membrane translocase subunit TIM44 OS=Homo sapiens OX=9606 GN=TIMM44 PE=1 SV=2	5	2	8	2	452	51.3	8.32	0	25959013.19	13675933.18	32862350.38	0	0	0	8489705.265	0	0	18788002.55	0	9279348.28	2438427.516	7973741.057	3786374.853	0	0	15007715.7	7394345.42	0	0	18636310.1	0	26736785.44	2617732.143	0	40248878.29	0	4010518.022	0	32795545.44	0	27024021.37	2008161.675	3118203.059	0	39006176.72	5405828.889	67803536.05
Q53R32	High	Uncharacterized protein RPIA (Fragment) OS=Homo sapiens OX=9606 GN=RPIA PE=4 SV=1	14	2	2	2	177	19.6	5.94	0	49087792.83	58568214.14	0	22011315.21	0	0	0	30285213.84	0	0	0	0	0	0	0	59822916.92	0	0	10315953.08	0	0	3590102.526	0	0	0	44648752.21	17945359.74	0	0	106322453.1	70171416.42	0	63365374.1	0	0	0	3245458.426	0	0
A0A5C2GFQ8	High	IGH + IGL c199_light_IGKV2-24_IGKJ1 (Fragment) OS=Homo sapiens OX=9606 PE=2 SV=1	19	2	3	2	117	13.1	8.94	0	0	0	0	0	27881801.7	31624212.59	0	0	0	0	0	0	8893588.994	38828029.43	0	8915773.732	41740637.49	61208992.99	0	51874317.26	0	0	15619850.03	0	28797098.89	0	31468754.98	0	0	0	54334869.47	0	171754847.1	1408985.374	0	30194590.48	0	6030372.409	0
A0A5C2GHC0	High	IGH + IGL c581_light_IGKV3-15_IGKJ1 (Fragment) OS=Homo sapiens OX=9606 PE=2 SV=1	35	3	52	2	107	11.7	7.12	0	0	0	0	0	0	0	0	38970077.69	0	56571068.2	0	56135532.67	82637023.73	0	0	0	0	60326472.55	78468901.87	20584684.33	6027793.408	0	48618610.62	0	92053416.29	84342182.86	3506752.332	35233369.91	14058110.88	55836829.55	0	51138082.63	0	44893289.51	2851657.429	0	0	0	0
A0A044PY82	High	Uncharacterized protein MISP3 OS=Homo sapiens OX=9606 GN=MISP3 PE=1 SV=1	16	3	3	3	361	39	9.83	68070247.68	6390066.06	0	4981858.453	34110948.43	0	0	6428485.996	0	0	0	0	0	6196392.18	0	0	0	0	4830213.287	0	5638172.471	90353949.13	0	6513211.698	6932671.778	0	0	0	0	0	0	35776006.79	0	0	0	10146702.05	0	0	5875510.86	153914443.7
Q9NQ48	High	Leucine zipper transcription factor-like protein 1 OS=Homo sapiens OX=9606 GN=LZTFL1 PE=1 SV=1	13	3	4	3	299	34.6	5.36	165403446.8	176948546.1	0	99182441.59	279147972.8	120320036.6	325630573.4	15351785.41	146719086.3	0	74321703.53	3153574.506	104118672.4	0	20512463.87	24186628.52	0	67393220.03	26305060.42	0	17953131.17	0	0	5072246.184	0	96496413.01	0	0	143760123	20403097.8	148256316.9	0	0	0	0	19097900.85	13478072.94	37509972.46	18805297.51	27875076.73
A0A024R2N0	High	Transporter OS=Homo sapiens OX=9606 GN=SLC6A6 PE=3 SV=1	4	2	9	2	622	70	7.39	68325602.93	24715060.68	0	0	59102317.88	0	0	16154969.35	0	12842134.19	0	0	5773110.342	0	20626383.84	11848820.1	0	0	14389072.28	0	4724735.468	0	9078469.007	0	0	0	0	26776751.68	0	4687712.478	7326152.049	0	0	0	0	15438485.62	18058130.66	5654358.212	12937119.87	0
Q15120	High	[Pyruvate dehydrogenase (acetyl-transferring)] kinase isozyme 3, mitochondrial OS=Homo sapiens OX=9606 GN=PDK3 PE=1 SV=1	11	3	5	3	406	46.9	8.37	0	6473678.834	1360325785	3084091.592	0	24576031.58	0	19268102.53	80767495.84	517956929.4	0	0	6374144.048	0	0	0	2589300890	9722270.023	0	24415543.59	12250518.18	62128831.6	0	0	78369370.19	0	634814530.1	117674630.7	0	0	363525803.7	31526536.38	0	0	4118091.587	0	0	0	3081422.542	833525507.6
A0A024QZ44	High	Heme carrier protein 1, isoform CRA_b OS=Homo sapiens OX=9606 GN=HCP1 PE=4 SV=1	6	2	7	2	431	46.6	8.53	15702154.08	10663797.36	12561138.71	34317170.87	0	0	0	0	0	0	0	6391499.052	13718284.49	0	95351386.61	31456745.93	26134594.73	8673022.786	8548220.603	10188276.53	4492056.277	0	0	13860024.18	4962776.798	0	10089442.46	25623025.37	11327797.92	2130770.044	16229726.47	51315537.72	0	55930672.14	0	23589273.97	0	12011456.74	14907171.86	20644187.91
F8W9X7	High	Coiled-coil domain-containing protein 93 OS=Homo sapiens OX=9606 GN=CCDC93 PE=1 SV=1	4	2	4	2	630	73	7.99	0	0	0	3688534.722	0	0	0	12296536.96	0	1255443536	4859190.877	0	6765897.825	6161927.469	20571844.35	3259847.933	0	0	0	216950629.9	0	4771249.388	23220860.43	0	28236865.75	3873860.454	7834560.606	20068893.7	0	0	206788854.6	1118897524	0	148513593.7	4429237.778	0	14669165.57	33693239.77	46381484.4	0
A0A024R755	High	Calumenin, isoform CRA_a OS=Homo sapiens OX=9606 GN=CALU PE=4 SV=1	9	2	3	2	315	37.1	4.59	0	0	0	16024487.63	1363449162	9603009.339	0	16574805.15	0	0	0	0	6098875.314	0	0	0	0	0	0	0	0	0	9112977.278	44616369.12	0	22579656.48	0	0	25545690.85	0	0	657609099.8	38544047.78	0	15936768.05	0	73827650.36	5575695.954	5783652.104	0
A0A5C2G3N0	High	IGL c3739_light_IGKV3-20_IGKJ5 (Fragment) OS=Homo sapiens OX=9606 PE=2 SV=1	20	1	5	1	109	11.6	7.12	12578576.19	45707970.09	0	0	0	0	32294581.42	0	8168098.382	0	0	0	0	0	0	0	0	11792116.37	8507419.99	0	0	8864147.083	7670370.328	9311161.064	0	0	34107086.94	0	2786673.115	0	14658563.8	0	6716084.592	0	0	0	0	0	0	14562837.83
C9JP01	High	Protein RFT1 homolog (Fragment) OS=Homo sapiens OX=9606 GN=RFT1 PE=1 SV=8	7	2	5	2	291	32.9	8.59	9107728.088	5603956.384	0	2228716.399	0	6229707.559	11949622.76	0	219847880.5	17913240.56	19852955.82	0	0	20624399.38	17728451.77	5938052.985	0	8240929.238	14372145.4	24262061.39	0	0	0	0	66295868.78	8683826.413	26569208.78	83825283.37	0	0	0	0	0	0	0	3563399.845	0	0	0	128825944.8
Q92538	High	Golgi-specific brefeldin A-resistance guanine nucleotide exchange factor 1 OS=Homo sapiens OX=9606 GN=GBF1 PE=1 SV=2	2	3	4	3	1859	206.3	5.73	0	0	74738030.6	45470580.17	0	8878717.586	0	11559886.03	20201325.49	0	0	0	0	0	3737601.408	27917585.61	0	12850338.04	47061269.79	0	0	0	0	0	30644207.76	0	57483801.17	38583303.26	0	12094052.08	0	0	16184014.83	274591589	16946885.4	8276586.352	0	17522426.02	24189189.3	273344517.4
A0A5C2GSJ5	High	IG c297_light_IGLV2-14_IGLJ2 (Fragment) OS=Homo sapiens OX=9606 PE=2 SV=1	15	1	10	1	110	11.4	5.91	4074241.525	8410097.502	0	0	85603866.2	0	27112646.85	8016735.688	0	0	11483061.35	0	20823450.42	7594458.068	0	0	25658779.42	11183364.32	0	4912460.418	11377838.79	0	4018874.057	106178128.4	23542523.58	0	67208198.33	0	65588793.19	3564390.009	0	23446771.38	33951679.66	0	0	11975020.37	0	0	0	0
A0A5C2FW50	High	IGL c416_light_IGKV1D-39_IGKJ2 (Fragment) OS=Homo sapiens OX=9606 PE=2 SV=1	17	2	5	2	108	11.8	9.17	10135303.05	7388816.044	0	15156503.85	0	0	12073605.91	0	0	108789192.6	0	0	0	17500899.58	0	0	126098392.2	0	0	452104653	0	10546208.27	0	7376214.359	0	19326107.64	465978085.4	19458380.77	6044726.34	0	21064703.7	79109860.38	0	285669325.9	0	0	0	0	0	0
O95398	High	Rap guanine nucleotide exchange factor 3 OS=Homo sapiens OX=9606 GN=RAPGEF3 PE=1 SV=6	4	3	3	3	923	103.7	7.56	0	0	103600213	4672969.725	0	0	79057577.46	0	0	0	77808048.53	0	0	0	12487705.37	18125495.87	0	0	0	0	0	0	0	0	0	0	0	0	0	0	287421252	53188839.93	0	0	6600952.14	8034159.585	0	0	0	0
Q6PCB6	High	Alpha/beta hydrolase domain-containing protein 17C OS=Homo sapiens OX=9606 GN=ABHD17C PE=1 SV=2	4	1	2	1	329	35.8	5.64	0	6093301.61	0	26046872.23	0	0	0	7442668.791	0	0	0	0	14507968.22	0	9651928.32	11924528.27	0	0	1307181.781	31576142.69	0	0	7442376.841	0	0	1417241.986	0	0	0	0	0	0	0	0	2750411.112	8943334.915	0	11534604.53	13592441.94	0
Q8IVH4	High	Methylmalonic aciduria type A protein, mitochondrial OS=Homo sapiens OX=9606 GN=MMAA PE=1 SV=1	9	3	4	3	418	46.5	9.29	12546648.59	38684503.94	0	85865315.2	25778627.05	20071736.6	71262261.9	10194173.58	21875485.17	0	3857472.236	0	37885673.45	0	13456707.76	0	14065368.08	51405008.52	48940135.05	0	18919732.81	0	25597994.11	0	6978320.701	0	0	7100477.969	0	15052748.43	26176207.03	0	0	0	0	47300391.44	19767914.72	0	0	23626016.64
A0A5C2G0D7	High	IGL c2691_light_IGKV3-20_IGKJ1 (Fragment) OS=Homo sapiens OX=9606 PE=2 SV=1	35	3	12	3	107	11.7	7.28	0	7868226.654	15327904.4	0	0	0	25768016.76	0	0	33998559.81	0	5893875.603	498544128.3	161669219.4	13538244.23	57392676.91	10781586.24	4976560.463	0	47370177.98	0	33266023.94	11174923.93	82573844.73	0	159826967.9	31090226.31	0	146558397.5	0	420032287.3	0	274446816.7	0	251083982	29017189.85	161216399.7	2230175.643	3241124.25	78200199.32
Q8NC44	High	Reticulophagy regulator 2 OS=Homo sapiens OX=9606 GN=RETREG2 PE=1 SV=3	3	2	3	2	543	57.8	4.45	0	0	0	0	0	0	0	0	0	0	0	0	0	0	4387577.331	0	0	0	0	0	0	3695329.351	0	0	51291288.6	0	32868538.6	43076916.84	0	0	0	85314907.78	30515332.42	75152182.21	17701395.61	0	0	4209597.737	0	38230512.32
Q8TBP6	High	Solute carrier family 25 member 40 OS=Homo sapiens OX=9606 GN=SLC25A40 PE=1 SV=1	10	3	5	3	338	38.1	9.35	6997361.863	0	11808326.42	11512377.78	111608336.4	13201003.28	0	11889064.56	0	0	17280290.41	0	0	0	0	7356638.657	0	0	3724025.584	0	0	0	20510909.9	41328317.27	132487872.3	3588081.329	8548521.046	117237038.2	0	0	0	92897717.91	8756227.323	0	0	0	0	6462710.747	8864353.674	0
P28300	High	Protein-lysine 6-oxidase OS=Homo sapiens OX=9606 GN=LOX PE=1 SV=2	4	2	8	2	417	46.9	8.09	119622261.5	96240507.88	0	0	0	0	0	0	174313998.3	0	0	0	0	0	2642207.046	0	0	20264190.15	0	4745443.376	14497733.26	0	0	13126586.39	50163173.15	0	0	108645412.8	0	10085598.22	25987418.67	80555920.69	21608024.46	48126677.65	0	4028668.506	0	0	0	0
Q5TH69	High	Brefeldin A-inhibited guanine nucleotide-exchange protein 3 OS=Homo sapiens OX=9606 GN=ARFGEF3 PE=1 SV=3	1	2	3	2	2177	240.5	5.82	0	0	0	6895414.925	0	0	0	0	0	0	0	0	41726160.61	0	0	0	12422554.93	0	0	0	0	0	0	0	0	0	0	0	3605612.468	6000460.663	0	0	13071243.27	0	0	18201634.63	0	7095337.169	0	0
Q499H0	High	G protein-coupled receptor 64 OS=Homo sapiens OX=9606 GN=GPR64 PE=2 SV=1	3	2	2	2	1003	110	7.34	0	16890521.94	0	37899552.58	18511276.78	0	0	0	0	0	9145366.871	0	0	5848266.856	17753706.92	7544638.828	8506945.105	6956966.1	1742600.064	0	0	0	0	0	0	23525541.74	0	0	11245113.78	0	0	34660974.66	0	0	0	7591348.128	10865087.74	26195914.46	29137864.74	0
P05496	High	ATP synthase F(0) complex subunit C1, mitochondrial OS=Homo sapiens OX=9606 GN=ATP5MC1 PE=1 SV=2	23	1	8	1	136	14.3	9.74	0	0	0	0	0	0	0	0	0	0	0	40946165.22	500536727.6	27112777.01	22099490.03	12945820.77	6349750.225	0	0	10025074.23	0	0	0	21419797.43	0	4964283.549	0	0	0	0	3613776.799	23242751.67	0	52187256.92	0	386977.3013	62230059.53	4449665.386	2442037.758	0
A0A5C2GX34	High	IG c240_light_IGLV2-14_IGLJ2 (Fragment) OS=Homo sapiens OX=9606 PE=2 SV=1	15	2	31	1	110	11.6	8.43	448988304.5	597671686.1	54962921.63	0	170351664.9	0	233600604.6	0	0	209936146.1	24458562.5	0	958882742.7	0	0	0	197076894.2	0	0	247308728.2	0	5939453.067	24577233.27	78693722.54	96197409.05	0	46946232.16	0	549167207.3	0	0	629375915.2	0	78271525.77	38577811.83	0	522804695.5	0	0	0
P62304	High	Small nuclear ribonucleoprotein E OS=Homo sapiens OX=9606 GN=SNRPE PE=1 SV=1	12	1	12	1	92	10.8	9.44	0	0	156179112.3	24991905.76	44210361.07	0	0	48823104.37	0	11809770.1	18535522.96	6604784.981	0	1857957.369	15028793.06	11321979.16	0	8979122.67	15528119.42	0	19323704.97	0	0	0	56828529.69	7650869.99	0	21854830.49	0	2297739.921	596940980.5	0	1688271.153	0	4909820.924	10180457.64	0	15697671.51	16827730.52	0
Q11206	High	CMP-N-acetylneuraminate-beta-galactosamide-alpha-2,3-sialyltransferase 4 OS=Homo sapiens OX=9606 GN=ST3GAL4 PE=2 SV=1	8	2	10	2	333	38	9.41	0	0	0	26886726.75	0	6607721.598	0	29293166.51	0	39355759.49	43294228.01	23141891	14273118.27	12215794.57	23210262.58	66225772.03	0	0	11286218.53	0	11464779.27	2923783.654	5450821.89	14829255.83	7666099.204	0	0	0	4620391.053	0	0	0	13086966.64	0	9646661.321	4611977.664	0	33958503.38	46789045.47	0
Q59HE4	High	FABP domain-containing protein (Fragment) OS=Homo sapiens OX=9606 PE=2 SV=1	20	2	8	2	103	11.7	7.84	11583265.63	0	0	4054817.776	1097450709	12075696.09	0	0	0	0	0	0	0	0	11007294.3	0	0	0	11576312.38	0	0	0	27239764.52	0	0	7536251.606	0	13049217.82	16538487.94	12713929.55	0	94867328.57	7868586.975	0	0	0	0	0	0	0
P28827	High	Receptor-type tyrosine-protein phosphatase mu OS=Homo sapiens OX=9606 GN=PTPRM PE=1 SV=2	2	2	5	2	1452	163.6	6.65	0	0	0	0	0	0	13181010.99	0	0	0	0	17955596.63	0	32161032.18	0	8125002.165	0	0	0	11174959.09	16553605.36	0	13714328.15	26484277.78	0	0	5765630.618	0	13739306.95	0	112194676.5	0	22349885.44	26264599.4	21125103.93	9670123.303	0	1067166.015	0	10594828.73
A2NYU9	High	Heavy chain Fab (Fragment) OS=Homo sapiens OX=9606 PE=2 SV=1	22	3	16	1	122	13.5	9.48	4510587.21	2919094.19	0	0	30367708.26	0	0	0	0	0	0	9659975.368	0	9176353.321	18655432.55	0	0	21591314.16	28199836.12	0	14563888.6	6769524.104	0	0	0	58632067.78	0	14665981.87	4367894.251	83720571.23	0	15156820.07	15493619.78	0	21992462.78	0	0	0	0	0
O43493	High	Trans-Golgi network integral membrane protein 2 OS=Homo sapiens OX=9606 GN=TGOLN2 PE=1 SV=4	6	2	5	2	437	45.9	5.63	11821488.63	11235659.67	0	28183315.59	4027138.464	6982998.334	0	13536854.95	0	0	5238212.125	4673314.798	0	0	0	2935839.714	0	0	4548472.441	0	2801056.122	17647507.53	0	14612386.13	50278158.84	0	0	24373864.91	0	0	0	0	69218988.91	0	0	8023461.99	0	0	6274600.725	0
O75368	High	SH3 domain-binding glutamic acid-rich-like protein OS=Homo sapiens OX=9606 GN=SH3BGRL PE=1 SV=1	36	3	9	3	114	12.8	5.25	25289161.38	44779717.82	0	16561902.93	129971531.2	4843718.45	0	0	25500488.28	0	0	0	3336798.741	5586351.68	7034077.344	0	0	9296476.254	0	0	2655311.977	0	0	19898904.81	27895797.05	15773490.35	0	65920558.15	0	0	144315954.1	0	44315538.57	0	12995013.7	16089574.05	0	0	0	73127050.08
B0QY34	High	Casein kinase I isoform epsilon OS=Homo sapiens OX=9606 GN=CSNK1E PE=1 SV=1	7	2	4	2	336	38.4	9.28	0	0	0	5289529.078	50096318.19	0	0	30548005.58	0	0	5197247.954	0	5918837.468	0	15629303.36	2934784.26	0	0	6334042.437	0	0	6157315.793	5892380.355	17095433.62	0	0	0	4901433.895	0	0	0	24315749.73	25969928.57	0	0	4328329.369	9205891.411	19248739.48	18177379.3	0
Q53GE4	High	Leucine rich repeat containing 19 variant (Fragment) OS=Homo sapiens OX=9606 PE=2 SV=1	4	1	18	1	370	42.3	5.12	0	0	28363178.63	0	0	0	0	19123031.59	0	0	51446041.22	35489901.19	0	63088036.28	0	57514645.16	0	0	0	85858350.15	28416425.37	0	56033086.84	0	0	0	71674197.69	0	10274985.08	0	0	0	30062586.49	29857197.9	151487277.3	0	0	19411932.86	20482396.14	125590697.2
A0A5C2FXD1	High	IGL c840_light_IGLV1-36_IGLJ3 (Fragment) OS=Homo sapiens OX=9606 PE=2 SV=1	25	2	5	2	110	11.6	5.34	10856152.09	0	81989845.08	0	0	4257106.804	0	0	4889694.775	27554890.91	8883035.97	0	0	19409673.73	0	0	23709176.61	0	14739370.04	39895981.73	0	0	6303236.943	27748389.16	0	0	123025240.6	13661550.41	377410205.5	3991217.364	73729887.63	27920738.66	0	76011987.13	0	0	0	0	0	33689308.01
O43674	High	NADH dehydrogenase [ubiquinone] 1 beta subcomplex subunit 5, mitochondrial OS=Homo sapiens OX=9606 GN=NDUFB5 PE=1 SV=1	8	1	5	1	189	21.7	9.63	22012988.03	27154615.93	22578040.94	62355011.48	0	0	0	0	0	10416057.54	0	0	0	0	0	4486556.922	20115351.61	0	0	0	0	3288252.779	0	0	11891691.19	4640530.43	4177203.291	6741536.848	0	9392951.952	0	16791974.29	0	0	1570796.328	5920976.972	0	0	0	34679610.84
Q12841	High	Follistatin-related protein 1 OS=Homo sapiens OX=9606 GN=FSTL1 PE=1 SV=1	6	2	10	2	308	35	5.52	0	5818463.58	52389612.33	12323942.04	0	0	0	0	0	0	17903526.35	0	0	19226282.95	2715667.704	0	47485033.73	0	0	27356891.71	5240806.355	0	16640926.12	35934767.11	0	0	21936874.43	0	24297853.31	0	27817666.72	11468432.44	29671838.44	110285710.8	57311880.37	3167056.928	13909303.74	12875511.09	18559626.18	87048714.26
A0A5C2G1B1	High	IGL c2912_light_IGLV2-14_IGLJ1 (Fragment) OS=Homo sapiens OX=9606 PE=2 SV=1	15	1	10	1	110	11.5	7.12	9459442.012	0	0	0	1036768346	10911952.48	0	63809905.6	0	0	0	0	14022894.21	15801002.8	0	8135948.184	0	0	17708342.21	47832287.18	0	19689319.26	0	3961914.593	8946038.866	139955774.8	58923181	12615869.52	169120093	20214219.66	38149445.6	0	62171273.64	0	178515366	0	0	41517480.65	36280104.78	0
Q9UJ72	High	Annexin A10 OS=Homo sapiens OX=9606 GN=ANXA10 PE=1 SV=3	7	2	2	2	324	37.3	5.33	0	0	6306478.936	0	0	0	0	0	0	523952363.6	0	0	0	0	0	0	14862916.3	0	0	0	18849532.61	0	4410564.171	0	19599202.19	0	6536790.611	0	0	12745791.92	455568615.8	0	7519250.236	14139262.89	17385061.94	0	0	27227391.74	35455586.21	0
P01225	High	Follitropin subunit beta OS=Homo sapiens OX=9606 GN=FSHB PE=1 SV=2	9	1	8	1	129	14.7	7.06	6012266.12	0	0	13514455.79	21436217.91	0	25365293.63	0	0	0	19717161.08	0	0	14771374.44	0	0	0	31020085.14	0	0	32443490.65	0	31776871.64	140883821.7	2283669.462	0	0	0	18904013.96	0	0	0	161919889.9	0	18325227.51	14868041.3	0	31475036.76	38107955.66	0
A0A2R8Y4M1	High	Chloride intracellular channel protein 5 OS=Homo sapiens OX=9606 GN=CLIC5 PE=1 SV=1	9	2	19	1	200	22.3	5.68	19948206.54	44965106.73	0	0	0	0	0	28732236.55	0	13196264.28	7012022.863	12086383.29	21674858.03	0	0	0	21413091.56	50880502.1	0	10626425.19	6861704.678	1748085.171	0	0	38583746.37	0	0	0	0	6179495.951	83933835.01	262368764.5	0	118327344.8	0	0	18070447.69	17587715.89	16216917.8	0
A0A5C2GLF7	High	IG c375_heavy_IGHV4-4_IGHD4-17_IGHJ4 (Fragment) OS=Homo sapiens OX=9606 PE=2 SV=1	25	3	65	2	118	12.9	6.57	0	0	62974099.02	0	0	0	0	0	0	0	6318458.903	0	9298611.228	0	0	0	0	0	6444030.57	0	9832740.927	0	15299232.52	0	0	53137563.9	27870846.6	9291605.894	19581862.01	39973724.2	29618186.2	0	0	0	0	2990282.487	12736300.26	0	0	62454754.25
Q8N0V5	High	N-acetyllactosaminide beta-1,6-N-acetylglucosaminyl-transferase OS=Homo sapiens OX=9606 GN=GCNT2 PE=1 SV=1	5	2	3	2	402	45.8	7.18	0	2061445.763	26345077.29	0	0	0	1987397.749	0	0	0	32582566.1	22955878.17	2426273.238	13685026.26	0	39589218.62	3537887.378	3873966.655	0	0	32505304.76	0	0	0	0	0	8245266.099	0	19755996.05	0	0	0	12728350.71	0	19296273.06	36396888.61	0	7501633.6	12233550.19	0
B4DJM7	High	cDNA FLJ52867, highly similar to Rho guanine nucleotide exchange factor 16 OS=Homo sapiens OX=9606 PE=2 SV=1	8	2	5	2	413	47.2	7.5	0	0	8309468.793	8370561.499	0	0	0	27138460.46	14426757.91	1451441888	5568180.437	0	0	0	34047910.61	5573649.674	0	0	0	0	0	0	24541689.82	0	21963486.52	0	7862940.69	0	0	0	0	65030239.45	0	44188559.14	0	3896952.956	0	25301018.62	25236430.56	12797468.02
A0A024R3P3	High	Signal recognition particle 9kDa, isoform CRA_b OS=Homo sapiens OX=9606 GN=SRP9 PE=4 SV=1	24	2	6	2	82	9.1	7.8	0	0	250789125.5	31216598.71	27996691.43	26689210.21	21269223.73	24075949.99	12367346.2	0	3677736.508	0	24041942.89	0	6867686.333	3459741.808	0	0	14227271.81	11218103.15	6152991.931	40276240.24	25067206.13	0	87815124.78	0	0	68368494.19	0	0	0	0	8463117.25	522497564.5	9346865.147	0	0	19653024.75	13075910.47	64938072.03
B4DXP6	High	Radical fringe homolog (Drosophila), isoform CRA_b OS=Homo sapiens OX=9606 GN=RFNG PE=2 SV=1	8	1	4	1	205	22.8	6.99	0	0	0	0	0	0	7389875.159	0	7193253.168	0	21175186.47	23127644.34	0	5940700.282	0	63052945.58	0	81618119.1	0	0	31248103.23	0	0	0	0	0	0	0	0	16411035.52	0	0	5803277.083	0	20308931.22	36559975.79	0	0	0	0
A6NHQ2	High	rRNA/tRNA 2'-O-methyltransferase fibrillarin-like protein 1 OS=Homo sapiens OX=9606 GN=FBLL1 PE=3 SV=2	7	2	8	1	334	34.8	10.35	5550466.514	20628755.96	7150717.053	62356891.11	6937311.968	0	0	30213905.96	0	172930011.9	18443728.06	0	24993993.54	0	14653652.82	9129489.033	17761856.06	0	0	59529710.76	9020123.507	0	6865628.769	0	39432926.02	2543965.191	0	18765629.78	0	0	0	21089739.18	0	0	0	0	0	25423266.96	24830440	0
B2RCC8	High	cDNA, FLJ95990 OS=Homo sapiens OX=9606 PE=2 SV=1	3	2	3	2	837	94.4	7.97	5660930.107	2821734.708	0	0	63593867.1	0	24100037.76	0	8601491.433	0	0	0	0	11080105.81	0	0	0	3904280.039	0	0	0	0	0	0	0	5235678.423	6951608.675	0	14169919.3	4466198.974	16140969.88	0	0	0	14920370.91	17855301.96	0	0	0	0
P48060	High	Glioma pathogenesis-related protein 1 OS=Homo sapiens OX=9606 GN=GLIPR1 PE=1 SV=3	14	2	3	2	266	30.3	8.48	0	5277801.865	0	0	0	0	0	5781971.554	0	0	0	0	0	0	16133214.17	15632360.7	22010798.49	0	0	0	0	14627627.53	0	0	71666956.6	0	14221517.8	192752333.1	20898329.94	0	0	25629247.94	0	36917882.03	10081141.92	0	37713727.32	0	0	0
A0A1W2PNP0	High	GPI transamidase component PIG-T (Fragment) OS=Homo sapiens OX=9606 GN=PIGT PE=1 SV=1	4	2	6	2	580	65.9	8.65	0	4992339.749	68195976.36	2451959.493	0	11161756.77	5649816.893	15392081.2	0	6250280.361	0	0	0	0	0	0	36462116.82	0	0	43354006.43	0	0	0	12275273.1	32389272.68	0	20157452.62	24821201.26	0	0	14301400.96	102535563	0	109350113.4	0	0	0	0	18028122.99	32202212.57
A0A5C2G9L9	High	IGL c556_light_IGKV3-20_IGKJ3 (Fragment) OS=Homo sapiens OX=9606 PE=2 SV=1	23	2	40	1	108	11.8	8.51	0	14346811.31	141466979.3	18277107.11	0	0	0	0	0	0	0	0	0	21770245.6	0	0	406685803.5	9096247.832	0	0	46719924.94	0	0	51550817.7	0	2564248.853	15956755.69	0	0	0	619184668.3	269298688.3	20361336.53	477042387.8	0	0	39120122.85	0	0	28773765.96
Q96B13	High	Serine/threonine-protein phosphatase 2A 56 kDa regulatory subunit OS=Homo sapiens OX=9606 GN=PPP2R5C PE=1 SV=1	9	3	6	2	384	44.8	6.48	0	0	0	85507822.84	0	0	8271311.974	30811524	0	0	0	0	0	0	6845902.352	0	0	25462431.32	3986111.795	0	0	0	0	0	68737816.46	0	63333725.52	3456329.332	0	0	17295798.14	0	0	0	0	23339840.39	14381193.22	53217666.47	37854713.74	0
A0A0G2JNY3	High	Rho GTPase-activating protein 27 OS=Homo sapiens OX=9606 GN=ARHGAP27 PE=1 SV=1	5	3	5	3	889	98.4	5.64	44528006.74	175926278	0	21741596.07	10149256.43	0	0	22503224.37	0	0	0	0	0	0	14826360.86	10894466.64	0	0	21022746.59	0	0	0	0	0	26016552.47	142751670.7	0	14076570.64	0	10733187.05	0	0	0	0	0	0	0	0	7268608.79	0
Q9UPN7	High	Serine/threonine-protein phosphatase 6 regulatory subunit 1 OS=Homo sapiens OX=9606 GN=PPP6R1 PE=1 SV=5	2	2	9	2	881	96.7	4.55	2321103.978	0	49639048.81	0	2210226915	84960920.15	21418445.59	29448063.93	0	0	0	0	2214684.201	0	33170196.48	0	567127843	0	3446242.025	0	2595011.782	0	15301299.4	0	174642442.4	8921003.132	0	137712101.6	0	0	47851766.81	287783570.9	0	0	0	4246609.146	4940585.193	5317055.97	12738314.09	0
A0A1L2BU46	High	Anti-staphylococcal enterotoxin A variable region lambda chain (Fragment) OS=Homo sapiens OX=9606 PE=2 SV=1	25	2	26	1	110	11.5	5.94	0	0	200540164.9	0	3583566.313	20141435.6	0	0	0	103348249.5	0	0	0	0	4758858.93	0	48462586.47	3514948.749	0	125078606.6	7446997.884	0	0	0	0	0	67988040.72	0	0	0	14657206.89	0	0	295054568	0	5079990.982	197993250.2	0	0	475279526.2
O75610	High	Left-right determination factor 1 OS=Homo sapiens OX=9606 GN=LEFTY1 PE=2 SV=1	7	3	3	3	366	40.9	8.27	0	15183531.91	63859197.06	4429959.9	190678882.6	0	19653389.62	0	18570486.84	22367488.38	15372874.26	0	0	0	0	0	1790630600	9306232.767	64929736.72	0	0	0	36050998.16	8753135.651	0	44913423.85	0	0	0	0	357771945.1	605807609.7	0	2089297759	0	3750986.299	472751209.7	0	0	37917888.3
A0A5C2G0D4	High	IGL c2718_light_IGLV1-44_IGLJ2 (Fragment) OS=Homo sapiens OX=9606 PE=2 SV=1	30	2	33	1	110	11.4	5.94	35143366.77	0	0	0	6089633.781	0	0	0	0	0	0	0	0	25337914.96	1990389.446	0	0	0	0	0	8308156.107	3965748.206	0	368467823.5	0	155073882.2	148985244.5	8928718.988	232825546	0	0	0	82292613.4	0	13578839.8	0	0	0	0	0
A0A5C2GSI2	High	IG c475_light_IGLV1-40_IGLJ3 (Fragment) OS=Homo sapiens OX=9606 PE=2 SV=1	30	2	37	1	111	11.5	7.96	0	33225134.77	0	37372053.84	0	0	0	0	0	29456921.92	0	0	0	51445040.36	15368308.99	0	40951551.91	0	15654588.83	0	0	0	3956309.315	0	0	0	0	11447792.52	59034539.1	23574606.71	368900937	277931189.4	62505383.46	0	0	0	0	0	6696143.088	0
H0YHD9	High	Keratin, type II cytoskeletal 72 (Fragment) OS=Homo sapiens OX=9606 GN=KRT72 PE=1 SV=1	6	2	109	1	143	14.6	10.65	15705721.54	4421554.093	33846949.05	0	7206610.536	2763229.471	25747623.51	4504161.221	0	0	23958705.97	0	0	0	0	3360924.125	303841558.7	0	0	0	0	0	19148649.43	0	0	0	0	8036523.997	5153110.572	0	0	0	0	0	0	0	0	0	0	0
Q14435	High	Polypeptide N-acetylgalactosaminyltransferase 3 OS=Homo sapiens OX=9606 GN=GALNT3 PE=1 SV=2	4	2	4	2	633	72.6	7.99	0	10979800.13	21191486.26	7317464.326	0	0	0	34745427.95	0	49307008.14	37170077.32	5599392.905	0	0	19704893.8	19113516.3	0	0	5721546.094	50970493.51	13530321.49	0	18951832.32	0	45214859.35	0	0	21849011.38	0	0	363899732.6	0	0	0	7393668.413	8629875.498	26649927.29	49143818.97	53725678.63	0
A0A5C2GAA8	High	IGH + IGL c71_heavy_IGHV1-46_IGHD6-25_IGHJ5 (Fragment) OS=Homo sapiens OX=9606 PE=2 SV=1	15	2	13	1	123	13.7	8	0	0	0	43884270.63	0	0	0	0	0	0	0	19356442.28	0	0	21772710.38	0	16994937.01	0	0	0	10024749.1	187240216.7	0	29855060.5	0	61901613.32	18125245.57	0	0	13108806.82	72308512.51	0	20569506.2	0	0	32835806.24	34647331.51	19924027.18	23731768.39	0
A1KY36	High	Cell proliferation-inducing protein 41 OS=Homo sapiens OX=9606 PE=2 SV=1	4	2	4	2	745	73.4	9.61	0	0	82275912.52	0	0	0	0	0	0	0	50853045.12	5605237.646	0	4238964.396	4632862.403	26080955.47	23632685.79	0	9720630.774	61919190.35	8651855.424	0	8077074.448	19097743.49	0	0	58392436.28	0	12343006.7	0	51518923.99	0	26210252.95	20086752.46	13697106.95	9775240.184	0	0	0	146765599.6
Q96QE2	High	Proton myo-inositol cotransporter OS=Homo sapiens OX=9606 GN=SLC2A13 PE=1 SV=3	4	2	3	2	648	70.3	5.96	0	4877402.682	12103925.81	4841674.513	23520939.06	0	12734509.02	2705540.231	0	0	38743784.98	0	25866051.78	16175479.91	47227022.6	34409514.19	32222293.96	0	24668527.82	0	14875781.6	3786841.875	9918353.96	14719468.14	0	0	0	0	0	20150530.39	0	9999478.154	0	0	6945861.451	5130189.462	23407591.54	0	5177953.284	0
P49441	High	Inositol polyphosphate 1-phosphatase OS=Homo sapiens OX=9606 GN=INPP1 PE=1 SV=1	6	2	8	2	399	44	5.26	0	2447288.245	0	14416951.94	0	5588184.739	0	25160808.26	0	0	0	0	11192516.62	3795939.379	21584270.6	3825664.883	0	0	0	0	0	0	14909408.17	0	10259725.65	3323096.964	0	9550650.471	0	0	23683359.6	0	0	13063911.06	2788046.784	3908244.769	0	12015779.65	10420105.9	0
A0A5C2FXH8	High	IGL c900_light_IGKV3-20_IGKJ2 (Fragment) OS=Homo sapiens OX=9606 PE=2 SV=1	28	2	22	1	108	11.8	8.29	0	0	0	0	9776009.724	0	0	0	0	0	0	0	0	41347949.47	0	0	0	0	0	0	0	16205839.57	0	22618065.92	0	0	21731896.97	0	0	0	0	194592091.2	8138425.642	207581988.6	10017843.43	0	64034795.59	0	0	123936250.3
K7N7A0	High	Protein ABHD14A OS=Homo sapiens OX=9606 GN=ABHD14A PE=1 SV=1	7	1	5	1	229	25.4	7.23	0	3715369.525	14357101.86	0	46220896.89	5338104.786	5479338.228	0	0	0	27480683.03	17357004.66	8122972.03	6589222.282	0	32486925.83	0	0	0	0	8919805.727	0	1749752.955	0	0	0	0	0	0	0	0	0	4545878.027	0	9745659.705	6115358.515	0	9643739.222	7143085.456	0
Q9H5X1	High	Cytosolic iron-sulfur assembly component 2A OS=Homo sapiens OX=9606 GN=CIAO2A PE=1 SV=1	13	2	4	2	160	18.3	4.88	8165526.325	0	0	16361389.93	0	7586712.293	0	0	0	22653463.27	0	0	0	0	0	0	224920442.2	18722649.54	0	0	0	0	0	0	46715751.47	0	112037580.5	8138792.928	0	73958892.55	0	0	0	157685401.2	0	0	0	0	0	0
Q96QR8	High	Transcriptional activator protein Pur-beta OS=Homo sapiens OX=9606 GN=PURB PE=1 SV=3	7	2	4	2	312	33.2	5.43	0	0	0	23497847.59	20011293.06	4336853.785	0	0	0	0	2713942.559	0	15041121.41	0	20497470.15	13869261.84	0	0	155784123.8	2115876.294	0	0	0	0	4915385.531	7502319.58	10826449.77	9586097.842	0	12273821.34	20586403.61	0	0	0	0	37391704	0	0	0	0
A0A024R7L5	High	UPF1 OS=Homo sapiens OX=9606 GN=UPF1 PE=2 SV=1	2	2	5	2	1118	123	6.68	2856909.362	0	0	33764381.4	0	2727773.384	0	12084829.83	0	0	13976381.07	2252883.561	8146098.347	0	19233590.4	11258392.94	16197746.88	21213680.25	13236429.12	0	6650487.605	0	14941484.77	0	18343871.25	3338045.759	0	7459563.037	0	0	0	0	0	24337648.38	0	7674498.567	6115619.083	22563341.1	25968520.44	0
C9JAW5	High	HIG1 domain-containing protein OS=Homo sapiens OX=9606 PE=4 SV=1	34	2	8	2	83	8.8	9.7	7718564.542	47003732.89	7069824.36	94323032.24	22129041.28	16937533.6	4414238.035	46846931.02	16526864.84	0	15795593.47	14280153.44	30864902.25	0	48138861.06	11187525.33	0	10908375.03	39582156.26	0	15211108.96	0	3296724.547	0	0	6050193.246	0	0	0	9684296.752	0	0	0	0	0	5892319.627	0	43979087.55	40320698.86	0
A0A5C2GTI6	High	IG c43_light_IGKV3-15_IGKJ1 (Fragment) OS=Homo sapiens OX=9606 PE=2 SV=1	25	2	6	2	108	11.8	7.12	0	0	32844903.77	21503249.55	0	0	52670898.58	9541721.296	11092299.49	0	24121930.96	0	24177404.22	17945545.23	5293873.68	36817602.18	8591486.007	14337380.7	14174242.49	0	24807587.43	50476173.51	0	0	23121111.23	15266676.3	0	48046789.33	27613960.64	4444801.203	40935355.25	0	53324212.15	0	0	16340398.38	15025577.54	24349603.88	18990143.13	0
P60985	High	Keratinocyte differentiation-associated protein OS=Homo sapiens OX=9606 GN=KRTDAP PE=1 SV=1	16	2	2	2	99	11	7.42	25469429.7	10413703.65	0	26827832.46	0	0	0	0	52048746.27	0	0	12696729.66	10729589.91	0	0	22434877.43	0	0	8649086.144	0	2980427.023	29329167.25	0	2245490.12	0	3170092.475	0	20085108.18	0	218138470.8	8352196.343	0	1097204.765	0	0	7560277.581	0	0	0	0
A0A5C2GGM8	High	IGL c589_light_IGKV3-20_IGKJ4 (Fragment) OS=Homo sapiens OX=9606 PE=2 SV=1	29	2	4	2	107	11.4	7.96	0	0	0	18597518.91	258518188.8	0	0	0	0	18544975.67	0	0	0	0	0	0	0	0	0	56656668.28	0	83001763.15	8208891.235	51535024.48	0	54706792.49	19296039.44	88864702.4	108643661.3	0	0	47483011.66	6066141.529	69048326.02	0	0	7889032.327	0	0	0
Q13291	High	Signaling lymphocytic activation molecule OS=Homo sapiens OX=9606 GN=SLAMF1 PE=1 SV=1	7	2	3	2	335	37.2	8.46	0	14449959.56	0	16526749.71	27256480.96	5404075.033	11770003.95	13249419.48	16184262.97	31422052.6	0	0	9706385.282	34594072.54	10387252.96	0	17575277.78	9451292.555	13762023.55	40688169.27	4214739.836	0	0	22910140.9	0	0	0	0	70383842.63	0	0	73642149.15	6119137.316	0	11315715.09	0	66138649.24	0	15682922.08	0
Q9NXA8	High	NAD-dependent protein deacylase sirtuin-5, mitochondrial OS=Homo sapiens OX=9606 GN=SIRT5 PE=1 SV=2	11	3	6	3	310	33.9	8.47	11329570.31	25720832.23	0	48112547.13	13062118.36	6326788.234	0	4140464.776	0	0	6433260.955	0	4310022.108	0	10298205.18	12598137.07	0	0	4711899.938	0	0	0	0	0	70595168.22	6498433.767	0	31297266.27	0	0	0	0	0	0	0	0	0	7222982.983	8384546.426	0
A8MZF9	High	Developmentally-regulated GTP-binding protein 2 OS=Homo sapiens OX=9606 GN=DRG2 PE=1 SV=1	8	3	5	3	343	38.1	8.91	13102649.72	4497912.547	9120747.551	92878722.26	244552391.4	0	0	6748569.208	0	33739107.03	0	0	0	6864676.391	8628145.582	27116765.76	30290773.49	0	5792557.893	108754483.2	0	0	0	0	62133014.47	5981221.78	0	0	0	0	0	0	0	83059718.78	0	9907780.457	0	10569728.92	9368656.439	22705245.38
O60502	High	Protein O-GlcNAcase OS=Homo sapiens OX=9606 GN=OGA PE=1 SV=2	3	2	4	2	916	102.8	4.91	0	0	0	20780993.58	3349929.475	0	0	14390532.36	0	0	0	0	0	3411840.942	13398247.31	5920307.004	0	7847054.868	0	15331784.19	0	831946.5782	11044134.05	0	14556437.18	586711.771	0	10882311.81	0	0	8397193.662	147768904.5	0	0	1250641.559	3866991.505	14080230.45	14361306.11	8701541.124	0
Q86UY5	High	Protein FAM83A OS=Homo sapiens OX=9606 GN=FAM83A PE=1 SV=1	5	2	2	2	434	47.4	8.82	0	15629741.09	0	1483838.673	0	0	0	17122250.92	6031264.999	7417144.824	0	0	0	0	7941252.832	0	24398212.74	0	0	0	11158452.11	0	20225736.52	0	1834487.414	251618605.6	0	0	4829627.09	15284892.93	0	0	0	0	4466984.758	0	506253017.1	17375455.86	19508637.29	0
A0A5C2GJN0	High	IG c859_light_IGKV1-39_IGKJ2 (Fragment) OS=Homo sapiens OX=9606 PE=2 SV=1	26	2	9	2	107	11.7	9.17	0	0	0	8836458.608	0	0	66341665.19	0	43291477.91	17168477.73	8049583.565	0	37990240.86	128815439.2	0	0	0	24553114.8	0	18749440.16	2875690.482	0	12507951.71	27977538.95	0	30516048.3	7326543.42	8556782.906	46556680.91	45918064.93	0	122681885.7	24404675.63	0	12297476.69	0	0	16382628.82	13109490.03	0
Q9NX46	High	ADP-ribose glycohydrolase ARH3 OS=Homo sapiens OX=9606 GN=ADPRS PE=1 SV=1	9	2	2	2	363	38.9	5.07	0	0	0	0	10071183.8	0	0	8002285.374	0	0	0	0	0	0	0	0	8960914.973	0	0	0	0	0	4500088.825	8615132.978	6213013.902	0	5861855.701	7947930.146	3754945.987	2920728.068	0	0	0	0	0	4843874.703	53259711.55	4779867.44	0	0
O95817	High	BAG family molecular chaperone regulator 3 OS=Homo sapiens OX=9606 GN=BAG3 PE=1 SV=3	4	2	2	2	575	61.6	6.95	8917741.941	0	0	26794753.67	20273124.39	0	0	11323540.44	0	0	0	0	0	0	9038661.783	0	17698290.28	0	0	54034563.33	0	0	9354073.738	0	0	0	22269384.35	27872770.31	10992098.94	0	20485386.96	0	3573909.526	0	0	0	0	30765262.74	7400245.277	71301336.55
B2RAP9	High	cDNA, FLJ95044, highly similar to Homo sapiens interleukin-1 receptor-associated kinase 4 (IRAK4), mRNA OS=Homo sapiens OX=9606 PE=2 SV=1	5	2	2	2	460	51.5	5.35	0	11336242.05	17743763.88	12850816.62	0	20611259.46	30378166.29	8935881.041	0	13658689.2	11658152.97	8567934.991	23958951.83	0	27674055.16	14596595.37	0	6997773.966	77224117.54	15124696.61	9726258.583	27736027.06	0	0	57796522.55	412104933.6	0	6152336.279	0	51208823.16	0	26929023.97	54299473.2	0	53113898.87	68521489.76	0	40633227.43	13049594.61	0
B4DWL2	High	cDNA FLJ54763, highly similar to DENN domain-containing protein 2D OS=Homo sapiens OX=9606 PE=2 SV=1	4	1	3	1	403	45.8	7.97	14585773.26	7806387.572	0	0	0	6055281.284	13168790.86	0	0	0	0	0	0	0	4795552.357	0	0	0	0	0	0	0	0	0	41207333.98	0	0	15880094.2	0	0	6540067.467	53120362.02	0	0	0	0	0	10399951.68	0	0
Q8TC56	High	Protein FAM71B OS=Homo sapiens OX=9606 GN=FAM71B PE=1 SV=2	4	2	2	2	605	64.7	9.48	0	0	36466341.16	8566881.112	0	0	4522359.979	0	0	0	0	3093438.283	3879099.528	0	9854975.111	12006680.84	13982922.2	3299600.662	3040941.234	0	13729957.07	6572531.207	11297630.45	0	0	34460652.45	0	4425559.183	20669700.53	3012996.177	48162786.9	0	0	68140164.87	0	0	196765979.2	3549667.186	6256535.808	0
Q9BQA1	High	Methylosome protein 50 OS=Homo sapiens OX=9606 GN=WDR77 PE=1 SV=1	6	2	3	2	342	36.7	5.17	5779656.957	8501874.618	0	39606959.94	26535838.78	11612646.57	4762836.291	34719995.19	0	0	24397959.21	0	20011070.95	4765338.19	31525819.89	6699078.907	0	62040927.57	36032969.19	0	37413044.22	0	10180018.17	0	10218807.32	8988120.094	0	5882819.596	0	19214848.69	0	47818825.21	0	0	0	38047404.2	8027385.566	37093576.08	65464459.07	0
O75438	High	NADH dehydrogenase [ubiquinone] 1 beta subcomplex subunit 1 OS=Homo sapiens OX=9606 GN=NDUFB1 PE=1 SV=1	34	2	19	2	58	7	8.92	69340666.4	179065282.9	43702869.42	120098930	128290287.8	82870059.42	74687800.18	89521941.06	68243025.54	7410500.399	60916105.26	24179899.33	134101491	0	67109139.82	39945697.36	0	66416001.37	124806305.1	0	6129862.632	21584761.14	26048250.6	0	117357893.2	0	7045817.875	108814336.8	0	49675610.51	0	0	1076150.853	0	3192082.99	21326474.1	34994228.66	50262998.76	49026677.56	0
Q59GH5	High	COP9 signalosome subunit 5 variant (Fragment) OS=Homo sapiens OX=9606 PE=2 SV=1	7	2	6	2	276	31.2	6.64	4384520.086	19351021.86	0	31628561.4	0	0	28249067.42	24746962.85	0	77289467.02	19700121.11	6812891.641	15135339.52	0	32044269.14	21440786.01	8317147.743	11058994.06	46881935.74	0	18786547.5	0	8874064.791	0	13171660.9	13206108.79	0	3774803.452	0	4628215.177	0	0	0	0	0	14569881.23	7341971.416	45251741.86	44673333.21	6339549.877
D6RB89	High	Retinol-binding protein 2 (Fragment) OS=Homo sapiens OX=9606 GN=RBP2 PE=1 SV=1	18	2	3	2	103	11.9	4.88	16226001.58	4428492.222	31857356.21	11602720.51	120822913	0	0	0	0	0	0	19960663.79	0	4798484.986	4654489.804	10812388.12	0	0	5107584.112	0	3149370.031	4564237.065	2832395.203	0	0	29852555.27	4808085.202	0	8804640.709	11278001.56	0	0	0	0	0	5501750.918	0	0	3716819.662	87296616.5
A0A2Y9CYF7	High	Ig heavy chain variable region (Fragment) OS=Homo sapiens OX=9606 GN=IgH PE=2 SV=1	10	1	4	1	101	11.2	7.97	0	22264085.5	0	8695425.098	0	43601496.18	24800414.06	18447023.5	0	59624602.78	0	0	0	47325120.42	78649936.93	0	0	6947261.103	9765065.002	0	8848228.74	0	6034373.496	0	0	105540614.9	155875102.9	414196418.5	31471573.01	6713184.131	34655181.3	24923848.22	11289530.93	49675094.33	23611898.38	0	0	0	0	0
Q86SQ4	High	Adhesion G-protein coupled receptor G6 OS=Homo sapiens OX=9606 GN=ADGRG6 PE=1 SV=3	3	2	2	2	1221	136.6	7.87	0	0	8130167.818	12323001.43	0	0	0	5818993.544	0	8330137.637	0	0	0	9541689.262	0	0	0	0	0	19317217.62	0	0	18790468.98	0	0	0	4146428.934	0	6854056.033	0	16667001.18	0	16277230.21	0	18840748.7	0	0	8223857.781	7928266.851	0
Q14012	High	Calcium/calmodulin-dependent protein kinase type 1 OS=Homo sapiens OX=9606 GN=CAMK1 PE=1 SV=1	6	2	3	2	370	41.3	5.29	0	5205635.37	0	81349068.81	11549734.97	0	0	2515062.16	0	0	14187843.98	0	0	0	0	13321146.64	0	37797616.67	0	0	0	0	0	0	20098851.5	0	0	0	50315444.79	0	0	13677945.31	0	0	0	35463547.86	19762104.82	8697559.881	17338414.56	0
B3KQT0	High	cDNA PSEC0144 fis, clone PLACE1006610, highly similar to Gamma-secretase subunit APH-1A OS=Homo sapiens OX=9606 PE=2 SV=1	6	2	3	2	247	26.8	7.83	0	0	16437469.54	19532216.85	0	0	0	0	0	31320944.73	0	10251115.72	12683816.09	0	0	23088027.69	0	0	21259829.36	0	0	0	18831534.83	10582331.4	90900338.13	17693587.16	0	211528042.2	20131025.9	6300393.207	0	27133862.03	0	0	0	14273939.34	0	5230976.856	12590598.09	0
A0A5C2G5G5	High	IGL c3095_light_IGLV1-51_IGLJ3 (Fragment) OS=Homo sapiens OX=9606 PE=2 SV=1	28	3	23	2	110	11.4	7.97	0	0	0	4476235.464	16840842.65	0	0	0	0	0	0	0	0	0	7037179.012	0	0	0	16165127.58	0	0	4486931.825	0	0	6724628.09	0	0	0	0	0	0	16207343.58	0	90436557.66	15409906.24	5221270.395	0	0	0	27287147.45
A0A5C2G935	High	IGL c2903_light_IGLV2-14_IGLJ2 (Fragment) OS=Homo sapiens OX=9606 PE=2 SV=1	25	2	2	2	110	11.4	7.12	33799615.41	0	0	106493728.7	0	0	0	0	0	0	4485552.542	0	0	0	0	0	473423607.6	0	0	0	5714647.197	0	0	52851883.29	0	43309768.84	216947279.6	0	48485359.71	0	132736782	192557933.7	63278623.1	0	33225554.96	0	21608373.09	4892422.057	0	0
A0A5C2FYZ4	High	IGL c2132_light_IGLV2-11_IGLJ3 (Fragment) OS=Homo sapiens OX=9606 PE=2 SV=1	15	1	23	1	110	11.4	7.85	39212137.36	0	0	0	103820897.9	10309820.58	0	0	0	0	0	134559757.2	0	7993296.234	3930768.739	0	0	48311005.87	0	0	0	0	0	6131070.987	0	54668601.24	45500829.16	0	4411704.076	14976600.96	33084717.92	0	6379166.132	0	14891217.95	15435147.48	0	0	0	0
Q8WXS4	High	Voltage-dependent calcium channel gamma-like subunit OS=Homo sapiens OX=9606 GN=TMEM37 PE=2 SV=2	17	2	2	2	190	20.9	7.72	0	3453941.031	1154332890	13167370.57	225601634.8	42391724.48	0	0	0	10644655.25	0	0	10994681.25	4938025.329	0	1731259.195	0	0	0	170344942.8	0	0	0	0	0	4650204.962	309121840.6	0	0	0	15901725.68	87519154.38	0	582297840.7	0	0	7706977.602	0	0	808143821
Q8IZ81	High	ELMO domain-containing protein 2 OS=Homo sapiens OX=9606 GN=ELMOD2 PE=1 SV=1	6	2	6	2	293	34.9	8.05	0	11253483.18	14119133.9	30874982.23	9257268.793	8855124.585	0	10145003.87	17619017.21	0	5816742.441	0	4868798.922	0	13424303.31	4193540.266	0	0	18696067.43	0	1846409.889	0	5053720.813	0	18020211.13	0	9089608.186	0	0	1647324.846	7724264.623	0	0	0	0	5389753.97	0	6404988.024	5960174.873	0
A0A0D9SFH9	High	Battenin OS=Homo sapiens OX=9606 GN=CLN3 PE=1 SV=1	4	1	11	1	341	36.3	6.04	0	21875243.85	0	11961818.98	0	0	0	6353117.413	0	11367756.94	75711894.22	0	54787893.89	14699678.75	21030366.59	28296109.85	0	0	15079393.38	0	10576205.95	0	0	0	9308621.195	0	0	13623918.24	0	0	8312997.935	0	0	0	0	10191196.16	37152292.11	4442514.93	3609650.756	0
E9PPB6	High	ATP-binding cassette sub-family D member 4 OS=Homo sapiens OX=9606 GN=ABCD4 PE=1 SV=1	33	1	4	1	39	4	9.32	6111899.72	11744590.88	5814141.039	0	0	0	0	0	10990373.87	57479020.19	0	1073405.65	0	0	69243163.03	4746599.16	21896490.26	0	11592734.18	98836301.2	0	0	0	0	0	7407610.211	0	0	0	0	0	12489884.89	4062673.862	280832482.2	0	18511611.83	212280821.6	9503390.634	14163059.64	343551870.9
A0A5C2GDV9	High	IG c1211_heavy_IGHV3-20_IGHD6-13_IGHJ4 (Fragment) OS=Homo sapiens OX=9606 PE=2 SV=1	9	1	4	1	126	14	5.55	5829091.353	0	0	25620071.87	0	0	0	24862705.19	0	209564976.6	12944280.76	11384143.11	14732015.18	12765174.55	0	6147019.993	255482101.3	0	0	36429250.16	0	0	0	0	0	18697737.43	223454394.9	0	0	0	102416394.4	399982171.9	0	467520033.8	5889768.691	0	0	4226889.883	0	27742615.74
Q9H1A3	High	Methyltransferase-like protein 9 OS=Homo sapiens OX=9606 GN=METTL9 PE=1 SV=1	8	2	3	2	318	36.5	7.36	0	6995289.116	0	10866791.9	0	52022590.91	0	18889304.48	0	0	0	10604156.31	0	0	0	0	0	0	17187203.28	0	0	8021124.832	15401525.61	0	40173911.27	2511932.663	0	4493210.326	0	0	0	0	0	0	6207567.675	3125648.532	17699979.57	9416230.537	18652536.59	45970128.61
Q9NWJ5	High	cDNA FLJ20807 fis, clone ADSE01784 OS=Homo sapiens OX=9606 PE=2 SV=1	10	2	2	2	235	26.9	4.98	0	0	0	0	469672765.1	0	0	22761464.71	0	0	0	3209010.015	0	0	4026643.184	3528276.613	0	0	1918066.04	13303664.48	1362780.725	20381981.95	11708662.03	42913657.83	0	0	0	14229418.56	0	0	0	22453745.13	0	0	6993212.14	3513093.524	0	7688674.777	16100531.05	0
A0A1B0GTL5	High	Rab11 family-interacting protein 5 OS=Homo sapiens OX=9606 GN=RAB11FIP5 PE=1 SV=1	3	2	7	2	1324	138.3	5.21	0	63538483.34	31570899.19	16185137.2	5093059.379	0	0	7944890.062	0	0	19701434.88	0	0	4220292.66	15889802.06	23719610.44	109607326.3	11761289.11	0	0	0	0	0	0	4568903.544	0	0	0	0	8682489.096	30376609.22	0	0	23587173.73	0	13930127.2	7734677.677	17549975.07	8941658.54	0
A0A5C2FZH4	High	IGL c2322_light_IGKV1-12_IGKJ3 (Fragment) OS=Homo sapiens OX=9606 PE=2 SV=1	15	1	4	1	107	11.5	7.97	27175635.55	0	17887757.24	0	14843619.23	0	0	3922570.645	0	0	0	0	0	29160487.1	0	0	0	17108629.58	0	15966602.08	0	0	7263307.509	17420327.5	0	22284090.61	37833718.51	0	18667585.96	4730363.223	0	0	21413588.89	0	4252223.426	0	0	0	0	130466910
B4DWA2	High	cDNA FLJ52786, highly similar to Caspase-7 OS=Homo sapiens OX=9606 PE=2 SV=1	7	2	2	2	311	35.4	8.73	0	0	0	5218136.513	22854658.62	7035535.759	0	7574644.746	0	0	0	0	0	0	6830649.826	0	0	0	7738642.339	38807854.54	0	0	0	0	4291584.31	1319431.768	10757327.8	0	22009118.51	0	117667340.8	128626348.3	0	0	0	1123222.86	0	0	4494679.869	0
Q16720	High	Plasma membrane calcium-transporting ATPase 3 OS=Homo sapiens OX=9606 GN=ATP2B3 PE=1 SV=3	3	3	3	3	1220	134.1	5.62	9959846.021	12444121.55	0	29510804.62	0	0	0	0	4647066.587	0	10045275.44	2418093.183	0	0	20715204.23	14802585.41	0	4539678.167	0	0	0	0	20907832.07	0	28134984.74	0	0	62213804.59	0	0	40242199.88	0	0	0	2964773.465	6669751.01	14013700.96	0	4813456.143	14319722.01
Q96RQ7	High	GTPase-activating protein-like protein FLJ12168 (Fragment) OS=Homo sapiens OX=9606 PE=4 SV=1	12	2	2	2	146	15.8	4.45	4361849.043	14291975.75	57657804.5	33302195.84	0	0	0	0	0	0	13753057.45	0	10872351.55	0	9116477.74	13007657.27	18247672.38	55329813.23	47723700.69	8173000.77	4658291.361	0	0	0	0	0	0	0	0	3855375.562	0	0	17762434.17	0	0	45207548.79	22340012.58	68890754.64	27553598.85	53609755.47
Q9Y2D4	High	Exocyst complex component 6B OS=Homo sapiens OX=9606 GN=EXOC6B PE=1 SV=3	6	2	2	2	811	94.1	6.46	0	0	170959686.4	52761023.62	40522127.16	0	21795241.72	5906671.716	0	182302986.5	0	1446342.401	0	3206934.983	0	3228648.163	26738062.84	0	11257419.78	17475889.25	2469739.555	3680515.8	0	0	13842032.68	0	0	0	3543801.689	0	0	93350618.08	1530968.352	125612643.6	0	2423055.634	16747983.51	4604628.602	17871156	0
P48426	High	Phosphatidylinositol 5-phosphate 4-kinase type-2 alpha OS=Homo sapiens OX=9606 GN=PIP4K2A PE=1 SV=2	3	1	4	1	406	46.2	6.99	0	0	9619825.133	13299834.43	0	9249409.292	0	0	20057781.29	36707353.78	41957379.58	0	17458187.83	0	27410629.82	12166706.25	13452983.81	14775271.74	14591696.38	0	0	0	3490671.197	0	17379256.22	10408372.76	0	71278280.28	0	106042178.9	0	39953060.97	0	22098471.45	0	17004560.03	0	0	9376854.715	0
A0A5C2GKD7	High	IG c150_heavy_IGHV4-39_IGHD3-10_IGHJ5 (Fragment) OS=Homo sapiens OX=9606 PE=2 SV=1	18	3	68	1	125	13.8	9.45	0	30700020.81	0	57940669.05	0	0	0	0	0	0	0	0	0	0	0	0	0	120069932.8	97090804.33	0	0	0	0	0	0	0	0	0	72275042.55	8805186.457	207808802	239847182.7	0	20750364.2	0	0	0	0	43790700.65	16748571.94
A0A5C2FY62	High	IGL c1829_light_IGLV10-54_IGLJ3 (Fragment) OS=Homo sapiens OX=9606 PE=2 SV=1	10	1	9	1	110	11.7	8.02	0	3867042.47	0	0	0	0	0	0	36077178.6	0	50110626.37	0	0	7974454.119	0	0	0	2548142.951	1942982.962	0	30630496.1	101738019	0	29564069.62	0	89135945.18	2135323.193	1249655.125	12147256.41	0	0	0	66101387.11	3128571.994	31258583.66	6514672.209	0	2982306.008	5801866.188	4065021.257
P61764	High	Syntaxin-binding protein 1 OS=Homo sapiens OX=9606 GN=STXBP1 PE=1 SV=1	3	2	3	2	594	67.5	6.96	0	33385584.67	22270870	27858529.91	0	0	0	17602591.84	0	9793673.442	28100149.15	0	0	3433122.695	17525299.01	30842148.18	354290414.8	61811843.03	0	8264876.025	14126445.66	0	0	9504347.37	11963957.58	0	0	0	11598526.56	11919909.52	0	78247241.27	0	10642467.93	0	38732523	7635977.022	18769455.77	22606198.69	0
A8K9Q7	High	cDNA FLJ75474, highly similar to Homo sapiens homer homolog 2 (Drosophila) (HOMER2), transcript variant 1, mRNA OS=Homo sapiens OX=9606 PE=2 SV=1	7	2	6	2	343	39.4	6.83	0	0	159336587.8	5525414.753	0	9263392.771	0	0	17758873.97	68155742.43	0	0	6295474.771	0	0	0	631145991.4	0	0	603171460.5	0	0	0	0	0	0	0	0	0	0	7159805.226	85951526.29	1440441.729	1974753093	0	12362440.52	0	12289369.27	9523532.958	1525436025
B3KMQ6	High	cDNA FLJ12172 fis, clone MAMMA1000684, highly similar to Opioid growth factor receptor OS=Homo sapiens OX=9606 PE=2 SV=1	2	1	6	1	677	73.3	4.84	0	0	36911305.03	36019507.04	0	8261911.719	0	123273298.3	0	125998733.1	0	0	8907259.602	0	19389532.48	9713370.873	40530975.27	0	23369510.76	149689510.6	0	4490605.603	21599989.48	0	90712864.92	0	119787383.9	37670984.61	0	0	187525828.1	630426291.1	11820490.81	0	0	0	750122646.2	5278403.18	146187746.5	915804268
B2RBE5	High	cDNA, FLJ95468, highly similar to Homo sapiens transcriptional coactivator tubedown-100 (TBDN100),transcript variant 1, mRNA OS=Homo sapiens OX=9606 PE=2 SV=1	2	2	3	2	866	101.2	7.42	2240623.842	0	0	30697563.88	0	3120771.173	0	0	0	12240262.14	0	0	0	0	0	19288502.07	13569202.19	2991056.66	0	71842061.65	0	0	0	0	20826628.93	0	0	4358841.447	2791665.175	1175741.571	310034929.2	0	9791278.088	0	0	0	0	7312879.263	6837321.953	0
Q9BTM9	High	Ubiquitin-related modifier 1 OS=Homo sapiens OX=9606 GN=URM1 PE=1 SV=1	13	1	23	1	101	11.4	4.67	0	0	0	14405123.95	27400872.07	0	0	34510433.02	0	0	17658095.27	14018327.05	13112412.54	126256730.1	16392442.78	0	0	24602410.59	75734400.55	51489267.78	57763001.21	0	30012022.95	0	29104929.2	66143949.68	0	23006937.76	74739657.27	9766905.744	0	8388033.089	26307987.43	0	167856041.5	13925259.04	40319350.4	37977821.09	37722647.39	0
Q8WWC4	High	m-AAA protease-interacting protein 1, mitochondrial OS=Homo sapiens OX=9606 GN=MAIP1 PE=1 SV=1	7	2	5	2	291	32.5	9.17	0	14304973.7	0	37620990.39	28618634.68	29097388.25	0	18862193.73	0	0	10026105.43	0	0	0	2473450.639	0	0	0	18887008.54	0	3566940.497	0	0	0	27768181.6	4161687.285	212307111.8	17690413.92	0	0	0	35865684.58	0	6567114.325	0	3843363.09	0	11654894.79	23165945.67	0
J3KNR0	High	Non-specific serine/threonine protein kinase OS=Homo sapiens OX=9606 GN=MARK3 PE=1 SV=2	2	2	2	1	776	86.9	9.52	0	0	186400722.4	89854892.94	14153987.28	7809223.465	219040582.9	8512948.989	0	19077580.89	0	0	0	0	0	0	0	36472890.74	0	224184955.8	181413200	0	0	0	0	0	82119349.23	140207438.2	0	0	146342264.4	60633262.46	0	0	0	0	0	0	0	0
Q969X0	High	RILP-like protein 2 OS=Homo sapiens OX=9606 GN=RILPL2 PE=1 SV=1	9	2	13	1	211	24	4.98	15993826.95	18606335.53	15750671.93	63749547.83	16058688.56	6727191.42	13443814.29	0	20935277.42	0	36297264.53	4431662.004	38375376.62	0	78825916.18	43068836.62	0	25466969.9	0	0	20053616.97	0	0	0	0	0	0	0	0	16456972.06	0	0	0	0	0	0	52212949.08	0	26747758.7	0
B7Z8N3	High	cDNA FLJ58104, highly similar to Homo sapiens solute carrier family 5 (sodium/glucose cotransporter), member 11 (SLC5A11), mRNA OS=Homo sapiens OX=9606 PE=2 SV=1	1	1	4	1	640	69.9	6.15	47510116.19	16858386.67	0	14187651.73	3527743.804	0	0	5401990.858	0	0	22509506.46	0	26308301.8	0	25059890.79	14926210.03	0	0	9527811.282	0	0	0	0	0	0	0	13820174.95	0	0	6106161.675	0	0	0	0	0	7358714.267	53046027.15	2436613.742	0	0
B3KP67	High	Phospholipid scramblase OS=Homo sapiens OX=9606 PE=2 SV=1	6	2	9	2	295	31.7	6.92	16604586.26	43901595.35	0	24411662.87	7065794.519	17611459.93	0	2793443.408	14302059.66	0	11802088.55	0	12541795.98	0	11471044.5	10292722.99	0	28402390.41	0	0	2948537.373	8374151.371	0	0	0	0	0	0	0	7262356.695	0	0	0	0	0	14733560.95	0	12369023	0	120805044.5
A0A5C2GER5	High	IG c1063_heavy_IGHV3-33_IGHD1-1_IGHJ3 (Fragment) OS=Homo sapiens OX=9606 PE=2 SV=1	13	2	9	2	121	13.2	5.14	0	5334012.958	0	838888.1734	0	771699.8155	14034724.31	0	8818198.179	4871297.854	18207311.7	0	9207397.107	76460303.54	5828490.002	18202273.43	0	10203593.04	12759881.02	34400348	15525832.35	18378390.06	6366795.507	55602730.9	0	25189680.25	0	46854721.64	0	19981136.08	0	0	18246577.58	0	40252051.84	8033556.598	0	5861189.979	5442586.399	0
O14730	High	Serine/threonine-protein kinase RIO3 OS=Homo sapiens OX=9606 GN=RIOK3 PE=1 SV=2	4	1	2	1	519	59.1	5.76	0	8002459.614	19851636.01	8501738.081	0	0	0	0	0	0	0	0	0	0	15680874.32	0	26618383.3	0	0	0	0	0	5434159.783	0	3547131.82	0	0	0	0	0	0	29855445.93	0	19375432.38	0	0	45653207.53	6624168.392	7237776.772	30818722.48
A0A5C2FZY9	High	IGL c2274_light_IGKV1-39_IGKJ1 (Fragment) OS=Homo sapiens OX=9606 PE=2 SV=1	18	2	3	2	107	11.7	8.88	9296470.409	5948057.133	17862628.98	0	5208428.995	36343435.93	0	3225266.118	0	0	0	0	0	0	0	1531949.253	11309321.02	0	35609168.58	27822017.62	0	1297297.212	0	14808083.94	68605931.24	6994702.603	6749098.91	90871896.12	40950341.07	0	0	59129892.53	41433812.51	81233228.35	8881018.273	0	0	0	0	0
A0A5C2GC74	High	IGL c311_light_IGKV1-5_IGKJ2 (Fragment) OS=Homo sapiens OX=9606 PE=2 SV=1	19	2	4	2	106	11.6	8.47	0	0	99540503.48	0	0	0	0	0	0	0	0	0	0	5975520.423	0	2614807.73	18091376.84	0	5420951.275	0	0	7742425.971	0	14113358.66	8476579.271	43011073.57	16985052.41	28181060.22	56282934.76	8375082.667	0	39202795.03	20470633.2	0	28557463.22	0	0	0	36326580.57	24330440.77
Q16819	High	Meprin A subunit alpha OS=Homo sapiens OX=9606 GN=MEP1A PE=1 SV=2	2	1	2	1	746	84.4	5.72	142852240.4	3372385.445	0	0	27108931.74	0	0	0	31284081.47	0	0	0	0	0	0	0	0	10020724.27	0	0	0	0	0	0	0	9156205.974	0	0	0	15786711.33	17360505.43	0	9512599.573	0	0	0	0	0	0	0
A0A5C2GBM6	High	IGH + IGL c495_light_IGLV1-44_IGLJ3 (Fragment) OS=Homo sapiens OX=9606 PE=2 SV=1	10	1	7	1	110	11.6	7.96	0	0	9229449.053	3331193.828	0	0	8076052.866	1769029.671	0	0	2877786.751	8837307.502	0	19935261.13	28105177.01	8905601.99	4670432.833	3192479.612	0	0	7075437.106	91654793.92	2989545.567	17477253.83	3196831.966	55034250.39	40620440.63	0	76941365.28	4811515.636	9169873.522	58321826.95	16479892.28	0	6068692.604	6217141.845	0	1754600.352	3262734.411	0
Q96PJ7	High	Ras-related GTP-binding protein RAB39 OS=Homo sapiens OX=9606 GN=RAB34 PE=1 SV=1	12	2	2	2	211	23.7	8.7	0	11732948.44	37707729.41	7928258.365	894673503.4	0	0	0	0	0	0	3200996.86	0	0	18644530.84	21958710.95	31061040.34	0	14017109.42	31626157.35	0	0	0	2644950.268	5038488.547	0	0	9250124.736	0	0	0	159709752.9	0	0	4174038.27	4197962.189	0	5979712.446	0	0
A0A5H1ZRP4	High	Negative elongation factor B OS=Homo sapiens OX=9606 GN=NELFB PE=1 SV=1	3	2	6	2	628	70	6.04	0	10228213.24	0	0	267527350.1	8691149.465	34429230.47	4371439.699	14236938.65	284673566.7	11560794.8	2746426.477	0	0	0	10950112.65	0	11351908.39	11318977.25	0	7796728.615	0	2066433.006	3972849.027	21471777.92	0	0	8280304.547	0	8295570.729	0	506329430.9	0	75810948.15	0	12261809.29	0	16144924.26	15711850.76	0
P19397	High	Leukocyte surface antigen CD53 OS=Homo sapiens OX=9606 GN=CD53 PE=1 SV=1	4	1	17	1	219	24.3	7.52	4110739.784	0	269707933.5	0	174952007.7	161676510.9	70659681.91	157728650.5	7895650.917	80319654.7	0	0	0	8363072.87	5538926.378	0	0	0	178450474.2	0	0	1976307.588	84282019.34	0	1711143820	0	0	3247991924	35209791.04	3204655.74	0	0	0	0	15296388.76	5112348.097	0	0	0	5132650.15
Q9ULX7	High	Carbonic anhydrase 14 OS=Homo sapiens OX=9606 GN=CA14 PE=1 SV=1	4	1	1	1	337	37.6	6.37	106153147.2	0	0	0	0	0	0	0	0	30481813.9	11771786.06	134135953.6	0	68138869.19	30503230.94	22142828.5	0	0	0	119234216.1	100202483.1	0	246969754.7	867882646.2	0	5617263.312	0	0	89619754.7	10244328.64	15241586.97	0	313997272.6	0	446920260	111950874.2	0	15034273.35	13910521.57	0
A0A5C2GN11	High	IG c1135_light_IGKV3-15_IGKJ2 (Fragment) OS=Homo sapiens OX=9606 PE=2 SV=1	29	2	15	2	107	11.6	8.48	10252797.31	0	32482426.01	0	0	20658104.54	123371117.5	10661674.39	0	11379021.89	7866201.223	14649184.21	0	29651421.74	0	0	0	0	0	136091763.4	13713792.14	10973465.82	0	0	11316159.45	49373554.44	21232082.4	14439489.65	64294318.43	47100178.46	44787029.38	0	110234924.4	0	45212953.53	0	0	0	0	0
P05204	High	Non-histone chromosomal protein HMG-17 OS=Homo sapiens OX=9606 GN=HMGN2 PE=1 SV=3	17	1	2	1	90	9.4	9.99	2595170.523	1502234.959	0	0	1715510.214	5585490.051	0	0	2664541.23	0	8287380.164	0	2484676.56	0	970676.8374	0	0	9175464.843	1760133.198	0	0	0	0	0	18593348.26	0	0	71323236.25	0	0	0	0	0	0	0	17829995.71	0	0	0	0
A0A5C2GRB2	High	IG c1433_heavy_IGHV4-34_IGHD3-16_IGHJ4 (Fragment) OS=Homo sapiens OX=9606 PE=2 SV=1	14	2	23	1	115	12.4	9.2	1868210.773	0	16239767.82	0	0	0	4212120.32	0	0	0	0	0	2718481.745	4429021.389	1979193.149	4441171.705	0	4460002.018	3591980.53	0	5981719.979	0	8347754.898	5722269.25	0	16138761.19	37980636.69	8255124.645	9594833.991	49602725.29	0	0	5888222.98	0	6222574.056	5102610.103	0	0	0	70293936.04
O00534	High	von Willebrand factor A domain-containing protein 5A OS=Homo sapiens OX=9606 GN=VWA5A PE=1 SV=2	5	2	2	2	786	86.4	6.58	12977703.75	0	59398649.9	68644309.18	28213611.11	15562297.28	0	22364734.08	0	0	63963285.09	0	0	0	18016903.38	16918645.48	0	0	0	45844168.23	0	9707680.853	0	0	0	0	0	0	0	5302557.263	0	0	0	25789719.39	0	16334505.05	51217914.97	9828403.518	14514378.53	176189335.8
A0A5C2FZ35	High	IGL c1500_light_IGLV2-14_IGLJ3 (Fragment) OS=Homo sapiens OX=9606 PE=2 SV=1	14	1	2	1	111	11.6	5.91	0	16770451.66	0	0	9542815.87	0	33848781.8	22809231.85	0	0	0	0	0	0	0	0	136874190.8	0	0	0	0	0	0	0	0	0	61247985.89	53849577.23	26146104.06	0	0	0	8446217.696	0	0	0	0	9298600.042	7303808.339	0
A0A2U8J8T6	High	Ig heavy chain variable region (Fragment) OS=Homo sapiens OX=9606 GN=IgH PE=2 SV=1	13	1	1	1	101	11.4	8.76	12448324.19	0	0	10952286.46	17724445.17	24012719.96	196150836.6	0	8175112.561	0	0	0	0	0	0	0	0	0	0	0	0	0	0	0	0	0	18535365.22	0	3860828.493	0	0	0	0	0	0	0	0	0	0	0
Q01415	High	N-acetylgalactosamine kinase OS=Homo sapiens OX=9606 GN=GALK2 PE=1 SV=1	3	2	10	2	458	50.3	6.61	19251691.63	22426011.93	0	99773755.53	0	10954530.81	16192794.25	18462093.53	0	32580432.41	56113064.1	0	18084209.95	4634694.456	20422030.81	58868939.83	0	39288907.15	16704412.17	0	13981836.64	0	4671439.592	0	18375987.71	0	0	0	0	9137652.461	0	0	0	15808531.33	4893196.857	47648965.26	19113405.83	24302376.06	26538412.36	0
A0A5C2GLZ8	High	IG c513_light_IGLV2-8_IGLJ3 (Fragment) OS=Homo sapiens OX=9606 PE=2 SV=1	15	1	2	1	110	11.3	4.94	31055382.06	3057800.411	0	0	0	0	0	0	0	0	6588654.599	0	0	0	2126356.563	0	0	4615772.656	3504002.397	73607288.29	0	4680099.536	0	0	0	0	0	0	36228785.04	17137213.66	117642604.6	33246368.98	44918329.07	506594131.9	0	11169169.66	0	0	0	337064892.2
P15954	High	Cytochrome c oxidase subunit 7C, mitochondrial OS=Homo sapiens OX=9606 GN=COX7C PE=1 SV=1	29	2	11	2	63	7.2	10.27	0	0	105133071.4	43432634.54	228347802.1	0	0	129075530.9	76188101.53	73122715.35	85310819.65	47445676.53	119369931.9	26112994.88	0	59436741.83	0	64605462.8	9564991.43	26423361.79	0	19282590.95	52463673.52	0	235878980.9	28403922.34	0	367552886.4	0	186943574.5	65939159	28761673.34	19613297.43	535841763.4	15998651.69	25908693.67	4369746.517	85896896.79	79986769.09	72185365.74
Q5T750	High	Skin-specific protein 32 OS=Homo sapiens OX=9606 GN=XP32 PE=1 SV=1	4	2	38	2	250	26.2	7.97	30970404.75	44107046.72	0	16572344.27	113828922	176665820.4	25859760.21	0	31773222.45	0	0	0	0	0	0	0	0	57132134.98	0	0	0	0	0	0	0	0	0	0	0	23792044.99	307843887.5	0	7510777.237	119670920.8	0	0	10074643.42	0	0	0
C9JRD2	High	DnaJ homolog subfamily B member 2 (Fragment) OS=Homo sapiens OX=9606 GN=DNAJB2 PE=1 SV=1	11	2	3	2	228	25.4	5.73	5290689.575	0	0	26760203.93	0	5399643.147	4570864.08	3613544.453	3292674.528	41689386.92	4063993.402	4824215.197	6573662.797	0	7017007.201	7643190.632	0	24616335.41	1792902.977	0	43161736.1	0	3872598.29	0	3030613.398	4085351.795	0	67648113.17	0	1954518.114	263894445.2	0	0	0	0	22970039.46	0	8004699.469	6929955.413	0
B4E2V8	High	cDNA FLJ54256, highly similar to Cytohesin-4 OS=Homo sapiens OX=9606 PE=2 SV=1	5	2	7	2	337	39	8.19	0	3970241.222	10011893.47	9076755.532	18218083.47	13115715.11	0	16185695.01	0	0	0	0	26705965.23	3581318.345	3962827.866	2078430.322	0	0	7922946.535	0	0	0	8242846.656	0	132153075.4	0	2803366.263	58295741.07	0	7566008.123	9241817.672	0	1717591.025	0	0	0	0	6274209.281	5924457.785	0
A0A024RDL9	High	Phosphoserine phosphatase, isoform CRA_b OS=Homo sapiens OX=9606 GN=PSPH PE=4 SV=1	6	1	1	1	252	28.1	7.37	0	0	0	0	0	0	0	0	0	0	12147353.76	0	0	0	0	0	0	0	0	0	0	0	0	0	3415645.452	0	16286602.11	0	0	0	0	0	0	0	10147551.12	0	11305827.39	13970621.49	10853350.61	15327752.19
A8K4D5	High	Kynureninase OS=Homo sapiens OX=9606 GN=KYNU PE=2 SV=1	6	2	2	2	465	52.3	7.03	11893665.52	0	0	11434623.97	6850164.596	0	0	11966553.11	0	7491464.15	0	4577300.932	7098087.136	0	7827164.815	36414034.45	0	0	7322138.251	0	19903858.77	0	8339777.755	0	0	0	0	0	0	0	24395179.85	0	0	0	5202159.42	14825514	0	21264937.07	22766363.93	8948281.506
O43687	High	A-kinase anchor protein 7 isoforms alpha and beta OS=Homo sapiens OX=9606 GN=AKAP7 PE=1 SV=4	12	1	2	1	104	11.5	4.94	13598798.3	31150786.94	0	45005583.12	18317411.68	0	0	4655787.39	0	0	0	0	0	0	0	4232442.229	0	31769382.24	0	0	0	0	0	0	0	0	0	0	3796549.412	4016140.85	0	0	0	0	0	38914308.62	11967316.64	0	12827377.17	0
B3KY88	High	Transmembrane channel-like protein OS=Homo sapiens OX=9606 PE=2 SV=1	3	2	3	2	700	81.3	9.16	0	27762719.83	0	10872814.82	0	0	0	0	0	0	0	17648906.63	12389324.68	0	4176582.89	0	0	0	0	0	0	0	5612048.106	0	0	0	0	0	0	0	43313539.71	0	0	0	0	72617170.44	0	15016658.57	14809587.04	0
Q9BY49	High	Peroxisomal trans-2-enoyl-CoA reductase OS=Homo sapiens OX=9606 GN=PECR PE=1 SV=2	6	2	2	2	303	32.5	8.81	0	8044710.033	1907239155	6488924.158	0	0	114005545	0	14746760.28	346477597.6	11988737.73	7855580.789	13295406.99	4270725.071	0	0	273144727	0	5852495.505	70032064.85	0	15983213.13	4760277.755	0	39705656.77	0	151682316	0	5137099.414	0	79236182.27	756079176.7	10609955.91	1313905753	13989390.53	0	0	0	0	1940812187
A2RRE5	High	GRLF1 protein OS=Homo sapiens OX=9606 GN=GRLF1 PE=1 SV=1	2	2	2	2	749	86.2	6.79	2879653.201	4116882.449	0	31802476.52	12319093.54	3384360.854	0	0	2185628.004	0	10577567.49	0	8618390.601	0	20738460.76	4358593.191	0	0	0	0	0	0	0	5475301.194	0	0	0	0	4741540.19	0	0	0	1477113.498	0	0	0	0	13656569.5	4671062.56	0
P42574	High	Caspase-3 OS=Homo sapiens OX=9606 GN=CASP3 PE=1 SV=2	7	2	4	2	277	31.6	6.54	0	6267444.304	0	20267513.75	8851390.477	0	16630854.72	48379586.28	0	24157155.01	6098427.529	0	0	2551288.63	81645246.41	0	0	19678197.93	0	12593700.38	25212523.7	0	22578059	0	57185053.15	0	0	0	0	0	38654655.46	0	3512217.305	0	18210273.16	64522246.95	123717239.6	19009294.07	28282141.22	0
A0A5C2GIX7	High	IG c873_light_IGLV3-25_IGLJ1 (Fragment) OS=Homo sapiens OX=9606 PE=2 SV=1	28	2	4	2	108	11.6	5.25	0	0	0	0	0	0	0	0	15110624.72	0	0	4526625.566	0	38926726.33	1853669.477	0	0	12405629.16	0	0	5361910.721	0	0	31813400.8	0	4193081.994	37733333.07	0	16597156.17	0	0	0	0	0	1367351.496	8913105.376	73205499.54	4221644.228	3445619.211	0
A0A5C2GCM1	High	IGL c471_light_IGKV1D-39_IGKJ1 (Fragment) OS=Homo sapiens OX=9606 PE=2 SV=1	29	2	6	2	106	11.5	7.97	0	0	0	16569375.34	26356258.07	0	0	0	0	0	0	8770596.141	0	37096672.76	0	0	22901658.1	0	0	10284291.81	17248452.41	0	0	50060283.51	0	0	100551968.5	0	47854124.98	0	0	0	13098157.28	0	11107793.3	0	0	0	7668769.019	21611879.58
F8W6Z2	High	Pyrin OS=Homo sapiens OX=9606 GN=MEFV PE=1 SV=1	3	2	3	2	601	67.6	7.2	7482325.909	0	0	0	14560509.43	13405196.63	6965149.719	0	16679315.93	0	0	0	7739892.029	4235095.703	0	0	52817969.81	0	47134553.57	0	0	5517911.852	0	0	113035690.2	43321087.6	14407844.95	644425659.9	2942464.411	5267226.256	0	88961535.04	22999694.35	30810414.25	0	7544599.912	0	7632461.071	0	29199085
A0N7I9	High	F5-20 (Fragment) OS=Homo sapiens OX=9606 GN=F5-20 PE=2 SV=1	10	1	32	1	123	13.4	9.1	21851639.73	0	0	0	0	7206881.154	23002970.5	0	0	38450113.72	72594415.58	30424354.68	0	305771534.7	62126155.47	51530657.6	27549510.78	105939663.7	59646288.99	0	9236644.29	74432985.06	2520087.562	0	0	36061562.24	8080959.815	44183593.4	0	257132563.9	9135996.249	0	0	0	44700123.53	0	8151398.314	0	0	0
Q8NET5	High	NFAT activation molecule 1 OS=Homo sapiens OX=9606 GN=NFAM1 PE=1 SV=1	8	2	3	2	270	29.7	8.81	7831394.907	20373056.71	0	5707363.224	0	0	96419921.12	0	179531416	0	0	0	3840841.93	32832950.03	0	0	0	15107080.76	5964645.038	20708821.52	0	0	0	28601404.28	67048988.08	51283541.65	5462259.512	52568006.86	15946349.07	15547511.52	6029069.883	47676736.1	25067133	0	0	3787982.218	41837447.61	0	0	0
A0A5C2FZH6	High	IGL c1660_light_IGLV1-40_IGLJ2 (Fragment) OS=Homo sapiens OX=9606 PE=2 SV=1	14	1	7	1	111	11.4	8	0	0	0	2622424.049	11352174.75	0	0	0	0	0	0	7260812.538	0	4594622.218	0	0	0	0	0	0	0	4761803.26	0	17033324.79	0	30137363.62	6925972.118	0	0	9021269.334	49804533.72	0	0	45424008.32	6086155.196	0	0	0	0	0
A0A5C2G4J4	High	IGL c1173_light_IGKV1-39_IGKJ2 (Fragment) OS=Homo sapiens OX=9606 PE=2 SV=1	14	2	22	1	107	11.8	8.46	0	2364659.906	0	10140518.26	0	194824.3068	0	1121918.818	0	0	0	0	0	0	8048319.711	0	0	0	0	54682283.46	0	0	0	3201563.148	2228416.692	3211149.412	0	66787092.25	29953262.15	894750.438	22155962.38	0	10610278.83	0	0	2140919.818	0	0	2536669.995	90483242.46
B4DN80	High	Peptidyl-prolyl cis-trans isomerase OS=Homo sapiens OX=9606 PE=2 SV=1	10	2	3	2	282	33	9.26	0	0	43998365.68	11683453.18	16467537.67	0	0	8198215.046	0	0	0	0	9025151.875	0	5108209.444	0	0	0	0	0	0	0	5463162.627	10078864.46	25943699.86	0	0	0	23316118.02	0	267416452.9	278614686.1	15631064.38	0	0	0	0	20319845.13	12835416.12	0
B3KML8	High	cDNA FLJ11345 fis, clone PLACE1010877, highly similar to Spartin OS=Homo sapiens OX=9606 PE=2 SV=1	3	1	2	1	373	40.6	7.74	11641517.79	17142096.08	0	21993033.23	0	0	0	0	0	0	15440797.03	0	17701818.76	0	0	20134612.32	0	8815559.572	0	0	7066998.85	0	0	0	10188534.49	0	0	10760389.19	0	0	0	0	0	0	0	5507171.54	17629929.41	7211076.007	9314210.136	0
A0A5C2G2Z4	High	IGL c2325_light_IGLV2-23_IGLJ3 (Fragment) OS=Homo sapiens OX=9606 PE=2 SV=1	14	2	17	1	111	11.5	7.85	60483431.95	30557437.6	0	0	0	0	29484215.41	0	81790065.48	115990631.6	0	0	0	122422746.1	7934636.606	5297472.859	20493726.93	70399122.36	10539973.59	53088236.55	11829289.45	26868546.67	13972207.73	192151408.2	0	358806153.8	244675755	0	329990641.7	30514152.25	980616190.9	82160617.61	74508886.97	0	38955766.45	29115809.16	74316927.78	6047143.248	7256987.705	0
Q6UX72	High	UDP-GlcNAc:betaGal beta-1,3-N-acetylglucosaminyltransferase 9 OS=Homo sapiens OX=9606 GN=B3GNT9 PE=2 SV=1	4	1	11	1	402	43.7	9.17	0	0	0	0	0	0	0	0	4455154.736	0	27521507.48	9141093.459	7513379.449	12710298.18	0	21052879.5	0	5933780.878	8731322.759	0	11351552.3	0	3008361.83	15670121.63	0	0	0	0	0	1313385.575	0	0	8066530.674	0	10436960.47	3637498.063	16987696.46	3504382.312	4871032.805	8426783.775
A0A0C4DGV8	High	Semaphorin-3B OS=Homo sapiens OX=9606 GN=SEMA3B PE=1 SV=1	3	2	2	1	754	83.6	8.91	0	16346774.44	0	5913255.118	0	2768176.057	0	4013432.36	0	0	9139332.791	36845281.64	11584719.33	6134830.584	1637169.826	0	0	16079437.58	4990928.872	10484928.56	0	0	0	0	0	11520738.06	0	0	0	0	68569442.06	17375258.83	0	54308693.05	0	6081887.712	12925532.19	0	0	125940343.9
Q9Y6C2	High	EMILIN-1 OS=Homo sapiens OX=9606 GN=EMILIN1 PE=1 SV=3	2	2	3	2	1016	106.6	5.17	78000499.84	4295141.959	0	18107620.73	679439677.2	0	34025866.51	25243415.14	11471703.86	28370940.85	0	3564266.397	29601135.84	0	6036976.928	6042503.987	0	0	0	0	5350395.709	0	0	0	0	0	0	4758724.045	6561581.301	1735207.174	74548273.37	41914146.5	0	0	0	0	74468889.14	0	6267475.486	0
O95395	High	Beta-1,3-galactosyl-O-glycosyl-glycoprotein beta-1,6-N-acetylglucosaminyltransferase 3 OS=Homo sapiens OX=9606 GN=GCNT3 PE=2 SV=1	4	2	3	2	438	50.8	8.25	0	7880161.124	142214877.3	10627427.63	0	0	0	9162614.771	2436899.628	0	20918608.53	0	25245210.24	0	25981495.01	37911230.48	0	0	38184280.85	0	9553879.224	0	0	0	0	0	0	0	0	0	10952780.92	0	0	0	0	13994252.22	0	28675268.47	27199803.74	21060781.21
A0A5C2GLD5	High	IG c146_heavy_IGHV3-33_IGHD4-23_IGHJ4 (Fragment) OS=Homo sapiens OX=9606 PE=2 SV=1	7	2	47	1	118	12.9	8.81	0	0	0	14328957.57	0	0	0	0	0	34629827.31	19131853.65	0	0	0	0	14639456.69	0	11400173.86	22360038.84	0	17785074.74	0	0	0	0	6016862.125	0	28857309.83	0	4591389.457	0	0	0	0	0	9382053.241	5717850.536	12141487.65	0	0
Q86V21	High	Acetoacetyl-CoA synthetase OS=Homo sapiens OX=9606 GN=AACS PE=1 SV=1	3	2	2	2	672	75.1	6.24	7269331.7	15550059.22	40513160.02	24051483.05	0	0	0	25156125.53	0	0	0	0	0	0	0	9913294.561	171319564.5	0	0	0	0	0	9918116.278	0	13989376.36	0	0	0	0	0	69701610.34	29913678.66	0	0	0	11735813.99	7146995.203	13847789.96	14567774.79	0
A0A5C2GU14	High	IG c243_light_IGLV2-14_IGLJ2 (Fragment) OS=Homo sapiens OX=9606 PE=2 SV=1	7	1	17	1	110	11.5	7.12	0	11346204.97	0	0	0	0	20118170.66	0	0	10298937.32	0	0	0	7019206.73	0	0	0	0	27133998.04	0	51031530.81	41283938.17	0	0	0	62634229.51	114967154.8	45153813.59	116309736.3	0	0	0	51040766.47	42965149.49	4562676.535	9967721.733	0	0	0	0
Q8N0U8	High	Vitamin K epoxide reductase complex subunit 1-like protein 1 OS=Homo sapiens OX=9606 GN=VKORC1L1 PE=1 SV=2	6	1	12	1	176	19.8	9.13	0	0	0	6655230.509	8292103.203	13745556.95	8170203.214	27359376.27	7549934.5	14089769.68	0	0	6570578.261	0	0	0	0	0	13849261.39	0	4590968.284	0	0	0	151417823.6	4280555.161	2507249.265	105526196.6	2245966.273	0	0	7681350.961	0	0	0	0	0	11390949.13	9167422.824	0
Q9BXB4	High	Oxysterol-binding protein-related protein 11 OS=Homo sapiens OX=9606 GN=OSBPL11 PE=1 SV=2	3	2	4	2	747	83.6	7.06	0	6862846.924	0	31301957.32	10271547.62	7701098.364	0	17201717.04	0	47838758.17	0	0	0	0	14276664.55	6355465.994	0	0	19250859.88	16646486.27	0	10440398.2	0	0	22315034.51	0	13487032.57	12040762.83	0	0	0	0	0	0	0	5274102.351	0	14341469.36	13760296.48	0
A0A5C2GSP5	High	IG c354_light_IGLV2-8_IGLJ1 (Fragment) OS=Homo sapiens OX=9606 PE=2 SV=1	15	2	10	1	109	11.6	7.87	84513529.45	0	0	0	0	0	0	0	14913375.28	0	0	49717786.01	0	7489356.621	0	0	0	0	0	11848831.06	0	7360760.635	0	10007270.88	0	148176203.7	45731501.07	21399162.2	44841356.1	2672659.149	0	0	25588958.67	0	23786479.52	1518214.171	0	0	0	0
A0A383S2A3	High	MHC class I antigen OS=Homo sapiens OX=9606 GN=HLA-C PE=3 SV=1	8	2	6	1	366	40.8	6.15	0	0	0	0	6034336.123	135840874.2	2485470.416	7247608.842	0	0	0	38021723.36	9212439.091	0	82515213.36	61199674.52	19508965.83	0	23091524.57	0	15115596.17	39046611.12	14077491.22	0	23742449.2	0	23083898.83	53011596.05	0	10022752.57	0	0	0	0	0	0	14330869.93	0	0	0
Q9BQ69	High	ADP-ribose glycohydrolase MACROD1 OS=Homo sapiens OX=9606 GN=MACROD1 PE=1 SV=2	7	1	5	1	325	35.5	9.51	0	54993568.81	0	82873958.01	0	0	0	0	0	40352606.9	44183906.77	0	44573400.09	0	21237474.22	17788803.64	0	41344313.52	28300570.76	0	0	0	0	0	0	0	0	0	0	4950538.419	0	0	0	0	0	24946710.19	39508191.67	36340663.76	27201780.87	0
A0A5C2G008	High	IGL c2551_light_IGLV2-14_IGLJ1 (Fragment) OS=Homo sapiens OX=9606 PE=2 SV=1	14	1	9	1	111	11.5	7.12	4833966.823	0	8879920.721	75408089.54	0	14135914.82	0	21403467.47	20757612.75	0	8912534.035	0	41269815.19	0	44211379.74	0	0	0	0	85344465.96	8594560.067	26848774.78	0	0	12559524.77	83233206.32	0	0	136675839.2	0	25320310.15	0	38118413.25	186687814	5292344.635	0	0	25701377.47	39693399.24	51605939.36
P49914	High	5-formyltetrahydrofolate cyclo-ligase OS=Homo sapiens OX=9606 GN=MTHFS PE=1 SV=2	5	2	2	2	203	23.2	7.88	31630389.5	45638902.06	96395629.36	0	0	12563258.15	0	0	0	0	5269464.272	0	6061643.526	0	0	29497841.58	47387502.63	7231608.297	30352558.66	69776601.09	12858172.58	0	0	0	0	0	12479042.31	26228903.87	0	0	88456444.49	0	0	0	0	0	6996996.983	21050593.05	0	28940095
M0R0H5	High	Urokinase plasminogen activator surface receptor (Fragment) OS=Homo sapiens OX=9606 GN=PLAUR PE=1 SV=8	9	1	5	1	152	17	5.59	0	0	21950309.92	0	0	0	0	4045308.899	27999418.72	0	0	0	12722548.1	51832256.42	6278486.144	0	34473300.28	0	0	0	0	0	62942316.73	80556630.82	0	4188038.948	13741945.19	0	30679678.19	0	0	1025285728	47008998.34	4195943560	0	0	0	0	0	162015106.1
A0A5C2FU62	High	IGL c104_light_IGLV8-61_IGLJ3 (Fragment) OS=Homo sapiens OX=9606 PE=2 SV=1	16	2	20	2	110	11.5	8.47	12512452.17	0	153453251.7	22851560.82	9183905.596	0	33011137.83	10028577.19	72234384.23	0	17920754.72	0	21980601.36	89147560.75	28057908.99	9014090.546	0	99750608.77	0	0	0	51004396.75	0	0	9614770.332	50230023.15	0	18499569.35	275986606.6	0	282806008.1	0	150502971.5	0	5460137.686	45689388.64	0	0	3199685.638	0
A0A5C2G0V8	High	IGL c2891_light_IGLV1-51_IGLJ1 (Fragment) OS=Homo sapiens OX=9606 PE=2 SV=1	15	2	24	1	109	11.5	7.12	12096535.68	6902346.782	0	0	4424187.984	0	0	1954113.768	11871340.12	12298485.14	5291818.141	0	0	4666872.244	2614912.121	0	0	0	4205016.775	0	0	5654167.204	0	1248830.124	0	12903791.92	0	2384335.007	15339288.94	7219392.818	0	0	20531517.03	0	25641462.22	0	0	0	0	0
Q6P1M0	High	Long-chain fatty acid transport protein 4 OS=Homo sapiens OX=9606 GN=SLC27A4 PE=1 SV=1	3	2	3	2	643	72	8.47	41092796.38	32951661.53	0	12139042.93	0	2868984.651	0	7623866.152	0	0	0	1879982.218	0	16387389.84	0	0	29039646.34	34038601.19	0	0	0	0	3810753.124	0	2810211.732	0	0	0	8831871.922	0	360784463.7	0	16314013.23	0	37467926.83	0	0	4708876.958	9004005.855	0
O43657	High	Tetraspanin-6 OS=Homo sapiens OX=9606 GN=TSPAN6 PE=1 SV=1	5	1	2	1	245	27.5	8.1	0	0	29744210.35	12735316.35	0	0	13718577.24	0	0	0	0	0	0	3341343.607	13214251.59	22234455.22	32006312.26	19953189.8	13961581.28	0	21605957.46	21919643.82	2185226.482	0	6976455.178	2541389.124	0	8565035.602	0	0	9730936.007	0	0	0	0	3403856.788	38988421.23	23745816.51	10407594.09	0
Q15459	High	Splicing factor 3A subunit 1 OS=Homo sapiens OX=9606 GN=SF3A1 PE=1 SV=1	2	2	5	2	793	88.8	5.22	0	0	44703162.29	12485719.87	32178885.56	3107258.781	0	29853065.09	0	117931833.2	7875374.278	0	0	0	4899921.483	0	21977829.04	5821112.506	5685444.853	207565692.3	0	5304570.848	3802746.38	0	78828953.79	0	300744471	39998706.84	0	0	147241855.7	0	2884484.484	69487001.78	0	0	649041386.6	10560141.38	11543079.36	0
Q8NAP8	High	Zinc finger and BTB domain-containing protein 8B OS=Homo sapiens OX=9606 GN=ZBTB8B PE=1 SV=2	2	1	2	1	495	54.1	5.15	0	0	29593486.62	7721497.42	39320923.88	0	4499623.425	4767613.12	1701127.12	28102099.61	3161399.299	0	4082439.298	0	4440756.97	0	219663884.7	3688336.941	0	6754350.148	0	0	0	0	4661613.891	0	81936696.04	9891315.185	6305668.518	0	39914426.01	60646104.8	0	0	0	0	22155465.82	0	3130648.286	0
Q5RGS4	High	Pleckstrin homology domain-containing family A member 1 OS=Homo sapiens OX=9606 GN=PLEKHA1 PE=1 SV=1	5	2	4	2	383	43.6	9.22	35968827.85	32881728.86	0	19549901.6	3905416.527	0	7266071.532	3211168.143	0	0	18198657.71	2339621.133	11866888	0	24148907.53	13412910.21	12454784.9	10066023.05	0	8352369.875	0	0	0	19685202.48	198458056.6	0	4667245.362	154669013.6	18677898.97	3323465.236	529660812.2	0	0	0	0	7226796.399	0	7664157.097	7158215.429	0
A0A5C2GEN2	High	IGH + IGL c517_heavy_IGHV2-70_IGHD4-17_IGHJ4 (Fragment) OS=Homo sapiens OX=9606 PE=2 SV=1	13	2	32	1	117	13.2	8.91	0	0	0	1645918.936	0	0	0	0	0	0	0	0	0	63923274.56	0	29039721.65	0	0	22482695.91	18143021.32	20613912.8	0	0	0	0	19031802.35	0	40814630.85	0	38150503.77	0	88869500.09	0	0	11566056.35	971722.6254	0	1957959.891	1459188.844	0
A0A5C2FY49	High	IGL c1822_light_IGLV1-51_IGLJ3 (Fragment) OS=Homo sapiens OX=9606 PE=2 SV=1	33	2	3	2	111	11.5	8.5	25988492.87	5600102.573	0	0	87709938.68	0	0	0	0	6441823.825	0	12473180.75	4414474.323	27741081.85	12429737.09	16646355.2	0	6397764.205	4697872.355	0	0	26174352.63	9491499.121	0	0	17720555.89	39387417.41	0	30437623.7	7056214.705	339094530.6	0	179897520.6	0	117137952.4	0	0	0	0	0
P10323	High	Acrosin OS=Homo sapiens OX=9606 GN=ACR PE=1 SV=4	5	2	2	2	421	45.8	9.07	6323462.722	0	0	4177239.048	153006083.4	0	0	0	0	104363692.6	12543793.48	0	0	0	0	5374342.298	0	0	0	64967357.12	0	0	0	0	0	76291378.39	0	0	0	0	632624019.2	175702660.3	0	0	2727727.652	0	110036135.7	6325478.418	5920011.127	0
B2RCL4	High	cDNA, FLJ96143, highly similar to Homo sapiens paralemmin (PALM), mRNA OS=Homo sapiens OX=9606 PE=2 SV=1	4	2	2	2	387	42	5	8765597.636	35988310.62	0	89083032.7	0	0	0	12552916.25	6878844.467	0	43312499.61	0	49030301.58	2813970.372	33835880.2	24843810.71	0	6774271.196	4530670.477	0	17544489.17	3152687.241	0	0	0	0	0	0	0	4417283.658	63071442.49	6601698.343	0	12014641.86	1922048.129	11888904.27	40848884.85	21715430.47	23588029.23	4862132.076
F8WCI3	High	CDK5 regulatory subunit-associated protein 2 OS=Homo sapiens OX=9606 GN=CDK5RAP2 PE=1 SV=1	1	1	20	1	749	86.5	5.64	0	211442083.4	1206112039	588138735	6497978.513	352632814.5	16042891.4	7439296807	495092369.8	567824816.9	11535172.4	0	730495034.9	528360040.7	3239430290	4254774.63	241069514.7	0	552512595.9	1024382906	818688280.1	0	1404403491	0	3672158.981	48029646.08	0	0	0	0	1261520255	0	0	0	95384861.09	0	5664250.486	3180432369	3180093367	2130199917
A0A5C2G6B6	High	IGH c217_heavy__IGHV3-33_IGHD6-19_IGHJ4 (Fragment) OS=Homo sapiens OX=9606 PE=2 SV=1	9	1	9	1	125	13.7	7.28	9301881.586	0	33727724.45	0	48458798.05	5087139.587	0	10353610.93	0	13248558.17	24350606.16	4381803.425	0	31692423.84	27302603.02	0	0	0	0	0	59588191.55	2081855.502	9347487.426	0	0	114252247.5	0	26413950.04	14737843.49	112396617.2	0	0	2978385.714	0	20862067.8	0	0	0	0	0
A0A5C2FWP1	High	IGL c1074_light_IGLV3-1_IGLJ3 (Fragment) OS=Homo sapiens OX=9606 PE=2 SV=1	14	2	23	1	111	11.7	6.54	22365261.85	0	0	0	11529609.58	0	0	0	10364353.31	51437832.59	0	5134336.753	0	34769954.74	10191643.44	0	0	0	18902598.3	45693398.95	18512966.14	4759501.426	38937622.48	0	0	58897564.89	28485747.91	39305014.42	35886602.75	9618296.564	618164413.6	18640187.48	9698179.91	0	30682705.98	0	0	0	0	0
P0DN76	High	Splicing factor U2AF 35 kDa subunit-like protein OS=Homo sapiens OX=9606 GN=U2AF1L5 PE=1 SV=1	5	1	8	1	240	27.9	8.81	0	11045673.32	0	19116594.69	0	2754991.596	21645937.1	9178193.922	34663251.68	0	0	2060812.111	7826202.165	0	0	6279693.796	0	0	6698074.591	0	0	0	0	0	34937472.08	0	0	10262355.48	0	1604943.375	9648145.819	0	0	0	0	0	0	10099694.21	11837161.89	0
Q9BVL4	High	Protein adenylyltransferase SelO, mitochondrial OS=Homo sapiens OX=9606 GN=SELENOO PE=1 SV=3	3	1	3	1	669	73.4	5.97	6684265.374	0	0	12054759.71	0	0	0	0	0	0	5653948.454	0	6689812.616	0	7440942.353	4229468.193	0	0	0	0	2876731.043	0	0	0	0	0	0	0	0	0	18811900.11	18165346.95	0	0	0	3940527.554	234311846.5	4600440.08	6335870.727	0
R4GN18	High	Membrane cofactor protein (Fragment) OS=Homo sapiens OX=9606 GN=CD46 PE=1 SV=1	17	1	3	1	78	8.5	9.07	11811590.16	22078620.47	6045158.766	18780525.26	0	4556620.663	0	6962266.214	4892231.914	114154774.2	0	7465096.791	16588429.37	0	20535134.97	24827631.42	0	20397604.07	0	0	6772817.855	12347130.62	0	0	17041798.35	0	0	47664322.46	0	0	0	0	0	26883091.69	0	28562333.68	8701318.442	11743862.16	12183649.45	0
A0A4P8J5I5	High	IgG2_IGHV3-30-3 (Fragment) OS=Homo sapiens OX=9606 PE=2 SV=1	10	1	11	1	130	14.1	8.51	0	0	0	0	0	0	0	0	0	35339774.27	9001604.03	0	0	24243586.46	35962561.15	42252911.5	0	12240623.61	0	79623873.44	0	24633667.74	0	0	61440618.17	192329526.9	0	51631510.93	52094385.96	39483685.5	0	70442442.63	23534086.88	0	47321848.27	0	112125063.6	0	0	0
A0A5C2G1G9	High	IGL c2296_light_IGLV8-61_IGLJ3 (Fragment) OS=Homo sapiens OX=9606 PE=2 SV=1	16	2	4	1	110	11.6	7.12	20116042.9	20461209.83	0	8129525.127	21171324.2	62763719.35	7866428.416	0	11974184.29	217422599.4	14207805.73	0	0	0	6996722.693	5975621.642	0	0	5808831.755	0	0	0	3827924.549	0	0	0	0	26006342.89	23549969.55	21542549.94	0	0	10633481.04	0	0	0	0	0	14329122.31	0
A0A5C2GBX2	High	IGH + IGL c138_light_IGKV2D-28_IGKJ4 (Fragment) OS=Homo sapiens OX=9606 PE=2 SV=1	38	2	40	1	112	11.9	5.29	0	0	0	21924627.08	0	0	0	0	0	0	25519303.95	11344378.14	0	0	0	14610398.62	0	44491980.54	14278360.89	0	0	0	0	16181910.69	0	7433067.128	12066294.9	18510744.15	0	0	23378001.8	0	5379793.441	0	0	34623765.34	0	16471686.47	20831792.18	0
P04085	High	Platelet-derived growth factor subunit A OS=Homo sapiens OX=9606 GN=PDGFA PE=1 SV=1	8	2	8	2	211	24	9.39	0	19631802.6	0	7580646.784	0	0	16581893.88	0	11657633.7	0	41448690.39	0	13596119.59	58217380.07	0	44420813.64	0	22886065.42	4551244.424	0	12113377.87	0	0	45898523.67	0	39676621.48	0	0	69913484.32	0	37174676.08	23492599.41	61321849.81	0	0	5247523.307	15821367.81	0	2285865.522	0
A0A5C2G5Z2	High	IGH c376_heavy__IGHV3-11_IGHD6-19_IGHJ5 (Fragment) OS=Homo sapiens OX=9606 PE=2 SV=1	9	1	8	1	116	12.5	7.97	0	0	0	0	0	0	15149717.06	9170505.62	0	0	0	0	0	6293390.213	7081296.995	14955488.53	0	0	0	43388363.54	14082881.22	0	6290997.633	0	0	39145465.64	0	0	0	52749440.04	0	177278672.4	10017829.14	998521660.5	0	0	0	4005528.57	5892982.587	0
E9PB18	High	UPF0577 protein KIAA1324 (Fragment) OS=Homo sapiens OX=9606 GN=KIAA1324 PE=1 SV=1	1	1	2	1	901	99.3	6.95	0	0	0	44695097.43	0	0	0	0	0	26745658.19	0	0	0	0	0	0	0	45937817.04	0	0	0	9595543.696	0	0	0	0	0	0	0	0	322837168.8	68172368.56	0	0	13783913.82	46144426.46	11841195.6	41276325.16	36346332.56	0
A0A5C2GUM9	High	IG c299_light_IGLV1-51_IGLJ3 (Fragment) OS=Homo sapiens OX=9606 PE=2 SV=1	15	2	12	1	110	11.6	6.54	4367569.379	0	0	0	3411641.895	0	0	0	0	17068690.52	0	2323661.319	0	47453442.45	3110325.007	0	0	0	1566265.284	0	22235395.53	0	1225438.871	3622575.625	0	64352776.35	7958052.745	0	23141084.07	12032237.09	0	0	0	0	10228389.87	0	0	0	0	0
O75534	High	Cold shock domain-containing protein E1 OS=Homo sapiens OX=9606 GN=CSDE1 PE=1 SV=2	3	2	3	2	798	88.8	6.25	5180576.931	11941125.01	13191851.77	55687903.28	47140576.36	3461726.428	0	0	12967283.32	0	20516089	0	4522339.784	0	20942957.9	15265040.05	6560533.83	12827326.75	4806636.631	0	6830728.418	0	9932218.735	0	13148768.91	0	0	0	0	0	27341253.04	15453039.14	0	0	0	32924761.89	0	8069923.167	0	0
E9PHR9	High	Phospholipid scramblase OS=Homo sapiens OX=9606 GN=PLSCR4 PE=1 SV=1	5	1	5	1	239	26.2	6.09	0	27675541.13	0	15550715.8	9356411.755	0	0	8462097.887	0	11833180.85	13450864.88	3208951.112	15755677.04	7091037.741	29317368.61	26189641.48	0	0	17101994.14	0	0	0	6769325.394	10609473.42	5314034.272	0	0	3704734.28	0	0	2085554738	0	0	0	4163241.333	6276164.86	40425657.08	13266407.03	8536565.659	0
P07204	High	Thrombomodulin OS=Homo sapiens OX=9606 GN=THBD PE=1 SV=2	4	1	3	1	575	60.3	4.92	0	6517564.854	0	1878498.064	0	4207527.41	0	0	0	0	0	0	0	0	1886039.27	0	2779272.935	0	3434065.918	9996809.996	0	0	1358297.584	40530529.38	0	2730172.063	0	0	4088788.322	0	0	59527168.97	11667291.13	0	0	0	18151249.74	4079133.416	0	0
A0A5C2FVV6	High	IGL c1059_light_IGLV8-61_IGLJ3 (Fragment) OS=Homo sapiens OX=9606 PE=2 SV=1	16	2	3	1	110	11.5	5.78	0	27999237.86	0	0	0	75052905.04	7351779.161	24613764.2	19246315.71	0	0	0	0	23497976.75	0	0	13398765.37	7692066.632	44487343.87	0	19135681.14	111992768.6	0	2321525651	21788725.43	16311310.51	0	0	346569901.8	0	0	20124124.5	7821928.992	0	0	9681268.545	0	0	0	0
Q7Z7B0	High	Filamin-A-interacting protein 1 OS=Homo sapiens OX=9606 GN=FILIP1 PE=1 SV=1	1	2	8	2	1213	138	8.32	15373602.35	17696744.33	98592825.41	0	163018295.2	25185117.6	59850259.56	9508027.768	0	207254454.8	5463071.779	0	6843214.36	0	0	0	236012020.8	0	5790545.329	368301854.9	6577482.926	39415380.78	0	6237987.541	4210160.231	4043211.687	241209580.6	0	17521377.9	10592157.13	0	0	0	1113151550	0	1791316.87	12992028.55	0	0	493585189.6
[truncated: 157 more rows]
[truncated: 4 more columns]
