# Supplementary material for: Urinary protein biomarkers based on LC–MS/MS analysis to discriminate vascular dementia from Alzheimer’s disease in Han Chinese population
Source: Front Aging Neurosci. 2023 Jan 25;15:1070854. doi: 10.3389/fnagi.2023.1070854 (PMC9905227; doi:10.3389/fnagi.2023.1070854)
Supplement: Supplementary file 1 [file Data_Sheet_1.zip › Table S4.XLS]

TABLE S4 Details of all significant DEPs identified in VD vs NC vs AD
Accession_id	Protein FDR Confidence	Description	Coverage	Peptides	PSM	Unique Peptides	AAs	MW[kDa]	calc.pl	Abundance_AD1	Abundance_AD2	Abundance_NC1	Abundance_VD1	Abundance_AD3	Abundance_AD4	Abundance_NC2	Abundance_NC3	Abundance_NC4	Abundance_NC5	Abundance_NC6	Abundance_NC7	Abundance_NC8	Abundance_NC9	Abundance_NC10	Abundance_NC11	Abundance_NC12	Abundance_NC13	Abundance_NC14	Abundance_NC15	Abundance_NC16	Abundance_NC17	Abundance_NC18	Abundance_NC19	Abundance_NC20	Abundance_NC21	Abundance_AD5	Abundance_AD6	Abundance_AD7	Abundance_AD8	Abundance_AD9	Abundance_VD2	Abundance_VD3	Abundance_VD4	Abundance_VD5	Abundance_VD6	Abundance_VD7	Abundance_VD8	Abundance_VD9	Abundance_VD10
B4DL32	High	cDNA FLJ59922, highly similar to Keratin, type II cytoskeletal 5 OS=Homo sapiens OX=9606 PE=2 SV=1	86	36	3596	1	234	27.3	4.89	0	4647698.842	0	6734080.769	0	7607319.63	0	63900680.45	0	68233042.02	0	1723321.374	12012747.2	0	40015168.33	0	19090859.78	5035929.915	14721678.06	7610858.14	8987358.872	0	33966275.84	0	0	0	16876181.54	0	4581850.289	0	14074387.49	107530000.3	0	606376169.4	0	3176859.229	0	31124019.49	33143628.58	0
O75083	High	WD repeat-containing protein 1 OS=Homo sapiens OX=9606 GN=WDR1 PE=1 SV=4	52	29	1043	1	606	66.2	6.65	141739721.8	101697135.8	145774900.6	310219610.7	0	0	0	0	111716405.6	0	342924163.6	36574973.22	469744773.9	48202133.63	0	0	177906920.4	0	181514292.5	0	187533647.6	0	0	0	216398822	12375671.45	0	135898959	0	108851664.6	132773806.2	7564698.789	0	0	0	0	0	0	0	0
Q0KKI6	High	Immunoblobulin light chain (Fragment) OS=Homo sapiens OX=9606 PE=1 SV=1	52	16	14985	1	219	24	8.06	20508745.53	0	0	0	0	1071476.268	3258343.464	0	19060296.3	0	0	0	10307957.36	375872951.2	4853104.252	26623513.59	0	0	12131555.53	17449578.46	10559520.74	33486544.13	12586399.78	52561912.62	0	81158324.53	96376199.55	0	299354971.8	20605546.05	97195371.7	0	44628258.77	9383662.544	45609002.47	0	0	0	0	0
P14543	High	Nidogen-1 OS=Homo sapiens OX=9606 GN=NID1 PE=1 SV=3	28	26	1136	2	1247	136.3	5.29	10543652.79	97222425.61	20475117.4	104004986.6	131887002.8	87266615.49	526447767.2	0	334594324.8	35986617.93	0	2294511715	664266688.8	2246900312	193717331	509272962.4	0	1678078638	269973114.8	9132440.557	0	0	308194705.1	1350264665	3859244.843	2204281351	16173647.41	0	438568395.9	0	493097426	0	0	643225457.9	0	307794626.9	0	0	0	10499092.67
V9HW68	High	Epididymis luminal protein 214 OS=Homo sapiens OX=9606 GN=HEL-214 PE=2 SV=1	50	29	6626	1	470	51.7	7.75	12086071.01	0	18186874.36	0	0	0	0	0	79839504.59	16075635.95	0	0	22677718.22	2483845.599	0	0	52441700.63	0	0	32168484.16	0	0	0	0	0	0	0	3837062.304	0	3016026.88	25568348.82	20603819.62	4358805.814	1401331845	5314191.303	9973874.374	0	0	5918357.999	0
A0A494C0G5	High	Agrin OS=Homo sapiens OX=9606 GN=AGRN PE=1 SV=1	23	32	805	3	1940	203	6.55	110814326.6	79231411.22	32916702.07	104815914.4	16257299.17	2775284.653	73217572.09	0	95261229.9	27046543.46	207847523.8	101620659.1	119157588.2	108211411.3	35355155.86	328939957.4	31098741.2	256991770.9	17869260.27	78287632.9	258489706.3	33862411.02	33046572.88	153313103.7	9171683.329	71462778.5	186305711.3	0	67858993.76	64122191.22	39971982.1	8388343.673	149213929.2	0	83187198.55	305397036.8	386706038	195843607.3	225534248.7	380305985.9
V9HW89	High	Epididymis secretory sperm binding protein Li 95n OS=Homo sapiens OX=9606 GN=HEL-S-95n PE=2 SV=1	48	19	883	1	357	38.3	7.97	221659587	91594458.79	65972222.61	1357185552	69695182.88	18151609.35	0	164413890.3	70856926.48	0	293994315	61006163.43	109744357.5	87349929.8	460632134.8	321168705.8	0	831486624	127690306.3	70583262.22	158176396.2	36092240.55	46407306.61	6358647	43163530.28	60754650.8	1139064.594	34965663.66	0	115307940.7	59894896.4	51980464.94	0	67923774.63	27368199.83	960591695.3	742570117.3	540789994.5	565904951.7	587515485.1
Q6ZN66	High	Guanylate-binding protein 6 OS=Homo sapiens OX=9606 GN=GBP6 PE=2 SV=1	41	27	289	2	633	72.4	6.37	19705678.69	0	0	0	0	6512888.16	6543933.305	0	21105120.58	15991151.83	0	3755579.964	0	0	109121219.7	7209329.269	28636973	0	0	0	10088113.19	0	66113681.3	0	0	0	0	0	17377152.85	0	32698732.66	28022699.55	6979446.749	32108396.96	0	0	46754338.88	235312316.2	219111532	55525614.42
Q53GP1	High	N-sulfoglucosamine sulfohydrolase (Sulfamidase) variant (Fragment) OS=Homo sapiens OX=9606 PE=2 SV=1	40	14	299	2	502	56.6	6.89	0	0	14418149.32	7682020.409	8090275.492	0	0	0	22312879.45	50038524.42	0	0	0	0	0	35935040.55	14245670.31	0	0	8830451.01	5408483.443	10026593.78	0	0	0	59027615.44	0	3170649.572	0	8220661.28	28167722.36	0	6935600.547	58260983.5	18263350.8	0	0	0	0	0
D3DTH7	High	Myosin IC, isoform CRA_a OS=Homo sapiens OX=9606 GN=MYO1C PE=3 SV=1	42	33	446	1	862	98.9	9.42	0	102125682.7	0	92131790.18	0	0	0	0	0	17649331.59	41299955.32	12796394.46	0	0	30850186.89	0	0	76006350.16	0	0	0	0	0	0	13845213.12	0	0	0	0	25877475.74	0	0	0	0	8124225.498	13127521.93	24450119.53	0	0	0
A0A024R8L7	High	Acyl-coenzyme A oxidase OS=Homo sapiens OX=9606 GN=ACOX1 PE=3 SV=1	47	21	199	2	660	74.6	7.62	0	12878891.77	108809663.8	436491759.2	13844008.47	0	0	85599974.67	0	0	0	0	0	0	21666619.38	5602968.739	0	0	8231212.053	44197993.1	0	10406300.59	5467089.167	0	150210907.2	0	30118093.04	94322038.69	0	0	0	64786626.62	0	17925270.24	0	2944776.993	35466446.21	20198912.44	51179681.45	51596905.8
H3BUI0	High	IST1 homolog (Fragment) OS=Homo sapiens OX=9606 GN=IST1 PE=1 SV=1	71	21	819	1	253	27.9	7.24	0	40455275.09	0	0	0	0	0	17976045.7	0	0	78062953.26	59543196.4	83641705.06	2573824.984	30766780.95	162843842.9	0	0	0	26008584.94	12733857.4	0	5801304.675	0	0	0	0	0	0	0	0	77023513.76	0	0	15211942.12	42068350.38	0	6124043.106	0	42121108.87
Q8NF91	High	Nesprin-1 OS=Homo sapiens OX=9606 GN=SYNE1 PE=1 SV=4	6	40	46	3	8797	1010.5	5.53	68569435.72	29952717.13	26406119.03	36502344.68	0	8048330.904	0	10173249.4	67524857.31	2180909.719	0	4759263.332	0	5356351.796	0	5562007.677	11563745.19	20684214.11	0	7831809.961	26177757.24	0	0	8967858.435	43258831.87	24283614.12	16086464.86	0	1829746.033	10555541.67	315234001.2	0	0	46898163.84	0	0	92901182.24	0	0	46431544.46
A0PJA6	High	TF protein (Fragment) OS=Homo sapiens OX=9606 GN=TF PE=2 SV=1	34	8	834	1	180	19.9	8.5	0	0	0	8871110.916	0	0	0	0	0	12079864.34	0	0	10761927.78	0	0	0	0	0	4107135.562	0	0	94989354.49	0	0	7388362.565	0	0	0	0	11608307.57	0	0	2171518.624	0	4044931.644	0	0	5537797.672	5349916.584	0
Q99816	High	Tumor susceptibility gene 101 protein OS=Homo sapiens OX=9606 GN=TSG101 PE=1 SV=2	47	25	499	25	390	43.9	6.46	989545109.5	2251359589	2208675993	1265301681	466478424.8	471127501.8	1050789007	720609445	897873675.6	907608732.1	3026424275	945666258.9	1891661316	467880848.7	1217962778	4046187223	1272074983	1979913065	792277753.2	1096997239	1737901198	32397321.09	823492013.6	115113190.2	339487125.5	154772534.6	1205364213	769786663	441842621.5	298633415.5	1171114256	2397824638	419039726.7	4552895182	1104275038	2035631542	1941934957	1196553950	1287431424	4997555039
O00560	High	Syntenin-1 OS=Homo sapiens OX=9606 GN=SDCBP PE=1 SV=1	51	16	733	16	298	32.4	7.53	3455163369	4782419030	3561874252	1228304875	1502821005	730785118.9	1828538798	1519773144	1653379237	1226991914	3009335188	2284878783	2768679713	504963054.3	2686692904	4999122653	3820113528	3168630714	2368681189	1425116625	1932032306	209319493.7	1151458659	500826832.9	2677837804	390192948.9	2200606782	3900659186	1415903030	896147837.7	1161853035	5371856766	1358931405	8080459489	2375894670	4993589755	3087791455	2910782885	3206725706	8944689823
S6AWE6	High	IgG L chain OS=Homo sapiens OX=9606 PE=2 SV=1	43	15	4093	1	215	22.9	8.43	0	0	9844737.684	41525951.36	113044542.3	0	38985456.87	6968348.125	0	156187713.8	0	0	0	8417094.903	3920261.465	0	0	15118291.96	5848164.934	0	0	0	0	0	0	40030049.06	0	51504094.2	29557813.29	0	0	12075653.83	3076819.998	0	0	25018793.05	36924403.09	0	4310920.921	5739886.79
B2RC45	High	cDNA, FLJ95846, highly similar to Homo sapiens serpin peptidase inhibitor, clade B (ovalbumin), member 10 (SERPINB10), mRNA OS=Homo sapiens OX=9606 PE=2 SV=1	60	18	90	3	397	45.3	6.01	0	0	0	0	0	5635157.004	19971284.5	0	0	0	0	4920225.921	26634826.65	0	19528256.32	1762063.812	0	0	31643400.9	0	0	0	0	12761062.94	0	3469623.361	0	16203777.04	12240766.94	0	0	0	2216383.313	0	3303441.332	5088738.473	25437831.28	0	7242767.701	0
H0YGX7	High	Rho GDP-dissociation inhibitor 2 (Fragment) OS=Homo sapiens OX=9606 GN=ARHGDIB PE=1 SV=1	74	13	249	1	195	22.4	5.2	0	0	30528454.46	29645255.45	0	0	13213558.64	2200338.387	0	0	26319949.96	0	0	0	0	0	399642041	0	20044554.01	10436574.16	0	4754611.911	0	0	88723078.07	0	0	0	0	0	0	27367040.68	3971415.894	159646845.7	0	12451133.93	0	0	9743921.903	21575996.28
B7Z831	High	cDNA FLJ55176, highly similar to G-protein coupled receptor family C group 5 member B OS=Homo sapiens OX=9606 PE=2 SV=1	16	7	605	7	429	47.7	8.53	3419763855	4317583334	831550072.2	441040998.6	987008047.3	412176268.9	938820212.8	1040175827	1664551605	889635023.5	2940747701	2509731654	1533978283	519390359.9	3124426462	10827487224	829010278.1	2502305898	1606143674	1286545348	2061636128	426261718.4	913250256.3	741575093.5	630231004	391517012	1323517396	83160621.34	2191275371	615837096.4	2035116768	3137449134	2191391879	3148837385	3957939506	7005426308	1876633726	3322294382	3344862344	468646025
O75309	High	Cadherin-16 OS=Homo sapiens OX=9606 GN=CDH16 PE=2 SV=1	34	17	140	17	829	89.9	4.96	311089654.8	387779755	81130116.64	353924217.6	171537790.8	115842368.6	324398899.1	25794870.74	262448597.7	258635987.4	1363105629	332513893.2	333085854.7	510451222.4	294289763.4	382767183.2	109376145.5	389856990	127447095.6	105081622.5	444955438.8	17536677.34	138716613.5	443921860.6	124818500.6	139371034.3	575178062.3	17878353.1	203908733.5	74413559.61	130709611.9	1759023456	1556387980	1264729786	1123308384	211346061.4	170081036.1	252982918	253407910.7	209198692.6
B4DL86	High	6-phosphogluconate dehydrogenase, decarboxylating OS=Homo sapiens OX=9606 PE=2 SV=1	33	13	462	2	429	47.4	6.47	0	9932792.11	0	0	0	0	0	0	0	17495026.02	20970359.69	0	0	0	0	0	0	0	0	0	0	0	4114597.593	8833874.16	0	0	15492284.52	8454660.933	0	0	0	312444697.6	15533308.57	24097623.5	4542809.677	0	0	17387300.78	9424492.825	0
C9JI87	High	Voltage-dependent anion-selective channel protein 1 (Fragment) OS=Homo sapiens OX=9606 GN=VDAC1 PE=1 SV=6	75	13	792	1	183	20.3	7.33	0	31821123.69	0	20956342.27	0	9437796.407	0	18531201.8	0	20949960.29	85896526.76	16012890.12	105209715.4	36173449.36	41015205.86	26611214.72	0	0	78422006.65	52884337	10572633.55	0	0	0	12702367.15	0	0	0	4658588.654	0	56192880.92	11401154.97	6280397.948	31977702.35	0	0	42610462.23	10159992.32	13454144.82	0
P42685	High	Tyrosine-protein kinase FRK OS=Homo sapiens OX=9606 GN=FRK PE=1 SV=1	51	20	191	2	505	58.2	6.67	17965406.05	8146427.132	21072144.21	0	13470181.76	0	0	9313985.002	0	24563783.19	0	15367089.42	7096319.806	0	0	8596682.424	0	0	9573451.734	0	0	0	6922119.564	0	0	7286746.053	0	5532128.162	0	0	0	0	7276271.605	0	0	44708424.84	0	25181163.58	16768442.45	0
Q05639	High	Elongation factor 1-alpha 2 OS=Homo sapiens OX=9606 GN=EEF1A2 PE=1 SV=1	28	12	1094	2	463	50.4	9.03	0	9228069.678	0	82143072.76	337996913.9	0	0	2373925.202	0	0	0	0	9477503.626	7576773.545	0	3214757.921	0	88622742.78	8002214.811	0	3570179.569	0	0	0	8361291.566	0	0	1452856.575	0	0	0	0	3577073.407	37683536.6	0	19680576.12	8355318.694	12958099.25	13619307.95	0
A6XND9	High	Beta-2-microglobulin OS=Homo sapiens OX=9606 PE=2 SV=1	66	9	620	1	101	11.7	6.3	10918693.83	34587625.4	36362422.1	22446343.81	103022783.9	14542626.58	53271101.5	0	16590492.61	66786048.4	4703190.522	0	6693513.703	6620733.776	0	0	28141881.36	0	9835398.972	65298963.83	39192473.42	0	0	0	0	90471649.5	25310566.1	0	12855804.1	0	0	0	0	110359420.5	0	0	119707633.5	55929472.71	53071600.14	85537529.34
B2R7Y0	High	cDNA, FLJ93654, highly similar to Homo sapiens serpin peptidase inhibitor, clade B (ovalbumin), member 2 (SERPINB2), mRNA OS=Homo sapiens OX=9606 PE=2 SV=1	39	12	79	1	415	46.6	5.64	0	17802461.14	0	11949437.59	72272584.91	0	0	78905370.19	0	27480885.14	0	0	0	0	45546894.05	0	65815621.32	0	0	0	0	0	22871928.67	0	0	0	0	0	0	0	26821788.65	0	12534975.22	0	14169678.84	10325328.25	0	64563034.26	64339250.79	0
O43776	High	Asparagine--tRNA ligase, cytoplasmic OS=Homo sapiens OX=9606 GN=NARS1 PE=1 SV=1	30	15	135	15	548	62.9	6.25	215057223.4	276959064.1	415358020.7	1108008907	395929467.4	210517374.5	112893750.3	367252697.7	94613960.9	259694439.9	427333982.3	97062696.39	391216794	158646535.1	520371228.8	632832762.9	867641696.9	702848372.8	330360539.3	115671322.1	343968661.7	105062607.2	316428001.4	5953223.65	166973282.6	92627954.45	187755939	247030264.6	37577106.72	169520914.9	436929237.3	496195576.3	315403699.2	781055478.7	55944553.73	591120883.7	541160664	782950668.7	767102988	1031889770
S6C4Q9	High	IgG L chain OS=Homo sapiens OX=9606 PE=2 SV=1	35	9	3003	1	217	22.8	6.76	37484633.25	0	0	0	23616155.18	0	0	0	0	0	156475739.2	134327253.5	0	124869723.3	7690248.623	8286377.744	0	10554618.21	0	53314813.2	33767651.14	0	19284603.02	72158663.77	0	19095220.59	207061350.8	0	245744583.3	18800676.24	0	0	299550786.3	0	188515894.7	0	0	0	0	0
A0A5C2H0H1	High	IG c1570_light_IGKV3-11_IGKJ3 (Fragment) OS=Homo sapiens OX=9606 PE=2 SV=1	77	6	565	1	107	11.7	8.5	0	0	0	0	0	0	0	0	0	0	0	5577408.238	0	16506020.71	0	0	51657389.99	0	10569862.6	7641978.355	0	9593105.821	5660472.954	21790615.59	0	126376721.6	44695271.74	8707656.676	35579025.55	0	31645104.76	39946080.56	25564595.34	0	3428929.685	0	0	0	0	96875265.99
Q5SX86	High	Rab GDP dissociation inhibitor (Fragment) OS=Homo sapiens OX=9606 GN=GDI2 PE=1 SV=1	68	12	266	1	155	17.8	9	0	5010467.983	0	0	0	0	0	3314074.824	0	66244219.04	0	0	0	0	0	4049970.051	77762225.34	18558175.25	0	32412021.82	7841668.395	0	0	0	5107015.917	0	0	15347964.83	1862434.771	0	60647407.05	117037682.4	7486754.087	0	2320505.299	3385509.94	114991224.1	7204880.933	9414103.566	0
A0A5C2GTM2	High	IG c1139_light_IGKV3-20_IGKJ4 (Fragment) OS=Homo sapiens OX=9606 PE=2 SV=1	53	7	1881	1	110	11.9	8.97	0	0	0	21613280.28	0	0	0	0	0	176584235.4	0	0	0	234617587	0	0	0	0	13770606.98	54419321.5	0	39162222	43741686.37	18161743.88	0	59481226.64	48592259.96	237605237.7	0	4042269.136	103550404.3	76312146.45	251331045.3	0	232296193.4	0	0	3378584.3	0	130452832.8
A0A5C2GXK2	High	IG c368_light_IGKV2-30_IGKJ2 (Fragment) OS=Homo sapiens OX=9606 PE=2 SV=1	47	6	244	2	112	12.4	7.97	0	0	0	0	0	0	0	8740080.185	6704766.832	0	0	0	0	9943277.931	0	0	0	0	0	0	9381862.72	24443813.05	0	335361785.3	0	6897992.912	27642391.81	0	240567608.9	7289364.716	0	23869171.45	70946497.9	0	10623283.19	0	3574563.346	0	2126489.281	0
A8K8F9	High	Phosphoinositide phospholipase C OS=Homo sapiens OX=9606 PE=2 SV=1	25	12	93	12	756	85.6	6.7	342463749.4	323337523.2	536803977.3	466907433	310550192.1	75528818.41	73399875.91	286494188.4	162864052.3	76041877.45	176544640.7	71949323.24	410837378.6	73063349.61	324256279.7	483813231.1	1089105231	204808627.8	134952925.1	434163672	182754902.9	170660339.9	81708328.42	25271597.39	100219219.1	95128638.15	313791566.4	69673517.59	88249225.71	162459379.9	37302885.02	387247495.6	106884475.2	766304467.5	153456639.5	251321228.8	111141897.2	446150313.5	431148880.2	1085937959
O60656	High	UDP-glucuronosyltransferase 1-9 OS=Homo sapiens OX=9606 GN=UGT1A9 PE=1 SV=1	23	9	125	2	530	59.9	7.9	7455964.283	23260988.11	18121982.6	51369361.58	0	0	0	0	0	0	13635714.67	0	0	0	8986252.573	16136640.02	0	0	0	0	0	0	0	0	5764485.418	0	0	0	0	55859220.06	0	0	0	0	0	0	38128097.75	7525654.259	5620803.464	0
Q8N9U0	High	Tandem C2 domains nuclear protein OS=Homo sapiens OX=9606 GN=TC2N PE=1 SV=2	36	14	34	14	490	55.2	9.19	10192602.8	124884513.3	428610829	690402146.8	134084902.2	42714496.42	17678674.51	34016755.79	7538029.993	293842119.2	54975425.82	32489128.87	73760322.43	14501190.91	18663570.19	83767328.39	211155205.3	1046257616	8454203.879	164683271.4	0	19842746.81	2714630.158	1582097.283	100464384.6	16888425.85	193822743	245132967.5	36179001.16	8129030.4	127014032.1	704162994.5	0	536722410.6	0	847171426.3	213348545.7	187914881.6	206932251.2	712166097.1
B4DTH2	High	cDNA FLJ61165, highly similar to Fibronectin OS=Homo sapiens OX=9606 PE=2 SV=1	31	8	114	2	337	37.9	5.52	13287725.72	78575577.74	0	45841023.22	42332699.48	9098711.519	2724602.393	0	0	47894487.24	15393542.63	0	13670361.66	0	11974404.28	4679203.14	0	20760795.59	22317506	90707152.74	20927686.2	0	0	0	5958477.204	190201151.2	0	13042908.67	0	4169570.921	511669640.4	354642228.1	0	0	11072487.19	8811798.507	58817280.89	0	5586857.128	0
A0A5C2GV10	High	IG c409_light_IGKV3-20_IGKJ1 (Fragment) OS=Homo sapiens OX=9606 PE=2 SV=1	67	7	1685	1	108	11.8	6.57	0	0	0	0	0	0	0	0	0	0	0	0	0	350283109.5	0	0	0	76757780.02	0	119402473.3	51003537.1	204704927.1	0	230663593.2	0	82469485.77	176860785.7	0	245488369.6	12631168.26	0	0	80445291.19	0	46871596.48	14366553.01	0	0	0	0
O60568	High	Multifunctional procollagen lysine hydroxylase and glycosyltransferase LH3 OS=Homo sapiens OX=9606 GN=PLOD3 PE=1 SV=1	24	14	56	14	738	84.7	6.05	159326897.5	38180327.91	574849489.1	444999221.3	99920317.76	68656019.96	96513896.8	226427913.3	88230737.18	260870887.3	571811801.4	391388863.9	350936650.9	369030979.6	302242425.7	1130140451	262292072	285631834.9	337272848.3	475054133.5	635214854.5	17472067.23	532165597.8	518660173	6780794.142	255633830.4	220933522.2	376321644.1	416214158.6	94350884	369292619.5	1969135574	291132160.3	1431387139	823330283.4	550072200.9	536142261.2	456012156.9	425000489.8	720566844.7
B4DG47	High	cDNA FLJ56967, highly similar to Adapter-relatedprotein complex 1 beta-1 subunit OS=Homo sapiens OX=9606 PE=2 SV=1	32	10	62	1	502	54.2	4.65	11999263.01	4619192.935	0	43468191.68	21432135.66	24937335.49	0	4695372.57	18420485.12	10661807.02	13584553.7	0	0	0	17894496.71	20853670.61	0	12683809.22	0	26101996.8	0	10129869.31	8271054.181	12564442.27	11529898.77	0	0	0	0	20429266.07	0	0	0	0	0	13337355.65	0	30316882.07	0	0
B2R5G8	High	Serum amyloid A protein OS=Homo sapiens OX=9606 PE=2 SV=1	69	9	68	2	130	14.8	8.98	0	0	0	0	7698223.672	3193694.208	22354989.2	0	0	0	0	0	9133035.4	3597972.992	0	13397033.69	57311922.31	43141835.9	0	11972723.18	5787345.178	416255789.8	0	0	0	0	0	7478222.135	0	180004407.2	0	0	0	0	3542593.352	8618847.596	107040386.5	17847590.99	15157110.74	10840043.96
A0A5C2G499	High	IGL c4121_light_IGKV4-1_IGKJ5 (Fragment) OS=Homo sapiens OX=9606 PE=2 SV=1	54	5	560	1	113	12.5	5.36	0	0	0	3205028.998	0	0	4233923.629	0	32731380.44	0	0	10047876.01	15048189.55	70312770.97	2423566.646	0	0	0	0	12724282.95	7529327.216	0	0	0	0	52285272.14	115865751.3	4150840.553	49379849.81	5729740.479	0	0	0	0	35886819.49	3805465.09	0	6839860.632	0	0
A0A5C2G546	High	IGL c2677_light_IGKV4-1_IGKJ1 (Fragment) OS=Homo sapiens OX=9606 PE=2 SV=1	63	6	412	1	113	12.5	7.93	0	0	18838083.63	30593432.03	0	0	0	0	0	0	7196905.256	22986659.53	0	0	0	16186960.62	11679049.28	0	0	0	0	0	5651104.981	5053524.864	6642484.96	9408710.175	23369093.58	0	17261364.74	0	212293584.7	43276199.68	0	118217160.5	19129413.03	0	0	0	2640583.168	25215571.87
A0A5C2GRK2	High	IG c7_light_IGKV3-20_IGKJ5 (Fragment) OS=Homo sapiens OX=9606 PE=2 SV=1	91	7	178	2	110	11.9	7.96	19610168.4	0	0	0	0	0	14807849.3	7746780.682	0	10963706.06	0	0	0	14652611.51	22963687.97	0	0	0	8220534.163	35620721.54	24227726.74	55710251.47	13991614.06	62695914.16	14190645.84	7547192.042	44488574.04	4642254.9	9667174.93	12881036.8	31690163.05	614159275.3	12425602.6	0	0	0	0	0	0	0
A0A5C2GKC6	High	IG c262_light_IGKV3-20_IGKJ1 (Fragment) OS=Homo sapiens OX=9606 PE=2 SV=1	62	5	1681	2	107	11.4	7.97	0	7468834.594	0	0	11488456.86	0	0	14132392.02	11613556.13	46517944.59	0	0	0	64988356.2	0	0	0	16395719.63	0	57633428.21	0	0	20318669.25	10570568.46	0	73270089.57	0	0	0	0	48223281.42	0	30541974.67	36429844.07	40936984.76	0	0	4936697.5	4057492.134	0
A0A5C2G719	High	IGL c234_light_IGKV3D-20_IGKJ1 (Fragment) OS=Homo sapiens OX=9606 PE=2 SV=1	46	6	1668	1	109	12.1	8.5	0	0	1264490697	0	47251224.41	0	0	0	0	7865004.928	0	9637165.013	0	0	0	0	72274373.09	0	35725334.27	392036805.5	0	0	6510848.993	12317732.8	56275638.76	0	531701439.6	47813108.73	0	0	0	1713847732	62106326.53	3780034867	16140406.44	0	44002737.98	0	0	1511928408
A0A5C2FZ03	High	IGL c497_light_IGKV1D-17_IGKJ1 (Fragment) OS=Homo sapiens OX=9606 PE=2 SV=1	58	4	75	1	107	11.7	9.2	0	0	31851987.95	0	0	0	0	0	0	0	0	0	0	36885532.92	0	0	0	27835066.36	0	0	0	3675204.073	0	8422674.858	0	9739421.633	27442169.49	0	34112769.21	0	0	0	13467938.11	40163757.1	6320395.043	0	7208919.062	13261054.18	16374692.38	0
A0A5C2FUK0	High	IGL c264_light_IGKV1-5_IGKJ3 (Fragment) OS=Homo sapiens OX=9606 PE=2 SV=1	61	5	286	1	106	11.5	8.46	0	0	498378700.2	0	7314319.001	0	32966654.26	0	249434778.4	0	0	0	0	285365480	0	2097374.96	273079856	20694169.61	0	273555498.5	17419840.66	0	0	33742249.07	0	28268070.45	80807926.08	0	60884568.26	26838487.9	12538977.69	0	13441645.14	125762777.6	0	0	27967182.06	0	0	547051025.4
A0A5C2GVM8	High	IG c1625_light_IGKV3-11_IGKJ1 (Fragment) OS=Homo sapiens OX=9606 PE=2 SV=1	55	4	293	1	107	11.7	8.5	9283856.912	0	0	0	14925466.76	0	0	0	15034978.83	0	4958581.723	9018755.483	0	52042071.82	10134965.7	0	0	0	4280384.997	21479701.38	12925239.51	0	4535359.767	71945354.75	0	76471322.22	239219176.8	0	71243649.67	17615911.9	0	0	227815547.5	0	133390378.9	10519292.21	0	0	0	0
Q5T5C7	High	Serine--tRNA ligase, cytoplasmic OS=Homo sapiens OX=9606 GN=SARS1 PE=1 SV=1	30	11	41	11	536	61.3	7.06	106276417.9	172280531	0	353301807.4	36321672.54	35143120.61	59957510.64	142539883	32893188.67	175121398.6	102290147.8	161662936.9	90638130.45	19978968.64	210685735.5	207151743.4	33521006.46	268617420.6	41896581.32	46605670.35	83490221.18	12090941.77	48163382.84	67726434.28	57255752.14	44942263.06	27418309.89	72800520.01	51031802.59	96469551.39	144633107.3	533155339.1	39480516.93	649117464.5	45425259.39	239844963.7	150869630.5	255867907.3	238400077.6	776509103.1
A0A5C2GUD9	High	IG c1125_light_IGKV1D-17_IGKJ1 (Fragment) OS=Homo sapiens OX=9606 PE=2 SV=1	48	3	85	1	107	11.7	8.84	0	0	0	31603191.16	90788159.02	0	0	31576942.3	0	0	78318230.57	40679327.11	0	0	81184913.54	77583880.48	35108691.13	74926457.26	23687047.7	0	0	0	0	0	28409817.72	0	25332307.64	0	0	0	10043499.8	256214051.8	0	0	0	90122982.83	71989320.82	66508030.04	61083047.23	0
A0A5C2G3G9	High	IGL c3828_light_IGKV3-20_IGKJ1 (Fragment) OS=Homo sapiens OX=9606 PE=2 SV=1	67	5	167	1	108	11.7	7.96	9457487.301	26353981.51	0	20650202.62	0	0	0	0	25584824.34	0	0	0	19577331.24	0	40435351.56	0	0	13814942.65	48368344.28	0	0	14967368.03	0	45508358.55	0	0	0	0	6990076.204	0	0	0	24602517.03	0	4190396.185	29091098.38	45565572.59	17114349.24	4208751.232	0
A0A5C2GN22	High	IG c180_light_IGKV3-20_IGKJ3 (Fragment) OS=Homo sapiens OX=9606 PE=2 SV=1	60	4	165	2	108	11.6	7.97	12971172.77	4439428.106	0	0	39606173.32	25992382.7	23712881.3	0	16035118.49	0	8057692.23	7636810.081	0	102871333.2	0	0	26074609.82	0	14386206.75	84829805.81	26167999.45	197303480.4	9157415.948	156630163.2	5419223.367	110184201.4	146643871.3	23820978.41	97926998.61	6239626.933	14566753.77	165161579.7	209100842.4	341761309.5	67872939.56	0	0	9099853.981	0	0
H3BTI0	High	Cysteine-rich secretory protein LCCL domain-containing 2 OS=Homo sapiens OX=9606 GN=CRISPLD2 PE=1 SV=1	15	7	18	6	496	55.8	8.07	7724212.082	66789870.92	0	50876693.25	14032552.23	16044428.68	58125251.89	21384848.42	29793230.63	0	40707265.75	0	13808539.13	301388731.2	0	34857821.01	38294764.94	23697964.92	0	299146313.4	346441601.7	4553805.992	0	11290507.81	8245477.003	640588988.9	322344613.4	0	13057632.49	1416634995	54643255.96	0	0	143615773.2	0	2041919.25	0	0	0	0
A0A2H4GDA3	High	Kallikrein-2 isoform 5 OS=Homo sapiens OX=9606 GN=KLK2 PE=2 SV=1	30	4	41	4	165	18.3	6.51	0	189969815.1	0	1631287786	0	3630355.828	0	0	0	0	0	481744205.1	43454452.86	27118204.04	0	526574436.5	164707562	583956051.3	0	0	0	0	0	150240949.7	0	11649556.5	0	0	74326419.94	0	1042743778	160842625.9	0	111275171.6	0	720284577	86989101.78	410624324.1	403423347.4	23370179.65
Q59GA0	High	Thy-1 cell surface antigen variant (Fragment) OS=Homo sapiens OX=9606 PE=2 SV=1	18	3	296	3	145	15.9	9	279821431.7	3170269521	1503322281	1515875480	449498608.5	145320092	312248798.8	275485920.7	799473118.3	747082486.7	1102699311	858894473.3	1560354230	238209085.4	2163498344	2299229409	976674447.9	1114239810	610278525.3	99947250.91	1257422258	61501229.07	652859249.1	729026429.6	13403514.5	35986961.89	709255757.2	28184235.61	297065098.4	501984762	249396463.3	2171195937	787025938.2	1717398680	497142561.7	1923019547	2687222434	1236261966	1323836643	288796761.5
A0A5C2GBP9	High	IGH + IGL c525_light_IGKV3-15_IGKJ1 (Fragment) OS=Homo sapiens OX=9606 PE=2 SV=1	55	5	129	1	107	11.8	8.97	0	0	0	14490316.37	46622758.17	0	0	2549252.52	0	92992641.81	0	0	0	0	9530496.531	0	0	0	0	10637188.54	0	0	0	0	0	0	12661950.34	0	30947846.01	0	133559376.7	11175818.34	0	0	5045004.506	2620700.157	0	5856359.278	5754474.818	0
A0A5C2G6R9	High	IGL c4056_light_IGKV1D-39_IGKJ1 (Fragment) OS=Homo sapiens OX=9606 PE=2 SV=1	40	3	274	1	108	11.8	8.88	0	0	14435126.37	0	26795971.03	0	0	0	0	0	12261381.44	3935078.912	0	0	0	0	0	0	3684521.752	25912879.34	0	5863204.154	0	12093481.18	0	28304386.27	16131575.33	0	0	3788479.514	0	17369351.35	7606876.739	0	2776882.282	2789468.314	28566673.22	0	4700064.482	0
A0A024RA87	High	Septin 7, isoform CRA_a OS=Homo sapiens OX=9606 GN=SEPT7 PE=3 SV=1	29	10	72	1	384	44.8	8.22	0	5786718.675	27636779000	5078963.153	0	4881701.764	0	0	0	0	13558774.65	0	10925537.28	8793825.242	26060318.26	17947183.68	0	16830889.33	0	1572491502	0	0	0	0	0	3690757.095	5088118309	0	10409276.54	0	0	2294101582	0	27532156876	0	8187760.984	0	16340961.07	14944243.21	9605375450
F8W1S1	High	Keratin, type II cytoskeletal 74 OS=Homo sapiens OX=9606 GN=KRT74 PE=1 SV=1	8	6	795	1	543	59.4	7.44	0	3461275.373	85495701.63	0	0	0	0	478486598.5	232581169.9	0	0	0	39708201.57	28573064.75	147078778	0	0	0	11536086.19	52952920.52	69956543.96	0	3646058.537	0	0	0	0	0	0	0	78914479.77	0	0	19762456.23	6943490.825	3030505.996	24266371.41	368408530.6	398214687.2	140782754.4
A0A5C2GUB1	High	IG c897_light_IGKV4-1_IGKJ2 (Fragment) OS=Homo sapiens OX=9606 PE=2 SV=1	43	4	104	1	113	12.5	7.97	0	0	0	4369928.207	0	0	21128246.81	0	0	0	0	0	0	65566203.43	0	9238527.921	0	0	0	0	5079559.588	0	0	104529827.4	0	0	0	5070993.345	4583018.415	0	0	0	6353320.974	41181837.51	3129446.164	27990589.85	0	0	9766676.743	174147590
A0A5C2G6N1	High	IGL c3445_light_IGKV2D-29_IGKJ1 (Fragment) OS=Homo sapiens OX=9606 PE=2 SV=1	52	5	199	1	112	12.4	7.96	0	4559913.627	0	4281102.149	0	3873539.924	2784562.861	0	4675817.025	42039203.39	0	0	4799751.05	0	0	3885118.491	0	3293124.118	0	0	1677775.753	0	0	25278797.77	10489585.72	9935379.803	0	17778953.6	0	0	0	56516550.89	10196444.99	136808098.9	4160620.881	0	6242330.656	0	0	137489206.4
A0A5C2G679	High	IGL c3305_light_IGKV1-5_IGKJ1 (Fragment) OS=Homo sapiens OX=9606 PE=2 SV=1	44	4	249	1	106	11.7	8.85	29248873.96	0	0	0	62629179.53	12914489.11	202650821.3	0	37317586.94	0	64470580.91	8113119.048	42888179.99	513737431.5	12506720.28	7737812.406	0	0	258604112.7	175283469.4	61136855.29	0	74666257.88	167527212.7	4204199.313	84739789.66	282494567.8	94599532.71	61801583.02	0	0	0	318897583.4	0	225649718.1	6288917.372	0	0	0	0
Q9HAV0	High	Guanine nucleotide-binding protein subunit beta-4 OS=Homo sapiens OX=9606 GN=GNB4 PE=1 SV=3	17	6	380	1	340	37.5	6	0	23459701.9	16334048.93	25217250.72	0	3919197.804	5369997.922	12204029.02	0	0	0	0	0	0	4594307.476	4695524.419	0	6707021.384	19649858.18	0	0	0	1887474.461	0	89314987.67	0	0	69619497.39	0	3143390.905	0	0	0	0	0	3994208.453	4155905.038	3105088.038	2174009.367	0
A0A5C2FVR9	High	IGL c1101_light_IGKV1D-17_IGKJ1 (Fragment) OS=Homo sapiens OX=9606 PE=2 SV=1	58	4	42	2	107	11.8	8.46	8756708.873	0	0	0	0	0	0	7843159.043	17199424.08	6170192.021	0	0	0	0	0	0	23568115.67	17366104.67	0	10626414.59	0	0	9662981.788	237329391.7	6380499.155	11422905.53	5930304.415	0	82795955.2	0	0	311511888.3	90518083.11	646634928.2	58278664.53	0	0	0	0	29462859.86
A0A5C2GZW5	High	IG c256_light_IGKV4-1_IGKJ1 (Fragment) OS=Homo sapiens OX=9606 PE=2 SV=1	49	5	379	1	113	12.4	7.97	23410867.33	6122835.623	0	0	0	0	0	0	0	0	0	13331265.5	0	11020825.15	7154146.294	0	0	0	0	0	0	0	9333075.025	0	0	15595252.27	6980767.296	69134324.73	0	0	0	0	0	26590708.12	0	0	0	5789984.07	6083867.041	37979115.74
P12931	High	Proto-oncogene tyrosine-protein kinase Src OS=Homo sapiens OX=9606 GN=SRC PE=1 SV=3	24	12	145	6	536	59.8	7.42	78492971.77	158955261.3	163155671.1	321114702.8	29098434.69	30056638.21	12631015.26	101802641.2	12309618.09	8033718.829	80209893	23359075.78	98388710.56	9062202.28	110755240.1	209602517.2	63255988.3	403887839.3	69681754.96	6854070.365	7842964.024	0	10736197.4	0	30643390.01	13704588.78	3127595.48	31264349.03	14988018.59	21957493.44	30529342.92	234878357.2	18039897.28	357997693.9	20725134.45	193163434.2	93985190.09	146339786.2	112371434.8	286940548.8
A0A5C2G752	High	IGL c4166_light_IGKV3-20_IGKJ4 (Fragment) OS=Homo sapiens OX=9606 PE=2 SV=1	61	5	162	1	108	11.6	8.48	0	0	0	0	219532512.9	0	12097073.67	0	43761290.82	0	0	0	0	17096939.21	0	0	0	23255449.01	11658530.47	0	0	0	0	0	0	66956149.03	0	0	7544124.809	95197673.03	0	13623092.12	31684550.77	0	0	11327475.53	64971287.98	5222330.527	0	0
A0A5C2GTM1	High	IG c824_light_IGKV3-20_IGKJ4 (Fragment) OS=Homo sapiens OX=9606 PE=2 SV=1	66	4	220	2	109	11.7	6.57	0	15544002.81	48343985.13	0	0	11728195.21	42897392.97	0	35770407.46	12135847.16	60985934.96	11384922.2	0	66586496.33	0	0	128640214.6	0	0	0	0	0	48119486.57	29145299.41	0	2664541.201	181425726.1	73919447.97	150932216.9	0	81204906.42	84560688.95	267668794.2	43383573.3	34054344.13	29473976.91	0	0	0	95867285.68
A0A1L2BM19	High	MHC class I antigen (Fragment) OS=Homo sapiens OX=9606 GN=HLA-A PE=3 SV=1	29	7	29	7	181	20.9	6.4	12474246.35	18428207.76	12135416.34	0	0	0	4881966.389	0	8029896.276	0	0	54903372.5	23313070.94	0	244805234.8	96628067.27	24017667.71	4199483.615	0	25316413.16	71873591.36	253301669.4	35290565.98	144636472.2	49451597.72	34540832.85	103086929.5	9921871.326	4285698.497	28722862.23	46913919.51	50413936.19	0	0	0	0	38109940.66	0	0	0
A0A5C2H0P4	High	IG c1640_light_IGKV3-20_IGKJ1 (Fragment) OS=Homo sapiens OX=9606 PE=2 SV=1	52	4	176	1	108	11.6	5.31	0	0	0	9926551.267	0	9682387.107	0	0	0	0	0	0	0	25362516.77	0	0	49256298.5	0	0	0	0	7953944.97	0	47072343.93	0	8976337.804	0	20178946.86	13291664.93	0	40692494.16	21985673.69	8312899.132	0	0	0	0	0	16049568.51	13837269.94
A0A5C2GUT5	High	IG c349_light_IGKV1-6_IGKJ2 (Fragment) OS=Homo sapiens OX=9606 PE=2 SV=1	34	2	109	1	107	11.4	6.54	0	0	0	0	0	0	15571106.92	0	0	0	0	0	0	16480622.17	5450738.782	0	0	6351006.225	0	0	0	0	11579765.77	0	0	0	16088284.94	12175689.95	0	5880695.97	31502649.01	42084758.36	92001952.57	0	32718331.95	52934918.15	0	0	0	0
Q4JM47	High	AGR2 OS=Homo sapiens OX=9606 GN=AGR2 PE=4 SV=1	42	7	53	6	195	22.2	8.76	1419954.163	64147430.17	567393976.2	385223542.3	315022972.3	109491898.8	48745971.6	124304280.4	47913206.76	15735075.04	165163721.8	37116275.42	310053175.6	32682630.23	261311743.2	70759447.64	261610560	120995664.9	155909953.1	29456028.21	158442586.7	16834774.98	8302880.913	245150562.9	439765740.6	94150573.8	53136890.01	55571253.95	21440291.8	8493461.647	8652297.845	407344166.6	5997564.839	821578566.4	5237277.044	77089070.28	121529430.7	1031238119	1009378558	946985330.2
O43692	High	Peptidase inhibitor 15 OS=Homo sapiens OX=9606 GN=PI15 PE=1 SV=1	27	5	13	4	258	29	8.03	23442095.96	25517426.33	41033660.51	152353271.6	0	43303856.68	41535550.03	0	84417414.07	26746023.09	0	0	35390470.2	11302109.07	0	13898748.06	66817370.38	107587988.3	8971035.549	0	0	19545980.75	3979074.535	2581115.338	42632995.94	10904442.15	22055166.23	10436568.92	0	0	14031165.43	0	0	0	0	12819608.83	29531981.14	0	0	15641912.97
A0A5C2FYZ9	High	IGL c1894_light_IGKV3-20_IGKJ1 (Fragment) OS=Homo sapiens OX=9606 PE=2 SV=1	67	5	228	2	108	11.8	7.96	0	0	85382561.43	0	0	0	0	10608419.85	0	210896171.9	0	0	0	7988481.087	3863539.342	0	124373072.8	5825665.245	0	219489239.8	0	0	0	290460549.7	0	0	56045220.09	0	12065604.78	7902264.198	485146918.9	19085133.6	191957540.9	124753979.2	71830254.99	0	102853591.1	0	0	287542250.5
A0A5C2G4T8	High	IGL c3934_light_IGKV1D-39_IGKJ1 (Fragment) OS=Homo sapiens OX=9606 PE=2 SV=1	42	4	180	1	107	11.6	8.46	0	0	0	0	0	0	0	0	0	0	0	0	0	0	0	0	0	0	0	0	0	0	0	0	41103743.27	38734144.04	0	113107690.8	0	0	0	629855420.8	0	59280962.07	23360145.97	0	0	0	0	389469444.1
H0Y8B3	High	Adenosylhomocysteinase 3 (Fragment) OS=Homo sapiens OX=9606 GN=AHCYL2 PE=1 SV=1	15	9	94	2	518	58.1	8.05	24372569.02	35772663.1	0	24741575	60297566.38	16685413.49	73320919.78	0	51647305.36	0	18948086.45	0	22540330.83	0	30245561.14	25658288.41	0	10321300.01	0	0	0	0	0	0	0	3221306.027	23417895.89	29700164.19	0	11906565.78	23067763.59	0	0	0	0	11059927.91	0	7509727.512	24506895.75	8506598.892
A0A5C2G455	High	IGL c1083_light_IGKV1-5_IGKJ1 (Fragment) OS=Homo sapiens OX=9606 PE=2 SV=1	62	4	189	2	107	11.9	8.46	0	0	0	4195499.849	0	0	0	0	0	0	0	0	0	0	0	0	0	0	0	0	0	0	0	0	0	0	0	0	8063740.996	0	14947584.62	0	7173521.111	0	8150882.677	0	6916145.558	3904186.944	0	0
A0A5C2GG46	High	IGL c389_light_IGKV1D-39_IGKJ1 (Fragment) OS=Homo sapiens OX=9606 PE=2 SV=1	50	3	160	1	107	11.7	9.17	0	0	81608824.78	0	0	0	0	0	0	20171806.17	0	0	0	25129618.83	6372001.926	21594258.76	0	0	0	100529729.2	10366111.14	44263492.07	0	21185191.2	0	0	125609349.3	0	0	10646321.51	0	0	13177354.71	350583700.3	5462234.741	0	0	0	0	178418423.5
A0A5C2GJG3	High	IG c830_light_IGKV3-20_IGKJ3 (Fragment) OS=Homo sapiens OX=9606 PE=2 SV=1	67	4	140	1	108	11.6	7.96	0	0	31663030.42	0	0	0	11509991.56	20318430.39	0	0	9457485.28	0	0	0	0	0	29403587.99	0	0	15802011.54	0	44646357.62	0	43435086.69	0	0	41266857.15	0	131811840.4	4285706.059	18333294.38	0	269857557	27089988.46	43606286.26	0	0	0	7891123.86	57346112.92
A0A5C2FWN1	High	IGL c1222_light_IGKV3-20_IGKJ4 (Fragment) OS=Homo sapiens OX=9606 PE=2 SV=1	50	4	99	2	107	11.5	8.5	21730735.07	4810709.496	0	0	0	0	0	7825982.399	127017231.9	0	15328352.81	10710090.47	20632872.56	82040873.78	8721675.327	0	0	7823249.904	28329398.19	121115528.2	9304945.249	17078939.62	19082215.18	163324149.8	0	163728064.4	616685488.2	11654286.48	88194129.67	14369719.92	0	0	109150346.6	0	83529497.8	13745743.39	0	0	0	0
A0A142CHG9	High	GO2-q chimeric G-protein OS=Homo sapiens OX=9606 PE=2 SV=1	19	7	253	1	354	40.2	6.05	5182350.1	9630657.795	79256610.95	15338422.5	0	0	15127048.97	21530180.39	0	0	0	0	5545466.528	0	0	0	74058255.67	0	5386071.202	54412715.84	0	7910460.772	13663474.68	0	0	4158878.165	0	0	0	41081585.18	602453941.6	102025594.6	11328612.17	68753385.68	0	16125185.38	60454453.83	0	0	121011663
A0A5C2GCZ8	High	IGH + IGL c568_light_IGKV3-20_IGKJ2 (Fragment) OS=Homo sapiens OX=9606 PE=2 SV=1	51	4	304	1	109	11.8	7.96	0	0	160159449.6	0	0	0	0	0	0	0	0	0	0	0	0	0	0	0	0	494313388.5	0	0	0	18989213.03	0	5177096.073	71037745.98	0	0	27444935.53	0	25934130.57	19143833.06	471555837.9	0	0	33474755.53	0	0	790397090.9
A0A5C2G8G7	High	IGL c320_light_IGKV1-5_IGKJ4 (Fragment) OS=Homo sapiens OX=9606 PE=2 SV=1	44	3	201	1	107	11.7	8.85	0	0	244836672.3	0	0	0	0	0	0	0	0	0	0	22647778.37	0	0	0	0	0	15607649.57	3257646.364	0	0	49667849.12	0	52812804.92	0	42911150.7	64680633.12	70568235.55	0	456263611.4	8869872.054	13119921632	0	0	0	0	0	731649137.1
A0A5C2FXE6	High	IGL c926_light_IGKV3-20_IGKJ2 (Fragment) OS=Homo sapiens OX=9606 PE=2 SV=1	67	7	120	3	108	11.8	8.48	0	4670527.477	42158109.39	0	80902655.02	0	0	6483511.13	10648613.9	0	9309825.606	0	0	61303954.86	33436287.66	0	0	21725898.78	50668917.78	0	7131746.973	69123702.99	0	231293253.4	0	163742137.2	30615100.38	0	14251632.71	17349767.27	167659184	0	10101993.64	0	3674663.755	9929293.405	29315428.24	0	0	0
A0A5C2GRL5	High	IG c1354_heavy_IGHV3-48_IGHD1-7_IGHJ4 (Fragment) OS=Homo sapiens OX=9606 PE=2 SV=1	33	3	294	1	121	13.5	6.55	0	0	479518914.4	0	53422582.92	0	0	0	0	0	0	2300827.926	0	13104846.73	8035463.747	2744735.987	15858087.36	0	0	9477571.215	0	4268011.491	11700621.34	0	0	7401214.761	23614177.36	85396567.81	0	27700789.04	0	0	5407791.368	27971246.07	9496796.379	7264404.597	19526266.46	0	0	0
A0A060DAH3	High	MHC class I antigen (Fragment) OS=Homo sapiens OX=9606 GN=HLA-B PE=3 SV=1	12	3	83	2	337	38.1	6.3	40898511.66	0	59397014.22	21951889.67	0	19596484.08	10108927.38	22939416.03	0	0	0	42406286.59	53217362.49	0	0	6062156.578	163581299.2	0	0	0	0	0	52884086.57	0	133790056.5	0	99302833.79	3583730.766	0	0	0	56430060.91	0	90362248.31	4150080.202	51171149.84	0	25728359.22	34893175.07	0
A0A1W2PRB8	High	DUF1907 domain-containing protein OS=Homo sapiens OX=9606 PE=4 SV=1	8	6	69	1	838	93.4	7.77	0	0	0	16764856.91	0	9119683.408	0	3991892.487	0	542363252.2	8645818.561	0	0	0	0	0	193113050.6	0	0	548696394.2	11209627.29	0	0	0	0	7087325.701	0	26143030.49	0	0	0	2705470585	11871524.31	314855348.9	17781698.1	0	0	24217189.94	24341255.18	0
A0A5C2GPR0	High	IG c574_light_IGKV1-9_IGKJ3 (Fragment) OS=Homo sapiens OX=9606 PE=2 SV=1	43	3	295	1	106	11.4	8.91	4054675.101	12282585.47	0	0	8163553.354	5433645.687	0	24395967.95	18460688.61	0	30869043.24	0	17829245.37	19412415.54	42429474.1	0	11411383.3	16685047.14	12207212.91	0	9519284.912	4910170.206	0	0	0	24581853.2	0	5704666.387	3386860.66	2946194.617	0	0	6565407.363	0	0	0	0	28675261.29	29721037.14	10782503.35
A0A5C2G2S9	High	IGL c2900_light_IGKV3-11_IGKJ4 (Fragment) OS=Homo sapiens OX=9606 PE=2 SV=1	44	3	282	1	110	11.9	7.96	0	0	0	2632828.806	0	23592788.11	76335186.62	0	0	207798828.3	5150946.172	0	0	7671296.07	136034970.3	0	59652897.52	5567115.402	0	135263010.4	0	0	2415005.194	0	0	2454185.189	0	24759298.02	33172070.44	0	440872688.3	469928845.5	12991974.28	26338078.81	0	3556195.003	0	0	0	118039654.1
A0A5C2FZP0	High	IGL c1740_light_IGKV3-20_IGKJ1 (Fragment) OS=Homo sapiens OX=9606 PE=2 SV=1	50	5	1610	2	108	11.6	7.99	3201168.425	0	0	0	0	2597103.66	22653476.73	9741251.893	6783055.284	0	21397434.69	0	1833067.399	111732080.3	26922316.61	0	0	0	26098921.66	21579404.52	153695594.8	0	0	44521087.7	0	5149035.725	3562819.062	11273374.45	0	1081564.197	75426533.84	0	0	0	5862486.7	0	0	6064185.6	0	0
A0A5C2GPN4	High	IG c540_heavy_IGHV3-33_IGHD5-24_IGHJ2 (Fragment) OS=Homo sapiens OX=9606 PE=2 SV=1	32	4	75	1	119	13.3	8.94	0	0	290411518.4	0	0	0	26534829.65	0	0	0	0	0	0	5111841.799	3169508.019	0	235979879.8	0	0	11425630.52	0	17022781.42	0	0	0	0	47042845.35	0	11557265.75	38026957.63	96152679.37	166463738.4	8011909.013	369245494.1	2548886.107	0	0	0	8251171.669	276111316.8
A0A5C2G7J4	High	IGL c454_light_IGKV3-11_IGKJ2 (Fragment) OS=Homo sapiens OX=9606 PE=2 SV=1	44	3	83	2	109	11.9	6.54	0	0	0	13820364.86	28748332.74	0	0	0	0	0	13316773.84	3299132.279	0	10993398.38	5442876.404	0	9187302.388	37549250.92	0	0	0	0	10676239.55	0	0	12174850.95	127315231.2	0	81857356.31	0	8943448.974	0	15958787.44	0	9719691.404	0	0	0	0	34872454.52
A0A5C2FXS7	High	IGL c57_light_IGKV3-20_IGKJ1 (Fragment) OS=Homo sapiens OX=9606 PE=2 SV=1	70	5	1646	2	108	11.7	8.51	0	0	44980779.88	0	0	0	9410220.388	0	5615810.764	18382445.23	0	0	0	0	0	0	12399216.75	61176940.1	0	0	0	0	6066270.749	12726993.24	0	11204478.44	0	0	5288715.379	0	0	99869793.69	23782192.62	0	11046080.83	0	0	0	0	0
A0A5C2G4I3	High	IGL c2397_light_IGKV3-15_IGKJ1 (Fragment) OS=Homo sapiens OX=9606 PE=2 SV=1	44	4	118	1	108	11.7	8.91	0	0	20486227.74	0	13794211.16	0	0	0	0	0	0	0	0	27479335.69	0	0	39795845.47	0	0	28235204.87	0	8739926.822	0	112849904.3	0	22886868.73	0	144704666	0	0	14431554.96	16219393.52	38846033.01	52797441.75	14214365.54	7446162.661	0	0	0	0
Q53GE3	High	Pyruvate dehydrogenase E1 component subunit alpha (Fragment) OS=Homo sapiens OX=9606 PE=2 SV=1	19	8	83	1	390	43.2	8.06	0	124385952.4	19620166.4	6220637.119	61011488.53	0	0	0	0	0	32861402.24	0	0	0	30199592.63	0	58327614.52	0	0	131552072.9	11240893.4	0	23205714.96	0	0	0	0	0	0	14496241.94	0	112094339.4	1786807.113	107706504.9	0	7092785.404	40696973.86	54172374.68	53962550.74	44658062.22
A0A5C2FYV6	High	IGL c1854_light_IGKV4-1_IGKJ2 (Fragment) OS=Homo sapiens OX=9606 PE=2 SV=1	43	4	292	1	113	12.5	9.1	0	0	9186575.318	0	16676312.62	0	15472801.85	10929402.66	36444571.76	0	21810233.15	9260747.557	7399205.438	0	25077514.44	0	56860698.48	0	14163433.1	98149679.48	8987876.254	11615574.6	41612149.27	28122612.96	6744152.267	6375541.372	52191714.56	208932879.8	4838842.524	3798228.846	87831472.81	19993045.19	28849233.85	44351649.64	4599882.803	0	24808074.44	0	0	0
A0A5C2G7Y9	High	IGH c508_heavy__IGHV3-33_IGHD1-7_IGHJ4 (Fragment) OS=Homo sapiens OX=9606 PE=2 SV=1	32	4	66	1	120	13.4	6.52	0	0	22278448.29	0	0	0	0	0	0	7340423.404	0	0	0	0	0	5448246.987	0	0	5177998.776	0	178885.9917	0	0	0	4422540.852	12775211.5	11629406.63	11893554.48	115050879.1	13231638.33	0	31549951.34	15678147.27	0	5587081.461	0	0	9548273.12	0	5185493.182
Q8WZ56	High	Serine/threonine-protein phosphatase OS=Homo sapiens OX=9606 PE=2 SV=1	24	6	84	1	309	35.6	5.43	0	0	0	52585340.98	0	0	13202844.12	0	0	0	26469819.7	6492129.336	32633556.43	0	32950630.32	23376684.71	0	22842768.68	5523797.104	0	12570758.86	0	0	0	0	0	0	0	0	4390858.042	0	75816399.32	8993687.678	0	5797615.54	17685527.65	20268917.98	42971610.94	41737913.11	0
A0A5C2G7N1	High	IGL c324_light_IGKV3D-20_IGKJ4 (Fragment) OS=Homo sapiens OX=9606 PE=2 SV=1	47	3	171	1	107	11.5	6.57	0	0	0	0	3962674735	0	0	0	0	0	0	0	0	31604483.83	0	0	0	6254007.131	0	12841279.74	0	8460748.452	0	49066476.32	0	17562876.39	0	0	0	8258979.455	0	574935990.8	26012700.27	0	12977850.41	0	0	0	2192714.39	0
A0A5C2GE27	High	IG c1244_heavy_IGHV3-21_IGHD3-22_IGHJ4 (Fragment) OS=Homo sapiens OX=9606 PE=2 SV=1	24	2	133	1	126	13.7	6.77	0	0	0	0	0	0	0	0	3459973.332	0	21691499.97	0	0	9039371.093	0	0	0	6960570.298	48544414.71	6524905.75	71213947.66	0	11600851.55	24221637.89	0	86337006.61	13771932.07	67755175.53	41046739.1	81152211.9	0	0	43028134.74	0	27601242	13944255.64	0	0	0	0
P31997	High	Carcinoembryonic antigen-related cell adhesion molecule 8 OS=Homo sapiens OX=9606 GN=CEACAM8 PE=1 SV=2	15	4	139	3	349	38.1	7.39	0	0	516175464.9	0	59551649.51	227291188.7	48814346.8	256397643.3	58990301.75	193563310.2	0	0	0	95159372.49	5385762.333	0	0	0	215336395.5	538409662.6	13393455.08	0	79438387.95	120493059.4	4095674431	0	336163251.5	4921533964	35218491.46	0	105665528.4	33202266.92	764770434.4	0	422354104.4	0	0	0	0	0
A0A5C2G1P1	High	IGL c1387_light_IGKV4-1_IGKJ4 (Fragment) OS=Homo sapiens OX=9606 PE=2 SV=1	38	3	83	1	111	12.2	7.12	0	0	0	10461981.19	0	15601842.01	22250808.98	4527913.431	0	5425177.257	0	0	0	0	0	0	36052206.51	0	0	0	0	0	0	20627780.54	3021621.376	16234413.05	0	0	15379602.07	22042750.75	0	0	24339179.35	0	7442211.34	10577065.41	0	0	0	13437307.52
A0A5C2GSP8	High	IG c1510_heavy_IGHV3-7_IGHD5-12_IGHJ4 (Fragment) OS=Homo sapiens OX=9606 PE=2 SV=1	40	6	168	2	123	13.3	8.75	58438910.7	24853093.77	0	0	8925777.01	5302652.694	47765428.53	0	5569779.765	0	68221079.48	0	121561885.3	105985252.7	116182052.7	41431023.64	30367690.21	32854214.25	49854000.87	96033544.87	59268788.54	118709638.3	43338066.02	98016236.78	0	366618397.8	92808377.11	0	197890371	194336825.5	18235135.11	0	122851972.2	172394492.3	266781565.1	0	0	0	0	0
Q15046	High	Lysine--tRNA ligase OS=Homo sapiens OX=9606 GN=KARS1 PE=1 SV=3	19	10	39	10	597	68	6.35	8242647.506	55333724.98	127475962.4	293531246.9	72546979.35	26183162.21	21828784.38	193497934.5	12077076.54	60914767.9	28707872.27	7287529.597	15006675.07	11373045.26	101391082.7	40565921.58	188369034.6	69835831.37	53528882.1	64305137.49	28079538.97	0	144822004.6	0	169528555.2	40799269.76	35533547.87	146560268.2	13011515.78	2241858.954	82099178.14	462422736	3972741.448	366747199.6	0	70444114.41	795522212.8	172977302	141157919.8	369253746.1
A0A5C2FXW3	High	IGL c1722_light_IGKV1-5_IGKJ2 (Fragment) OS=Homo sapiens OX=9606 PE=2 SV=1	24	2	197	1	107	11.9	8.44	14753437.07	0	0	0	0	0	0	0	22962940.17	0	4230581.763	0	10690766.69	18064869.56	0	3373355.94	0	14470092.71	10829005.88	18559573.82	0	27493382.89	0	3669718.745	0	30012960.15	15202286.46	23494441.69	19736097.55	18529684.04	28052046.73	0	47635588.56	0	33668743.35	0	0	0	0	0
G3V3H3	High	Kinesin light chain 1 OS=Homo sapiens OX=9606 GN=KLC1 PE=1 SV=1	14	7	15	3	609	68.7	5.96	0	0	14898813.26	77250400.35	18792818.62	0	0	20851717.37	0	4197279.599	0	0	0	19850306.67	0	0	0	5580070.423	3343281.432	7901743.459	0	7994171.838	11115668.45	0	21468251.87	0	0	2544982.458	0	0	118454967.6	67652364.88	60271097.48	0	19665574.3	15517031.81	25106766.54	0	13767074.2	0
A0A5C2GEI8	High	IGH c441_heavy__IGHV3-72_IGHD3-22_IGHJ4 (Fragment) OS=Homo sapiens OX=9606 PE=2 SV=1	52	6	87	2	124	13.7	7.12	0	0	0	0	0	0	0	0	0	0	0	0	0	0	0	0	24207414.75	0	0	0	0	0	0	6367812.733	0	16392672.15	0	0	0	0	147135260.1	31604060.4	30377068.13	0	8712516.805	0	1386986900	0	0	0
A0A5C2GQE4	High	IG c100_light_IGKV1D-33_IGKJ2 (Fragment) OS=Homo sapiens OX=9606 PE=2 SV=1	49	3	273	2	107	11.7	7.12	0	0	0	6378865.988	0	12218876.1	0	0	0	11856207.36	0	0	0	23376710.33	0	0	0	0	0	0	0	0	0	0	2826892.545	8422064.199	0	0	8055675.295	18694223.04	0	20393890.16	22622157.43	0	7682647.367	0	24483234.49	0	0	0
A0A5C2G8J2	High	IGL c3955_light_IGLV1-47_IGLJ3 (Fragment) OS=Homo sapiens OX=9606 PE=2 SV=1	51	4	170	1	110	11.6	8.97	106700473.2	0	0	0	156406642.4	0	0	0	7212417.121	0	0	0	0	12484292.8	0	0	0	15454703.94	0	0	10039203.92	46813588.06	5292184.49	53252303.46	4207757.832	16825897.22	157172399.3	303672729.4	60968370.29	0	0	17822002.87	26694627.33	47259542.46	8251527.934	0	11621266.52	14689409.09	6452421.082	0
A0A5C2GUM3	High	IG c1225_light_IGKV3-20_IGKJ5 (Fragment) OS=Homo sapiens OX=9606 PE=2 SV=1	35	2	105	1	108	11.6	7.96	0	0	0	0	0	0	0	101742206	0	0	0	0	0	0	0	0	0	0	0	0	0	0	0	8155215.544	0	0	0	0	0	0	0	0	52727865.52	0	62343131.09	0	0	18311575.78	19116143.37	0
A0A5C2GUC0	High	IG c907_light_IGKV3-15_IGKJ3 (Fragment) OS=Homo sapiens OX=9606 PE=2 SV=1	39	3	81	1	108	11.7	8.5	0	0	137959091.7	10788082.77	0	0	0	6400366.319	19967068.27	0	0	0	0	0	0	0	11853568.08	6649531.305	6193533.493	83444806.39	0	0	0	3733302.277	16172357.66	21016031.43	25720688.86	20024399.16	0	3749960.11	18519069.44	119782708.1	0	75125008.27	0	5292739	0	8547946.636	21475847.1	147414728.2
A0A5C2G1J0	High	IGL c1337_light_IGKV1D-39_IGKJ2 (Fragment) OS=Homo sapiens OX=9606 PE=2 SV=1	35	2	17	1	107	11.5	6.48	0	0	0	0	10127882.91	0	12337581.32	0	0	16891051.54	5281200.498	4456066.665	0	38357732.51	45256316.65	0	0	0	0	0	0	0	0	0	9109052.504	0	138702813.5	0	17330568.89	0	92591066.52	55388578.05	4529015.817	210890709.1	0	0	302086326.6	13182023.13	10050829.55	69818723.6
A0A5C2GW09	High	IG c1641_light_IGKV1-6_IGKJ4 (Fragment) OS=Homo sapiens OX=9606 PE=2 SV=1	43	3	148	2	107	11.5	8.48	0	0	0	0	19568112.55	0	0	8462864.005	0	0	0	0	0	14098994.09	0	0	0	0	0	0	4439173.885	0	0	0	0	9856858.871	47983318.11	0	0	0	409162714.1	50180806.72	0	41844729.07	4934424.088	0	0	0	0	0
A0A5C2GE26	High	IG c1327_heavy_IGHV3-21_IGHD3-3_IGHJ6 (Fragment) OS=Homo sapiens OX=9606 PE=2 SV=1	24	2	46	1	123	13.6	8.81	0	0	0	0	0	4474520.242	0	0	0	22266895.24	0	0	29723522.25	0	0	0	0	0	7223195.016	0	0	22896059.09	0	10297217.28	0	11401182.97	0	22968140.96	5201779.31	0	0	0	58592469.54	0	14551930.46	0	18150269.83	0	12476844.48	68664086.72
A0A5C2FYE4	High	IGL c1674_light_IGKV3-11_IGKJ2 (Fragment) OS=Homo sapiens OX=9606 PE=2 SV=1	28	2	128	1	108	11.9	7.96	60301523.93	40842596.29	0	0	0	0	41289852.47	11118528.37	79606437.64	119596267.1	44778677.7	17076109.43	0	220694533.8	60677577.39	24437955.88	0	64373372.29	43428851.47	24592038.47	52273678.26	138284273.7	49208880.88	196527061.6	0	157176197.2	139897036.5	0	369166603.2	68651551.56	0	0	253550700	0	155990980.5	33494014.43	0	0	0	0
B7ZM73	High	MON2 protein OS=Homo sapiens OX=9606 GN=MON2 PE=2 SV=1	5	8	12	8	1688	187.2	6.02	1677764.933	13083441.17	64226295.41	129762981	0	0	11905823.83	8973900.509	0	0	3177990.478	0	0	8992096.787	20383990.75	23293078.35	0	58658248.12	16660204.78	31221285.46	0	0	6532221.423	0	28446423.23	0	20050807.03	22144085.64	0	5845736.142	15404337.74	24888439.79	0	133318214.9	3014430.469	106454049.9	58518274.31	32788612	21953635.93	0
A0A5C2GTZ6	High	IG c975_light_IGKV3-20_IGKJ2 (Fragment) OS=Homo sapiens OX=9606 PE=2 SV=1	38	3	183	1	113	12.5	9.41	0	0	0	0	18636064.22	0	0	0	0	0	0	0	0	0	0	0	0	0	0	0	0	0	0	0	8078064.471	0	34326873.7	0	4398190.595	0	24343904.31	0	8028871.016	0	6910483.86	11172934.57	20313013.81	3420777.535	7512550.001	0
A0A5C2GY47	High	IG c1537_heavy_IGHV3-48_IGHD1-26_IGHJ4 (Fragment) OS=Homo sapiens OX=9606 PE=2 SV=1	25	2	111	1	120	13	8.48	0	10697693.14	0	27070059.11	0	0	0	7786501.882	0	107680313.1	14029614.93	0	35797598.09	0	3833922.404	0	15808006	0	4463982.673	15909338.86	8399354.121	0	0	0	0	0	0	657554769.5	4208304.279	10041007.74	0	17697749.13	0	90966872.51	7595161.757	0	0	0	4025346.488	18792518.49
A0A5C2GTG9	High	IG c23_light_IGKV3-11_IGKJ3 (Fragment) OS=Homo sapiens OX=9606 PE=2 SV=1	45	3	185	2	107	11.8	8.48	0	0	1922824051	0	4589526.275	0	42362492.26	0	0	0	0	0	0	0	0	0	41677011.23	0	0	36968564.39	0	0	0	30226690.56	0	0	203868539.3	5941130.656	0	0	9309575.307	197557008.8	6232635.965	111912246.6	6456481.461	0	0	0	0	432861187.5
A0A5C2GES6	High	IGH + IGL c640_light_IGKV4-1_IGKJ1 (Fragment) OS=Homo sapiens OX=9606 PE=2 SV=1	48	5	271	1	113	12.5	7.93	0	0	0	2879136.333	0	33581928.84	0	0	0	107630724.6	0	0	0	11186103.16	0	4783992.845	165202824.2	0	7930985.438	0	2799981.865	0	0	0	0	9394161.371	4880099.88	0	71157220.93	7941863.037	0	13920265.7	2147930.736	0	2546527.106	2634708.127	0	8474650.056	6895443.954	0
A0A5C2FUR3	High	IGL c741_light_IGKV1-12_IGKJ4 (Fragment) OS=Homo sapiens OX=9606 PE=2 SV=1	49	3	268	1	107	11.5	8.47	15587621.1	0	0	5125021.654	0	0	0	0	0	0	0	0	17871108.11	0	10158281.07	0	0	0	15072699.97	35706160.69	0	10885019.84	0	39596556.8	0	7403506.721	0	0	36715535.01	9146811.002	155208923.6	0	5706565.641	0	7446252.585	3024308.465	0	0	0	29009040.54
P49137	High	MAP kinase-activated protein kinase 2 OS=Homo sapiens OX=9606 GN=MAPKAPK2 PE=1 SV=1	18	6	17	3	400	45.5	8.68	0	3685096.759	41987019.08	18670041.32	0	0	0	25077159.63	0	5272624.932	7179050.273	0	0	0	9585058.582	0	77670758.41	0	0	0	4650614.324	0	3541988.711	11577445.85	137505537.7	0	0	72934661.68	89752767.94	0	6076399.732	0	0	0	6342199.165	0	9739833.326	15119206.59	14112550.74	24605283.13
A0A494C0Z5	High	Ras-related protein Rab-33B OS=Homo sapiens OX=9606 GN=RAB33B PE=1 SV=1	26	7	44	5	277	30.7	6.98	12915274.35	31663928.4	19994131.19	34373774.46	39816572.78	7748018.027	8992205.063	9392851.966	0	53480997.52	11056065.95	3397150.415	0	10561652.55	10942717.78	0	0	16788631.93	16523923.89	0	0	0	0	91302609.92	436150907.9	0	0	142177062.4	4887815.441	0	19921769.65	10574605.53	31710522.4	0	0	5523166.57	0	0	0	0
H0YHX9	High	Nascent polypeptide-associated complex subunit alpha OS=Homo sapiens OX=9606 GN=NACA PE=1 SV=2	23	4	30	4	235	25.3	4.55	0	11789331.78	0	35356801.33	41318945.16	0	35149001.96	53612815	6291322.832	35218858.79	11195041.16	28138563.5	29417545.56	3584861.228	18593746.26	69336001.48	64657637.11	36511187.84	10894610.59	0	20101306.7	0	80106888.62	0	32877213.87	0	13241321.38	54204741.09	0	18813097.68	319497984.6	0	0	0	0	48200503.59	0	36274195.2	41168170.9	0
A0A5C2FXJ0	High	IGL c325_light_IGKV2-24_IGKJ4 (Fragment) OS=Homo sapiens OX=9606 PE=2 SV=1	41	3	71	1	112	12.2	8.48	0	0	0	15185755.8	0	0	31052972.83	5554343.737	9890436.96	0	0	0	0	0	0	0	0	0	0	0	0	167222354	11432376.04	324023120.1	25836621.5	6777536.458	0	26685934.91	135788394.7	87461079.34	0	0	176380937.2	0	0	0	0	0	0	42063212.12
A0A5C2GGH9	High	IG c724_heavy_IGHV3-13_IGHD5-12_IGHJ2 (Fragment) OS=Homo sapiens OX=9606 PE=2 SV=1	23	2	123	1	131	14.4	9.03	0	0	0	0	10170357.29	0	0	0	0	0	0	22988647.05	0	18040136.23	11160785.97	0	0	9549545.424	12750822.99	46450117.25	47501222.63	37460419.97	6043127.675	52718652.96	0	33964222	14060042.06	139981980.2	10672063.56	9953143.466	0	0	45118837.89	0	28951380.98	5598374.197	0	0	0	0
A0A5C2G1X9	High	IGL c343_light_IGKV3-20_IGKJ1 (Fragment) OS=Homo sapiens OX=9606 PE=2 SV=1	52	3	55	2	108	12.1	5.4	0	0	0	0	0	0	0	0	0	613870189.3	0	0	55573569.15	22600048.63	0	0	284587161.1	7138611.363	0	319972675.8	0	0	0	202178642.3	0	67031193.09	41726650.89	0	28414989.64	13087840.21	281779237.5	1282303918	63137569.62	0	8962254.77	15794380.89	3015068542	0	0	0
A0A5C2FUE7	High	IGL c618_light_IGKV3-20_IGKJ1 (Fragment) OS=Homo sapiens OX=9606 PE=2 SV=1	44	3	91	2	108	11.6	8.5	7252936.849	0	55866490.6	0	21386728.64	0	0	0	20543233.64	9782760.708	17030078.48	0	0	0	24537088.23	0	0	8360896.803	0	0	0	20182675.37	4286223.043	28246391.23	12544900.37	6593947.526	393467955	43065102.05	96247484.08	0	0	1498047827	33626911.48	0	6063006.96	5677507.505	4936673.818	0	0	0
P48960	High	Adhesion G protein-coupled receptor E5 OS=Homo sapiens OX=9606 GN=ADGRE5 PE=1 SV=4	5	3	17	3	835	91.8	6.87	0	0	54259164.16	0	21911702.56	3115609.85	5920925.98	19131075.83	0	0	17463749.81	0	0	2331090.233	2696387.996	17651709.6	27543492.16	37839176.02	22088778.34	0	0	0	10531993.22	3401832.426	334693806.7	6604613.221	25957107.72	350303943.1	22944873.95	9024756.029	67678681.48	0	1703776.585	0	0	1832579.112	0	19390430.13	24411715.23	0
P11908	High	Ribose-phosphate pyrophosphokinase 2 OS=Homo sapiens OX=9606 GN=PRPS2 PE=1 SV=2	17	5	17	2	318	34.7	6.61	15913826.28	47594482.44	0	56175096.51	26668647.45	2094454.148	0	12629807.74	0	35995511	0	0	14105425.67	0	17878929.9	31205439.1	0	53240914.93	3426046.741	0	3563851.059	0	0	0	4907490.45	3534125.138	0	0	0	0	0	0	2748945.994	0	0	30886777.72	29355409.56	22138717.45	17030711.9	0
Q96NR8	High	Retinol dehydrogenase 12 OS=Homo sapiens OX=9606 GN=RDH12 PE=1 SV=3	17	6	19	5	316	35.1	9.69	7629125.093	6199967.475	0	7059356.233	4228809.378	2131695.706	10021939.62	53851751.97	1593974.988	0	0	0	23013577.83	1159094.26	47428184.7	0	96218484.6	0	15332468.47	0	0	7491303.016	40100663.77	0	3259849.03	5598541.047	18592703.46	28787825.48	2734929.364	0	25068572.77	15704976.71	0	19156439.86	0	0	0	41616908.05	26899099.6	0
A0A5C2GRG4	High	IG c1483_heavy_IGHV1-46_IGHD6-13_IGHJ4 (Fragment) OS=Homo sapiens OX=9606 PE=2 SV=1	42	5	37	2	118	13.1	8.79	0	0	0	0	0	0	0	0	7908344.73	12277384.65	12209245.84	0	0	83338463.43	0	0	29839299.64	0	0	0	0	13957753.34	25865855.03	10808691.29	0	59219263.88	0	32655598.91	12872551.55	33037994.62	0	0	41300157.54	556996165.3	25530238.69	4214328.449	0	4980190.223	1938639.215	0
P10114	High	Ras-related protein Rap-2a OS=Homo sapiens OX=9606 GN=RAP2A PE=1 SV=1	33	5	56	1	183	20.6	4.82	6249144.641	0	31183533.8	11308128.18	0	3254650.951	0	0	0	0	5691266.012	4417178.691	0	0	19259525.73	11519248.94	0	0	6834514.771	0	4100323.756	0	0	0	0	912376.2803	0	3322241.077	0	3482919.627	0	0	0	0	1008626.001	7815453.937	6597586.739	8552270.057	7252406.315	0
A0A5C2FUY8	High	IGL c414_light_IGKV1D-39_IGKJ1 (Fragment) OS=Homo sapiens OX=9606 PE=2 SV=1	23	2	34	1	120	13.5	7.99	0	0	0	0	0	0	0	0	0	0	0	0	0	3063127.583	0	0	0	0	0	0	0	0	0	0	8925175.282	8116055.037	6350887.305	0	0	0	0	11649095.03	2481794.837	106339005.1	4730392.907	5474463.24	0	0	0	0
Q96LJ7	High	Dehydrogenase/reductase SDR family member 1 OS=Homo sapiens OX=9606 GN=DHRS1 PE=1 SV=1	19	4	12	4	313	33.9	7.83	0	21672759.19	25547779.93	33645949.57	9471375.852	11572124.38	0	41262666.71	0	236455519.3	16395910.74	0	38200270.01	0	19475652.63	6017961.464	0	0	0	0	11598827.06	0	35822260.28	0	6182290.648	0	0	0	1935678.64	0	0	484800563.8	0	0	0	10199588.71	137934810.5	57429370.52	77457843.72	0
Q15375	High	Ephrin type-A receptor 7 OS=Homo sapiens OX=9606 GN=EPHA7 PE=1 SV=3	9	5	32	4	998	112	5.8	0	0	218911041	6999959.432	0	0	0	0	0	0	0	32292905.28	0	60155277.7	0	0	17383636.48	130199891.2	0	42043005.17	67967990.22	0	35170618.49	75360457.75	0	5684220.498	194490647.8	0	70992434.65	0	43022106.86	15659993.91	160289596.9	153813358.2	112106040.8	0	20063042.41	0	0	26750392.73
A0A5C2GCY9	High	IGH + IGL c558_light_IGKV1-12_IGKJ4 (Fragment) OS=Homo sapiens OX=9606 PE=2 SV=1	41	3	44	2	107	11.3	9.72	0	0	3886255763	15112835.04	0	13068538.43	11109179.96	0	0	17256268.36	0	0	0	5237686.147	0	12850392.07	0	0	22006469.39	0	0	3863764.917	0	0	0	13448880.61	0	0	44517091.85	5533027.433	47021401.18	189889854.6	2829742.946	0	6177670.673	0	11450708.98	0	0	2839103308
A0A5C2GRC6	High	IG c15_light_IGKV3D-15_IGKJ1 (Fragment) OS=Homo sapiens OX=9606 PE=2 SV=1	26	2	12	1	105	11.4	7.96	0	6558947.702	819582710.4	11636548.29	583916760.9	0	22626534.03	0	0	0	0	0	0	0	0	0	0	0	0	45462221.89	0	0	0	0	0	0	179592021.1	0	0	0	0	0	0	281326839.1	0	0	0	0	0	122353542
B3KX19	High	cDNA FLJ44500 fis, clone UTERU3000828, highly similar to 116 kDa U5 small nuclear ribonucleoprotein component OS=Homo sapiens OX=9606 PE=2 SV=1	8	6	46	5	962	108.1	5	0	0	0	6460512.637	885114285	4157927.042	42313967.16	35121886.11	0	0	0	4407436.932	0	0	5765982.794	50777109.53	0	43827221.43	6865063.677	0	9117884.085	0	13392942.89	0	24435831.69	12001681.62	16931895.89	12355015.31	0	37954265.9	24198246.93	0	0	0	16102612.95	0	60569816.68	26989108.1	34874456.55	0
P15090	High	Fatty acid-binding protein, adipocyte OS=Homo sapiens OX=9606 GN=FABP4 PE=1 SV=3	36	4	9	4	132	14.7	7.14	35421307.69	0	45335775.3	187939225.6	13380633.19	0	27245269.3	3817652.268	0	0	0	25888608.33	76517664.12	4687532.811	20297078.48	0	40748290.79	0	84655655.75	62398570.83	11980162.85	0	0	7857536.999	17177070.31	20110428.1	51629743.27	45360192.18	0	65323988.84	0	81553344.31	0	0	0	0	0	0	0	20572905.26
A0A5C2FYL1	High	IGL c1744_light_IGKV3-11_IGKJ2 (Fragment) OS=Homo sapiens OX=9606 PE=2 SV=1	30	2	190	1	109	11.9	5.01	0	36050531.77	0	44005460.68	10001873.71	0	8154341.394	0	0	0	0	0	0	14739170.56	3920357.707	0	87236857.78	0	7575319.146	0	11728572.4	0	59944846.48	0	21586533.58	26677060.16	0	0	0	0	0	27289298.07	12635660.81	33971123.78	8318137.983	0	396367949.3	0	0	0
A0A5C2G6J8	High	IGL c3287_light_IGKV3-20_IGKJ3 (Fragment) OS=Homo sapiens OX=9606 PE=2 SV=1	44	3	79	1	108	11.6	7.96	0	0	0	68098592.97	101401920.9	0	0	0	0	0	0	0	19542495.18	0	42423967.4	0	0	0	17679223.08	0	0	0	5007591.38	0	0	9166723.278	23980156.6	0	70211883.42	45007867.2	0	78613377.32	15631567.74	0	0	0	11671758.15	20712320.87	21777582.58	0
Q9H7D0	High	Dedicator of cytokinesis protein 5 OS=Homo sapiens OX=9606 GN=DOCK5 PE=1 SV=3	5	8	9	7	1870	215.2	7.96	3512115.408	4989600.898	0	12377676.89	9415109.667	14904114.27	3825655.193	15797090.4	0	0	0	9032743.488	12471898.79	5767710.43	2413259.086	0	7003306.055	7979372.14	9304948.567	0	0	7031004.829	0	42624656.1	55213435.12	5495885.666	9974651.756	27244997.14	30179235.75	0	14232199.97	101258165.5	9649106.809	0	4975406.933	0	0	10012869.83	0	0
A0A5C2GA79	High	IGL c302_light_IGKV3-20_IGKJ1 (Fragment) OS=Homo sapiens OX=9606 PE=2 SV=1	50	4	1576	2	109	11.8	6.54	13123685.1	0	0	19772070.11	70116209.36	0	14410151.16	0	43300379.08	0	0	0	0	25053565.33	0	0	0	0	4020660.426	0	4916155.974	28695731.88	0	42586108.79	0	40512707.91	9981914.994	0	36520361.51	0	0	0	105876429.9	0	42982063.54	0	0	3082730.273	0	0
A0A5C2G8Z3	High	IGL c285_light_IGKV4-1_IGKJ4 (Fragment) OS=Homo sapiens OX=9606 PE=2 SV=1	38	4	73	1	113	12.5	6.57	22348274.3	0	0	0	0	52920367.43	21246056.61	0	51613799.85	0	0	16612995.24	0	126178747.5	0	52686385.35	0	0	117931178	134353166.6	30739305.04	0	25048713.96	5447681.637	6264796.642	121472691.2	196293714	32252248.51	33161854.07	30268769.13	0	0	26334603.94	21292948.82	74188897.6	0	0	0	0	0
A0A5C2GW95	High	IG c1845_light_IGLV1-47_IGLJ3 (Fragment) OS=Homo sapiens OX=9606 PE=2 SV=1	48	4	132	1	110	11.6	7.97	0	0	0	0	9687684.994	0	0	0	0	0	0	0	0	0	4471114.419	0	0	0	0	0	0	0	0	0	0	0	0	11098551.11	0	0	0	1317197895	0	0	287620692.5	0	11943591.9	0	0	0
A0A5C2GN17	High	IG c835_heavy_IGHV3-23_IGHD3-22_IGHJ6 (Fragment) OS=Homo sapiens OX=9606 PE=2 SV=1	24	2	69	1	123	13.2	6.58	0	0	0	7330387.978	0	0	0	24057144.5	0	80148875.21	0	0	36427828.86	16696208.14	34627999.78	0	0	41955397.97	0	0	134518916.5	0	0	0	0	0	0	71157394.38	20272632.49	68706451.21	23931389.01	31723565.21	0	37334767.77	0	0	60136079.26	0	15447473.21	0
P22681	High	E3 ubiquitin-protein ligase CBL OS=Homo sapiens OX=9606 GN=CBL PE=1 SV=2	11	7	14	7	906	99.6	6.54	8792556.909	0	17827673.35	8600709.69	0	17802087.62	27137086.49	14314722.24	0	19889869.4	0	0	0	0	6142890.903	2543253.434	24935068.15	164362221.3	17842636.38	44573478.61	0	0	0	0	292253361.8	8025593.14	6868041.035	180633413.9	0	4310952.029	0	18399332.57	0	18870697.17	0	0	149802876.4	0	0	104491939.6
A0A5C2G5Y0	High	IGH c360_heavy__IGHV3-33_IGHD3-22_IGHJ6 (Fragment) OS=Homo sapiens OX=9606 PE=2 SV=1	35	6	80	2	133	14.9	8.41	0	0	922697481.3	0	0	0	47309973.25	0	0	316577343.1	0	0	0	0	0	0	1330997783	0	0	652323627.2	48416520.83	0	0	0	0	4185858.647	520179812.1	66509102.68	0	6552187.299	197232825.2	614074461.2	0	2477213620	4630420.448	0	50029334.27	0	0	2686953767
A0A5C2GGZ9	High	IGH + IGL c461_light_IGKV1-16_IGKJ4 (Fragment) OS=Homo sapiens OX=9606 PE=2 SV=1	32	2	26	1	107	11.5	7.94	0	0	0	3496924.522	0	0	0	0	0	9969621.417	0	0	167539578.2	26507240.73	7016503.055	32111676.7	0	0	0	0	0	9573715.491	0	29306850.24	0	12743251.7	18618712.2	11611515.3	0	7639736.958	0	13286022.57	10617580.67	0	4987352.08	0	33324392.78	0	4583994.24	198634325.6
Q6P5R1	High	TMEM59 protein (Fragment) OS=Homo sapiens OX=9606 GN=TMEM59 PE=2 SV=1	6	2	6	2	239	27.1	5	0	5320822.754	4398022.633	19987868.22	0	0	0	8978595.526	0	338070084.9	0	8714558.775	7610794.031	0	19998747.4	21488813.77	0	11246660.91	991374.5246	0	0	0	0	0	0	0	8088488.004	0	0	4610308.939	0	0	5070338.481	0	0	10462072.73	0	4995365.539	2788791.036	0
A0A5C2GVA7	High	IG c792_light_IGKV1-5_IGKJ2 (Fragment) OS=Homo sapiens OX=9606 PE=2 SV=1	35	3	90	1	107	11.7	6.51	57953944.86	4124202.641	0	3249465.482	0	10187608.13	0	0	10528596.18	13435562.66	0	10758353.7	0	7221076.049	3113352.374	9599747.522	0	40743599.28	0	35634786.54	3549581.748	97380254.9	8362515.55	0	8869046.332	10363893.31	17275229.18	0	213907006.4	81263141.18	8632629.561	8715571.067	126563532.5	0	3237930.765	0	0	0	0	0
A0A5C2GW41	High	IG c807_heavy_IGHV3-13_IGHD5-24_IGHJ6 (Fragment) OS=Homo sapiens OX=9606 PE=2 SV=1	26	2	47	1	117	12.5	7.97	0	0	0	0	0	35992283.54	0	0	17942883.75	0	9694005.798	0	13627316.75	92016086.57	0	0	0	0	0	0	50762970.37	46096282.86	10589523.11	20368407.56	0	35475518.73	258353019.4	0	68504447.51	25203412.28	0	0	34950411.54	69836820.09	16122391.26	5332929.102	0	0	10476241.15	83574573.08
A0A5C2GI64	High	IG c10_heavy_IGHV4-34_IGHD3-10_IGHJ5 (Fragment) OS=Homo sapiens OX=9606 PE=2 SV=1	27	3	11	1	133	15.1	9.29	226829480	18958692.35	0	0	5774102.585	23056521.92	47799026.58	0	0	0	12024342.7	3538640.221	0	23422251.78	11000077.69	22086012.42	0	28526016.27	11845132.95	5244855.155	19716867.9	8771718.435	2057217.828	4353095.958	0	28214488.54	0	113212184.2	6386173.989	34542232.09	0	0	33969848.28	0	55637895.63	4842707.981	0	8766293.505	0	0
Q02952	High	A-kinase anchor protein 12 OS=Homo sapiens OX=9606 GN=AKAP12 PE=1 SV=4	4	4	7	4	1782	191.4	4.41	7273206.52	17827796.12	15878106.48	49150014.11	0	0	0	2618738.772	0	0	0	0	2292931.931	0	2971457.557	10269920.9	0	27134734.07	0	0	0	0	0	0	3615908.705	0	4338184.476	0	0	0	0	0	0	0	4503921.907	11754958.42	15682555.93	11348872.97	2513921.036	0
A0A5C2FU04	High	IGL c441_light_IGKV3D-15_IGKJ1 (Fragment) OS=Homo sapiens OX=9606 PE=2 SV=1	42	4	57	2	107	11.7	7.96	6611191.567	0	0	0	394682275.1	4378684.037	46062931.33	0	27506363.07	0	9321544.05	0	19019029.13	78657547.37	0	0	8154509.392	35425997.79	9210216.358	0	146434260.2	23276331.84	14985217.36	40485375.89	0	53787551.99	0	0	69351812.83	17934100.25	429824141.6	0	35379195.52	0	18069141.49	0	729389351.3	0	0	0
A0A5C2GRW8	High	IG c111_light_IGKV3-11_IGKJ2 (Fragment) OS=Homo sapiens OX=9606 PE=2 SV=1	35	3	32	2	107	11.9	8.51	13548749.63	0	6385893.495	0	0	0	0	0	0	0	0	0	0	6138896.285	0	0	148356340.8	0	0	0	5134727.084	9667354.114	0	32022123.73	6508015.164	30643858.12	8873944.097	0	13293927.06	5049401.967	0	13673497.85	14378060.3	0	7864286.221	8704593.72	133533402.8	0	0	0
O15335	High	Chondroadherin OS=Homo sapiens OX=9606 GN=CHAD PE=1 SV=2	16	4	5	4	359	40.5	9.39	0	0	86224031.63	0	21032192	0	0	1706585.732	0	48864249.47	43089941.47	9127292.896	0	0	0	237299136.5	0	16632561.21	0	49301664.83	13751901.6	0	1884067.687	0	0	0	15032172.23	4002885.873	0	0	41349977.7	31606413.92	0	94507936.9	0	1070497.596	0	0	6202568.281	155754932.6
Q9UHC6	High	Contactin-associated protein-like 2 OS=Homo sapiens OX=9606 GN=CNTNAP2 PE=1 SV=1	5	5	5	5	1331	148.1	6.58	0	2570435.277	222533959.4	3268339.31	0	2215131.819	0	0	0	19693040.24	0	0	0	24879939.07	0	0	81721882.01	10855283.79	0	18823212.83	0	0	20549957.2	0	0	6155536.355	48738638.92	34181272.84	0	0	0	74942274.93	0	90854634.77	0	12290507.98	20819046.21	0	0	271875398.7
A0A5C2G1I2	High	IGL c3148_light_IGKV3-20_IGKJ2 (Fragment) OS=Homo sapiens OX=9606 PE=2 SV=1	41	3	1579	1	109	12	7.97	11701579.97	0	0	0	0	0	23326214.12	8354115.037	10419447.19	0	20021149.66	0	0	7457853.551	0	0	31112558.29	0	9572678.866	0	21531454.44	0	21995372.8	4782369.138	0	7421084.291	10499299.49	21284572.91	9406789.499	17160498.93	11606402.9	0	58493222.79	157622504.9	0	0	0	0	0	0
A0A5C2FW53	High	IGL c1251_light_IGKV3-20_IGKJ2 (Fragment) OS=Homo sapiens OX=9606 PE=2 SV=1	52	4	85	1	108	11.6	7.97	6168560.253	6398790.566	0	0	0	0	43742314.85	16412310.1	11441691.01	0	0	4170048.449	0	16940926.28	0	4454217.389	11558409.9	5883420.633	0	0	0	0	0	0	11226770.91	0	0	0	0	0	0	0	206687459.8	42838585.85	76339855.12	0	0	4470671.794	8329509.739	0
A0A5C2G420	High	IGL c3869_light_IGKV2D-40_IGKJ2 (Fragment) OS=Homo sapiens OX=9606 PE=2 SV=1	28	4	80	3	113	12.6	4.81	49518708.07	12157488.35	27752454.73	0	0	12720494.88	0	12335439.92	27089923.56	90542360.56	0	0	0	356736336.5	4952210.515	3947541.247	0	0	0	187746295.2	20557050.04	4021876.963	6907919.162	138789259.1	0	0	263068835.9	18635456.46	211296202.1	14344368.82	184241309.5	90556595.64	131869362.3	40145980.25	81536186.92	0	0	0	0	0
A0A5C2G1M0	High	IGL c233_light_IGLV3-19_IGLJ2 (Fragment) OS=Homo sapiens OX=9606 PE=2 SV=1	43	3	12	2	108	11.4	5.31	9912703.803	1817182.538	0	0	12504597.12	997758.294	41476158.27	0	31832038.64	0	0	0	39010272.11	29354442.95	19268781.86	0	3270901.027	20629880.04	10297774.83	6620567.193	0	13384513.27	9172906.188	4068842.541	0	34414683.96	58548423.41	31386446.7	18206767.04	7050729.255	44146755.01	0	9369238.622	0	20621674.81	2779130.882	0	4293592.335	0	0
A0A5C2G6M9	High	IGL c4016_light_IGKV1-9_IGKJ2 (Fragment) OS=Homo sapiens OX=9606 PE=2 SV=1	34	3	21	2	107	11.7	7.96	7579438.607	4517472.908	0	12362738.84	22981020.26	12168557.95	15568726.18	2091722.261	26816561.75	652042436.4	0	0	5974913.471	6605830.734	16963190.54	0	392387676.6	127871092.6	25565369.03	0	0	0	3806250.663	0	0	20792327.33	13610801.32	0	2225984.583	19654257.43	0	0	5257743.024	0	0	3471319.327	12312649.64	0	3613164.189	0
A0A5C2H1B6	High	IG c1930_light_IGKV3-20_IGKJ1 (Fragment) OS=Homo sapiens OX=9606 PE=2 SV=1	31	3	200	1	108	11.8	9.35	0	0	44354764.76	0	0	0	0	0	0	0	0	0	0	239973137.7	0	0	0	0	30322916.89	0	90629760.77	15642241.52	40023858.14	40622860.91	0	808094689.7	0	91451235.99	26939457.19	0	0	293051765	75228562.19	0	32712299.51	0	176039276.3	0	0	0
A0A5C2GM67	High	IG c278_heavy_IGHV4-34_IGHD6-13_IGHJ6 (Fragment) OS=Homo sapiens OX=9606 PE=2 SV=1	24	2	8	1	127	14.1	9.03	0	0	0	0	0	0	0	0	0	0	4387930.598	0	0	5679067.71	0	0	0	9990772.14	1194881.844	0	0	15974269.55	4923663.132	0	0	10669867.76	4427681.273	0	8762147.806	18960606.3	0	54513717.73	3264648.818	0	6500458.756	2276585.687	0	0	0	0
A0A5C2G6S8	High	IGL c78_light_IGKV3-15_IGKJ2 (Fragment) OS=Homo sapiens OX=9606 PE=2 SV=1	36	3	55	2	107	11.5	8.91	0	0	4316899395	0	0	0	0	0	0	16649215.73	0	0	0	0	0	0	43438180.7	0	0	41566966.38	0	0	10139820.34	0	0	33609787.29	25989797.73	0	31539496.21	0	68111197.73	0	10003134.45	77268119.29	64779105.97	0	19765386.89	4354408.749	0	0
A0A5C2GA89	High	IGH c185_heavy__IGHV3-7_IGHD3-16_IGHJ4 (Fragment) OS=Homo sapiens OX=9606 PE=2 SV=1	33	4	169	1	120	13.4	7.12	0	0	0	11181249.15	21091141.76	0	11756485.13	22227781.96	0	0	0	3516168.623	0	40251678.61	9488082.471	11307280.53	0	0	0	0	16978236.93	10013941.54	0	55616411.89	0	0	11948351.98	441074395.4	0	48627774.09	0	105265828.3	26121089.38	0	7963239.959	9908610.191	0	7827404.839	5057329.988	0
A0A5C2GAB7	High	IGH + IGL c62_heavy_IGHV3-7_IGHD3-22_IGHJ5 (Fragment) OS=Homo sapiens OX=9606 PE=2 SV=1	33	3	40	1	117	12.9	7.09	0	0	0	0	0	0	13381453.91	0	0	0	0	0	0	0	0	0	0	0	0	0	0	6670197.958	0	11243568.03	0	2776876.624	0	0	8990440.092	0	0	0	16770907.48	0	10178851.1	3497892.734	0	6528121.149	6153895.095	161985655.1
Q13501	High	Sequestosome-1 OS=Homo sapiens OX=9606 GN=SQSTM1 PE=1 SV=1	18	4	9	4	440	47.7	5.22	13047625.75	42052907.24	95536074.95	538533454.4	32454630.11	0	0	4370118.06	0	0	24048755.68	0	0	0	16911672.94	21341563.88	23185189.04	10797921.21	0	43250245.69	0	0	13147551.83	0	2790664.736	0	0	0	8728372.34	0	0	42676187.31	0	221456897.2	0	7542315.326	6939284.406	0	3719142.97	36339328.88
O00151	High	PDZ and LIM domain protein 1 OS=Homo sapiens OX=9606 GN=PDLIM1 PE=1 SV=4	16	4	13	4	329	36	7.02	0	0	0	23076008.1	0	0	0	43013652.98	0	0	0	0	22215696.5	0	31254174.63	0	7605513.976	0	0	9151023.551	0	10841396.72	73433288.06	0	15816156.99	6003342.132	0	10677238.28	0	6046811.91	19273735.09	66805732.21	0	97263155.01	0	0	33185994.47	49283499.99	48710048.96	20603172.98
A0A5C2FVZ8	High	IGL c992_light_IGKV1-27_IGKJ3 (Fragment) OS=Homo sapiens OX=9606 PE=2 SV=1	32	2	9	1	107	11.6	9.33	48408300.58	0	0	6168069.086	28000324.1	0	0	0	0	24484837.9	0	0	0	18359773.93	0	0	11106462.48	20034636.81	3169924.704	11115680.03	11765435.51	28704095.43	0	27625219.2	2479473.529	13846780.65	25787898.67	0	31107319.58	9593645.9	0	11261231.75	8865239.52	0	10671907.74	0	0	0	0	10437250.37
Q6UY14	High	ADAMTS-like protein 4 OS=Homo sapiens OX=9606 GN=ADAMTSL4 PE=1 SV=2	5	5	14	5	1074	116.5	8.34	10031537.49	25670546.29	0	0	58602947.5	0	0	23986901.45	96794950.91	0	0	0	0	2195951.864	3592077.59	65053977.15	0	19893339.63	6227571.81	0	21931053.12	63226072.8	16221597	136474522.7	0	0	0	10517676.46	31714625.7	0	0	0	300833387.5	172685250.8	0	3591374.967	0	11611332.82	22598115.09	0
E7EQ64	High	Trypsin-1 OS=Homo sapiens OX=9606 GN=PRSS1 PE=1 SV=1	11	2	45	1	261	28.1	7.25	0	0	0	0	0	13907362.07	0	0	250671370.7	0	0	0	0	0	171665.1247	0	0	0	0	315534.2866	0	0	0	0	23899516.02	18231296.4	0	31914470.79	0	101630799.9	17644292.33	28429141.42	2596992.166	45876106.4	3868984.371	101323175.4	153173385.8	49106921.4	49382294.75	33840875.68
A0A5C2FYA5	High	IGL c1146_light_IGKV1D-33_IGKJ2 (Fragment) OS=Homo sapiens OX=9606 PE=2 SV=1	35	2	7	1	107	11.8	4.78	0	0	0	0	0	0	0	0	0	0	0	0	0	11679429.62	0	0	640850556.1	0	0	0	0	4176586.355	0	13196239.38	2469323.16	0	0	0	0	0	23340948.37	19869343.39	12176989.11	26565362.73	10670742.22	0	0	5442988.624	2882598.848	19776803.63
Q53F35	High	Acidic (Leucine-rich) nuclear phosphoprotein 32 family, member B variant (Fragment) OS=Homo sapiens OX=9606 PE=2 SV=1	15	3	22	2	250	28.7	4.06	0	0	70158240.93	23215861.67	33717948.2	78693057.49	27917020.8	58676616.33	0	9769682.102	0	14508333.43	0	5723218.692	20594724.89	7168355.499	0	0	11861023.06	0	0	0	66634490.99	0	126684426.8	0	5894403.134	141838606.1	0	31253359.38	0	0	0	0	5777519.139	0	0	15629071.24	29047495.37	0
Q6E0B2	High	Small intestine SPAK-like kinase OS=Homo sapiens OX=9606 PE=2 SV=1	9	4	35	3	476	52.6	6.7	9077457.266	68153987.88	17342485.14	167444074.2	0	43303775.45	0	157434254.3	10598443.41	0	10072320.42	0	31325580.71	5532607.36	30096306.09	7663607.626	52246435.03	34061242.54	63350608.54	14746881.46	9858693.001	0	25000301.74	0	92155664.61	11825499.32	0	55864025.54	0	0	1446078517	0	0	0	1769516.109	67834108.51	0	117736395.5	98008893.88	11904342.93
A0A5C2FVQ4	High	IGL c1148_light_IGLV3-21_IGLJ2 (Fragment) OS=Homo sapiens OX=9606 PE=2 SV=1	43	2	18	1	108	11.5	5.35	0	19039295.46	0	20775352.3	0	0	0	8375097.695	0	0	0	0	0	3281726.548	5530544.395	0	0	22478155.48	0	0	6667376.978	0	0	0	10160861.82	4347050.649	74442389.54	0	0	0	0	0	7288065.392	78933579.36	0	18307673.53	30200083.57	7181157.257	18816857.65	0
A0A088AWN3	High	Dedicator of cytokinesis protein 9 OS=Homo sapiens OX=9606 GN=DOCK9 PE=1 SV=2	4	5	6	5	2081	237.8	7.4	0	0	79977467.21	3641547.14	19323019.54	0	0	22942228.59	0	0	0	0	0	0	4998633.306	2443482.447	0	0	0	0	0	0	0	4052645.352	10948258.82	0	0	0	17128496.45	17179636.41	422923579.2	0	15943303.82	45353468.52	0	0	12358785.5	10704720.81	4788327.738	82444998.24
Q9Y5I1	High	Protocadherin alpha-11 OS=Homo sapiens OX=9606 GN=PCDHA11 PE=2 SV=1	7	4	15	1	949	103.2	5.36	0	0	204379048.3	0	0	0	0	6609183.558	0	0	14955249.21	4941378.093	0	4593467.344	0	0	190068249.6	0	0	0	10491195.15	0	6840931.187	0	2314553.185	0	72181263.07	34511320.49	1354629.153	0	960449488.5	53407928.44	3986258.078	570728156.4	6517798.166	2848727.262	0	6693421.093	0	0
A0A5C2G0F0	High	IGL c2642_light_IGKV1D-33_IGKJ3 (Fragment) OS=Homo sapiens OX=9606 PE=2 SV=1	24	2	11	1	107	11.7	5.34	16133636.81	10776441.07	0	0	62875960.53	0	74215627.73	0	9372546.74	0	3717810.3	0	9337051.837	138873474.2	4288044.712	0	0	15563532.42	72360321.56	90507017.59	23062423.56	0	0	7551620.291	23576669.93	66955282.2	15602278.91	104471909.9	3743291.626	11273962.78	56664481.35	0	39716316.73	0	10365157.5	1904209.321	0	0	0	0
A0A5C2GMH1	High	IG c43_heavy_IGHV3-64_IGHD2-21_IGHJ4 (Fragment) OS=Homo sapiens OX=9606 PE=2 SV=1	30	3	15	2	124	13.7	8.18	0	5998613.887	51118393.57	10100020.33	31648179.56	0	0	0	0	0	0	5056029.893	0	5949558.304	0	0	0	0	0	13643806.74	44246509.55	0	0	22823476.84	0	9462808.511	0	0	0	17019321.31	25998227.65	18245965.88	15177738.68	0	2033683.876	0	0	0	0	25249767.22
A0A5C2FTV4	High	IGL c408_light_IGKV3-20_IGKJ2 (Fragment) OS=Homo sapiens OX=9606 PE=2 SV=1	45	3	63	2	108	11.8	7.39	4210080.851	0	0	0	8203863.115	0	21025648.88	0	136423031.7	0	0	0	38934375.24	44237667.92	0	4984833.426	0	35552825.37	12780472.9	25145607.28	12877420.07	6707113.08	0	80594567.84	0	52554871.28	86071389.81	11898742.63	25265241.65	8052482.088	24581748.38	0	225945497.6	0	185183793.9	0	0	0	0	0
A0A5C2G6Y8	High	IGL c148_light_IGLV2-18_IGLJ3 (Fragment) OS=Homo sapiens OX=9606 PE=2 SV=1	22	3	272	1	166	17.3	5.15	0	0	265750513	0	0	0	0	0	9725837.003	0	0	38410187.38	0	0	0	0	274912646	0	0	70805111.28	8852113.454	10165662.8	10114761.01	238937052.4	4544058.841	0	94153648.74	0	0	27470272.44	0	554985441.9	120278114.5	788954769.4	81550107.92	0	12472857.27	0	0	1714380019
Q86UE4	High	Protein LYRIC OS=Homo sapiens OX=9606 GN=MTDH PE=1 SV=2	7	3	8	3	582	63.8	9.32	5508744.012	0	12310745.55	20155617.29	30364835.98	37105379.4	0	49221044.36	0	18148677.23	13832075.45	0	5001150.251	6163584.781	31455162.7	6334367.929	0	8651351.879	44404719.47	0	0	215474401.3	14657188.55	0	96337369.3	12454193.12	0	156339505.4	0	2391735.737	45193880.84	0	0	21184356.13	0	2565562.318	0	24106066.89	0	107950671
A0A5C2GNM0	High	IG c1009_light_IGLV4-69_IGLJ2 (Fragment) OS=Homo sapiens OX=9606 PE=2 SV=1	40	4	68	1	112	12	6.92	0	148493814.4	0	85132873.13	12562502.03	0	0	0	7327409.858	5153338.834	0	0	0	0	0	6570809.708	0	190093976.4	8260605.542	0	0	0	0	3422268.08	0	12709388.17	20568841.86	0	57317885.56	0	0	177047517.5	60341615.43	0	0	7236773.249	0	0	0	0
A0A5C2FZ24	High	IGL c2149_light_IGKV3D-7_IGKJ1 (Fragment) OS=Homo sapiens OX=9606 PE=2 SV=1	47	4	60	2	108	11.7	8.47	0	0	0	0	0	0	0	0	0	121189266.5	0	0	0	421993517.6	0	0	24080006.67	0	0	146284013.9	0	0	154458559.3	420927544.4	0	112125608.3	58236870.28	62641604.61	355378170.1	0	43598438.85	167051833.8	58734524.71	761312826	61664843.05	0	22836306.81	0	0	0
A0A5C2GQB1	High	IG c1522_heavy_IGHV3-53_IGHD2-21_IGHJ4 (Fragment) OS=Homo sapiens OX=9606 PE=2 SV=1	24	2	24	1	119	12.9	5.36	20308353.13	0	0	58627805.98	0	0	0	11272309.67	0	0	0	0	12158209.58	6726446.355	0	14629613.29	0	230865300.4	8191883.656	16547516.69	41301859.06	0	20378300.41	0	0	29702850.25	25816807.1	0	0	0	0	10436992.11	0	11021827.53	3951040.347	0	70073075.3	0	0	44982584.47
Q9NPY3	High	Complement component C1q receptor OS=Homo sapiens OX=9606 GN=CD93 PE=1 SV=3	6	3	9	2	652	68.5	5.44	0	0	0	3448878.256	0	0	0	0	0	0	0	8600597.58	0	28377870.33	0	0	0	0	0	14069859.14	0	0	0	0	15434526.14	0	0	7127648.569	103774183.9	9807419.147	76713257.39	34629825.15	26354301.47	0	50564565.3	0	0	1707352.397	0	0
A0A5C2GKZ2	High	IG c692_heavy_IGHV4-34_IGHD6-13_IGHJ6 (Fragment) OS=Homo sapiens OX=9606 PE=2 SV=1	25	2	94	1	122	13.5	5.06	0	9890627.57	0	0	0	0	30437745.49	0	55889164.26	111223729.7	0	0	0	19638431.24	0	0	0	25948050.79	0	13328211.41	0	0	18685027.04	14719966.48	0	9521987.358	0	0	12493525.09	0	0	309028496.5	24775323.54	0	24215146.59	0	123015258.6	0	0	0
B2RCC7	High	cDNA, FLJ95989, highly similar to Homo sapiens six transmembrane epithelial antigen of the prostate 2 (STEAP2), mRNA OS=Homo sapiens OX=9606 PE=2 SV=1	16	5	8	5	490	55.9	9.07	0	14502302.69	2381164058	45372550.76	32214748.83	0	115271847.6	0	0	82212743.09	9070680.103	0	0	0	0	14060119.72	324133078.6	96881357.51	0	0	3191442.108	0	0	0	0	0	0	0	0	0	71535713.02	223109313.8	0	377709922.5	0	31465538.58	23197203.78	42166131.28	41283198.05	65106788.81
E5RJS4	High	Cysteine-rich secretory protein LCCL domain-containing 1 (Fragment) OS=Homo sapiens OX=9606 GN=CRISPLD1 PE=1 SV=1	15	1	4	1	105	12.3	5.24	0	0	616599642.8	0	6221396.561	0	8668732.614	0	0	27159236.49	0	7310488.387	0	0	0	10071102.76	0	0	0	164774457.8	0	0	5261873.524	7068694.403	7829149.202	0	165145826.2	0	7654752.296	0	46477785.6	76315906.25	14898975.91	470783846.3	0	0	26810515.36	0	0	1209139166
D6RER5	High	Septin-11 OS=Homo sapiens OX=9606 GN=SEPTIN11 PE=1 SV=1	16	6	24	2	432	49.8	6.68	0	45321434.48	0	41587876.6	0	0	0	0	0	0	13684176.14	3651114.706	32288787.33	0	0	9831651.024	172710638.1	30550466.59	0	0	0	6146368.4	0	7799921.621	0	0	0	0	9137999.597	0	0	14307597.07	5652517.32	0	0	0	15924285.05	0	0	0
A0A5C2G647	High	IGH c42_heavy__IGHV5-51_IGHD3-10_IGHJ4 (Fragment) OS=Homo sapiens OX=9606 PE=2 SV=1	40	4	23	1	120	13.4	8.81	0	0	0	0	0	0	0	0	34575005.76	210068784.5	0	4099237.182	0	0	9456048.526	0	286551401	20045993.55	0	76321201.37	7784525.934	0	0	0	26587339.52	0	10813097.32	10329304.94	4823405.684	0	0	0	8771292.002	53048984.1	5412012.29	6025096.251	35466114.82	5615988.043	9477721.203	33018511.9
A0A5C2GHF1	High	IG c1005_light_IGKV3-20_IGKJ5 (Fragment) OS=Homo sapiens OX=9606 PE=2 SV=1	29	3	19	2	108	11.6	7.96	10975548.48	0	0	0	15373306.75	4668592.868	0	0	0	0	18546214.28	0	88574128.45	94751139.35	5465841.212	6434197.567	85296821.62	21665091.71	25548223.67	0	0	21671928	0	24498416	19601179.02	5614141.986	10901500.9	0	9395638.077	12202112.54	25799775.73	131363759.7	0	0	0	0	34820851.66	0	0	11786512.38
A0A5C2G8M1	High	IGH c274_heavy__IGHV1-69_IGHD1-20_IGHJ5 (Fragment) OS=Homo sapiens OX=9606 PE=2 SV=1	22	3	81	1	120	13.1	7.12	24841510.28	42910920.9	77300141.46	20903113.11	108374451.6	34661620.43	93213755.7	0	32315314.84	14358707.59	40316053.13	0	0	0	0	23720175.43	0	42814434.74	6815312.022	0	26096521.01	0	14103179.14	6817087.751	0	11634300.27	18025484.05	0	0	11181191.92	11165499.73	16696174.07	0	0	0	40524231.14	0	0	0	0
A0A5C2GKE9	High	IGH + IGL c507_light_IGKV1-5_IGKJ1 (Fragment) OS=Homo sapiens OX=9606 PE=2 SV=1	37	3	14	2	106	11.5	8.47	0	0	0	19704311.18	347687341.4	22758304.13	0	44771930.09	0	13386677.38	0	0	0	2529128.63	3511643.665	0	0	0	270703501.9	33116449.4	0	0	0	0	208780838.3	0	149771674.2	385650159.2	0	0	135694993.4	67351136.4	19556449.3	32468980.43	17159003.03	0	0	6649823.22	0	41052622.75
A0A5C2GDI2	High	IGH c31_heavy__IGHV5-51_IGHD3-16_IGHJ4 (Fragment) OS=Homo sapiens OX=9606 PE=2 SV=1	27	3	43	1	120	13.1	8.43	6696966.047	0	0	0	0	0	0	0	5240781.836	12418331.28	7404126.701	0	0	24118602.43	0	15865164.48	0	7143991.579	8146745.897	11969606.39	18337386.65	19033245.19	0	17645728.37	0	56101685.2	18632474.12	20250784.04	140526182	36045868.46	0	0	16535260.19	0	10304253.87	6618415.248	0	0	0	0
B3KNK4	High	Phosphatidate cytidylyltransferase OS=Homo sapiens OX=9606 PE=2 SV=1	10	3	9	3	445	51.3	7.09	0	0	30387370.1	22601718.25	31757731.42	3942498.831	8160306.008	19088394.82	4197448.889	0	0	8958904.873	3905718.453	0	0	0	0	44803395.6	28749221.79	0	2615894.743	0	0	6049628.069	267423410.5	0	0	258126894.2	5943925.94	0	40751892.65	0	9335410.015	0	0	4091613.444	0	8623862.196	7272028.927	0
A0A5C2FXQ3	High	IGL c1652_light_IGKV3-15_IGKJ3 (Fragment) OS=Homo sapiens OX=9606 PE=2 SV=1	22	2	19	2	108	11.6	7.12	0	54152593.8	0	0	0	0	0	0	0	0	0	6490864.887	1446294.602	71302833.61	0	4627822.93	0	0	0	0	0	99155100.05	5652032.636	41615890.87	0	25074252.89	0	0	19740239.66	41457254.42	0	0	100234345	49811810.04	16872513.43	2142250.65	0	0	0	0
A0A5C2GXT4	High	IG c520_light_IGKV3-11_IGKJ1 (Fragment) OS=Homo sapiens OX=9606 PE=2 SV=1	45	3	15	3	106	11.7	7.12	0	0	0	16185067.23	86878456.96	0	0	0	0	0	13348222.01	0	8328518.298	0	8425428.406	0	0	0	0	0	0	0	78688440.76	11610771.02	32001807.99	0	178389276.1	10655617.96	148431373	0	0	0	25016061.53	0	0	0	0	5859885.361	4526735.694	0
P51888	High	Prolargin OS=Homo sapiens OX=9606 GN=PRELP PE=1 SV=1	9	3	5	3	382	43.8	9.38	0	0	0	0	93212243.67	0	0	9903249.473	0	0	0	0	0	0	2421829.812	0	0	0	0	0	0	0	11226408.6	0	0	199353301.4	0	0	0	0	24414828.84	61320311.29	0	11348056.04	0	3945369.408	65576730.21	8016215.085	9168633.265	0
A0A5C2GLK7	High	IG c58_heavy_IGHV3-23_IGHD5-18_IGHJ4 (Fragment) OS=Homo sapiens OX=9606 PE=2 SV=1	25	3	68	2	118	13.1	6.62	67616227.37	3288557.974	0	0	0	36224677.9	218822042.3	76628603.88	56116691.04	0	400592996.1	9717773.538	859906541.8	744127893.1	233422571.9	71190748.57	190506717.4	14879506.92	56487553.24	562728681.1	385702189.9	77635685.24	331667238.4	285215285	9080617.002	522131157.7	56373654.34	75171246.65	654517759.8	52701179.52	20623960.3	1273152238	853018313.6	365168514.1	1545496641	4468784.477	45886738.11	298114311.1	267695042.9	69240295.45
Q9P0V9	High	Septin-10 OS=Homo sapiens OX=9606 GN=SEPTIN10 PE=1 SV=2	10	3	8	3	454	52.6	6.8	0	0	84136572.63	43916069.3	0	0	10121797.46	85498814.85	0	0	0	0	0	30981358.19	0	0	174606167.6	14541611.28	0	0	0	241113334.3	9913796.65	0	12387259.2	0	475838816.7	16314297.16	30492143.23	0	14271922.46	0	0	0	8181899.69	0	0	18946687.05	4314858.328	9881662.494
O14569	High	Cytochrome b561 domain-containing protein 2 OS=Homo sapiens OX=9606 GN=CYB561D2 PE=1 SV=1	6	1	8	1	222	24	9.89	0	94404179	0	8602644.978	0	9445074.794	0	15477483.05	0	5846128.587	0	0	4271839.728	0	0	0	20338225.96	9055778.685	17335453.15	0	0	7647586.976	91447007.53	30274038.02	312715571.1	0	31337564.89	431630068.9	0	0	0	74291122.71	8193943.557	14968626.3	11324818.4	0	0	6089769.646	0	14243108.23
Q2HXI4	High	Protein tyrosine phosphatase receptor type D OS=Homo sapiens OX=9606 GN=PTPRD PE=2 SV=1	2	4	21	2	1912	214.7	6.57	0	0	582588603.7	0	0	0	0	0	0	0	0	0	0	334133604.2	0	5695431.71	678390371.4	0	0	286559685	355144476.5	0	16833497.61	0	0	0	183563585.7	0	22263559.95	0	0	309132313.7	6218153.413	1963874214	424859551.7	3333821.948	0	0	0	547567178.8
B5BUB5	High	Autoantigen La (Fragment) OS=Homo sapiens OX=9606 GN=SSB PE=2 SV=1	11	3	5	3	408	46.8	7.12	0	0	25795650.09	15487425.76	5774805.045	4230541.123	0	25672177.82	0	0	0	8022389.167	0	6843275.074	0	4043184.507	8918956.259	0	0	0	0	10568453.25	13093381.7	0	21633943.02	0	0	13360682.11	0	7955544.736	0	65620808.6	14278811.36	21226126.36	16488072.24	0	37818854.25	3978109.289	7916561.291	0
A0A5C2FVG1	High	IGL c889_light_IGKV2D-28_IGKJ2 (Fragment) OS=Homo sapiens OX=9606 PE=2 SV=1	18	3	51	2	112	12.1	7.97	0	0	0	0	42476357.94	0	0	0	0	6618825208	0	0	0	172032830.8	0	0	463721528.3	0	0	1863184511	0	7409835.206	57013544.94	253026339.3	0	131432726.5	0	0	81941084.22	0	8976484035	16382938049	87649529.75	975539263.5	67666873.16	0	18192024007	0	0	0
A0A5C2FX19	High	IGL c690_light_IGKV3-20_IGKJ1 (Fragment) OS=Homo sapiens OX=9606 PE=2 SV=1	23	2	12	1	107	11.6	8.47	0	2815622.675	42743510.95	0	26735585.13	0	0	0	0	17083083.76	0	0	0	50581844.34	0	0	34528867.37	11239634.11	24504432.35	0	0	6411329.243	15611387.37	5072452.751	0	30494027.85	0	0	0	0	13220925.03	62059050.09	181978715.2	0	45062226.81	0	15311077.73	0	0	145913131.7
H0YB09	High	D-glutamate cyclase, mitochondrial (Fragment) OS=Homo sapiens OX=9606 GN=DGLUCY PE=1 SV=1	8	4	16	4	564	60.6	6.84	16987612.39	102043096.6	42267635.18	85350140.6	51928595.66	50294799.92	0	36312798.79	14761906.77	0	56405466.33	4186766.932	24182872.05	0	56538080.62	56843081.77	0	21508413.74	38892252.98	0	4323575.218	0	8213845.988	0	58890528.02	0	0	70879636.03	0	0	5609550.045	0	0	0	0	0	0	17562150.82	24426917.38	0
A8K3E8	High	cDNA FLJ78154, highly similar to Homo sapiens solute carrier family 39 (zinc transporter), member 4 (SLC39A4), transcript variant 2, mRNA OS=Homo sapiens OX=9606 PE=2 SV=1	5	2	4	2	647	68.3	5.5	0	10848764.69	32604738.66	14653441.9	0	0	0	0	0	0	8908221.437	13775342.27	34144393.67	0	0	35110128.8	114682850.6	38961274.81	0	34239817.4	0	0	0	0	0	0	0	0	0	0	95626141.74	34463756.38	5160861.809	23272202.32	0	9727201.642	17596162.28	0	0	0
A0A5C2G237	High	IGL c2015_light_IGLV1-44_IGLJ2 (Fragment) OS=Homo sapiens OX=9606 PE=2 SV=1	26	2	14	2	110	11.4	5.24	26709456.49	0	0	0	0	36429029.39	15472370.37	5341167.505	23046090.78	0	0	0	0	83853073.26	4721490.814	0	33874245.75	7266123.466	54387092.46	0	0	9708198.133	44389365.06	9146825.791	0	106217711.3	47836068.94	0	49935341.07	0	487807162.5	119209065.4	0	0	0	6929936.67	350334616.4	0	7216825.563	15315264.81
Q92982	High	Ninjurin-1 OS=Homo sapiens OX=9606 GN=NINJ1 PE=1 SV=2	22	2	6	2	152	16.3	6.28	0	4466440.406	0	1704242.641	0	12498353.92	75299737.88	34477456.03	0	0	0	5587415.452	0	0	14998373.03	25698773.43	451629451.9	78047733.84	38481418.98	196995691.4	5865861.896	3057325.845	3908823.877	2374075.662	113978353.8	19455288.97	0	148894213.8	0	3473134.5	262368985.3	0	0	559021569	0	14656037	0	0	0	797269887.9
J3QRV5	High	LLGL scribble cell polarity complex component 2 OS=Homo sapiens OX=9606 GN=LLGL2 PE=1 SV=1	6	4	5	4	1019	113.3	7.52	0	0	21073950.34	4483324.629	45335082.57	0	0	34671695.84	0	0	3523367.455	0	0	0	14865768.25	7543790.116	0	0	11957624.38	0	3208211.012	0	0	0	3443936.624	0	0	0	0	0	56469510.46	53711882.06	0	188822242.7	0	0	0	44120836.68	26187376.02	0
J3QSX6	High	Actin-binding LIM protein 1 OS=Homo sapiens OX=9606 GN=ABLIM1 PE=1 SV=2	12	4	5	4	401	46	8.4	23939915.26	11008368.49	79098989.26	6232069.55	0	0	0	70362384.96	0	1417286948	0	0	0	0	32715343.88	0	5562066.356	0	0	0	0	0	2477775.404	0	0	0	0	6266483.193	0	0	0	5303377550	4551266.227	0	8238033.866	0	5205756800	62584998.6	51193139.58	0
A0A1W6IYL8	High	N90-VRC38.08 light chain variable region (Fragment) OS=Homo sapiens OX=9606 PE=2 SV=1	18	2	46	1	113	12.3	8.97	0	0	28394735.05	0	0	0	0	6843194.564	0	0	0	0	0	82645047.52	1489411.51	0	17251003.29	0	98615115.08	0	23924795.9	0	0	8077119.806	0	39443471.12	4410133.887	30106320.82	0	0	301036762.2	339211547.4	8769088.551	87332142.36	13489567.32	16999000.35	0	38263855.22	51514594.44	101017747
P55327	High	Tumor protein D52 OS=Homo sapiens OX=9606 GN=TPD52 PE=1 SV=2	22	4	5	4	224	24.3	4.83	0	28600328	59264603.86	48073009.69	0	15815700.65	0	0	0	20583566.59	0	0	6645275.192	0	0	3854718.802	5083608.3	27749615.25	0	10604917.34	14137770.1	21507711.98	16782659.81	0	5350122.204	9498075.31	21403792.55	0	0	0	104772738.6	0	0	243647864.5	0	37279115.34	0	0	10079859.54	257039104
A0A5C2GF06	High	IG c1227_heavy_IGHV1-18_IGHD4-23_IGHJ4 (Fragment) OS=Homo sapiens OX=9606 PE=2 SV=1	40	4	8	3	118	13.1	5.4	0	0	0	10450335.27	0	23490838.75	0	6615436.66	0	165405705	0	0	7807879.74	0	0	0	45947847.84	0	2955654.092	0	0	14272108.7	3714235.574	16830365.92	0	0	18462698.65	23677466.56	0	0	10296410.39	54186509.46	2807538.667	0	0	3978772.981	0	0	0	0
B4DNJ7	High	Inosine-5'-monophosphate dehydrogenase OS=Homo sapiens OX=9606 GN=IMPDH PE=2 SV=1	10	4	13	3	514	55.4	6.9	0	0	17585371.61	24361333.86	12829525.67	5487273.771	53539233.45	8969717.368	0	0	0	0	6854288.601	0	0	0	1139832185	10939069.64	3492582.421	9896340.313	0	0	27045691.85	0	32191969.85	0	0	69951982.64	0	0	403949348.2	549358973.8	0	29188544.93	0	3339588.953	0	0	2469506.045	685869193.3
A0A5C2GJ51	High	IG c360_light_IGKV3-20_IGKJ2 (Fragment) OS=Homo sapiens OX=9606 PE=2 SV=1	25	2	39	2	108	11.7	6.51	0	0	0	0	13396999.64	6666330.893	0	0	0	10657124.87	0	0	0	20808218.42	0	0	0	0	0	0	0	0	0	14712530.06	0	20876654.01	0	0	25942437.42	0	78894799.14	0	14311716.88	0	6893168.444	0	13423844.58	2365274.986	0	0
H7C096	High	BCL2/adenovirus E1B 19 kDa protein-interacting protein 2 (Fragment) OS=Homo sapiens OX=9606 GN=BNIP2 PE=1 SV=1	14	3	14	3	204	24.2	9.41	28748027.79	0	23753090.81	40985722.98	28827566.08	1997179.877	27843580.77	12329673.69	0	0	0	1779324.445	1640435.847	0	0	0	0	0	5614643.456	8043265.992	0	3570435.281	9090623.865	0	481191765.3	3323818.711	0	212383449.7	0	0	45030310.37	249596636	0	0	0	0	0	3848122.754	0	29320330.41
A0A5C2GM07	High	IG c1213_light_IGKV2D-28_IGKJ2 (Fragment) OS=Homo sapiens OX=9606 PE=2 SV=1	26	4	102	3	112	12.1	7.12	0	0	0	6714210.276	0	0	0	0	0	0	0	0	7339682.432	68224828.8	0	13348652.45	0	0	0	0	0	4461340.213	0	9213375.072	0	35608697.77	0	0	587466112.5	0	0	33888605.33	13010031.49	39106572.99	33127613.26	0	0	0	0	0
Q96S52	High	GPI transamidase component PIG-S OS=Homo sapiens OX=9606 GN=PIGS PE=1 SV=3	10	4	5	4	555	61.6	6.49	0	0	0	5785408.44	0	0	0	8700551.362	0	0	14207849.76	0	0	14276451.27	0	0	7610982.752	0	0	0	0	0	0	0	45924288.02	12251284.88	0	70732766.73	0	0	0	17347012.96	3058685.897	0	0	0	8145905.224	0	0	26849272.46
A0A5C2GYC4	High	IG c1913_light_IGLV2-14_IGLJ2 (Fragment) OS=Homo sapiens OX=9606 PE=2 SV=1	31	2	17	1	110	11.5	7.12	20137607.63	0	0	27594114.24	0	0	0	0	5737068.049	0	0	0	0	32260803	13975023.87	9575756.308	80902112.25	0	0	9409749.528	17515685.7	23308408.34	0	132173450.9	0	0	0	0	9671492.743	0	0	0	20006543.81	0	10354652.44	0	0	3430636.669	0	0
Q96HY6	High	DDRGK domain-containing protein 1 OS=Homo sapiens OX=9606 GN=DDRGK1 PE=1 SV=2	15	3	7	3	314	35.6	5.12	4655535.036	14925172.85	0	129673402.8	22594847.6	6889059.797	0	16022390.41	0	0	0	3555960.037	22908634.32	0	30992794.54	3300019.911	13409057.73	7288017.181	23723624.14	0	3223175.239	0	2375880.193	0	21727527.88	0	0	8760246.422	3171975.612	4195004.899	0	0	0	0	0	8883281.727	6256363.62	12200316.74	25387945.75	0
Q9Y2A9	High	N-acetyllactosaminide beta-1,3-N-acetylglucosaminyltransferase 3 OS=Homo sapiens OX=9606 GN=B3GNT3 PE=1 SV=2	14	4	11	4	372	42.5	8.68	0	10649115.5	822144009.8	15470949.97	0	5090142.23	17441313.17	42394398.88	0	28840816.13	0	11132406.14	24244907.46	11730439.74	20390654.6	66959376.21	227662816.3	8289459.373	59719714.44	200268710.9	50430379.91	0	17050190.32	0	8462489.895	5550331.837	118743459.7	58484123.63	0	0	0	2448411678	0	673277202.5	0	18952118.24	14559628.52	86411749.61	85183676.68	2068089049
A0A5C2GTL7	High	IG c83_light_IGLV8-61_IGLJ3 (Fragment) OS=Homo sapiens OX=9606 PE=2 SV=1	23	3	80	1	110	11.4	5.19	81442058.74	0	0	38307848.64	44740353.85	0	108080312.7	0	114021355.7	7083221.687	51602285.44	53895812.01	131286738.7	367865486.2	42847324.1	21644275.36	1452921633	111586564.1	5840818.804	0	0	156729625.3	16501279.32	160158317.3	29311204.57	44668956.93	0	56095281.59	1279759800	15703629.17	37295810.24	0	260274731.6	0	102554648.8	67188708.37	64224871.89	0	0	0
P10912	High	Growth hormone receptor OS=Homo sapiens OX=9606 GN=GHR PE=1 SV=1	5	3	6	3	638	71.5	4.88	0	0	19010619.86	0	2928428455	0	9980527.812	4320329.693	0	0	0	6693683.111	0	0	0	0	0	0	13225531.26	2172852.946	0	0	8399609.591	93113866.53	86276911.44	0	0	4531995.088	14855942.05	0	39288616.11	250808719.7	49463768.07	29135433.93	14501600.17	0	11983708.43	6329441.767	0	0
A0A5C2FX10	High	IGL c95_light_IGLV4-69_IGLJ2 (Fragment) OS=Homo sapiens OX=9606 PE=2 SV=1	30	4	78	1	111	11.8	7.46	5329849.385	0	0	5608517.638	12229295.21	0	0	0	0	0	25862674.08	9499316.455	5220725.588	21393953.3	0	7018025.156	3836218.016	0	0	0	0	0	1857021.147	6034337.15	0	0	0	0	102740143.4	0	11069124.98	0	6307296.269	0	46853490.27	5477891.164	0	0	1926751.742	0
G9J6Q6	High	GSTT2 OS=Homo sapiens OX=9606 GN=GSTT2 PE=3 SV=1	11	2	6	2	244	27.5	6.4	0	5410744.692	0	55495979.01	0	0	0	5470432.172	0	0	15447393.36	20625311.6	0	11495000.8	0	21195305.8	0	89456886.96	3499372.96	0	0	0	12677689.64	6707916.792	0	0	0	0	0	0	10474880.66	0	3142878.011	0	1633461.599	0	0	16205077.72	12303286.32	0
B2RAK1	High	cDNA, FLJ94965, highly similar to Homo sapiens leucyl/cystinyl aminopeptidase (LNPEP), mRNA OS=Homo sapiens OX=9606 PE=2 SV=1	4	3	6	3	1025	117.3	5.73	0	0	0	7885945.211	0	0	0	31951720.34	0	0	0	0	8660818.956	0	0	14429972.1	1321908860	0	9148968.516	20019037.08	0	0	2193854.203	0	41367282.19	0	0	31406234.31	6624497.064	5808322.857	66135403.43	1430431184	0	3607622673	14610872.46	7487691.111	14215811.96	11816429.11	13538207.36	29701529.03
A0A3B3IRS3	High	Guanylate-binding protein 7 (Fragment) OS=Homo sapiens OX=9606 GN=GBP7 PE=1 SV=1	3	1	16	1	502	57.4	6.28	50328391.27	0	849511064.3	19645470.15	8107836.648	0	0	251721064.7	0	0	0	0	0	0	112315211.4	0	65402257.28	0	9605792.043	0	0	0	12149666.34	0	4531679.899	0	192802996.2	0	0	0	665420486.6	22406849.64	35779962.11	913917417.7	0	0	0	49117041.36	146168179.5	1144311176
Q9UBG0	High	C-type mannose receptor 2 OS=Homo sapiens OX=9606 GN=MRC2 PE=1 SV=2	2	2	19	2	1479	166.6	5.83	11649173.96	5596921.154	0	2070290.145	0	0	12319572.46	0	0	0	11988983.3	6189773.018	0	36934714.54	0	12443697.81	0	0	0	27168325.3	22754248.07	0	28906930.54	111876789	0	0	27862135.06	0	40354934.06	0	0	31352758.56	114733342.6	0	59191545.14	4145481.836	0	0	2163368.423	0
A0A1B1CYC5	High	Vitamin D binding protein (Fragment) OS=Homo sapiens OX=9606 GN=Gc PE=4 SV=1	38	2	41	2	34	3.7	8.56	92905701.5	14845620.77	0	0	7436215.426	10384884.98	69336344.53	8521938.167	0	30560853.44	164237410.1	402988102.2	0	0	0	127965575.6	0	0	11124353.8	298993358.8	0	3874210213	157177183.5	899138956.8	17333864.79	0	439823630.2	0	580940161.9	0	19378149.43	0	0	52751827.01	0	0	444726660.4	54364081.4	27983400.44	12445746.13
A0A5C2FZ40	High	IGL c925_light_IGLV1-40_IGLJ3 (Fragment) OS=Homo sapiens OX=9606 PE=2 SV=1	41	3	58	2	111	11.7	7.12	8482996.423	44590425.32	0	6046747.843	15887736.48	0	0	0	19075609.9	0	7380415.46	0	8611402.423	64384633	20635207.63	0	0	10984298.23	4843719.946	66198106.61	9661645.421	33999717.58	0	209917739.6	0	107150752	371918619.5	0	218900803.2	15293639.99	0	0	82748044.65	776515362.4	0	0	0	0	0	0
O43399	High	Tumor protein D54 OS=Homo sapiens OX=9606 GN=TPD52L2 PE=1 SV=2	24	4	6	4	206	22.2	5.36	0	9245766.567	0	18025184.14	0	0	20727334.19	19262558.34	0	0	0	0	0	0	14603353.45	3150119.666	0	14383025.28	3428245.201	0	0	0	12197760.35	0	8069291.911	0	0	38117990.43	4140425.831	0	0	0	13187634.03	0	0	18440058.46	0	8134803.206	16887857.98	0
P04554	High	Protamine-2 OS=Homo sapiens OX=9606 GN=PRM2 PE=1 SV=3	35	2	7	2	102	13	11.9	1880669.017	0	0	123056.1768	0	0	0	125128.256	0	0	4914104.729	0	8872058.407	0	157576.1448	0	0	767843.3047	36445.49512	0	0	0	0	0	0	812311882.8	0	0	7330031.231	4520057.967	3469721.78	7941985.809	356808.3947	3219558.85	0	290461.9932	1116870.957	347031.479	553681.568	3590409.257
A0A5C2FX25	High	IGL c1392_light_IGKV1-5_IGKJ1 (Fragment) OS=Homo sapiens OX=9606 PE=2 SV=1	32	3	47	2	107	11.8	8.46	69966459.45	0	0	0	11449382.05	0	0	0	6242392.502	6644033.53	0	20976091.62	0	39526967.51	0	53843378.96	0	0	12138294.37	37549606.16	16039866.68	0	16317494.66	19229147.9	23478914.73	6930754.717	308089823.6	19933110.91	0	0	70479240.07	0	10368329.51	0	5983753.241	0	36939214.82	0	0	0
Q8N4L2	High	Type 2 phosphatidylinositol 4,5-bisphosphate 4-phosphatase OS=Homo sapiens OX=9606 GN=PIP4P2 PE=1 SV=1	25	3	10	3	257	28.1	8.68	33765008.51	0	14989446.31	0	45769200.83	0	22811082.27	14040401.04	0	43380132.7	0	0	264742735	0	7692802.513	0	0	0	25879396.09	0	0	0	10978878.19	0	394837029.8	10713389.29	11480447.32	328315253.8	0	0	283265166.3	40393549.61	0	29478178.98	0	0	15761041.91	0	7907080.932	21977397.28
A0A1B0GVI3	High	Keratin, type I cytoskeletal 10 (Fragment) OS=Homo sapiens OX=9606 GN=KRT10 PE=1 SV=1	30	3	11	3	107	10	8.44	10307637.94	18859363.76	0	33956673	490877005.4	0	8467906.898	29119309.35	8616279.64	29658318.44	0	0	24341934.11	0	6702687.082	0	288644971.8	28929650.37	128392311.9	0	6400199.849	0	6560265.923	0	3406816.866	134250174.1	9893643.499	351909518.3	5412364.389	0	20539035.17	0	0	0	0	6556337.626	6815801.216	16107758.95	17028138.64	76057743.99
P46059	High	Solute carrier family 15 member 1 OS=Homo sapiens OX=9606 GN=SLC15A1 PE=2 SV=1	5	3	5	3	708	78.8	8.48	7748353.427	0	0	5101447.557	32945457.18	0	0	0	9901531.121	0	0	0	15709045.36	0	29997084.64	0	0	18040347.9	0	0	0	0	4281302.681	9874568.119	0	0	0	0	0	0	256203582.4	193484445.7	7317680.094	0	0	32352618.02	0	0	3885054.067	14278869.95
B2RB07	High	Ubiquitin carboxyl-terminal hydrolase OS=Homo sapiens OX=9606 PE=2 SV=1	11	4	15	4	329	37.6	5.33	4360302.8	9681983.067	9413218.086	95350686.02	15383972.69	0	80152358.93	50733473.76	2036786.054	14153851.71	18902365.55	0	13270802.96	2463791.817	26283119.24	23438595.5	0	27958166.75	24808040.34	0	9636307.285	0	6609811.27	0	30309828.67	0	0	4895970.383	0	7065938.883	29327241.93	235335801.4	0	0	0	26949310.2	0	50219035.17	47144924.64	0
Q8N5M9	High	Protein jagunal homolog 1 OS=Homo sapiens OX=9606 GN=JAGN1 PE=1 SV=1	13	2	5	2	183	21.1	9.73	0	5461845.507	176653437.7	20691199.08	9246337.473	0	0	23539679.89	3268684.87	9465078.895	0	0	0	4063014.534	16407564.91	5298105.3	360195212.2	13426246.3	23867491.15	122354275.1	0	4528827.37	11502190.51	4683277.861	105867089.9	0	55254792.08	82949462.86	0	0	27651050.52	152919734.1	0	906347534.1	0	0	411112234	0	0	496811783.9
Q96BX8	High	MOB kinase activator 3A OS=Homo sapiens OX=9606 GN=MOB3A PE=1 SV=1	19	4	9	4	217	25.4	8.63	0	0	29677402.18	75492272.98	13305977.46	0	0	38784650.27	0	7713860.269	0	0	0	0	0	7821350.823	107091519.8	6647381.15	16797641.97	19760299.92	15088079.99	17015969.7	0	0	424921418.1	0	0	72572421.79	6459261.65	3199474.392	48431162.27	113702419.1	0	314165928.6	0	0	0	16739058.44	11208363.65	0
A0A5C2FWQ5	High	IGL c1528_light_IGKV3-15_IGKJ1 (Fragment) OS=Homo sapiens OX=9606 PE=2 SV=1	36	2	3	2	107	11.6	5.25	0	0	0	0	0	0	0	18609604.35	0	0	0	0	0	10712426.42	0	0	393172678	0	5483430.445	53048656.73	0	60640803.67	6873257.225	0	6581406.511	9207474.62	18819756.57	11681528.3	0	0	26352068.45	66715708.31	6200672.046	84201784.65	3881540.973	3029963.767	0	0	0	43022524.06
A0A5C2GYX5	High	IG c858_light_IGKV1-12_IGKJ4 (Fragment) OS=Homo sapiens OX=9606 PE=2 SV=1	10	1	3	1	107	11.4	8	0	0	730449757.3	3570852.679	0	93706424.14	85226422.29	0	0	0	0	4519844.137	0	0	0	4516292.401	686499420.1	0	12455869.57	356913491.6	0	0	0	0	0	6611742.906	490818952.1	0	5713346.816	9151180.013	0	289759141.8	3497561.527	183461836.1	0	0	0	10887486.39	0	0
Q6DKJ4	High	Nucleoredoxin OS=Homo sapiens OX=9606 GN=NXN PE=1 SV=2	13	3	4	3	435	48.4	4.97	0	0	1131078214	14348552.55	13374933.03	0	22426878.6	65829942.62	0	0	0	0	0	0	17310635.18	0	0	0	0	162447215.2	0	0	7949237.96	0	4158645.743	0	369794548.2	57824752.07	0	0	0	85042613.73	0	659005566.4	0	0	113585828	22674560.07	17199106.43	638279745.1
A0A5C2GRM8	High	IG c1364_heavy_IGHV3-66_IGHD3-3_IGHJ4 (Fragment) OS=Homo sapiens OX=9606 PE=2 SV=1	15	1	11	1	127	14.2	7.12	4152325.681	0	0	0	34094982.99	2298265.138	0	5845516.152	0	0	0	0	28870013.27	123805480.2	7333306.004	52605760.37	0	10451571.13	60457729.79	20240139.62	33820699.47	16316428.73	0	16821586.08	2699530.697	36374968.67	0	11833420.24	0	0	19915391.08	0	17040087.76	0	0	0	0	0	0	0
A0A5C2GLF2	High	IG c563_light_IGLV2-18_IGLJ3 (Fragment) OS=Homo sapiens OX=9606 PE=2 SV=1	31	3	24	1	109	11.6	7.96	0	79153860.22	0	16534707.13	0	169489371.9	0	0	0	0	0	0	0	14594054.22	7243774.021	0	25351428.27	27918537.96	0	0	0	6449427.452	0	0	28715353.92	0	0	0	30447640.76	3697647.104	0	0	0	0	0	15397251.15	0	8524251.17	8923162.429	0
X5D8W6	High	Ca++-dependent secretion activator 2 isoform C (Fragment) OS=Homo sapiens OX=9606 GN=CADPS2 PE=2 SV=1	4	4	5	4	1256	143.4	6.14	25821870.68	30044787.01	0	61471219.4	0	0	8700528.676	0	0	18050742.34	20740477	18541518.97	0	0	0	0	439895602.5	59643820.44	0	6174241.523	0	0	0	7065628.59	0	0	3231326.996	10046163.33	0	0	0	110855274	0	40496611.11	0	17305523.32	309533676.1	0	0	70207422.13
A0A220T1R7	High	LEMD2 OS=Homo sapiens OX=9606 GN=LEMD2 PE=2 SV=1	12	3	8	3	358	41.1	7.37	0	0	23142061.84	0	6137278.96	0	0	27648582.54	0	0	0	0	0	0	7348316.182	0	0	0	13521124.26	0	0	0	2944188.165	0	46634838.67	0	0	28214167.3	0	0	13425121.06	10913319.08	4941509.666	0	0	0	14524684.3	44462363.86	36586652.61	0
A0A5C2G5M5	High	IGL c3155_light_IGKV1-33_IGKJ4 (Fragment) OS=Homo sapiens OX=9606 PE=2 SV=1	15	1	21	1	107	11.5	4.72	0	0	0	5625849.358	21825563.26	0	0	22424918.43	11287524.56	0	0	0	0	156408973.3	0	0	0	0	119418455.6	145625230.2	38897664.17	1677257.298	0	288151936	0	3808051.819	240629637.3	0	139306876.4	0	201796188.4	346996920.4	68850846.51	63908863.64	39526958.77	0	22699886.23	7158834.883	0	0
P54709	High	Sodium/potassium-transporting ATPase subunit beta-3 OS=Homo sapiens OX=9606 GN=ATP1B3 PE=1 SV=1	14	3	9	3	279	31.5	8.35	0	36032877.82	87896499.05	0	0	12626504.41	9525162.598	7184905.787	0	16422660.05	4244465.82	0	0	0	6753424.782	54715971.58	0	10665535.68	60497572.24	0	8676500.637	4433250.226	9289664.568	0	224882074.5	4928289.861	59735212.24	393320068.7	4078117.877	0	0	0	19447840.51	0	6914373.973	0	22559433.31	16008698.8	0	0
A0A5C2G618	High	IGH c406_heavy__IGHV3-33_IGHD3-10_IGHJ4 (Fragment) OS=Homo sapiens OX=9606 PE=2 SV=1	30	4	39	1	123	13.4	7.12	0	0	9220941.911	30460693.86	0	3236226.929	10556521.12	0	0	0	0	4991286.936	0	0	9926724.116	0	0	0	11771950.18	11384691.88	0	0	0	0	0	0	13422124.96	0	0	11751423.32	0	0	17311655.55	23502289.3	0	24043608.99	0	5115281.103	2186870.833	40544810.95
M1LQ10	High	MHC class II human leukocyte antigen (Fragment) OS=Homo sapiens OX=9606 GN=HLA-DRB1 PE=4 SV=1	39	3	5	2	89	10.8	7.39	0	0	0	5278623.007	0	0	0	0	0	0	0	7203608.11	0	5644398.11	28223373.49	0	0	0	13464927.85	17300471.77	0	0	0	0	0	6836539.735	0	0	0	0	19264107.03	0	0	0	4356119.885	33293126.97	30903999.79	32138438	16874661.83	0
Q9UGP8	High	Translocation protein SEC63 homolog OS=Homo sapiens OX=9606 GN=SEC63 PE=1 SV=2	5	4	5	4	760	87.9	5.31	0	0	12363489.98	16541913.18	523492688.6	6602701.768	0	21213509.96	0	21740889.73	0	3924024.011	0	3874863.492	0	0	0	14371948.03	0	23469033.13	0	11387640.27	1703274.944	0	37435501.22	0	20339864.94	28914284.23	0	0	0	18706446.67	0	0	3241718.473	0	488403437	0	8864894.737	19133223.52
A0A5C2G010	High	IGL c877_light_IGKV3-20_IGKJ2 (Fragment) OS=Homo sapiens OX=9606 PE=2 SV=1	39	4	54	2	108	11.7	8.47	25768920.05	0	12200107.58	0	32874574.28	116325000.3	37915048.1	31066660.05	186460740.5	0	155926732.8	20770456	0	115598094.2	27758089.42	125095490.9	0	151542409.5	218490644.7	148607432.1	26272688.89	78135019.52	20205025.99	315190838	78389839.37	121991555.7	142609776.6	57055611.73	235044155.2	30212422.18	0	0	261383125.4	0	123766292.9	0	40731761.66	0	0	0
Q8IYS1	High	Peptidase M20 domain-containing protein 2 OS=Homo sapiens OX=9606 GN=PM20D2 PE=1 SV=2	11	3	4	3	436	47.7	5.85	0	5209674.967	0	38283960.07	12060624.31	0	0	0	0	0	5081605.06	0	4642894.601	6990515.304	0	2152898.782	0	21617771.56	0	0	3687682.188	0	0	0	0	0	0	0	0	0	0	0	3040796.571	0	0	12176540.88	0	3354457.98	1527100.23	0
P51161	High	Gastrotropin OS=Homo sapiens OX=9606 GN=FABP6 PE=1 SV=2	22	2	4	2	128	14.4	6.8	0	2209320.522	11453961.21	16033050.93	8952115.968	16241102.94	0	0	0	8023514.761	0	92878301.02	10835749.34	1241047.54	0	0	23751987.11	0	16878378.88	7188730.28	0	0	0	0	17220771.34	24758992.32	15718433.22	6029843.879	0	18011779.51	0	47365164.52	1869462.947	51074410.41	0	0	59494528.31	48924552.95	5412580.945	18042180.01
A0A5C2G998	High	IGL c2973_light_IGLV1-40_IGLJ3 (Fragment) OS=Homo sapiens OX=9606 PE=2 SV=1	35	3	59	2	110	11.3	7.97	0	0	0	0	62246747.08	24875789.8	10920145.33	0	0	25429324.97	0	0	0	0	0	0	0	16256864.31	7444425.324	0	0	319360434.6	0	202528270.7	0	4903795.641	0	0	0	0	0	354369034.2	7749378.779	16669515.57	3876709.437	0	0	0	0	18829700.08
A0A5C2GF93	High	IGL c49_light_IGKV4-1_IGKJ4 (Fragment) OS=Homo sapiens OX=9606 PE=2 SV=1	35	4	43	2	113	12.2	8.44	39756040.63	0	0	0	20207104.24	0	0	0	41225449.98	0	4794871.955	0	56385749.62	0	12394736.61	15541380.59	23813113.02	9972475.217	21192131.99	5811473.388	33785391.4	17600266.32	0	0	0	14268597.15	34471327.29	0	0	11641537.27	65280718.36	0	0	18883572	21690615.55	0	0	0	0	19896403.18
A0A5C2GNA6	High	IG c658_heavy_IGHV3-53_IGHD5-24_IGHJ4 (Fragment) OS=Homo sapiens OX=9606 PE=2 SV=1	16	1	9	1	119	13.2	8.48	0	7947608.432	0	34130452.95	0	8425483.336	0	0	0	149897010.5	0	0	16899673.69	6236721.479	0	0	32133255.25	0	22579220.12	114369283.8	0	14861726.97	5740650.095	7126892.33	38639082.8	17922452.59	0	53179361.41	7742560.823	30203674.48	53406860.12	624340697.5	7398522.549	0	5114166.737	0	22996799.43	0	0	17292351.2
B3KVH4	High	Non-specific serine/threonine protein kinase OS=Homo sapiens OX=9606 PE=2 SV=1	9	4	7	3	480	55.6	6.07	0	0	9604719.387	0	0	2413727.387	0	14477186.25	0	0	0	0	1924218.296	3788140.309	0	9133475.147	0	13570914.56	8187188.468	0	0	0	6182162.417	0	34850815.04	0	0	0	2967785.716	20285468.27	10289459.88	19796555.55	0	0	6726946.081	9770245.913	0	22275616.38	11772616.11	0
A0A5C2GDN3	High	IG c481_heavy_IGHV3-11_IGHD3-22_IGHJ4 (Fragment) OS=Homo sapiens OX=9606 PE=2 SV=1	17	2	18	1	121	13.2	5.45	0	0	0	0	0	0	0	23303588.33	17700251.35	0	0	0	68714173.68	26794126.19	0	0	0	0	0	12348753.87	25349676.33	20382088.22	0	10825901.25	0	34736353.19	28709432.02	0	29687996.67	6759735.318	21536373.59	0	9725011.075	0	0	37730192.82	0	34629600.5	31144881.01	0
A0A5C2FXZ6	High	IGL c1100_light_IGLV2-11_IGLJ1 (Fragment) OS=Homo sapiens OX=9606 PE=2 SV=1	19	3	65	1	109	11.6	8.44	32880224	17429712.49	0	6044288.58	0	0	0	0	0	0	0	9651713.25	0	40934700.11	0	0	0	0	0	0	9730317.387	35806467.02	3906734.366	0	0	21771830.58	153958130.6	0	96718184.46	0	0	57788980.93	81698978.76	40886292.12	31476100	12666003.67	13237393.66	0	0	74309330.02
P31751	High	RAC-beta serine/threonine-protein kinase OS=Homo sapiens OX=9606 GN=AKT2 PE=1 SV=2	7	3	6	2	481	55.7	6.37	0	8294285.301	0	5185972.887	11606799.01	0	0	25484964.44	0	5087461.88	0	1680214.38	7466512.633	0	19595016.48	7401133.862	0	0	13423533.99	0	0	0	6156073.569	0	45659144.77	0	0	3634088.814	7775753.736	0	0	0	7675199.867	0	0	4145714.429	86988920.18	12894001.42	12431677.77	0
Q6ZSZ5	High	Rho guanine nucleotide exchange factor 18 OS=Homo sapiens OX=9606 GN=ARHGEF18 PE=1 SV=4	3	3	3	2	1361	151.5	6.33	0	8372786.09	26566307.4	20340168.54	0	0	0	14741287.43	0	0	0	3663851.613	0	3757767.113	0	0	0	21627204.16	0	0	11267638.58	0	35291328.65	0	43284933.25	0	0	0	0	0	0	430952811.6	8082828.331	0	4926201.101	0	14783434.84	26814218.56	28435939.49	0
Q9Y487	High	V-type proton ATPase 116 kDa subunit a isoform 2 OS=Homo sapiens OX=9606 GN=ATP6V0A2 PE=1 SV=2	5	3	8	2	856	98	6.61	24699744.81	4359661.825	0	8007699.787	0	0	9988358.308	0	0	0	0	4872179.458	0	0	5803370.981	3671288.188	0	0	0	12276742.71	14782373.12	0	0	0	48448047.13	2807071.544	0	61924389.45	0	5556720.321	0	51059069.8	0	99812836.39	0	0	45395960.17	8707431.068	5259231.912	0
A0A4P8J6J1	High	IgG4_IGHV5-51 (Fragment) OS=Homo sapiens OX=9606 PE=2 SV=1	19	3	9	2	176	18.8	6.99	0	0	0	25184881.16	0	0	0	0	0	20613768.57	0	0	0	13556650.97	0	12016449.22	0	0	20363847.09	11899213.09	0	0	23057887.29	10123857.45	0	57033108.35	9257489.369	7527667.09	39527151.67	20480855.74	0	0	8770560.343	21238238.18	7050251.626	0	12013880.66	7265895.591	0	0
Q12955	High	Ankyrin-3 OS=Homo sapiens OX=9606 GN=ANK3 PE=1 SV=3	1	4	12	2	4377	480.1	6.49	0	36721073.46	1811122085	11727396.3	31207724.25	36648442.37	106326271.9	0	0	409498492.4	42770756.77	28355406.38	29927599.1	0	0	0	1929193903	8475558.849	23727937.38	896259938.7	44866928.94	4782670.528	0	10445015.3	0	0	811954749.9	41012234.12	0	0	26758382.7	745718013.6	0	3118500898	0	8687736.802	0	0	0	3245897417
E7EQB8	High	Isocitrate dehydrogenase [NAD] subunit, mitochondrial OS=Homo sapiens OX=9606 GN=IDH3G PE=1 SV=1	12	3	17	3	340	37	8.65	23515463.65	46760542.66	23606960.46	132008211.5	66319936.05	23127714.41	0	64293237.26	10234572.96	763582204.7	22697723.85	28846959.42	7212523.522	0	48241175.21	22664644.12	37814817.86	11526099.91	33329358.8	0	0	0	19384990.51	0	68846981.48	0	0	74956844.07	0	11903795.97	0	0	0	75280443.21	0	0	0	41315158.5	34939675.45	0
A0A5C2GE35	High	IG c68_heavy_IGHV3-23_IGHD2-15_IGHJ4 (Fragment) OS=Homo sapiens OX=9606 PE=2 SV=1	13	1	45	1	127	13.8	5.41	0	0	0	7470517.453	0	0	0	0	0	0	0	0	0	0	0	3890184.617	0	0	0	0	0	0	0	0	0	17287362.24	0	0	55569432.63	0	161099964.7	13524774.44	0	0	25865456.73	14113282.49	0	0	0	0
Q15800	High	Methylsterol monooxygenase 1 OS=Homo sapiens OX=9606 GN=MSMO1 PE=1 SV=1	9	2	5	2	293	35.2	7.23	0	8593412.638	0	38383415.9	299206854.8	0	0	46680246.05	8251303.687	0	0	0	11023146.72	10513338.04	37123577.22	0	0	6871073.241	12909767.19	0	0	0	0	0	0	4373437.206	0	6253805.218	13747372.1	0	0	0	0	186704412.9	9049008.216	4238375.697	14848683.85	19896937.71	24604421.23	0
P49593	High	Protein phosphatase 1F OS=Homo sapiens OX=9606 GN=PPM1F PE=1 SV=3	12	4	7	4	454	49.8	5.1	0	0	51952388.6	7431699.584	0	0	0	18308924.1	0	0	0	0	0	0	0	0	69784198.4	0	0	0	0	0	0	15066105.56	30297477.18	0	0	0	0	0	0	0	12105064.02	0	0	6934591.448	12339200.46	3824098.762	3668871.457	0
Q5QGZ9	High	C-type lectin domain family 12 member A OS=Homo sapiens OX=9606 GN=CLEC12A PE=1 SV=3	11	2	6	2	265	30.7	8.6	50895685.01	46498375.17	33690246.9	0	88690078.29	0	96722733.15	0	0	7413340.501	0	5649600.189	0	0	0	0	0	14295400.19	30474648.85	0	5769593.32	7659365.346	17871431.61	8466727.645	16251782.65	4290481.11	0	90573665.53	0	0	173214615.4	0	0	0	15365207.67	0	0	78417184.46	25925123.15	19121415.69
A0A5F9YFS9	High	Signal peptidase complex subunit 1 OS=Homo sapiens OX=9606 GN=SPCS1 PE=1 SV=1	31	3	6	3	102	11.8	9.31	13962427.65	29362231.07	91023673.53	101979688	20960092.19	4548677.426	5843499.799	9441645.397	10362311.21	48746969.75	8468222.197	0	50621225.4	0	86274565.33	6941490.021	395963429.9	14920776.5	84375614.56	15450597.25	88357638.89	0	12137919.59	0	52868879.4	3608494.097	0	129861331.4	5859764.823	0	52056641.09	145689953.6	0	0	0	9590313.931	0	47383869.1	46808992.08	15616099.69
E7EVZ5	High	Prenylcysteine oxidase-like OS=Homo sapiens OX=9606 GN=PCYOX1L PE=1 SV=1	8	3	4	3	404	45.7	6.84	0	0	0	0	0	0	0	2881840.664	0	0	0	0	0	0	0	12184593.48	0	0	11366079.16	11323508.83	11918269.02	0	0	0	27263128.66	0	0	6078485.332	0	0	78216389.19	0	4690766.629	0	8762131.758	2895387.577	53571734.07	6328145.1	6173751.881	0
Q9Y3C6	High	Peptidyl-prolyl cis-trans isomerase-like 1 OS=Homo sapiens OX=9606 GN=PPIL1 PE=1 SV=1	19	2	6	2	166	18.2	7.99	19860491.28	18842172.38	0	20292700.72	0	0	10955808.86	0	0	0	19339805.01	0	9861363.646	0	10429086.58	37654259.05	0	23595643.57	4458580.07	0	0	0	6121042.921	15806575.79	21470054.5	0	14900367.92	0	0	19348974.23	0	0	0	34407127.66	9404986.058	12501440.77	11283152.49	11765763.94	0	0
H3BND3	High	Cleavage and polyadenylation-specificity factor subunit 5 (Fragment) OS=Homo sapiens OX=9606 GN=NUDT21 PE=1 SV=8	28	3	10	3	149	17.1	6.38	0	2182162.815	0	0	0	3465667.334	0	38211214.96	0	0	2798954.411	0	0	0	3530447.651	0	0	5642509.272	9181088.262	0	0	0	29153023.76	0	139628832.6	1843083.649	79897973.21	0	0	6723713.228	0	181309848.5	0	279180435	2285273.398	3434435.633	0	0	8579814.852	0
Q6ZV40	High	2-amino-3-carboxymuconate-6-semialdehyde decarboxylase OS=Homo sapiens OX=9606 PE=2 SV=1	15	2	2	2	319	36.1	7.84	0	0	0	0	0	0	0	5708218.26	0	0	0	0	0	0	11168796.45	0	0	0	15377096.37	13763160.85	46619587.6	50654431.64	0	0	0	0	11208346.29	0	0	0	0	48223714.15	6381569.953	0	0	0	25230072.1	15726010.46	19036563.31	0
B4DLP6	High	Serine/threonine-protein phosphatase OS=Homo sapiens OX=9606 PE=2 SV=1	9	3	3	3	482	54.9	5.86	0	7546373.882	0	30559802.23	0	0	0	16690811.05	0	8593270.884	20740234.83	0	0	0	0	5646219.59	130309349.8	40823618.01	1829195.642	0	0	0	0	0	0	0	9352115.809	0	0	0	4999220.753	0	0	0	0	17764544.03	0	18140089.99	15035121.96	0
B4DFR2	High	cDNA FLJ59194, moderately similar to Dynein light chain 2A, cytoplasmic OS=Homo sapiens OX=9606 PE=2 SV=1	36	3	8	3	121	13.4	10.08	0	47848108.89	0	49600029.77	0	0	17983304.35	28495000.9	0	0	10574769.76	0	0	12089769.24	18772853.11	0	1096796353	0	0	0	0	0	5000306.823	0	46979521.54	3225851.38	15954764.28	0	73483103.39	0	27227840.47	691601602.4	0	2637264846	0	0	29731643.84	0	0	207573361.6
A0A5C2GT12	High	IG c1844_heavy_IGHV3-23_IGHD3-22_IGHJ2 (Fragment) OS=Homo sapiens OX=9606 PE=2 SV=1	24	3	24	1	124	13.4	9.51	0	18470947.59	0	16766381.92	0	0	0	0	14531147.02	0	19342978.7	10141592.93	9472830.034	23562997.54	5740694.353	3488145.691	0	0	0	17307466	0	30455068.85	0	0	16287275.08	0	0	0	0	33729193.58	0	498419977.2	21028649.87	1129658657	0	0	1679274493	5614038.426	0	0
A0A5C2GET5	High	IG c120_heavy_IGHV3-49_IGHD2-2_IGHJ3 (Fragment) OS=Homo sapiens OX=9606 PE=2 SV=1	20	2	15	2	128	13.9	6.58	0	0	0	0	0	0	0	0	0	0	0	5728604.984	0	26379082.28	0	0	0	8421169.398	0	0	34094622.13	8510669.204	9129753.437	24624702.31	0	35421556.66	0	0	12364837.35	38072733.57	11179744.23	0	13169634.24	0	15201344.55	7037674.708	0	2738456.905	4722203.142	0
Q9BYJ0	High	Fibroblast growth factor-binding protein 2 OS=Homo sapiens OX=9606 GN=FGFBP2 PE=1 SV=1	7	1	5	1	223	24.6	8.87	0	0	0	0	0	5283254.537	0	5966857.343	0	0	0	0	0	18740037.91	0	0	14127222.89	0	3697882.564	16820113.98	14020177.99	0	4899956.762	30659014.69	4700636.274	23658064.78	0	0	82784924.57	0	0	12427304.44	16917320.91	35884297.75	33380570.77	0	0	0	6943966.904	35513891.57
Q13564	High	NEDD8-activating enzyme E1 regulatory subunit OS=Homo sapiens OX=9606 GN=NAE1 PE=1 SV=1	8	3	8	3	534	60.2	5.4	1412787.791	0	0	20128320.51	70119203.75	0	0	26707128.23	0	0	0	0	0	0	16169621.86	9363234.141	10318085.75	11242633.64	0	26999771.36	0	0	16427593.16	0	13022005.35	0	0	5896485.145	0	0	783838819	0	0	0	0	9419440.121	0	38100516.18	30518024.61	28118353.09
A0A5C2G869	High	IGH + IGL c10_heavy_IGHV1-69_IGHD3-10_IGHJ4 (Fragment) OS=Homo sapiens OX=9606 PE=2 SV=1	21	3	36	1	126	13.9	9.01	0	0	45084209.09	0	0	0	0	0	0	0	0	0	0	13698458.67	0	45322254.17	0	15214994.19	11991690.94	40628462.78	6170175.683	0	0	27455102.52	0	49584779.12	0	0	21486759.9	4349152.497	0	19584358.19	10878757.42	0	16359578.56	0	36858910.18	0	0	0
Q15012	High	Lysosomal-associated transmembrane protein 4A OS=Homo sapiens OX=9606 GN=LAPTM4A PE=1 SV=1	17	2	4	2	233	26.8	6.49	96922594.08	0	55218621.46	28228985.28	0	27441156.64	0	0	0	0	4702767.137	11576141.52	0	0	53545625.48	63087629.15	0	5399641.263	0	0	0	6148061.084	0	0	0	0	0	0	0	3121284.638	0	0	0	0	0	16364028.46	7496450.668	18500094.17	20664333.28	25213718.71
A0A5C2GB35	High	IGH + IGL c416_light_IGKV3-15_IGKJ1 (Fragment) OS=Homo sapiens OX=9606 PE=2 SV=1	19	1	8	1	108	11.9	8.51	0	0	9661512.925	0	10818654.75	10480328.33	0	5919269.447	0	5470919.151	68420036.46	0	0	355250297.5	0	62732691.93	25177321.59	18623653.55	0	198452094.4	0	0	0	4434131.686	3495615.477	0	0	4729970.516	17565989.63	0	56563832.09	0	7367498.819	0	0	12495709.05	0	0	0	15620822.2
B4DEP8	High	cDNA FLJ56960, highly similar to Homo sapiens phosphatidylinositol 4-kinase type II (PI4KII), mRNA OS=Homo sapiens OX=9606 PE=2 SV=1	6	3	4	3	449	51.1	8.69	0	89723885.74	0	27180801.46	11467420.53	0	0	27989239.08	0	0	0	0	0	0	28783703.24	4098070.512	58764625.04	0	23837291.32	0	0	7935245.414	0	0	8217066.638	6684939.071	0	0	0	0	0	0	0	0	0	8190613.481	0	15362110.64	9599450.148	40185610.19
P23258	High	Tubulin gamma-1 chain OS=Homo sapiens OX=9606 GN=TUBG1 PE=1 SV=2	9	3	3	3	451	51.1	6.14	0	3752719.241	0	45194958.28	0	0	0	0	0	0	19855612.98	0	15286251.96	0	10223380.19	7844844.002	0	12219511	0	0	4994249.512	0	0	0	0	0	0	1879585.388	0	4509298.294	0	0	0	0	0	8862811.897	6479417.691	6483751.328	9289979.937	0
A0A5C2G3B3	High	IGL c3642_light_IGLV1-40_IGLJ1 (Fragment) OS=Homo sapiens OX=9606 PE=2 SV=1	30	2	57	1	111	11.6	4.94	22484960.22	0	63792194.09	0	0	0	0	0	31050745.21	0	0	0	0	35009104.77	3732370.461	0	0	6900087.775	0	24865255.11	0	14236471.41	0	67843215.53	0	39547684.78	40764169.3	0	25445807.39	15938329.04	0	39833734.68	44420092.24	0	18332791.55	0	0	0	0	24440169.8
P19784	High	Casein kinase II subunit alpha' OS=Homo sapiens OX=9606 GN=CSNK2A2 PE=1 SV=1	12	3	7	2	350	41.2	8.56	7604207.256	9352102.091	26757336.05	46366033.28	9744429.893	0	0	13384400.38	0	10307031.7	83653814.42	0	70070450.1	31316085.89	13148808.89	22440602.64	0	0	13293003.29	0	639449348.7	11873400.43	17220798.01	7284892.878	43685836.72	4777329.036	0	0	234721891.2	2475766.802	16846550.5	0	0	0	0	0	9241861.61	22568783.21	10062751.11	0
A0A5C2GBY9	High	IGH + IGL c615_light_IGKV2D-40_IGKJ2 (Fragment) OS=Homo sapiens OX=9606 PE=2 SV=1	18	3	38	2	113	12.4	5.06	0	0	0	0	0	0	0	0	0	0	0	0	0	605337887.8	0	0	0	5839031.751	0	0	0	0	0	26560221.16	0	142959169.5	0	0	90661018.05	0	178942651	51060086.26	102406773.1	19849027.32	69816584.04	0	0	0	0	16598221.52
P50151	High	Guanine nucleotide-binding protein G(I)/G(S)/G(O) subunit gamma-10 OS=Homo sapiens OX=9606 GN=GNG10 PE=1 SV=1	44	3	5	3	68	7.2	7.85	10477519.78	55434776.03	0	40184917.7	96738643.26	70427171.99	0	0	26417030.09	0	11615259.01	0	31317989.01	0	4979079.834	29318261.57	0	36714329.5	0	139318035.8	0	0	13546073.34	0	42637432.68	16327164.71	0	42185386.92	0	0	193026130.9	0	7241145.06	0	40099069.27	14712753.71	0	6338401.492	8935603.129	0
P35030	High	Trypsin-3 OS=Homo sapiens OX=9606 GN=PRSS3 PE=1 SV=2	7	2	15	1	304	32.5	7.49	316360203.2	378593361	31111703.98	194438316	140703506.1	340658471.1	708408963.9	0	69803481.94	0	36916337.74	0	40957092.56	14002813.98	0	0	25138442.64	27692054.98	0	641074074.7	0	8297903.739	0	0	0	8568340.28	0	0	0	0	85938694.09	101117595.6	0	124047162.2	0	6218868.126	0	0	0	181634830.9
Q7M4S4	High	Granulocyte inhibitory protein OS=Homo sapiens OX=9606 PE=1 SV=1	90	1	5	1	20	2	4.5	0	0	0	0	16443703.29	0	0	0	13347146.67	13140297.18	22466464.31	0	0	4259350.238	0	0	0	20830312.6	0	0	0	0	0	109157655.7	6555196.429	0	34882434.48	0	25382422.18	0	0	30060890.13	50587571.47	133218107.7	18159476.6	1927306.573	0	8863576.378	15265631.77	0
H9KV32	High	Cell surface glycoprotein CD200 receptor 1 OS=Homo sapiens OX=9606 GN=CD200R1 PE=1 SV=1	16	2	2	1	212	23.8	8.19	24889318.45	0	0	79040612.23	0	0	17295446.98	4506248.978	0	0	0	0	16192214.63	0	0	0	0	0	0	0	4676977.261	0	0	5217159.691	0	0	0	47139600.65	0	0	176897056.8	29697364.46	9503536.288	0	0	0	0	7534145.686	13864075.72	0
A0A5C2G0V2	High	IGL c2076_light_IGKV3-15_IGKJ2 (Fragment) OS=Homo sapiens OX=9606 PE=2 SV=1	21	2	23	1	107	11.7	5.97	19071230.99	0	0	20739613.88	0	0	0	0	0	31962871.83	0	0	23486887.6	10436581.56	0	0	0	36805084.84	15207641.64	0	7015993.237	71540240.78	0	289729129.8	0	0	0	0	48339376.56	28832134.59	728117563.2	0	75375735.05	0	0	2856858.821	4041669210	0	0	0
Q8N0V4	High	Leucine-rich repeat LGI family member 2 OS=Homo sapiens OX=9606 GN=LGI2 PE=2 SV=1	6	3	3	3	545	62.3	6.93	0	5869341.891	0	0	0	0	8822267.418	0	0	0	94967818.23	4289224.516	13937827.25	0	0	80238341.87	0	4127831.749	0	0	49584602.21	0	6566244.1	0	0	0	0	0	14308481.08	0	0	0	16680668.78	64732488.39	30118964.91	0	0	6278738.384	14371145.82	0
Q96T76	High	MMS19 nucleotide excision repair protein homolog OS=Homo sapiens OX=9606 GN=MMS19 PE=1 SV=2	4	3	6	3	1030	113.2	6.35	0	9629360.83	0	47426218.03	45351672.43	0	0	26719353.92	0	0	5701616.499	0	8177958.851	0	19396937.59	8840777.277	41318729.06	28074132.15	16295032.75	0	9091454.846	0	0	0	52472837.13	0	262610812.2	0	0	4553405.053	0	19670902.81	0	0	0	15427166.25	20123593.65	22384111.73	28429217.91	0
A0A5C2GK71	High	IG c846_heavy_IGHV3-33_IGHD3-22_IGHJ4 (Fragment) OS=Homo sapiens OX=9606 PE=2 SV=1	31	3	10	1	124	13.9	7.94	0	0	0	7117057.073	0	0	0	0	0	6924716.687	0	0	0	4611326.864	0	4583932.796	0	10588122.38	14110715.5	0	0	11212307.21	0	11352520.54	6319339.081	14822919.06	8100854.467	264375210.3	0	10822522.81	46939716.28	34756096.33	2447454.712	0	6899166.247	0	73853659.03	0	0	0
B4DLN7	High	cDNA FLJ59248, highly similar to Homo sapiens cytochrome P450, family 20, subfamily A, polypeptide 1, transcript variant 1, mRNA OS=Homo sapiens OX=9606 PE=2 SV=1	12	3	4	3	470	53.4	6.21	0	0	0	2433904.425	0	0	0	28812095.91	0	0	0	170839524.7	3386360.084	0	12124287.64	13167313.92	0	0	0	0	0	0	34234743.15	0	0	0	0	0	0	0	0	53115002.85	9949256.846	0	89019440.97	0	0	11834313.94	13947537.32	0
Q6P1A2	High	Lysophospholipid acyltransferase 5 OS=Homo sapiens OX=9606 GN=LPCAT3 PE=1 SV=1	6	3	9	3	487	56	8.69	6192314.251	0	0	36619370.76	32086238.53	0	0	15404993.34	0	6039854.84	0	0	11960881.34	0	0	0	7209954.706	0	55334111.51	22347848.18	0	0	0	0	246264197.5	0	0	192437245	0	2123910.812	0	182648016.8	0	15246479.18	14543793.56	0	0	27261190.75	21309531.28	57174169.87
Q3B7X1	High	TMX3 protein (Fragment) OS=Homo sapiens OX=9606 GN=TMX3 PE=2 SV=1	7	3	8	3	423	48.5	5.69	0	9477915.513	25579241.1	39609880.76	45471452.1	14856004.73	3174271.677	26000150.61	0	0	4543986.415	0	4670802.896	0	22327438.17	0	20742646.3	1758110.438	23848208.9	0	0	0	26054562.66	0	138263933	0	0	170308221.3	0	0	404424394.2	0	0	0	0	0	2650290142	11022514.05	23716926.32	6645947.348
Q7Z434	High	Mitochondrial antiviral-signaling protein OS=Homo sapiens OX=9606 GN=MAVS PE=1 SV=2	2	1	2	1	540	56.5	5.52	0	0	0	0	0	0	0	0	0	0	0	0	0	0	0	8526267.402	0	0	0	0	0	0	0	0	42260217.79	0	18431785.6	0	0	0	0	0	1731729.323	23454805.85	0	15217106.62	0	23021424.72	15239546.88	56820608.07
Q6ZWJ1	High	Syntaxin-binding protein 4 OS=Homo sapiens OX=9606 GN=STXBP4 PE=1 SV=2	7	2	6	2	553	61.6	5.2	14189370.62	35736921.9	0	20593636.4	0	0	0	0	0	0	0	0	4721589.642	0	20960572.08	42263695.25	30726282.8	0	0	0	0	0	0	1246374.23	0	0	0	0	13246270.79	0	0	0	723213885.2	0	529025806.9	20424096.15	0	3610747.754	17920699.59	0
P61513	High	60S ribosomal protein L37a OS=Homo sapiens OX=9606 GN=RPL37A PE=1 SV=2	29	2	17	2	92	10.3	10.43	0	18233890.87	0	112294098.3	40979091.84	6602288.276	17202116.38	0	23929955.15	12835292.81	19188636.32	0	32958645.62	0	125017577.2	3279689.914	32602761.65	64846402.49	44073147.17	18413570.97	16961490.85	0	2720519.748	0	0	0	0	0	0	0	161052184	222865491.5	0	0	0	37936495.47	0	148553443.4	150033700.3	7566205.832
B4DM21	High	cDNA FLJ58021, highly similar to Fragile X mental retardation syndrome-related protein 1 OS=Homo sapiens OX=9606 PE=2 SV=1	7	3	4	2	490	55.1	7.72	0	0	0	21516942.86	0	0	0	2680352.185	0	0	0	0	0	0	0	0	276589094	14369862.91	0	4587101.42	0	0	0	0	26516955.71	13115992.15	0	3014003.831	0	0	43171565.6	115665814.4	0	147806503.6	0	0	10211113.05	1950837.71	4346985.262	0
Q53S08	High	Ras-related protein Rab-6D OS=Homo sapiens OX=9606 GN=RAB6D PE=2 SV=1	7	3	32	1	254	28.2	6.74	0	0	0	28335200.7	15335321.87	6861353.851	0	12696378.68	0	43986929.77	9576414.911	6095256.596	20005247.76	0	0	6559761.052	0	0	21612911.65	0	0	0	0	0	20509494.43	0	0	12864140.55	0	0	0	0	0	0	0	19609927.23	16824511.65	10210461.81	10216187.29	0
A0A024RC91	High	LAG1 longevity assurance homolog 3 (S. cerevisiae), isoform CRA_b OS=Homo sapiens OX=9606 GN=LASS3 PE=4 SV=1	7	3	10	3	383	46.2	7.53	0	0	32156506.27	11862020.46	0	0	0	86312946.06	0	23583837.43	0	0	11898569.64	0	56749176.04	0	81964660.92	0	15330603.55	8933127.291	0	0	50920071.37	0	0	0	5149920.468	7536943.474	0	0	3108037104	0	15689111.33	24534344.88	1907712.815	0	73442664.78	46025828.63	39032573.51	9595009.173
B4DWI6	High	cDNA FLJ55565, highly similar to Integral membrane protein GPR137B OS=Homo sapiens OX=9606 PE=2 SV=1	4	1	2	1	398	45.4	8.63	0	8018251.555	8283127.374	29577426.55	220933812.9	0	0	0	16660316.99	0	0	0	11932998.22	11100426.16	13234037.44	0	0	0	6805912.681	8264552.806	0	0	8256958.689	56527588.77	0	4010571.459	27290129.43	0	93547548	6127806.306	167095721.1	0	0	0	10725951.29	0	22266178.63	6772606.532	9181728.907	0
A0A5C2GFQ8	High	IGH + IGL c199_light_IGKV2-24_IGKJ1 (Fragment) OS=Homo sapiens OX=9606 PE=2 SV=1	19	2	3	2	117	13.1	8.94	0	0	0	0	0	27881801.7	31624212.59	0	0	0	0	0	0	8893588.994	38828029.43	0	8915773.732	41740637.49	61208992.99	0	51874317.26	0	0	15619850.03	0	28797098.89	0	31468754.98	0	0	0	54334869.47	0	171754847.1	1408985.374	0	30194590.48	0	6030372.409	0
A0A044PY82	High	Uncharacterized protein MISP3 OS=Homo sapiens OX=9606 GN=MISP3 PE=1 SV=1	16	3	3	3	361	39	9.83	68070247.68	6390066.06	0	4981858.453	34110948.43	0	0	6428485.996	0	0	0	0	0	6196392.18	0	0	0	0	4830213.287	0	5638172.471	90353949.13	0	6513211.698	6932671.778	0	0	0	0	0	0	35776006.79	0	0	0	10146702.05	0	0	5875510.86	153914443.7
Q15120	High	[Pyruvate dehydrogenase (acetyl-transferring)] kinase isozyme 3, mitochondrial OS=Homo sapiens OX=9606 GN=PDK3 PE=1 SV=1	11	3	5	3	406	46.9	8.37	0	6473678.834	1360325785	3084091.592	0	24576031.58	0	19268102.53	80767495.84	517956929.4	0	0	6374144.048	0	0	0	2589300890	9722270.023	0	24415543.59	12250518.18	62128831.6	0	0	78369370.19	0	634814530.1	117674630.7	0	0	363525803.7	31526536.38	0	0	4118091.587	0	0	0	3081422.542	833525507.6
A0A024R755	High	Calumenin, isoform CRA_a OS=Homo sapiens OX=9606 GN=CALU PE=4 SV=1	9	2	3	2	315	37.1	4.59	0	0	0	16024487.63	1363449162	9603009.339	0	16574805.15	0	0	0	0	6098875.314	0	0	0	0	0	0	0	0	0	9112977.278	44616369.12	0	22579656.48	0	0	25545690.85	0	0	657609099.8	38544047.78	0	15936768.05	0	73827650.36	5575695.954	5783652.104	0
C9JP01	High	Protein RFT1 homolog (Fragment) OS=Homo sapiens OX=9606 GN=RFT1 PE=1 SV=8	7	2	5	2	291	32.9	8.59	9107728.088	5603956.384	0	2228716.399	0	6229707.559	11949622.76	0	219847880.5	17913240.56	19852955.82	0	0	20624399.38	17728451.77	5938052.985	0	8240929.238	14372145.4	24262061.39	0	0	0	0	66295868.78	8683826.413	26569208.78	83825283.37	0	0	0	0	0	0	0	3563399.845	0	0	0	128825944.8
Q92538	High	Golgi-specific brefeldin A-resistance guanine nucleotide exchange factor 1 OS=Homo sapiens OX=9606 GN=GBF1 PE=1 SV=2	2	3	4	3	1859	206.3	5.73	0	0	74738030.6	45470580.17	0	8878717.586	0	11559886.03	20201325.49	0	0	0	0	0	3737601.408	27917585.61	0	12850338.04	47061269.79	0	0	0	0	0	30644207.76	0	57483801.17	38583303.26	0	12094052.08	0	0	16184014.83	274591589	16946885.4	8276586.352	0	17522426.02	24189189.3	273344517.4
A0A5C2GSJ5	High	IG c297_light_IGLV2-14_IGLJ2 (Fragment) OS=Homo sapiens OX=9606 PE=2 SV=1	15	1	10	1	110	11.4	5.91	4074241.525	8410097.502	0	0	85603866.2	0	27112646.85	8016735.688	0	0	11483061.35	0	20823450.42	7594458.068	0	0	25658779.42	11183364.32	0	4912460.418	11377838.79	0	4018874.057	106178128.4	23542523.58	0	67208198.33	0	65588793.19	3564390.009	0	23446771.38	33951679.66	0	0	11975020.37	0	0	0	0
O95398	High	Rap guanine nucleotide exchange factor 3 OS=Homo sapiens OX=9606 GN=RAPGEF3 PE=1 SV=6	4	3	3	3	923	103.7	7.56	0	0	103600213	4672969.725	0	0	79057577.46	0	0	0	77808048.53	0	0	0	12487705.37	18125495.87	0	0	0	0	0	0	0	0	0	0	0	0	0	0	287421252	53188839.93	0	0	6600952.14	8034159.585	0	0	0	0
Q6PCB6	High	Alpha/beta hydrolase domain-containing protein 17C OS=Homo sapiens OX=9606 GN=ABHD17C PE=1 SV=2	4	1	2	1	329	35.8	5.64	0	6093301.61	0	26046872.23	0	0	0	7442668.791	0	0	0	0	14507968.22	0	9651928.32	11924528.27	0	0	1307181.781	31576142.69	0	0	7442376.841	0	0	1417241.986	0	0	0	0	0	0	0	0	2750411.112	8943334.915	0	11534604.53	13592441.94	0
Q8IVH4	High	Methylmalonic aciduria type A protein, mitochondrial OS=Homo sapiens OX=9606 GN=MMAA PE=1 SV=1	9	3	4	3	418	46.5	9.29	12546648.59	38684503.94	0	85865315.2	25778627.05	20071736.6	71262261.9	10194173.58	21875485.17	0	3857472.236	0	37885673.45	0	13456707.76	0	14065368.08	51405008.52	48940135.05	0	18919732.81	0	25597994.11	0	6978320.701	0	0	7100477.969	0	15052748.43	26176207.03	0	0	0	0	47300391.44	19767914.72	0	0	23626016.64
Q8NC44	High	Reticulophagy regulator 2 OS=Homo sapiens OX=9606 GN=RETREG2 PE=1 SV=3	3	2	3	2	543	57.8	4.45	0	0	0	0	0	0	0	0	0	0	0	0	0	0	4387577.331	0	0	0	0	0	0	3695329.351	0	0	51291288.6	0	32868538.6	43076916.84	0	0	0	85314907.78	30515332.42	75152182.21	17701395.61	0	0	4209597.737	0	38230512.32
Q5TH69	High	Brefeldin A-inhibited guanine nucleotide-exchange protein 3 OS=Homo sapiens OX=9606 GN=ARFGEF3 PE=1 SV=3	1	2	3	2	2177	240.5	5.82	0	0	0	6895414.925	0	0	0	0	0	0	0	0	41726160.61	0	0	0	12422554.93	0	0	0	0	0	0	0	0	0	0	0	3605612.468	6000460.663	0	0	13071243.27	0	0	18201634.63	0	7095337.169	0	0
Q499H0	High	G protein-coupled receptor 64 OS=Homo sapiens OX=9606 GN=GPR64 PE=2 SV=1	3	2	2	2	1003	110	7.34	0	16890521.94	0	37899552.58	18511276.78	0	0	0	0	0	9145366.871	0	0	5848266.856	17753706.92	7544638.828	8506945.105	6956966.1	1742600.064	0	0	0	0	0	0	23525541.74	0	0	11245113.78	0	0	34660974.66	0	0	0	7591348.128	10865087.74	26195914.46	29137864.74	0
P05496	High	ATP synthase F(0) complex subunit C1, mitochondrial OS=Homo sapiens OX=9606 GN=ATP5MC1 PE=1 SV=2	23	1	8	1	136	14.3	9.74	0	0	0	0	0	0	0	0	0	0	0	40946165.22	500536727.6	27112777.01	22099490.03	12945820.77	6349750.225	0	0	10025074.23	0	0	0	21419797.43	0	4964283.549	0	0	0	0	3613776.799	23242751.67	0	52187256.92	0	386977.3013	62230059.53	4449665.386	2442037.758	0
A0A5C2GX34	High	IG c240_light_IGLV2-14_IGLJ2 (Fragment) OS=Homo sapiens OX=9606 PE=2 SV=1	15	2	31	1	110	11.6	8.43	448988304.5	597671686.1	54962921.63	0	170351664.9	0	233600604.6	0	0	209936146.1	24458562.5	0	958882742.7	0	0	0	197076894.2	0	0	247308728.2	0	5939453.067	24577233.27	78693722.54	96197409.05	0	46946232.16	0	549167207.3	0	0	629375915.2	0	78271525.77	38577811.83	0	522804695.5	0	0	0
P28827	High	Receptor-type tyrosine-protein phosphatase mu OS=Homo sapiens OX=9606 GN=PTPRM PE=1 SV=2	2	2	5	2	1452	163.6	6.65	0	0	0	0	0	0	13181010.99	0	0	0	0	17955596.63	0	32161032.18	0	8125002.165	0	0	0	11174959.09	16553605.36	0	13714328.15	26484277.78	0	0	5765630.618	0	13739306.95	0	112194676.5	0	22349885.44	26264599.4	21125103.93	9670123.303	0	1067166.015	0	10594828.73
B0QY34	High	Casein kinase I isoform epsilon OS=Homo sapiens OX=9606 GN=CSNK1E PE=1 SV=1	7	2	4	2	336	38.4	9.28	0	0	0	5289529.078	50096318.19	0	0	30548005.58	0	0	5197247.954	0	5918837.468	0	15629303.36	2934784.26	0	0	6334042.437	0	0	6157315.793	5892380.355	17095433.62	0	0	0	4901433.895	0	0	0	24315749.73	25969928.57	0	0	4328329.369	9205891.411	19248739.48	18177379.3	0
Q53GE4	High	Leucine rich repeat containing 19 variant (Fragment) OS=Homo sapiens OX=9606 PE=2 SV=1	4	1	18	1	370	42.3	5.12	0	0	28363178.63	0	0	0	0	19123031.59	0	0	51446041.22	35489901.19	0	63088036.28	0	57514645.16	0	0	0	85858350.15	28416425.37	0	56033086.84	0	0	0	71674197.69	0	10274985.08	0	0	0	30062586.49	29857197.9	151487277.3	0	0	19411932.86	20482396.14	125590697.2
Q12841	High	Follistatin-related protein 1 OS=Homo sapiens OX=9606 GN=FSTL1 PE=1 SV=1	6	2	10	2	308	35	5.52	0	5818463.58	52389612.33	12323942.04	0	0	0	0	0	0	17903526.35	0	0	19226282.95	2715667.704	0	47485033.73	0	0	27356891.71	5240806.355	0	16640926.12	35934767.11	0	0	21936874.43	0	24297853.31	0	27817666.72	11468432.44	29671838.44	110285710.8	57311880.37	3167056.928	13909303.74	12875511.09	18559626.18	87048714.26
Q9UJ72	High	Annexin A10 OS=Homo sapiens OX=9606 GN=ANXA10 PE=1 SV=3	7	2	2	2	324	37.3	5.33	0	0	6306478.936	0	0	0	0	0	0	523952363.6	0	0	0	0	0	0	14862916.3	0	0	0	18849532.61	0	4410564.171	0	19599202.19	0	6536790.611	0	0	12745791.92	455568615.8	0	7519250.236	14139262.89	17385061.94	0	0	27227391.74	35455586.21	0
P01225	High	Follitropin subunit beta OS=Homo sapiens OX=9606 GN=FSHB PE=1 SV=2	9	1	8	1	129	14.7	7.06	6012266.12	0	0	13514455.79	21436217.91	0	25365293.63	0	0	0	19717161.08	0	0	14771374.44	0	0	0	31020085.14	0	0	32443490.65	0	31776871.64	140883821.7	2283669.462	0	0	0	18904013.96	0	0	0	161919889.9	0	18325227.51	14868041.3	0	31475036.76	38107955.66	0
Q8N0V5	High	N-acetyllactosaminide beta-1,6-N-acetylglucosaminyl-transferase OS=Homo sapiens OX=9606 GN=GCNT2 PE=1 SV=1	5	2	3	2	402	45.8	7.18	0	2061445.763	26345077.29	0	0	0	1987397.749	0	0	0	32582566.1	22955878.17	2426273.238	13685026.26	0	39589218.62	3537887.378	3873966.655	0	0	32505304.76	0	0	0	0	0	8245266.099	0	19755996.05	0	0	0	12728350.71	0	19296273.06	36396888.61	0	7501633.6	12233550.19	0
B4DJM7	High	cDNA FLJ52867, highly similar to Rho guanine nucleotide exchange factor 16 OS=Homo sapiens OX=9606 PE=2 SV=1	8	2	5	2	413	47.2	7.5	0	0	8309468.793	8370561.499	0	0	0	27138460.46	14426757.91	1451441888	5568180.437	0	0	0	34047910.61	5573649.674	0	0	0	0	0	0	24541689.82	0	21963486.52	0	7862940.69	0	0	0	0	65030239.45	0	44188559.14	0	3896952.956	0	25301018.62	25236430.56	12797468.02
B4DXP6	High	Radical fringe homolog (Drosophila), isoform CRA_b OS=Homo sapiens OX=9606 GN=RFNG PE=2 SV=1	8	1	4	1	205	22.8	6.99	0	0	0	0	0	0	7389875.159	0	7193253.168	0	21175186.47	23127644.34	0	5940700.282	0	63052945.58	0	81618119.1	0	0	31248103.23	0	0	0	0	0	0	0	0	16411035.52	0	0	5803277.083	0	20308931.22	36559975.79	0	0	0	0
P48060	High	Glioma pathogenesis-related protein 1 OS=Homo sapiens OX=9606 GN=GLIPR1 PE=1 SV=3	14	2	3	2	266	30.3	8.48	0	5277801.865	0	0	0	0	0	5781971.554	0	0	0	0	0	0	16133214.17	15632360.7	22010798.49	0	0	0	0	14627627.53	0	0	71666956.6	0	14221517.8	192752333.1	20898329.94	0	0	25629247.94	0	36917882.03	10081141.92	0	37713727.32	0	0	0
A0A5C2G9L9	High	IGL c556_light_IGKV3-20_IGKJ3 (Fragment) OS=Homo sapiens OX=9606 PE=2 SV=1	23	2	40	1	108	11.8	8.51	0	14346811.31	141466979.3	18277107.11	0	0	0	0	0	0	0	0	0	21770245.6	0	0	406685803.5	9096247.832	0	0	46719924.94	0	0	51550817.7	0	2564248.853	15956755.69	0	0	0	619184668.3	269298688.3	20361336.53	477042387.8	0	0	39120122.85	0	0	28773765.96
Q96B13	High	Serine/threonine-protein phosphatase 2A 56 kDa regulatory subunit OS=Homo sapiens OX=9606 GN=PPP2R5C PE=1 SV=1	9	3	6	2	384	44.8	6.48	0	0	0	85507822.84	0	0	8271311.974	30811524	0	0	0	0	0	0	6845902.352	0	0	25462431.32	3986111.795	0	0	0	0	0	68737816.46	0	63333725.52	3456329.332	0	0	17295798.14	0	0	0	0	23339840.39	14381193.22	53217666.47	37854713.74	0
Q9UPN7	High	Serine/threonine-protein phosphatase 6 regulatory subunit 1 OS=Homo sapiens OX=9606 GN=PPP6R1 PE=1 SV=5	2	2	9	2	881	96.7	4.55	2321103.978	0	49639048.81	0	2210226915	84960920.15	21418445.59	29448063.93	0	0	0	0	2214684.201	0	33170196.48	0	567127843	0	3446242.025	0	2595011.782	0	15301299.4	0	174642442.4	8921003.132	0	137712101.6	0	0	47851766.81	287783570.9	0	0	0	4246609.146	4940585.193	5317055.97	12738314.09	0
A0A1L2BU46	High	Anti-staphylococcal enterotoxin A variable region lambda chain (Fragment) OS=Homo sapiens OX=9606 PE=2 SV=1	25	2	26	1	110	11.5	5.94	0	0	200540164.9	0	3583566.313	20141435.6	0	0	0	103348249.5	0	0	0	0	4758858.93	0	48462586.47	3514948.749	0	125078606.6	7446997.884	0	0	0	0	0	67988040.72	0	0	0	14657206.89	0	0	295054568	0	5079990.982	197993250.2	0	0	475279526.2
A0A5C2GAA8	High	IGH + IGL c71_heavy_IGHV1-46_IGHD6-25_IGHJ5 (Fragment) OS=Homo sapiens OX=9606 PE=2 SV=1	15	2	13	1	123	13.7	8	0	0	0	43884270.63	0	0	0	0	0	0	0	19356442.28	0	0	21772710.38	0	16994937.01	0	0	0	10024749.1	187240216.7	0	29855060.5	0	61901613.32	18125245.57	0	0	13108806.82	72308512.51	0	20569506.2	0	0	32835806.24	34647331.51	19924027.18	23731768.39	0
Q96QE2	High	Proton myo-inositol cotransporter OS=Homo sapiens OX=9606 GN=SLC2A13 PE=1 SV=3	4	2	3	2	648	70.3	5.96	0	4877402.682	12103925.81	4841674.513	23520939.06	0	12734509.02	2705540.231	0	0	38743784.98	0	25866051.78	16175479.91	47227022.6	34409514.19	32222293.96	0	24668527.82	0	14875781.6	3786841.875	9918353.96	14719468.14	0	0	0	0	0	20150530.39	0	9999478.154	0	0	6945861.451	5130189.462	23407591.54	0	5177953.284	0
P49441	High	Inositol polyphosphate 1-phosphatase OS=Homo sapiens OX=9606 GN=INPP1 PE=1 SV=1	6	2	8	2	399	44	5.26	0	2447288.245	0	14416951.94	0	5588184.739	0	25160808.26	0	0	0	0	11192516.62	3795939.379	21584270.6	3825664.883	0	0	0	0	0	0	14909408.17	0	10259725.65	3323096.964	0	9550650.471	0	0	23683359.6	0	0	13063911.06	2788046.784	3908244.769	0	12015779.65	10420105.9	0
A0A5C2FXH8	High	IGL c900_light_IGKV3-20_IGKJ2 (Fragment) OS=Homo sapiens OX=9606 PE=2 SV=1	28	2	22	1	108	11.8	8.29	0	0	0	0	9776009.724	0	0	0	0	0	0	0	0	41347949.47	0	0	0	0	0	0	0	16205839.57	0	22618065.92	0	0	21731896.97	0	0	0	0	194592091.2	8138425.642	207581988.6	10017843.43	0	64034795.59	0	0	123936250.3
K7N7A0	High	Protein ABHD14A OS=Homo sapiens OX=9606 GN=ABHD14A PE=1 SV=1	7	1	5	1	229	25.4	7.23	0	3715369.525	14357101.86	0	46220896.89	5338104.786	5479338.228	0	0	0	27480683.03	17357004.66	8122972.03	6589222.282	0	32486925.83	0	0	0	0	8919805.727	0	1749752.955	0	0	0	0	0	0	0	0	0	4545878.027	0	9745659.705	6115358.515	0	9643739.222	7143085.456	0
C9JAW5	High	HIG1 domain-containing protein OS=Homo sapiens OX=9606 PE=4 SV=1	34	2	8	2	83	8.8	9.7	7718564.542	47003732.89	7069824.36	94323032.24	22129041.28	16937533.6	4414238.035	46846931.02	16526864.84	0	15795593.47	14280153.44	30864902.25	0	48138861.06	11187525.33	0	10908375.03	39582156.26	0	15211108.96	0	3296724.547	0	0	6050193.246	0	0	0	9684296.752	0	0	0	0	0	5892319.627	0	43979087.55	40320698.86	0
A0A5C2GGM8	High	IGL c589_light_IGKV3-20_IGKJ4 (Fragment) OS=Homo sapiens OX=9606 PE=2 SV=1	29	2	4	2	107	11.4	7.96	0	0	0	18597518.91	258518188.8	0	0	0	0	18544975.67	0	0	0	0	0	0	0	0	0	56656668.28	0	83001763.15	8208891.235	51535024.48	0	54706792.49	19296039.44	88864702.4	108643661.3	0	0	47483011.66	6066141.529	69048326.02	0	0	7889032.327	0	0	0
O60502	High	Protein O-GlcNAcase OS=Homo sapiens OX=9606 GN=OGA PE=1 SV=2	3	2	4	2	916	102.8	4.91	0	0	0	20780993.58	3349929.475	0	0	14390532.36	0	0	0	0	0	3411840.942	13398247.31	5920307.004	0	7847054.868	0	15331784.19	0	831946.5782	11044134.05	0	14556437.18	586711.771	0	10882311.81	0	0	8397193.662	147768904.5	0	0	1250641.559	3866991.505	14080230.45	14361306.11	8701541.124	0
Q86UY5	High	Protein FAM83A OS=Homo sapiens OX=9606 GN=FAM83A PE=1 SV=1	5	2	2	2	434	47.4	8.82	0	15629741.09	0	1483838.673	0	0	0	17122250.92	6031264.999	7417144.824	0	0	0	0	7941252.832	0	24398212.74	0	0	0	11158452.11	0	20225736.52	0	1834487.414	251618605.6	0	0	4829627.09	15284892.93	0	0	0	0	4466984.758	0	506253017.1	17375455.86	19508637.29	0
Q86SQ4	High	Adhesion G-protein coupled receptor G6 OS=Homo sapiens OX=9606 GN=ADGRG6 PE=1 SV=3	3	2	2	2	1221	136.6	7.87	0	0	8130167.818	12323001.43	0	0	0	5818993.544	0	8330137.637	0	0	0	9541689.262	0	0	0	0	0	19317217.62	0	0	18790468.98	0	0	0	4146428.934	0	6854056.033	0	16667001.18	0	16277230.21	0	18840748.7	0	0	8223857.781	7928266.851	0
Q14012	High	Calcium/calmodulin-dependent protein kinase type 1 OS=Homo sapiens OX=9606 GN=CAMK1 PE=1 SV=1	6	2	3	2	370	41.3	5.29	0	5205635.37	0	81349068.81	11549734.97	0	0	2515062.16	0	0	14187843.98	0	0	0	0	13321146.64	0	37797616.67	0	0	0	0	0	0	20098851.5	0	0	0	50315444.79	0	0	13677945.31	0	0	0	35463547.86	19762104.82	8697559.881	17338414.56	0
B3KQT0	High	cDNA PSEC0144 fis, clone PLACE1006610, highly similar to Gamma-secretase subunit APH-1A OS=Homo sapiens OX=9606 PE=2 SV=1	6	2	3	2	247	26.8	7.83	0	0	16437469.54	19532216.85	0	0	0	0	0	31320944.73	0	10251115.72	12683816.09	0	0	23088027.69	0	0	21259829.36	0	0	0	18831534.83	10582331.4	90900338.13	17693587.16	0	211528042.2	20131025.9	6300393.207	0	27133862.03	0	0	0	14273939.34	0	5230976.856	12590598.09	0
A0A5C2G5G5	High	IGL c3095_light_IGLV1-51_IGLJ3 (Fragment) OS=Homo sapiens OX=9606 PE=2 SV=1	28	3	23	2	110	11.4	7.97	0	0	0	4476235.464	16840842.65	0	0	0	0	0	0	0	0	0	7037179.012	0	0	0	16165127.58	0	0	4486931.825	0	0	6724628.09	0	0	0	0	0	0	16207343.58	0	90436557.66	15409906.24	5221270.395	0	0	0	27287147.45
A0A5C2G935	High	IGL c2903_light_IGLV2-14_IGLJ2 (Fragment) OS=Homo sapiens OX=9606 PE=2 SV=1	25	2	2	2	110	11.4	7.12	33799615.41	0	0	106493728.7	0	0	0	0	0	0	4485552.542	0	0	0	0	0	473423607.6	0	0	0	5714647.197	0	0	52851883.29	0	43309768.84	216947279.6	0	48485359.71	0	132736782	192557933.7	63278623.1	0	33225554.96	0	21608373.09	4892422.057	0	0
Q8IZ81	High	ELMO domain-containing protein 2 OS=Homo sapiens OX=9606 GN=ELMOD2 PE=1 SV=1	6	2	6	2	293	34.9	8.05	0	11253483.18	14119133.9	30874982.23	9257268.793	8855124.585	0	10145003.87	17619017.21	0	5816742.441	0	4868798.922	0	13424303.31	4193540.266	0	0	18696067.43	0	1846409.889	0	5053720.813	0	18020211.13	0	9089608.186	0	0	1647324.846	7724264.623	0	0	0	0	5389753.97	0	6404988.024	5960174.873	0
A0A0D9SFH9	High	Battenin OS=Homo sapiens OX=9606 GN=CLN3 PE=1 SV=1	4	1	11	1	341	36.3	6.04	0	21875243.85	0	11961818.98	0	0	0	6353117.413	0	11367756.94	75711894.22	0	54787893.89	14699678.75	21030366.59	28296109.85	0	0	15079393.38	0	10576205.95	0	0	0	9308621.195	0	0	13623918.24	0	0	8312997.935	0	0	0	0	10191196.16	37152292.11	4442514.93	3609650.756	0
E9PPB6	High	ATP-binding cassette sub-family D member 4 OS=Homo sapiens OX=9606 GN=ABCD4 PE=1 SV=1	33	1	4	1	39	4	9.32	6111899.72	11744590.88	5814141.039	0	0	0	0	0	10990373.87	57479020.19	0	1073405.65	0	0	69243163.03	4746599.16	21896490.26	0	11592734.18	98836301.2	0	0	0	0	0	7407610.211	0	0	0	0	0	12489884.89	4062673.862	280832482.2	0	18511611.83	212280821.6	9503390.634	14163059.64	343551870.9
A0A5C2GDV9	High	IG c1211_heavy_IGHV3-20_IGHD6-13_IGHJ4 (Fragment) OS=Homo sapiens OX=9606 PE=2 SV=1	9	1	4	1	126	14	5.55	5829091.353	0	0	25620071.87	0	0	0	24862705.19	0	209564976.6	12944280.76	11384143.11	14732015.18	12765174.55	0	6147019.993	255482101.3	0	0	36429250.16	0	0	0	0	0	18697737.43	223454394.9	0	0	0	102416394.4	399982171.9	0	467520033.8	5889768.691	0	0	4226889.883	0	27742615.74
Q9H1A3	High	Methyltransferase-like protein 9 OS=Homo sapiens OX=9606 GN=METTL9 PE=1 SV=1	8	2	3	2	318	36.5	7.36	0	6995289.116	0	10866791.9	0	52022590.91	0	18889304.48	0	0	0	10604156.31	0	0	0	0	0	0	17187203.28	0	0	8021124.832	15401525.61	0	40173911.27	2511932.663	0	4493210.326	0	0	0	0	0	0	6207567.675	3125648.532	17699979.57	9416230.537	18652536.59	45970128.61
Q9NWJ5	High	cDNA FLJ20807 fis, clone ADSE01784 OS=Homo sapiens OX=9606 PE=2 SV=1	10	2	2	2	235	26.9	4.98	0	0	0	0	469672765.1	0	0	22761464.71	0	0	0	3209010.015	0	0	4026643.184	3528276.613	0	0	1918066.04	13303664.48	1362780.725	20381981.95	11708662.03	42913657.83	0	0	0	14229418.56	0	0	0	22453745.13	0	0	6993212.14	3513093.524	0	7688674.777	16100531.05	0
A0A1B0GTL5	High	Rab11 family-interacting protein 5 OS=Homo sapiens OX=9606 GN=RAB11FIP5 PE=1 SV=1	3	2	7	2	1324	138.3	5.21	0	63538483.34	31570899.19	16185137.2	5093059.379	0	0	7944890.062	0	0	19701434.88	0	0	4220292.66	15889802.06	23719610.44	109607326.3	11761289.11	0	0	0	0	0	0	4568903.544	0	0	0	0	8682489.096	30376609.22	0	0	23587173.73	0	13930127.2	7734677.677	17549975.07	8941658.54	0
Q16720	High	Plasma membrane calcium-transporting ATPase 3 OS=Homo sapiens OX=9606 GN=ATP2B3 PE=1 SV=3	3	3	3	3	1220	134.1	5.62	9959846.021	12444121.55	0	29510804.62	0	0	0	0	4647066.587	0	10045275.44	2418093.183	0	0	20715204.23	14802585.41	0	4539678.167	0	0	0	0	20907832.07	0	28134984.74	0	0	62213804.59	0	0	40242199.88	0	0	0	2964773.465	6669751.01	14013700.96	0	4813456.143	14319722.01
Q96RQ7	High	GTPase-activating protein-like protein FLJ12168 (Fragment) OS=Homo sapiens OX=9606 PE=4 SV=1	12	2	2	2	146	15.8	4.45	4361849.043	14291975.75	57657804.5	33302195.84	0	0	0	0	0	0	13753057.45	0	10872351.55	0	9116477.74	13007657.27	18247672.38	55329813.23	47723700.69	8173000.77	4658291.361	0	0	0	0	0	0	0	0	3855375.562	0	0	17762434.17	0	0	45207548.79	22340012.58	68890754.64	27553598.85	53609755.47
A0A5C2GKD7	High	IG c150_heavy_IGHV4-39_IGHD3-10_IGHJ5 (Fragment) OS=Homo sapiens OX=9606 PE=2 SV=1	18	3	68	1	125	13.8	9.45	0	30700020.81	0	57940669.05	0	0	0	0	0	0	0	0	0	0	0	0	0	120069932.8	97090804.33	0	0	0	0	0	0	0	0	0	72275042.55	8805186.457	207808802	239847182.7	0	20750364.2	0	0	0	0	43790700.65	16748571.94
A0A5C2FY62	High	IGL c1829_light_IGLV10-54_IGLJ3 (Fragment) OS=Homo sapiens OX=9606 PE=2 SV=1	10	1	9	1	110	11.7	8.02	0	3867042.47	0	0	0	0	0	0	36077178.6	0	50110626.37	0	0	7974454.119	0	0	0	2548142.951	1942982.962	0	30630496.1	101738019	0	29564069.62	0	89135945.18	2135323.193	1249655.125	12147256.41	0	0	0	66101387.11	3128571.994	31258583.66	6514672.209	0	2982306.008	5801866.188	4065021.257
A8K9Q7	High	cDNA FLJ75474, highly similar to Homo sapiens homer homolog 2 (Drosophila) (HOMER2), transcript variant 1, mRNA OS=Homo sapiens OX=9606 PE=2 SV=1	7	2	6	2	343	39.4	6.83	0	0	159336587.8	5525414.753	0	9263392.771	0	0	17758873.97	68155742.43	0	0	6295474.771	0	0	0	631145991.4	0	0	603171460.5	0	0	0	0	0	0	0	0	0	0	7159805.226	85951526.29	1440441.729	1974753093	0	12362440.52	0	12289369.27	9523532.958	1525436025
B3KMQ6	High	cDNA FLJ12172 fis, clone MAMMA1000684, highly similar to Opioid growth factor receptor OS=Homo sapiens OX=9606 PE=2 SV=1	2	1	6	1	677	73.3	4.84	0	0	36911305.03	36019507.04	0	8261911.719	0	123273298.3	0	125998733.1	0	0	8907259.602	0	19389532.48	9713370.873	40530975.27	0	23369510.76	149689510.6	0	4490605.603	21599989.48	0	90712864.92	0	119787383.9	37670984.61	0	0	187525828.1	630426291.1	11820490.81	0	0	0	750122646.2	5278403.18	146187746.5	915804268
O14730	High	Serine/threonine-protein kinase RIO3 OS=Homo sapiens OX=9606 GN=RIOK3 PE=1 SV=2	4	1	2	1	519	59.1	5.76	0	8002459.614	19851636.01	8501738.081	0	0	0	0	0	0	0	0	0	0	15680874.32	0	26618383.3	0	0	0	0	0	5434159.783	0	3547131.82	0	0	0	0	0	0	29855445.93	0	19375432.38	0	0	45653207.53	6624168.392	7237776.772	30818722.48
A0A5C2GC74	High	IGL c311_light_IGKV1-5_IGKJ2 (Fragment) OS=Homo sapiens OX=9606 PE=2 SV=1	19	2	4	2	106	11.6	8.47	0	0	99540503.48	0	0	0	0	0	0	0	0	0	0	5975520.423	0	2614807.73	18091376.84	0	5420951.275	0	0	7742425.971	0	14113358.66	8476579.271	43011073.57	16985052.41	28181060.22	56282934.76	8375082.667	0	39202795.03	20470633.2	0	28557463.22	0	0	0	36326580.57	24330440.77
Q96PJ7	High	Ras-related GTP-binding protein RAB39 OS=Homo sapiens OX=9606 GN=RAB34 PE=1 SV=1	12	2	2	2	211	23.7	8.7	0	11732948.44	37707729.41	7928258.365	894673503.4	0	0	0	0	0	0	3200996.86	0	0	18644530.84	21958710.95	31061040.34	0	14017109.42	31626157.35	0	0	0	2644950.268	5038488.547	0	0	9250124.736	0	0	0	159709752.9	0	0	4174038.27	4197962.189	0	5979712.446	0	0
A0A5H1ZRP4	High	Negative elongation factor B OS=Homo sapiens OX=9606 GN=NELFB PE=1 SV=1	3	2	6	2	628	70	6.04	0	10228213.24	0	0	267527350.1	8691149.465	34429230.47	4371439.699	14236938.65	284673566.7	11560794.8	2746426.477	0	0	0	10950112.65	0	11351908.39	11318977.25	0	7796728.615	0	2066433.006	3972849.027	21471777.92	0	0	8280304.547	0	8295570.729	0	506329430.9	0	75810948.15	0	12261809.29	0	16144924.26	15711850.76	0
P19397	High	Leukocyte surface antigen CD53 OS=Homo sapiens OX=9606 GN=CD53 PE=1 SV=1	4	1	17	1	219	24.3	7.52	4110739.784	0	269707933.5	0	174952007.7	161676510.9	70659681.91	157728650.5	7895650.917	80319654.7	0	0	0	8363072.87	5538926.378	0	0	0	178450474.2	0	0	1976307.588	84282019.34	0	1711143820	0	0	3247991924	35209791.04	3204655.74	0	0	0	0	15296388.76	5112348.097	0	0	0	5132650.15
A0A5C2GN11	High	IG c1135_light_IGKV3-15_IGKJ2 (Fragment) OS=Homo sapiens OX=9606 PE=2 SV=1	29	2	15	2	107	11.6	8.48	10252797.31	0	32482426.01	0	0	20658104.54	123371117.5	10661674.39	0	11379021.89	7866201.223	14649184.21	0	29651421.74	0	0	0	0	0	136091763.4	13713792.14	10973465.82	0	0	11316159.45	49373554.44	21232082.4	14439489.65	64294318.43	47100178.46	44787029.38	0	110234924.4	0	45212953.53	0	0	0	0	0
A0A5C2GRB2	High	IG c1433_heavy_IGHV4-34_IGHD3-16_IGHJ4 (Fragment) OS=Homo sapiens OX=9606 PE=2 SV=1	14	2	23	1	115	12.4	9.2	1868210.773	0	16239767.82	0	0	0	4212120.32	0	0	0	0	0	2718481.745	4429021.389	1979193.149	4441171.705	0	4460002.018	3591980.53	0	5981719.979	0	8347754.898	5722269.25	0	16138761.19	37980636.69	8255124.645	9594833.991	49602725.29	0	0	5888222.98	0	6222574.056	5102610.103	0	0	0	70293936.04
O00534	High	von Willebrand factor A domain-containing protein 5A OS=Homo sapiens OX=9606 GN=VWA5A PE=1 SV=2	5	2	2	2	786	86.4	6.58	12977703.75	0	59398649.9	68644309.18	28213611.11	15562297.28	0	22364734.08	0	0	63963285.09	0	0	0	18016903.38	16918645.48	0	0	0	45844168.23	0	9707680.853	0	0	0	0	0	0	0	5302557.263	0	0	0	25789719.39	0	16334505.05	51217914.97	9828403.518	14514378.53	176189335.8
C9JRD2	High	DnaJ homolog subfamily B member 2 (Fragment) OS=Homo sapiens OX=9606 GN=DNAJB2 PE=1 SV=1	11	2	3	2	228	25.4	5.73	5290689.575	0	0	26760203.93	0	5399643.147	4570864.08	3613544.453	3292674.528	41689386.92	4063993.402	4824215.197	6573662.797	0	7017007.201	7643190.632	0	24616335.41	1792902.977	0	43161736.1	0	3872598.29	0	3030613.398	4085351.795	0	67648113.17	0	1954518.114	263894445.2	0	0	0	0	22970039.46	0	8004699.469	6929955.413	0
A0A024RDL9	High	Phosphoserine phosphatase, isoform CRA_b OS=Homo sapiens OX=9606 GN=PSPH PE=4 SV=1	6	1	1	1	252	28.1	7.37	0	0	0	0	0	0	0	0	0	0	12147353.76	0	0	0	0	0	0	0	0	0	0	0	0	0	3415645.452	0	16286602.11	0	0	0	0	0	0	0	10147551.12	0	11305827.39	13970621.49	10853350.61	15327752.19
A8K4D5	High	Kynureninase OS=Homo sapiens OX=9606 GN=KYNU PE=2 SV=1	6	2	2	2	465	52.3	7.03	11893665.52	0	0	11434623.97	6850164.596	0	0	11966553.11	0	7491464.15	0	4577300.932	7098087.136	0	7827164.815	36414034.45	0	0	7322138.251	0	19903858.77	0	8339777.755	0	0	0	0	0	0	0	24395179.85	0	0	0	5202159.42	14825514	0	21264937.07	22766363.93	8948281.506
B3KY88	High	Transmembrane channel-like protein OS=Homo sapiens OX=9606 PE=2 SV=1	3	2	3	2	700	81.3	9.16	0	27762719.83	0	10872814.82	0	0	0	0	0	0	0	17648906.63	12389324.68	0	4176582.89	0	0	0	0	0	0	0	5612048.106	0	0	0	0	0	0	0	43313539.71	0	0	0	0	72617170.44	0	15016658.57	14809587.04	0
A0A5C2GIX7	High	IG c873_light_IGLV3-25_IGLJ1 (Fragment) OS=Homo sapiens OX=9606 PE=2 SV=1	28	2	4	2	108	11.6	5.25	0	0	0	0	0	0	0	0	15110624.72	0	0	4526625.566	0	38926726.33	1853669.477	0	0	12405629.16	0	0	5361910.721	0	0	31813400.8	0	4193081.994	37733333.07	0	16597156.17	0	0	0	0	0	1367351.496	8913105.376	73205499.54	4221644.228	3445619.211	0
A0A5C2GCM1	High	IGL c471_light_IGKV1D-39_IGKJ1 (Fragment) OS=Homo sapiens OX=9606 PE=2 SV=1	29	2	6	2	106	11.5	7.97	0	0	0	16569375.34	26356258.07	0	0	0	0	0	0	8770596.141	0	37096672.76	0	0	22901658.1	0	0	10284291.81	17248452.41	0	0	50060283.51	0	0	100551968.5	0	47854124.98	0	0	0	13098157.28	0	11107793.3	0	0	0	7668769.019	21611879.58
A0N7I9	High	F5-20 (Fragment) OS=Homo sapiens OX=9606 GN=F5-20 PE=2 SV=1	10	1	32	1	123	13.4	9.1	21851639.73	0	0	0	0	7206881.154	23002970.5	0	0	38450113.72	72594415.58	30424354.68	0	305771534.7	62126155.47	51530657.6	27549510.78	105939663.7	59646288.99	0	9236644.29	74432985.06	2520087.562	0	0	36061562.24	8080959.815	44183593.4	0	257132563.9	9135996.249	0	0	0	44700123.53	0	8151398.314	0	0	0
A0A5C2FZH6	High	IGL c1660_light_IGLV1-40_IGLJ2 (Fragment) OS=Homo sapiens OX=9606 PE=2 SV=1	14	1	7	1	111	11.4	8	0	0	0	2622424.049	11352174.75	0	0	0	0	0	0	7260812.538	0	4594622.218	0	0	0	0	0	0	0	4761803.26	0	17033324.79	0	30137363.62	6925972.118	0	0	9021269.334	49804533.72	0	0	45424008.32	6086155.196	0	0	0	0	0
B4DN80	High	Peptidyl-prolyl cis-trans isomerase OS=Homo sapiens OX=9606 PE=2 SV=1	10	2	3	2	282	33	9.26	0	0	43998365.68	11683453.18	16467537.67	0	0	8198215.046	0	0	0	0	9025151.875	0	5108209.444	0	0	0	0	0	0	0	5463162.627	10078864.46	25943699.86	0	0	0	23316118.02	0	267416452.9	278614686.1	15631064.38	0	0	0	0	20319845.13	12835416.12	0
B3KML8	High	cDNA FLJ11345 fis, clone PLACE1010877, highly similar to Spartin OS=Homo sapiens OX=9606 PE=2 SV=1	3	1	2	1	373	40.6	7.74	11641517.79	17142096.08	0	21993033.23	0	0	0	0	0	0	15440797.03	0	17701818.76	0	0	20134612.32	0	8815559.572	0	0	7066998.85	0	0	0	10188534.49	0	0	10760389.19	0	0	0	0	0	0	0	5507171.54	17629929.41	7211076.007	9314210.136	0
A0A0C4DGV8	High	Semaphorin-3B OS=Homo sapiens OX=9606 GN=SEMA3B PE=1 SV=1	3	2	2	1	754	83.6	8.91	0	16346774.44	0	5913255.118	0	2768176.057	0	4013432.36	0	0	9139332.791	36845281.64	11584719.33	6134830.584	1637169.826	0	0	16079437.58	4990928.872	10484928.56	0	0	0	0	0	11520738.06	0	0	0	0	68569442.06	17375258.83	0	54308693.05	0	6081887.712	12925532.19	0	0	125940343.9
O95395	High	Beta-1,3-galactosyl-O-glycosyl-glycoprotein beta-1,6-N-acetylglucosaminyltransferase 3 OS=Homo sapiens OX=9606 GN=GCNT3 PE=2 SV=1	4	2	3	2	438	50.8	8.25	0	7880161.124	142214877.3	10627427.63	0	0	0	9162614.771	2436899.628	0	20918608.53	0	25245210.24	0	25981495.01	37911230.48	0	0	38184280.85	0	9553879.224	0	0	0	0	0	0	0	0	0	10952780.92	0	0	0	0	13994252.22	0	28675268.47	27199803.74	21060781.21
A0A5C2GLD5	High	IG c146_heavy_IGHV3-33_IGHD4-23_IGHJ4 (Fragment) OS=Homo sapiens OX=9606 PE=2 SV=1	7	2	47	1	118	12.9	8.81	0	0	0	14328957.57	0	0	0	0	0	34629827.31	19131853.65	0	0	0	0	14639456.69	0	11400173.86	22360038.84	0	17785074.74	0	0	0	0	6016862.125	0	28857309.83	0	4591389.457	0	0	0	0	0	9382053.241	5717850.536	12141487.65	0	0
Q86V21	High	Acetoacetyl-CoA synthetase OS=Homo sapiens OX=9606 GN=AACS PE=1 SV=1	3	2	2	2	672	75.1	6.24	7269331.7	15550059.22	40513160.02	24051483.05	0	0	0	25156125.53	0	0	0	0	0	0	0	9913294.561	171319564.5	0	0	0	0	0	9918116.278	0	13989376.36	0	0	0	0	0	69701610.34	29913678.66	0	0	0	11735813.99	7146995.203	13847789.96	14567774.79	0
A0A5C2GU14	High	IG c243_light_IGLV2-14_IGLJ2 (Fragment) OS=Homo sapiens OX=9606 PE=2 SV=1	7	1	17	1	110	11.5	7.12	0	11346204.97	0	0	0	0	20118170.66	0	0	10298937.32	0	0	0	7019206.73	0	0	0	0	27133998.04	0	51031530.81	41283938.17	0	0	0	62634229.51	114967154.8	45153813.59	116309736.3	0	0	0	51040766.47	42965149.49	4562676.535	9967721.733	0	0	0	0
A0A383S2A3	High	MHC class I antigen OS=Homo sapiens OX=9606 GN=HLA-C PE=3 SV=1	8	2	6	1	366	40.8	6.15	0	0	0	0	6034336.123	135840874.2	2485470.416	7247608.842	0	0	0	38021723.36	9212439.091	0	82515213.36	61199674.52	19508965.83	0	23091524.57	0	15115596.17	39046611.12	14077491.22	0	23742449.2	0	23083898.83	53011596.05	0	10022752.57	0	0	0	0	0	0	14330869.93	0	0	0
Q9BQ69	High	ADP-ribose glycohydrolase MACROD1 OS=Homo sapiens OX=9606 GN=MACROD1 PE=1 SV=2	7	1	5	1	325	35.5	9.51	0	54993568.81	0	82873958.01	0	0	0	0	0	40352606.9	44183906.77	0	44573400.09	0	21237474.22	17788803.64	0	41344313.52	28300570.76	0	0	0	0	0	0	0	0	0	0	4950538.419	0	0	0	0	0	24946710.19	39508191.67	36340663.76	27201780.87	0
M0R0H5	High	Urokinase plasminogen activator surface receptor (Fragment) OS=Homo sapiens OX=9606 GN=PLAUR PE=1 SV=8	9	1	5	1	152	17	5.59	0	0	21950309.92	0	0	0	0	4045308.899	27999418.72	0	0	0	12722548.1	51832256.42	6278486.144	0	34473300.28	0	0	0	0	0	62942316.73	80556630.82	0	4188038.948	13741945.19	0	30679678.19	0	0	1025285728	47008998.34	4195943560	0	0	0	0	0	162015106.1
A0A5C2FU62	High	IGL c104_light_IGLV8-61_IGLJ3 (Fragment) OS=Homo sapiens OX=9606 PE=2 SV=1	16	2	20	2	110	11.5	8.47	12512452.17	0	153453251.7	22851560.82	9183905.596	0	33011137.83	10028577.19	72234384.23	0	17920754.72	0	21980601.36	89147560.75	28057908.99	9014090.546	0	99750608.77	0	0	0	51004396.75	0	0	9614770.332	50230023.15	0	18499569.35	275986606.6	0	282806008.1	0	150502971.5	0	5460137.686	45689388.64	0	0	3199685.638	0
Q15459	High	Splicing factor 3A subunit 1 OS=Homo sapiens OX=9606 GN=SF3A1 PE=1 SV=1	2	2	5	2	793	88.8	5.22	0	0	44703162.29	12485719.87	32178885.56	3107258.781	0	29853065.09	0	117931833.2	7875374.278	0	0	0	4899921.483	0	21977829.04	5821112.506	5685444.853	207565692.3	0	5304570.848	3802746.38	0	78828953.79	0	300744471	39998706.84	0	0	147241855.7	0	2884484.484	69487001.78	0	0	649041386.6	10560141.38	11543079.36	0
Q8NAP8	High	Zinc finger and BTB domain-containing protein 8B OS=Homo sapiens OX=9606 GN=ZBTB8B PE=1 SV=2	2	1	2	1	495	54.1	5.15	0	0	29593486.62	7721497.42	39320923.88	0	4499623.425	4767613.12	1701127.12	28102099.61	3161399.299	0	4082439.298	0	4440756.97	0	219663884.7	3688336.941	0	6754350.148	0	0	0	0	4661613.891	0	81936696.04	9891315.185	6305668.518	0	39914426.01	60646104.8	0	0	0	0	22155465.82	0	3130648.286	0
Q5RGS4	High	Pleckstrin homology domain-containing family A member 1 OS=Homo sapiens OX=9606 GN=PLEKHA1 PE=1 SV=1	5	2	4	2	383	43.6	9.22	35968827.85	32881728.86	0	19549901.6	3905416.527	0	7266071.532	3211168.143	0	0	18198657.71	2339621.133	11866888	0	24148907.53	13412910.21	12454784.9	10066023.05	0	8352369.875	0	0	0	19685202.48	198458056.6	0	4667245.362	154669013.6	18677898.97	3323465.236	529660812.2	0	0	0	0	7226796.399	0	7664157.097	7158215.429	0
A0A5C2GEN2	High	IGH + IGL c517_heavy_IGHV2-70_IGHD4-17_IGHJ4 (Fragment) OS=Homo sapiens OX=9606 PE=2 SV=1	13	2	32	1	117	13.2	8.91	0	0	0	1645918.936	0	0	0	0	0	0	0	0	0	63923274.56	0	29039721.65	0	0	22482695.91	18143021.32	20613912.8	0	0	0	0	19031802.35	0	40814630.85	0	38150503.77	0	88869500.09	0	0	11566056.35	971722.6254	0	1957959.891	1459188.844	0
A0A5C2FY49	High	IGL c1822_light_IGLV1-51_IGLJ3 (Fragment) OS=Homo sapiens OX=9606 PE=2 SV=1	33	2	3	2	111	11.5	8.5	25988492.87	5600102.573	0	0	87709938.68	0	0	0	0	6441823.825	0	12473180.75	4414474.323	27741081.85	12429737.09	16646355.2	0	6397764.205	4697872.355	0	0	26174352.63	9491499.121	0	0	17720555.89	39387417.41	0	30437623.7	7056214.705	339094530.6	0	179897520.6	0	117137952.4	0	0	0	0	0
P10323	High	Acrosin OS=Homo sapiens OX=9606 GN=ACR PE=1 SV=4	5	2	2	2	421	45.8	9.07	6323462.722	0	0	4177239.048	153006083.4	0	0	0	0	104363692.6	12543793.48	0	0	0	0	5374342.298	0	0	0	64967357.12	0	0	0	0	0	76291378.39	0	0	0	0	632624019.2	175702660.3	0	0	2727727.652	0	110036135.7	6325478.418	5920011.127	0
A0A5C2G6B6	High	IGH c217_heavy__IGHV3-33_IGHD6-19_IGHJ4 (Fragment) OS=Homo sapiens OX=9606 PE=2 SV=1	9	1	9	1	125	13.7	7.28	9301881.586	0	33727724.45	0	48458798.05	5087139.587	0	10353610.93	0	13248558.17	24350606.16	4381803.425	0	31692423.84	27302603.02	0	0	0	0	0	59588191.55	2081855.502	9347487.426	0	0	114252247.5	0	26413950.04	14737843.49	112396617.2	0	0	2978385.714	0	20862067.8	0	0	0	0	0
A0A5C2FWP1	High	IGL c1074_light_IGLV3-1_IGLJ3 (Fragment) OS=Homo sapiens OX=9606 PE=2 SV=1	14	2	23	1	111	11.7	6.54	22365261.85	0	0	0	11529609.58	0	0	0	10364353.31	51437832.59	0	5134336.753	0	34769954.74	10191643.44	0	0	0	18902598.3	45693398.95	18512966.14	4759501.426	38937622.48	0	0	58897564.89	28485747.91	39305014.42	35886602.75	9618296.564	618164413.6	18640187.48	9698179.91	0	30682705.98	0	0	0	0	0
Q9BVL4	High	Protein adenylyltransferase SelO, mitochondrial OS=Homo sapiens OX=9606 GN=SELENOO PE=1 SV=3	3	1	3	1	669	73.4	5.97	6684265.374	0	0	12054759.71	0	0	0	0	0	0	5653948.454	0	6689812.616	0	7440942.353	4229468.193	0	0	0	0	2876731.043	0	0	0	0	0	0	0	0	0	18811900.11	18165346.95	0	0	0	3940527.554	234311846.5	4600440.08	6335870.727	0
A0A4P8J5I5	High	IgG2_IGHV3-30-3 (Fragment) OS=Homo sapiens OX=9606 PE=2 SV=1	10	1	11	1	130	14.1	8.51	0	0	0	0	0	0	0	0	0	35339774.27	9001604.03	0	0	24243586.46	35962561.15	42252911.5	0	12240623.61	0	79623873.44	0	24633667.74	0	0	61440618.17	192329526.9	0	51631510.93	52094385.96	39483685.5	0	70442442.63	23534086.88	0	47321848.27	0	112125063.6	0	0	0
A0A5C2GBX2	High	IGH + IGL c138_light_IGKV2D-28_IGKJ4 (Fragment) OS=Homo sapiens OX=9606 PE=2 SV=1	38	2	40	1	112	11.9	5.29	0	0	0	21924627.08	0	0	0	0	0	0	25519303.95	11344378.14	0	0	0	14610398.62	0	44491980.54	14278360.89	0	0	0	0	16181910.69	0	7433067.128	12066294.9	18510744.15	0	0	23378001.8	0	5379793.441	0	0	34623765.34	0	16471686.47	20831792.18	0
A0A5C2G5Z2	High	IGH c376_heavy__IGHV3-11_IGHD6-19_IGHJ5 (Fragment) OS=Homo sapiens OX=9606 PE=2 SV=1	9	1	8	1	116	12.5	7.97	0	0	0	0	0	0	15149717.06	9170505.62	0	0	0	0	0	6293390.213	7081296.995	14955488.53	0	0	0	43388363.54	14082881.22	0	6290997.633	0	0	39145465.64	0	0	0	52749440.04	0	177278672.4	10017829.14	998521660.5	0	0	0	4005528.57	5892982.587	0
E9PB18	High	UPF0577 protein KIAA1324 (Fragment) OS=Homo sapiens OX=9606 GN=KIAA1324 PE=1 SV=1	1	1	2	1	901	99.3	6.95	0	0	0	44695097.43	0	0	0	0	0	26745658.19	0	0	0	0	0	0	0	45937817.04	0	0	0	9595543.696	0	0	0	0	0	0	0	0	322837168.8	68172368.56	0	0	13783913.82	46144426.46	11841195.6	41276325.16	36346332.56	0
O75534	High	Cold shock domain-containing protein E1 OS=Homo sapiens OX=9606 GN=CSDE1 PE=1 SV=2	3	2	3	2	798	88.8	6.25	5180576.931	11941125.01	13191851.77	55687903.28	47140576.36	3461726.428	0	0	12967283.32	0	20516089	0	4522339.784	0	20942957.9	15265040.05	6560533.83	12827326.75	4806636.631	0	6830728.418	0	9932218.735	0	13148768.91	0	0	0	0	0	27341253.04	15453039.14	0	0	0	32924761.89	0	8069923.167	0	0
P07204	High	Thrombomodulin OS=Homo sapiens OX=9606 GN=THBD PE=1 SV=2	4	1	3	1	575	60.3	4.92	0	6517564.854	0	1878498.064	0	4207527.41	0	0	0	0	0	0	0	0	1886039.27	0	2779272.935	0	3434065.918	9996809.996	0	0	1358297.584	40530529.38	0	2730172.063	0	0	4088788.322	0	0	59527168.97	11667291.13	0	0	0	18151249.74	4079133.416	0	0
Q7Z7B0	High	Filamin-A-interacting protein 1 OS=Homo sapiens OX=9606 GN=FILIP1 PE=1 SV=1	1	2	8	2	1213	138	8.32	15373602.35	17696744.33	98592825.41	0	163018295.2	25185117.6	59850259.56	9508027.768	0	207254454.8	5463071.779	0	6843214.36	0	0	0	236012020.8	0	5790545.329	368301854.9	6577482.926	39415380.78	0	6237987.541	4210160.231	4043211.687	241209580.6	0	17521377.9	10592157.13	0	0	0	1113151550	0	1791316.87	12992028.55	0	0	493585189.6
A0A5C2GKI1	High	IG c443_heavy_IGHV4-39_IGHD3-3_IGHJ3 (Fragment) OS=Homo sapiens OX=9606 PE=2 SV=1	14	2	3	2	127	13.9	9.6	0	0	87316314.65	45389909.12	10967015.02	0	0	0	0	0	0	0	4655588.401	0	0	16746450.96	96430927.8	10745896.35	0	0	3235473.57	22313716.68	2171896.927	3129646.342	0	5606256.027	0	123384176.3	0	14511762.44	46850863.99	0	2566036.848	100900704.3	2468525.486	0	123378173.8	3560050.526	0	265215663.3
P17947	High	Transcription factor PU.1 OS=Homo sapiens OX=9606 GN=SPI1 PE=1 SV=2	4	1	1	1	270	31.1	6.8	0	0	0	0	0	0	0	0	0	705263.078	0	0	0	342617.3544	0	0	0	0	0	6696939.153	2407426.896	0	0	1611842.326	0	1311691.996	3592248.851	0	1070356.152	0	2441952.401	794290.686	451561.4357	0	1220932.546	2343564.25	8094159.291	738372.3177	402474.7483	0
Q9UNE7	High	E3 ubiquitin-protein ligase CHIP OS=Homo sapiens OX=9606 GN=STUB1 PE=1 SV=2	7	2	2	2	303	34.8	5.87	3135245.712	29065003.56	0	50818505.81	7880466.448	0	0	9867389.374	5654507.774	0	0	6036284.032	12170277.65	36862819.67	6044591.472	7539996.692	0	8039816.67	0	0	0	0	0	0	0	2318072.702	0	0	0	0	0	0	0	0	0	8133518.021	0	6578827.61	8904979.088	0
A0A5C2GHH8	High	IG c363_heavy_IGHV4-34_IGHD5-18_IGHJ4 (Fragment) OS=Homo sapiens OX=9606 PE=2 SV=1	8	1	11	1	119	13	7.96	0	0	46151607.33	10954162.11	0	0	0	0	4702516.352	13469251.19	12331206.9	1719866.783	0	3621248.465	3420043.986	2529208.015	0	11244376.17	8389287.754	9666862.652	28420674.57	2474701.903	0	0	0	78908334.6	0	2184420.29	0	91842555.04	405780979.4	0	0	0	0	61151880.59	19868244.48	3609883.48	0	54212410.26
A0A5C2G857	High	IGH c588_heavy__IGHV4-39_IGHD3-9_IGHJ5 (Fragment) OS=Homo sapiens OX=9606 PE=2 SV=1	7	1	4	1	121	13.2	8.84	0	0	0	6085896.475	0	0	0	0	0	21358398.5	3875443.226	6486777.809	0	29792793.03	0	3358293.678	0	0	58567623.58	0	21494582.63	0	0	0	0	29118199.54	0	4519812.155	4164439.822	63370974.8	84304755.3	39001492.71	6193908.082	0	9662561.139	13533912.8	0	0	0	0
Q9BY07	High	Electrogenic sodium bicarbonate cotransporter 4 OS=Homo sapiens OX=9606 GN=SLC4A5 PE=2 SV=2	1	2	10	1	1137	126.2	7.91	0	12922256.66	0	63455549.45	11971884.69	0	2178400.048	43009868.16	0	0	0	7209438.714	13505019.18	5897088.422	26367146.01	12133529	0	19540755.45	20013049.93	0	13241191.85	0	31105230.61	0	17708717.72	0	51491253.81	4629417.93	0	8807286.472	24521868.25	0	0	0	3526983.43	10288450.82	0	25254398.61	18738384.31	0
Q9HAS0	High	Protein Njmu-R1 OS=Homo sapiens OX=9606 GN=C17orf75 PE=1 SV=2	8	2	2	2	396	44.6	5.03	13383421.59	159689510.4	0	138512168.8	0	65562647.11	149821827.9	0	34940644.78	0	142339631.1	14236176.78	99797961.87	0	0	21563060.95	6584862.044	0	0	0	29988950.28	1901655.01	0	0	0	28867447.37	0	0	0	9499256.17	0	0	0	0	0	0	242815447.5	25916839.66	22995221.69	0
B3KRI4	High	cDNA FLJ34316 fis, clone FEBRA2008459 OS=Homo sapiens OX=9606 PE=2 SV=1	4	1	1	1	369	41.8	6.95	0	0	0	12027752.35	0	0	0	0	0	0	0	0	0	24647320.75	0	0	0	0	5545089.526	0	9201868.822	58353763.93	0	7189467.3	0	0	94357858.55	0	0	0	25013075.21	15326482.88	9515314.385	0	0	0	0	0	3419464.283	0
Q8N1B4	High	Vacuolar protein sorting-associated protein 52 homolog OS=Homo sapiens OX=9606 GN=VPS52 PE=1 SV=1	3	2	4	2	723	82.2	5.99	0	0	211979768.7	15957687.6	0	0	0	15412807.07	0	2440634751	5782835.671	0	0	0	4250343.492	0	0	0	5671561.324	0	0	0	0	0	0	0	0	0	0	0	867347420.2	247262936.7	66857527.61	302761033.5	0	0	17089209.94	10973518.7	7324705.014	137535714.6
O43653	High	Prostate stem cell antigen OS=Homo sapiens OX=9606 GN=PSCA PE=1 SV=2	9	1	56	1	114	12	4.94	0	4382827890	0	3626545819	1168181814	0	488542865.3	595281300.4	0	569284533.9	3210765228	0	0	551342514.2	737478058.8	1976604260	498110896.3	10279263014	0	1256884434	0	716050365.4	0	0	347763526.1	545493242.6	173762745.9	0	1588738462	1286241559	0	0	685356233.2	0	550678055.1	0	0	0	0	0
A8K1L8	High	cDNA FLJ77645, highly similar to Homo sapiens splicing factor, arginine/serine-rich 1 (splicing factor 2, alternate splicing factor) (SFRS1), mRNA OS=Homo sapiens OX=9606 PE=2 SV=1	4	1	8	1	248	27.7	10.29	8230519.765	5744530.713	0	0	34690736.09	0	0	3292759.319	0	87594331.94	4087367.629	20637693.52	0	0	0	127580031.9	0	7035268.056	20334513.97	0	2146273.936	11888418.2	0	0	0	0	0	0	0	24091055.23	0	0	2967322.173	186691133.8	5014187.847	11615946.47	0	12654991.99	6066944.932	0
A0A5C2FWN2	High	IGL c530_light_IGLV2-14_IGLJ2 (Fragment) OS=Homo sapiens OX=9606 PE=2 SV=1	21	2	16	1	110	11.5	7.97	12107002.59	50894065.59	599079664.2	0	0	0	62209870.29	9961464.719	0	0	42643305.25	0	14855743.08	0	0	0	31118798.33	8140669.172	0	16063841.94	7806729.162	0	0	5900465.324	3550554.914	16185528.56	123477568.7	0	18927902.21	0	49313850.07	12451550.05	0	164009047.7	0	0	0	5093849.676	0	430577324.9
C9JLU1	High	DNA-directed RNA polymerases I, II, and III subunit RPABC3 (Fragment) OS=Homo sapiens OX=9606 GN=POLR2H PE=1 SV=8	9	1	1	1	148	16.9	4.68	0	4168960.624	0	5992708.466	0	2966907.291	0	10085550.88	4096697.617	0	0	0	7589178.592	4104635.934	6002845.119	4231004.819	0	16933720.7	14926464.75	2426878.127	4386141.495	0	0	0	18767382.14	4928414.009	5239385.02	14459165.92	0	0	13180824.33	15349455.18	0	8083311.147	0	9755877.779	0	2019462.723	5959213.578	0
A0A5C2GDW3	High	IGH + IGL c109_heavy_IGHV3-11_IGHD3-10_IGHJ4 (Fragment) OS=Homo sapiens OX=9606 PE=2 SV=1	7	1	7	1	121	13.3	8.43	7932839.423	0	0	0	0	0	0	0	0	0	0	0	0	0	0	0	3672233292	21558726.33	0	0	5331752.563	0	0	0	0	3709043.924	0	0	0	18756394.05	422896607.7	1267304122	2290963.907	2716127553	4596669.694	0	0	4606462.812	6877677.102	0
A0A5C2FVB9	High	IGL c10_light_IGLV1-44_IGLJ3 (Fragment) OS=Homo sapiens OX=9606 PE=2 SV=1	10	1	1	1	110	11.5	6.51	0	0	9755614.283	3541974.033	0	0	0	0	0	0	27963190.95	0	9560518.379	0	0	7559847.714	0	0	7769057.352	0	2422632.604	0	0	0	0	974740.8232	0	6532094.717	32195483.14	0	13437351.8	43236029.57	0	0	0	3604973.081	0	6856958.124	5430644.526	0
A0A5C2GNC4	High	IG c742_light_IGKV1-5_IGKJ1 (Fragment) OS=Homo sapiens OX=9606 PE=2 SV=1	11	1	12	1	103	11.4	8	18293378.56	5336440.498	0	0	0	0	17795895.21	0	18253686.17	45983640.5	10378607.34	0	15181293.65	51704706.12	0	0	0	0	8992952.602	18465566.14	0	24434906.61	25074549.02	56130734.24	0	126215297.1	0	0	100016530.2	32465173.02	38359472.19	0	26975599.52	0	22468873.58	23139627.54	0	0	0	0
Q8NDH3	High	Probable aminopeptidase NPEPL1 OS=Homo sapiens OX=9606 GN=NPEPL1 PE=1 SV=3	2	1	1	1	523	55.8	6.87	10486052.2	12798371.61	0	0	0	7471815.515	13132250.98	0	0	5353975.941	10934038.84	3034118.323	9316758.342	0	0	12221955.4	5003134.019	16958788.45	5656940.791	0	11842678.34	4805292.899	0	0	4544485.522	1395043.766	0	0	2208590.753	3427235.698	6970815.408	0	0	0	0	0	0	11092574.1	0	0
Q4G134	High	NUDT13 protein OS=Homo sapiens OX=9606 GN=NUDT13 PE=2 SV=1	5	1	2	1	241	27.1	8.65	0	0	0	2082504.563	1959428106	12060923.58	0	0	0	0	14623977.72	0	0	0	5835886.631	25891569.2	0	0	0	0	0	0	0	0	0	0	0	0	0	0	0	193320967.3	0	70494231.35	0	3968251.605	0	4290306.042	6729151.654	0
A0A0J9YWR1	High	POM121 and ZP3 fusion protein (Fragment) OS=Homo sapiens OX=9606 GN=POMZP3 PE=4 SV=1	5	1	1	1	250	27.6	8.1	0	0	476284667.7	0	0	0	8144362.03	0	0	0	0	0	0	8118431.897	0	0	0	0	0	188986509.3	4045821.466	0	0	0	0	0	399282784.5	37834804.69	0	0	150003983.1	45015631.88	0	197230146.6	7856205.215	0	11868691.54	0	0	152697101.9
A0A024R254	High	Melanoma antigen family D, 1, isoform CRA_a OS=Homo sapiens OX=9606 GN=MAGED1 PE=4 SV=1	2	1	1	1	778	86.1	5.83	0	0	0	18653435.53	0	0	0	0	11833829.78	0	0	0	7270150.676	52266050.05	10244972.18	0	181685007.8	0	0	0	0	0	0	0	0	8397509.19	0	22211799.98	0	0	18355958.98	0	0	0	13248545.07	12852056.14	0	6519017.806	6889973.447	37281914.09
A8K147	High	Multifunctional fusion protein OS=Homo sapiens OX=9606 PE=2 SV=1	7	1	1	1	154	17.3	7.02	0	0	0	6343902.794	0	9823299.907	11334582.86	4872014.536	7033564.579	0	0	0	0	0	5008670.343	0	6238926.461	6298368.322	0	33176354.89	0	0	8577770.857	0	0	0	76692880.66	0	0	0	0	7095974.304	2787054.72	0	0	0	43158042.76	0	3479217.225	0
E9PNK6	High	Tumor protein D53 OS=Homo sapiens OX=9606 GN=TPD52L1 PE=1 SV=1	5	1	3	1	166	18.6	5.83	19842849.91	0	0	26702705.04	0	0	0	29472927.18	0	20793104.01	0	0	36333822.49	0	10220809.09	0	0	11456896.99	0	0	0	0	0	0	0	0	0	0	0	0	0	739294459.7	0	1130048302	0	11372864.1	0	16298700.38	18008745.25	0
Q15043	High	Metal cation symporter ZIP14 OS=Homo sapiens OX=9606 GN=SLC39A14 PE=1 SV=3	2	1	2	1	492	54.2	5.33	12308907.97	17129278.67	0	10577951.37	0	0	0	0	5459544.503	0	0	2979314.777	0	0	4804997.484	9087194.664	0	17240966.82	2291068.064	0	0	0	0	0	0	0	0	0	2896586.275	2638862.197	0	0	2339795.058	0	0	12376667.51	0	3826987.283	0	0
W5VK78	High	Betatrophin variant 2 (Fragment) OS=Homo sapiens OX=9606 GN=C19orf80 PE=2 SV=1	9	1	2	1	123	13.8	9.52	0	0	22305369.79	63947707.31	0	0	0	9331190.46	0	0	6987343.764	20920615.01	15903529.82	4240278.236	0	29650479.79	0	5497289.139	14260654.27	15830304.03	0	0	0	0	0	0	0	0	0	0	89354970.65	251441794.3	0	1519406330	0	12175779.21	0	0	2904988.257	48408873.99
C9J3D7	High	Peroxisomal carnitine O-octanoyltransferase OS=Homo sapiens OX=9606 GN=CROT PE=1 SV=1	3	1	3	1	574	65.8	7.28	0	0	27551569.01	10313246.28	0	0	9346613.66	28371837.21	0	0	0	0	0	5542745.255	0	0	0	0	4672487.26	0	0	0	0	8984944.06	0	3861195.172	8533368.321	0	0	0	14615363.35	449847206.4	0	0	6175185.77	4132474.182	16370956.55	21082207.52	23761385.69	0
Q1L6U9	High	Prostate-associated microseminoprotein OS=Homo sapiens OX=9606 GN=MSMP PE=1 SV=1	7	1	2	1	139	15	7.3	66216298.99	0	17364496.72	451022622.8	26124252.67	0	0	0	0	0	18724300.07	0	0	0	0	0	0	0	0	6214706.222	52514792.81	0	0	0	0	4325221.567	0	0	0	0	0	0	34816698.83	44507941.3	18354168.74	0	47549389.49	117857043	117105818.8	34550198.45
A0A5C2G2R3	High	IGL c633_light_IGKV3-20_IGKJ4 (Fragment) OS=Homo sapiens OX=9606 PE=2 SV=1	8	1	9	1	107	11.6	6.57	0	3500968.458	0	0	0	0	5713544.118	0	20561722.51	14034109.48	0	0	0	23273246.36	0	0	0	239170970.6	0	0	0	0	0	19620065.98	27740477.03	47128993.23	0	0	31498058.05	37202228.43	374001643.7	171537297.2	181006742.9	1374007435	72084499.72	0	10106746.32	0	0	0
A0A0U1RR14	High	Casein kinase I isoform gamma-1 (Fragment) OS=Homo sapiens OX=9606 GN=CSNK1G1 PE=1 SV=1	5	1	2	1	183	20.7	9.38	7711498.826	16312862.07	0	15570741.33	5262190.954	5430856.116	0	12741388.98	0	6959472.141	0	0	0	0	10771327.2	23495671.59	0	8086230.136	0	0	6125907.63	0	4272465.791	0	15975541.24	0	0	0	0	0	0	8896457.712	0	0	6220882.165	0	13987497.43	11427438.42	11149887.18	0
A0A0G2JP37	High	NACHT, LRR and PYD domains-containing protein 2 (Fragment) OS=Homo sapiens OX=9606 GN=NLRP2 PE=1 SV=1	1	1	1	1	881	100.2	6.11	0	0	0	0	0	0	11454740.53	0	0	0	25124787.24	0	0	0	0	0	0	0	0	0	6716952.907	0	48589079.74	73959462.23	21705518.93	0	0	0	0	0	474904980.3	88409944.67	0	0	0	58308132.56	13526340.29	10796733.92	6102254.083	0
V5ZDN9	High	GTA (Fragment) OS=Homo sapiens OX=9606 GN=ABO PE=4 SV=1	7	1	1	1	229	26.8	7.96	0	0	0	0	0	10229581.2	0	0	0	7920994.389	18850726.15	0	10080593.69	0	0	0	0	15516131.78	8572769.471	37615361.37	18892946.33	0	0	0	0	0	21673520.68	0	2589421.699	0	0	20672625.42	6385796.411	16388784.66	6858652.876	0	0	19752348.02	19847301.9	27819120.43
B3KWK3	High	cDNA FLJ43214 fis, clone FEBRA2021571, highly similar to Repulsive guidance molecule A OS=Homo sapiens OX=9606 PE=2 SV=1	3	1	2	1	341	37.7	7.06	0	0	0	0	70615563.09	0	0	0	4045250.286	0	0	5056329.381	0	7594034.704	0	0	0	11303888.9	0	6991950.363	11760987.04	0	0	11908629.63	0	0	0	0	6970339.395	2287560.88	0	5190321.234	0	13974754.79	4643051.256	8492838.293	4973103.983	11230561.45	7851223.695	0
K7ELV9	High	Kynurenine formamidase OS=Homo sapiens OX=9606 GN=AFMID PE=1 SV=1	22	1	6	1	37	4.3	4.72	29911239.42	19940296.83	0	0	7552304.153	0	8532590.19	0	17122704.54	43278742.08	57695943.97	13619128.56	16744204.34	6644990.485	15524627.06	23287695.27	13645286.19	13669363.19	8603728.42	0	16618433.19	3839214.908	0	0	5710442.752	3250846.967	0	0	0	4175274.048	9995975.446	0	3619633.282	0	0	12492237.28	7649089.389	20859476.19	20979942.84	0
A0A5C2GIT7	High	IGH + IGL c615_heavy_IGHV1-18_IGHD3-3_IGHJ3 (Fragment) OS=Homo sapiens OX=9606 PE=2 SV=1	13	1	1	1	125	13.8	6.06	0	0	0	5913632.793	179068303.1	0	0	0	0	0	0	0	0	0	0	0	0	82346446.55	0	30863161.89	0	0	0	0	5725543.547	10478868.89	0	0	0	0	0	0	3783666.469	50450967.91	0	0	38063458.5	7789414.232	16062241.24	133309531.4
B5MCF9	High	Pescadillo homolog OS=Homo sapiens OX=9606 GN=PES1 PE=1 SV=1	1	1	1	1	571	66	7.5	0	0	0	4167022.731	17642272.95	0	130877410	49192073.39	27049337.75	0	0	0	0	57992735.54	59968470.32	0	0	0	0	0	47692223.58	0	79894993.94	0	15995141.85	30407759.07	0	197528010.9	0	2987696.352	49497982.64	128615025.2	16148989.33	0	56942242.73	4704451.439	0	7388177.265	3150380.767	34567557.96
Q5CZ93	High	Uncharacterized protein DKFZp686A0568 OS=Homo sapiens OX=9606 GN=DKFZp686A0568 PE=2 SV=1	6	1	10	1	159	19.2	9.88	28131718	16892895.31	0	60341621.9	0	0	221197245.2	0	15621339.65	26485171.11	0	0	0	0	0	32130131.36	0	16729584.13	37739599.06	0	16783602.71	0	0	0	12295050.85	0	0	46458680.5	0	264107948.7	0	0	0	0	0	28103862.92	0	21185027.9	23808028.29	0
E9PMI6	High	Methylosome subunit pICln OS=Homo sapiens OX=9606 GN=CLNS1A PE=1 SV=1	8	1	1	1	167	18.2	4.41	0	9491299.92	0	36093431.22	0	0	0	8106382.547	0	0	11225421.55	0	10586141.24	0	0	0	0	10486643.31	0	0	0	0	0	8797806.653	11249730.05	0	0	0	0	0	25200142.35	48505309.34	9591940.424	0	0	16871294.41	0	5080630.132	10861179.98	0
Q9UJC3	High	Protein Hook homolog 1 OS=Homo sapiens OX=9606 GN=HOOK1 PE=1 SV=2	2	1	1	1	728	84.6	5.15	0	0	0	18510908.01	27577321.72	0	0	34458123.41	38421906.52	50998440.24	0	0	0	0	0	0	0	0	0	0	0	0	87497149.58	0	10182397.71	0	0	39212694.97	50477861.32	0	0	0	48369935.25	0	180866884.8	60521867.48	0	13113938.86	12906909.11	27167993.66
A0A5C2GI12	High	IG c983_heavy_IGHV4-39_IGHD1-7_IGHJ1 (Fragment) OS=Homo sapiens OX=9606 PE=2 SV=1	7	1	1	1	122	13.5	8.84	14873061.74	0	37602226.23	0	0	0	53034751.61	0	0	0	27201550.53	0	0	0	0	0	0	0	0	0	0	6482875.899	0	0	6000635.877	0	0	14256887.09	5868950.059	0	0	21089413.11	14581371.49	0	0	51890126.64	53866883.63	0	0	29196918.57
A0A5C2GSY9	High	IG c614_light_IGLV2-14_IGLJ3 (Fragment) OS=Homo sapiens OX=9606 PE=2 SV=1	14	1	2	1	112	11.8	5.21	0	182598258.8	0	0	85808805.55	221969666.9	242918995.8	25720605.15	119953595.6	18287809	0	0	0	13419083.42	0	47682570.88	90913434.83	49189201.5	0	5570924.762	18881995.8	0	0	9136080.339	43967952.21	5333582.211	158333751.3	65028115.39	90436289.17	0	119944311	0	40757601.9	22394352.84	0	49673654.07	0	0	0	290904260.9
A0A5C2GBR3	High	IGH + IGL c492_heavy_IGHV3-20_IGHD3-22_IGHJ4 (Fragment) OS=Homo sapiens OX=9606 PE=2 SV=1	16	1	1	1	119	12.9	8.46	0	0	0	0	0	0	0	0	0	0	0	0	0	0	0	9748459.13	0	0	0	0	0	0	0	10870638.63	0	0	11509567.09	754919329.5	14097029.3	0	86270416.75	82508734.3	11630106.59	0	9668218.586	3758068.789	0	15481145.51	12653004.22	0
H0YN24	High	Tyrosine-protein kinase receptor TYRO3 (Fragment) OS=Homo sapiens OX=9606 GN=TYRO3 PE=1 SV=1	12	1	3	1	121	13.1	5.31	0	0	0	0	0	0	0	0	0	0	0	0	0	0	0	0	0	0	0	9195939.125	0	0	6338484.813	20781438.72	0	0	8229501.889	0	5654728.551	0	0	11147470.47	25582779.03	0	23979698.68	7927014.095	0	0	0	0
Q9UM27	High	Cell surface glycoprotein (Fragment) OS=Homo sapiens OX=9606 GN=HLA-A PE=2 SV=1	11	1	4	1	95	9.9	8.02	0	0	0	13801795.95	4404255.463	4659607.413	0	0	5204295.242	0	6020076.366	0	0	0	8872424.358	3029063.666	0	0	11133126.12	0	0	9070315.944	0	0	0	0	0	0	14398180.29	0	8399427.396	71296813.5	0	0	0	4150129.515	9067210.76	25887631.82	27172766.65	0
B4DIF6	High	cDNA FLJ56985, highly similar to Transmembrane 6 superfamily member 1 OS=Homo sapiens OX=9606 PE=2 SV=1	3	1	2	1	279	31.8	7.61	4379177.661	0	0	29616663.44	0	0	0	0	3561444.177	0	0	0	0	0	0	0	18106263.94	4216195.772	9539366.047	0	0	0	0	0	16972245.65	0	0	8119700.982	0	0	144067591.2	0	2458324.001	69894096.87	2739541.949	0	0	34138121.55	17427997.86	37490580.51
Q8N1F8	High	Serine/threonine-protein kinase 11-interacting protein OS=Homo sapiens OX=9606 GN=STK11IP PE=1 SV=4	1	1	1	1	1088	120.2	5.36	4029990.931	0	5048954.751	19522634.23	0	0	14037885.23	5695376.88	0	0	12623838.6	0	0	0	19747403.11	6348283.83	0	0	13364127.46	0	8742313.234	0	0	4667236.96	11088272.5	0	0	5480903.165	0	0	0	25505362.16	4059352.446	0	2699603.92	0	16647592.77	0	1523106.551	17269002.04
A0A5C0NTB8	High	Multidrug resistance-associated protein 4 isoform 1 (Fragment) OS=Homo sapiens OX=9606 GN=ABCC4 PE=4 SV=1	23	1	1	1	52	5.7	9.82	21090677.58	29752478.99	0	13838568.01	0	0	0	0	0	0	0	0	6288125.308	0	9790546.939	7398829.411	0	6215350.708	3213736.991	0	0	0	0	0	1688956.75	1241857.371	0	0	0	4540931.379	0	0	0	0	0	10396851.56	91553063.31	5447134.574	4785641.137	0
Q92646	High	Histone H2A OS=Homo sapiens OX=9606 GN=H2A/k PE=3 SV=1	9	1	2	1	115	12.6	10.9	0	0	1875293675	0	9796437.61	141956866.2	0	3454743.975	0	47765342.04	97064732.94	0	66644692	0	0	0	0	22453808.95	8485619.496	789765230.4	4106471.111	30831613.08	16177727.28	0	0	0	374878404.5	0	2551740.764	0	61262800.06	283205810.2	5319639.539	3490785371	0	0	208480217.4	0	0	1401836974
P27816	High	Microtubule-associated protein 4 OS=Homo sapiens OX=9606 GN=MAP4 PE=1 SV=3	1	1	1	1	1152	120.9	5.43	0	0	0	7576446.239	0	0	0	0	0	0	14374783.6	0	0	0	12913577.31	13983470.71	0	0	0	0	8030975.171	2908146.167	0	0	0	0	0	0	0	0	2132118270	0	8319243.212	0	5329228.85	4596135.468	0	0	0	129497495.3
O15551	High	Claudin-3 OS=Homo sapiens OX=9606 GN=CLDN3 PE=1 SV=1	6	1	2	1	220	23.3	8.05	7664568.706	19373303.5	0	0	0	0	0	0	0	0	7528282.592	0	5748770.466	0	22827947.62	23122893.08	34059470.08	0	0	0	0	0	0	0	0	0	0	0	4388202.632	0	0	0	21974516.51	0	0	28627095.51	0	14661857.99	17725697.82	0
H3BRM1	High	Abscission/NoCut checkpoint regulator (Fragment) OS=Homo sapiens OX=9606 GN=ZFYVE19 PE=1 SV=1	2	1	1	1	307	33.2	7.88	0	23589431.59	0	33134673.38	686676871.2	0	43209385.92	0	12936243.71	0	34298752.9	0	28323261.58	0	0	18393952.9	0	0	0	8465750.041	8954818.872	0	0	0	0	0	7550727.128	0	0	0	0	70493440.38	0	0	0	0	71728414.93	0	0	19380865.47
F8W9E7	Medium	Engulfment and cell motility protein 3 OS=Homo sapiens OX=9606 GN=ELMO3 PE=1 SV=2	2	1	2	1	703	79.6	6.2	0	3377675.774	5998860.402	16151047.83	0	0	0	0	0	0	7926006.016	0	0	0	4345439.03	0	0	0	0	0	0	0	0	0	0	0	0	0	0	0	0	0	0	0	0	4842882.53	6525055.808	4063043.56	4581217.819	0
Q9H0H5	Medium	Rac GTPase-activating protein 1 OS=Homo sapiens OX=9606 GN=RACGAP1 PE=1 SV=1	1	1	2	1	632	71	8.88	0	28940666.67	0	46605908.8	0	0	0	0	12514491.27	0	0	5182206.77	0	5233265.559	0	0	6994594.365	0	0	0	0	0	19929684.19	0	0	32846331.01	0	0	222431151.2	0	0	45171379.42	0	0	0	8618238.763	20161765.6	11402254.97	8327464.18	0
A8K9V9	Medium	cDNA FLJ76064 OS=Homo sapiens OX=9606 PE=2 SV=1	4	1	1	1	310	34.5	5.44	0	12940482.48	0	21252757.77	0	0	0	7922465	7404624.436	0	11813254.06	0	10738168.33	0	11798763.12	16265472.25	0	10139702.72	5704956.631	0	0	0	7453338.937	0	3101502.354	0	0	0	0	3931918.069	0	91816177.88	0	0	0	21178277.03	17076419.68	9370620.471	8815616.063	0
Q93091	Medium	Ribonuclease K6 OS=Homo sapiens OX=9606 GN=RNASE6 PE=1 SV=2	5	1	9	1	150	17.2	8.76	23115582.97	17200554.17	0	27383815.07	28806233.49	6467758.297	0	0	46157090.96	6820621.299	19851389.3	27124514.26	17362376.52	72306060.18	11977352.36	64301567.87	9032660.612	12142668.24	60149424.23	9977443.978	23312392.3	10300643.52	5915196.942	0	0	10840239.72	0	0	0	24441282.35	0	26999024.74	0	0	0	0	27719065.1	4410185.958	0	0
Q9UKR5	Medium	Ergosterol biosynthetic protein 28 homolog OS=Homo sapiens OX=9606 GN=ERG28 PE=1 SV=1	6	1	2	1	140	15.9	9.83	0	0	74713294.07	23898161.18	13191107.03	6923388.935	0	0	0	0	0	0	16055066.51	0	16657152.67	0	0	0	15738541.54	14356076.34	12185061.38	0	0	0	9301570.942	0	0	0	0	0	0	0	0	0	0	2236015.168	0	0	12634211.38	271221126.7
Q9ULC3	Medium	Ras-related protein Rab-23 OS=Homo sapiens OX=9606 GN=RAB23 PE=1 SV=1	4	1	3	1	237	26.6	6.6	0	32272133.79	0	39918616.04	0	0	0	14012099.58	0	0	0	0	0	0	18308538.44	21577383.24	0	46608948.7	6856139.532	0	4119074.872	0	0	0	12364195.43	0	0	0	0	0	0	0	0	19289629.66	0	0	24061228.87	13637856.04	14393470.27	0
A0A3B3IRQ7	Medium	Alpha-2-macroglobulin receptor-associated protein OS=Homo sapiens OX=9606 GN=LRPAP1 PE=1 SV=1	3	1	1	1	279	32	9.14	0	6667641.965	0	17577572.88	0	0	0	0	1001794.993	0	14719281.63	0	5646823.251	0	0	10551967.1	0	12297139.39	0	0	3936144.07	0	2625062.625	4464000.198	0	0	0	0	6939258.718	0	0	0	10696405.92	0	9845286.366	3848087.604	0	0	5032830.863	0
Q9H477	Medium	Ribokinase OS=Homo sapiens OX=9606 GN=RBKS PE=1 SV=1	2	1	1	1	322	34.1	5.05	10203578.16	16475861.99	0	5326121.444	0	0	0	0	0	0	11670802.86	2651346.157	0	5423748.632	5852568.817	0	0	0	0	0	7656360.824	0	4939303.556	0	1585766.934	0	4627724.894	0	0	0	0	0	4760136.015	0	5259710.926	0	0	4161136.337	3752142.982	0
Q96QB2	Medium	Sodium-independent neutral amino acid transporter LAT1 OS=Homo sapiens OX=9606 GN=lat1 PE=4 SV=1	1	1	3	1	507	55.1	7.91	0	20035368.57	0	18774229.62	0	6729552.518	0	2761406.696	0	0	3850256.066	0	17994020.45	1302679.108	8736031.76	9111361.339	0	9691315.263	17815896.97	0	0	0	0	0	5926994.087	0	0	4470294.474	0	0	0	0	0	0	0	8095528.154	57234068.56	4697368.01	4590890.651	0
C9JK89	Medium	SH2B adapter protein 2 (Fragment) OS=Homo sapiens OX=9606 GN=SH2B2 PE=1 SV=3	3	1	3	1	243	26.5	9.28	0	3305211.143	0	5481263.315	0	0	112082515.9	0	0	37570300.14	0	0	0	0	0	0	0	0	0	0	0	0	0	0	4850165.31	0	176178392.5	0	0	0	61829202.21	103935143.2	12513640.83	2983749848	4611559.325	0	0	0	0	625583988.8
Q969Y2	Medium	tRNA modification GTPase GTPBP3, mitochondrial OS=Homo sapiens OX=9606 GN=GTPBP3 PE=1 SV=2	2	1	4	1	492	52	6.48	0	0	51782162.67	8176676.501	150801803.2	0	0	0	0	0	0	8662245.122	0	0	0	0	32360725.4	0	0	0	0	0	0	1827070542	0	0	8714322.245	0	0	0	0	50745148.35	0	58497763.57	10630795.78	0	0	0	0	15153815.71
Q5VTL8	Medium	Pre-mRNA-splicing factor 38B OS=Homo sapiens OX=9606 GN=PRPF38B PE=1 SV=1	2	1	1	1	546	64.4	10.54	0	0	0	5183275.887	20016747.62	0	0	0	0	0	0	0	0	10218164.11	3000099.863	0	0	0	0	8518988.634	0	5295374.718	0	0	52009132.16	0	12364334.74	0	2677444.36	0	6182538.386	0	4315463.285	0	0	2768906.407	0	5349223.884	12049809.15	11681250.25
A0A024R741	Medium	HCG1816893 OS=Homo sapiens OX=9606 GN=hCG_1816893 PE=4 SV=1	12	1	1	1	137	14.1	9.06	0	0	20344186.61	0	0	0	9960261.147	0	0	0	0	0	0	0	0	0	0	0	0	0	9374941.104	0	0	4519863.471	0	13737424.78	0	107295513.7	0	0	0	35123040.25	20315156.8	0	29686882.64	0	0	0	0	0
P53609	Medium	Geranylgeranyl transferase type-1 subunit beta OS=Homo sapiens OX=9606 GN=PGGT1B PE=1 SV=2	2	1	1	1	377	42.3	6.83	6072628.02	4206330.59	19464337.95	16815023.33	0	0	0	0	0	0	4542262.393	0	0	10261789.56	0	7142819.839	0	13154311.27	16053106.55	0	10325533.6	0	0	0	4791504.102	0	0	0	2484505.815	3471304.404	0	14653420.36	0	0	0	13328225.66	0	5522274.083	5337725.03	0
P52948	Medium	Nuclear pore complex protein Nup98-Nup96 OS=Homo sapiens OX=9606 GN=NUP98 PE=1 SV=4	1	1	1	1	1817	197.5	6.4	0	0	0	6611618.947	0	0	0	8042608.283	0	80091756.6	5893018.172	0	0	2466567.592	0	5817401.914	0	0	0	0	0	0	0	0	0	11677158.45	0	0	8764962.291	3995377.083	0	191038681.2	6248981.322	127811912.3	0	0	979034746.3	5111075.141	5551737.241	0
Q7L590	Medium	Protein MCM10 homolog OS=Homo sapiens OX=9606 GN=MCM10 PE=1 SV=2	1	1	4	1	875	98.1	8.75	37967762.11	0	131907514.8	8816272.458	0	0	16450403.38	0	0	0	9552960.241	0	4721500.802	0	2709110.818	7320346.612	11727437.67	2343703.89	0	313644086.6	9611807.178	0	0	0	0	0	73491467.9	0	0	0	0	120628029.2	0	356398013.5	2682827.484	0	6830382.296	4004070.332	0	206326963.1
A0A5C2G9D0	Medium	IGH + IGL c374_heavy_IGHV3-15_IGHD3-3_IGHJ3 (Fragment) OS=Homo sapiens OX=9606 PE=2 SV=1	15	1	1	1	129	14.6	7.93	0	0	0	0	0	0	0	0	0	0	0	0	0	0	0	0	0	0	0	21838733.96	8803430.987	0	0	44062579.08	0	5383180.004	0	32220764.48	0	2726155.832	0	227966709.7	18317214.78	26352003.11	0	6819666.42	0	0	0	14351889.64
A0A494C0N4	Medium	Tetratricopeptide repeat protein 21B OS=Homo sapiens OX=9606 GN=TTC21B PE=1 SV=1	1	1	13	1	1274	145.9	6.61	0	12945456.62	6285609290	3647504.471	35560320.97	0	11795201.27	0	0	7788139.116	0	0	0	0	7283214.07	0	1394569495	29093999.73	3020345.47	831035443.5	0	0	0	0	0	0	2201900366	0	0	0	1512707189	1442019179	0	5332762902	0	0	0	23346777.42	11257973.54	3098001154
Q86WZ0	Medium	HEAT repeat-containing protein 4 OS=Homo sapiens OX=9606 GN=HEATR4 PE=2 SV=2	1	1	1	1	1026	117.1	9.11	6893323.65	0	0	16114539.75	0	9703276.098	3687579.64	8679361.92	3228940.061	0	3147822.407	0	0	0	10071617.88	6249768.194	0	11990275.78	5534357.84	46212389.87	2536914.265	0	0	0	0	0	0	9647740.777	0	0	0	0	2653615.651	0	0	14910518.5	7890425.483	0	14936324.02	79932472.59
A3KLP2	Medium	MMD-1 OS=Homo sapiens OX=9606 GN=MMD-1 PE=2 SV=1	5	1	1	1	130	14.4	7.55	10882049.53	0	0	2793372.03	66769194.14	0	0	0	0	0	0	1806362.46	2437638.727	35088808.76	3471081.63	6276845.857	54932506.75	23301290.65	23448856.14	6904125.052	5676453.311	0	0	0	1420800.582	59944214.86	20351098.56	4871788.088	0	2782272.212	181315349.2	11638184.5	3975001.856	32871968.64	0	2822037.351	0	0	0	0
A0A5C2H1G1	Medium	IG c1748_light_IGLV2-11_IGLJ3 (Fragment) OS=Homo sapiens OX=9606 PE=2 SV=1	7	1	1	1	109	11.4	7.08	0	0	0	0	81814658.43	0	0	0	0	0	0	0	0	43613477.08	1816403.712	0	0	0	4471293.538	0	0	3847931.849	13345076.77	0	0	11432883.27	0	0	17932013.79	0	0	0	22850474	34045890.94	22292214.43	0	8043132.47	0	3658435.951	0
O75508	Medium	Claudin-11 OS=Homo sapiens OX=9606 GN=CLDN11 PE=1 SV=2	7	1	1	1	207	22	7.9	0	9949928.835	0	0	0	0	0	0	0	0	0	4894062.55	0	0	0	8809090.713	0	0	0	0	0	0	0	0	9027085.241	0	0	0	0	0	0	0	6711081.757	0	0	0	6955505.857	9925139.616	5382968.991	0
A0A494BZU5	Medium	Interferon alpha/beta receptor 1 OS=Homo sapiens OX=9606 GN=IFNAR1 PE=1 SV=1	3	1	1	1	236	26.5	8.48	0	0	0	4237882.177	0	0	7406729.561	0	0	0	25779165.67	0	5175051.601	7422552.983	0	5196171.354	0	0	2418349.64	0	10949461.63	0	10049268.78	0	0	0	16012872.52	0	12014838.63	0	0	8604901.969	5709212.983	0	7555596.736	0	36427975.64	15629635.46	0	44245043.53
[truncated: 4 more columns]
