# Supplementary material for: Urinary protein biomarkers based on LC–MS/MS analysis to discriminate vascular dementia from Alzheimer’s disease in Han Chinese population
Source: Front Aging Neurosci. 2023 Jan 25;15:1070854. doi: 10.3389/fnagi.2023.1070854 (PMC9905227; doi:10.3389/fnagi.2023.1070854)
Supplement: Supplementary file 1 [file Data_Sheet_1.zip › Table S5.XLSX]

## Sheet: 网络节点属性表(静态图)
Protein ID(A)	Protein ID (B)	String ID (A)	String ID (B)	Common protein name (A)	Common protein name (B)	Ncbi Taxon Identifier	Combined Score	Gene Neighborhood Score	Gene Fusion Score	Phylogenetic Profile Score	Coexpression Score	Experimental Score	Database Score	Textmining Score
P12931	A0A494C0G5	9606.ENSP00000362680	9606.ENSP00000368678	SRC	AGRN	9606	0.943	0	0	0	0.098	0.159	0.9	0.341
P12931	A0A494C0G5	9606.ENSP00000362680	9606.ENSP00000368678	SRC	AGRN	9606	0.943	0	0	0	0.098	0.159	0.9	0.341
B2RAK1	P31751	9606.ENSP00000231368	9606.ENSP00000375892	LNPEP	AKT2	9606	0.928	0	0	0	0.063	0	0.9	0.295
B2RAK1	P31751	9606.ENSP00000231368	9606.ENSP00000375892	LNPEP	AKT2	9606	0.928	0	0	0	0.063	0	0.9	0.295
Q15375	P12931	9606.ENSP00000358309	9606.ENSP00000362680	EPHA7	SRC	9606	0.915	0	0	0	0.077	0.084	0.9	0.369
Q15375	P12931	9606.ENSP00000358309	9606.ENSP00000362680	EPHA7	SRC	9606	0.915	0	0	0	0.077	0.084	0.9	0.369
Q6P1A2	B3KNK4	9606.ENSP00000261407	9606.ENSP00000419879	LPCAT3	CDS2	9606	0.913	0	0	0	0.086	0	0.9	0.125
Q6P1A2	B3KNK4	9606.ENSP00000261407	9606.ENSP00000419879	LPCAT3	CDS2	9606	0.913	0	0	0	0.086	0	0.9	0.125
Q9H0H5	G3V3H3	9606.ENSP00000404190	9606.ENSP00000414982	RACGAP1	KLC1	9606	0.908	0	0	0	0	0	0.9	0.122
Q9H0H5	G3V3H3	9606.ENSP00000404190	9606.ENSP00000414982	RACGAP1	KLC1	9606	0.908	0	0	0	0	0	0.9	0.122
Q8N1F8	B4DNJ7	9606.ENSP00000295641	9606.ENSP00000345096	STK11IP	IMPDH1	9606	0.904	0	0	0	0.088	0	0.9	0
Q8N1F8	B4DNJ7	9606.ENSP00000295641	9606.ENSP00000345096	STK11IP	IMPDH1	9606	0.904	0	0	0	0.088	0	0.9	0
Q12955	Q92538	9606.ENSP00000280772	9606.ENSP00000359000	ANK3	GBF1	9606	0.903	0	0	0	0.061	0.05	0.9	0
Q12955	Q92538	9606.ENSP00000280772	9606.ENSP00000359000	ANK3	GBF1	9606	0.903	0	0	0	0.061	0.05	0.9	0
B4DNJ7	P42685	9606.ENSP00000345096	9606.ENSP00000476145	IMPDH1	FRK	9606	0.902	0	0	0	0.061	0	0.9	0
B4DNJ7	P42685	9606.ENSP00000345096	9606.ENSP00000476145	IMPDH1	FRK	9606	0.902	0	0	0	0.061	0	0.9	0
Q92538	G3V3H3	9606.ENSP00000359000	9606.ENSP00000414982	GBF1	KLC1	9606	0.901	0	0	0	0.047	0.054	0.9	0
Q92538	G3V3H3	9606.ENSP00000359000	9606.ENSP00000414982	GBF1	KLC1	9606	0.901	0	0	0	0.047	0.054	0.9	0
B2RAK1	Q6ZWJ1	9606.ENSP00000231368	9606.ENSP00000365530	LNPEP	STXBP4	9606	0.9	0	0	0	0.048	0	0.9	0.042
B2RAK1	Q6ZWJ1	9606.ENSP00000231368	9606.ENSP00000365530	LNPEP	STXBP4	9606	0.9	0	0	0	0.048	0	0.9	0.042
Q8N1F8	P42685	9606.ENSP00000295641	9606.ENSP00000476145	STK11IP	FRK	9606	0.9	0	0	0	0	0	0.9	0.05
Q8N1F8	P42685	9606.ENSP00000295641	9606.ENSP00000476145	STK11IP	FRK	9606	0.9	0	0	0	0	0	0.9	0.05
Q92538	Q9H0H5	9606.ENSP00000359000	9606.ENSP00000404190	GBF1	RACGAP1	9606	0.9	0	0	0	0	0	0.9	0.05
Q92538	Q9H0H5	9606.ENSP00000359000	9606.ENSP00000404190	GBF1	RACGAP1	9606	0.9	0	0	0	0	0	0.9	0.05
A0A494BZU5	Q7L590	9606.ENSP00000270139	9606.ENSP00000418268	IFNAR1	MCM10	9606	0.827	0	0	0	0	0.827	0	0
A0A494BZU5	Q7L590	9606.ENSP00000270139	9606.ENSP00000418268	IFNAR1	MCM10	9606	0.827	0	0	0	0	0.827	0	0
Q92538	B7ZM73	9606.ENSP00000359000	9606.ENSP00000377250	GBF1	MON2	9606	0.813	0	0	0	0.392	0.063	0	0.699
Q92538	B7ZM73	9606.ENSP00000359000	9606.ENSP00000377250	GBF1	MON2	9606	0.813	0	0	0	0.392	0.063	0	0.699
Q12955	Q9UJC3	9606.ENSP00000280772	9606.ENSP00000360252	ANK3	HOOK1	9606	0.741	0	0	0	0.076	0.472	0	0.511
Q12955	Q9UJC3	9606.ENSP00000280772	9606.ENSP00000360252	ANK3	HOOK1	9606	0.741	0	0	0	0.076	0.472	0	0.511
A0A494BZU5	Q7Z434	9606.ENSP00000270139	9606.ENSP00000401980	IFNAR1	MAVS	9606	0.733	0	0	0	0	0	0	0.733
A0A494BZU5	Q7Z434	9606.ENSP00000270139	9606.ENSP00000401980	IFNAR1	MAVS	9606	0.733	0	0	0	0	0	0	0.733
P49441	A8K8F9	9606.ENSP00000376142	9606.ENSP00000430344	INPP1	PLCD1	9606	0.725	0	0	0	0	0	0.65	0.248
P49441	A8K8F9	9606.ENSP00000376142	9606.ENSP00000430344	INPP1	PLCD1	9606	0.725	0	0	0	0	0	0.65	0.248
Q6ZWJ1	P31751	9606.ENSP00000365530	9606.ENSP00000375892	STXBP4	AKT2	9606	0.724	0	0	0	0	0	0	0.724
Q6ZWJ1	P31751	9606.ENSP00000365530	9606.ENSP00000375892	STXBP4	AKT2	9606	0.724	0	0	0	0	0	0	0.724
P14543	A0A494C0G5	9606.ENSP00000264187	9606.ENSP00000368678	NID1	AGRN	9606	0.72	0	0	0	0.066	0.082	0	0.7
P14543	A0A494C0G5	9606.ENSP00000264187	9606.ENSP00000368678	NID1	AGRN	9606	0.72	0	0	0	0.066	0.082	0	0.7
Q12955	Q8NF91	9606.ENSP00000280772	9606.ENSP00000356224	ANK3	SYNE1	9606	0.688	0	0	0	0.115	0.133	0	0.626
Q12955	Q8NF91	9606.ENSP00000280772	9606.ENSP00000356224	ANK3	SYNE1	9606	0.688	0	0	0	0.115	0.133	0	0.626
P12931	O75083	9606.ENSP00000362680	9606.ENSP00000427687	SRC	WDR1	9606	0.662	0	0	0	0.067	0	0.36	0.479
P12931	O75083	9606.ENSP00000362680	9606.ENSP00000427687	SRC	WDR1	9606	0.662	0	0	0	0.067	0	0.36	0.479
P12931	Q02952	9606.ENSP00000362680	9606.ENSP00000384537	SRC	AKAP12	9606	0.658	0	0	0	0.061	0	0	0.651
P12931	Q02952	9606.ENSP00000362680	9606.ENSP00000384537	SRC	AKAP12	9606	0.658	0	0	0	0.061	0	0	0.651
Q9H0H5	Q7L590	9606.ENSP00000404190	9606.ENSP00000418268	RACGAP1	MCM10	9606	0.639	0	0	0	0.613	0	0	0.104
Q9H0H5	Q7L590	9606.ENSP00000404190	9606.ENSP00000418268	RACGAP1	MCM10	9606	0.639	0	0	0	0.613	0	0	0.104
Q12955	Q9UHC6	9606.ENSP00000280772	9606.ENSP00000354778	ANK3	CNTNAP2	9606	0.599	0	0	0	0.175	0.064	0	0.522
Q12955	Q9UHC6	9606.ENSP00000280772	9606.ENSP00000354778	ANK3	CNTNAP2	9606	0.599	0	0	0	0.175	0.064	0	0.522
B4DNJ7	Q8NDH3	9606.ENSP00000345096	9606.ENSP00000348395	IMPDH1	NPEPL1	9606	0.59	0.059	0	0	0.119	0	0	0.545
B4DNJ7	Q8NDH3	9606.ENSP00000345096	9606.ENSP00000348395	IMPDH1	NPEPL1	9606	0.59	0.059	0	0	0.119	0	0	0.545
Q6DKJ4	Q9UHC6	9606.ENSP00000337443	9606.ENSP00000354778	NXN	CNTNAP2	9606	0.546	0	0	0	0	0	0	0.546
Q6DKJ4	Q9UHC6	9606.ENSP00000337443	9606.ENSP00000354778	NXN	CNTNAP2	9606	0.546	0	0	0	0	0	0	0.546
A0A3B3IRS3	Q6ZN66	9606.ENSP00000294671	9606.ENSP00000359485	GBP7	GBP6	9606	0.497	0	0	0	0	0.485	0	0.9
A0A3B3IRS3	Q6ZN66	9606.ENSP00000294671	9606.ENSP00000359485	GBP7	GBP6	9606	0.497	0	0	0	0	0.485	0	0.9
Q9NPY3	P12931	9606.ENSP00000246006	9606.ENSP00000362680	CD93	SRC	9606	0.494	0	0	0	0	0	0	0.494
Q9NPY3	P12931	9606.ENSP00000246006	9606.ENSP00000362680	CD93	SRC	9606	0.494	0	0	0	0	0	0	0.494
Q15375	A0A0C4DGV8	9606.ENSP00000358309	9606.ENSP00000484146	EPHA7	SEMA3B	9606	0.492	0	0	0	0	0.059	0	0.482
Q15375	A0A0C4DGV8	9606.ENSP00000358309	9606.ENSP00000484146	EPHA7	SEMA3B	9606	0.492	0	0	0	0	0.059	0	0.482
A0A3B3IRS3	Q13501	9606.ENSP00000294671	9606.ENSP00000374455	GBP7	SQSTM1	9606	0.49	0	0	0	0	0.123	0	0.442
A0A3B3IRS3	Q13501	9606.ENSP00000294671	9606.ENSP00000374455	GBP7	SQSTM1	9606	0.49	0	0	0	0	0.123	0	0.442
Q86UE4	P31751	9606.ENSP00000338235	9606.ENSP00000375892	MTDH	AKT2	9606	0.482	0	0	0	0	0	0	0.482
Q86UE4	P31751	9606.ENSP00000338235	9606.ENSP00000375892	MTDH	AKT2	9606	0.482	0	0	0	0	0	0	0.482
H3BTI0	Q8IYS1	9606.ENSP00000262424	9606.ENSP00000275072	CRISPLD2	PM20D2	9606	0.477	0	0	0	0	0	0	0.477
H3BTI0	Q8IYS1	9606.ENSP00000262424	9606.ENSP00000275072	CRISPLD2	PM20D2	9606	0.477	0	0	0	0	0	0	0.477
Q16720	Q8NF91	9606.ENSP00000263519	9606.ENSP00000356224	ATP2B3	SYNE1	9606	0.472	0	0	0	0.118	0.081	0	0.4
Q16720	Q8NF91	9606.ENSP00000263519	9606.ENSP00000356224	ATP2B3	SYNE1	9606	0.472	0	0	0	0.118	0.081	0	0.4
Q9UHC6	Q2HXI4	9606.ENSP00000354778	9606.ENSP00000370593	CNTNAP2	PTPRD	9606	0.453	0	0	0	0.159	0	0	0.376
Q9UHC6	Q2HXI4	9606.ENSP00000354778	9606.ENSP00000370593	CNTNAP2	PTPRD	9606	0.453	0	0	0	0.159	0	0	0.376
P07204	B2R7Y0	9606.ENSP00000366307	9606.ENSP00000401645	THBD	SERPINB2	9606	0.452	0	0	0	0.106	0	0	0.413
P07204	B2R7Y0	9606.ENSP00000366307	9606.ENSP00000401645	THBD	SERPINB2	9606	0.452	0	0	0	0.106	0	0	0.413
P12931	O95398	9606.ENSP00000362680	9606.ENSP00000395708	SRC	RAPGEF3	9606	0.451	0	0	0	0.065	0.058	0	0.427
P12931	O95398	9606.ENSP00000362680	9606.ENSP00000395708	SRC	RAPGEF3	9606	0.451	0	0	0	0.065	0.058	0	0.427
P12931	P31751	9606.ENSP00000362680	9606.ENSP00000375892	SRC	AKT2	9606	0.419	0	0	0.384	0.063	0.079	0	0.557
P12931	P31751	9606.ENSP00000362680	9606.ENSP00000375892	SRC	AKT2	9606	0.419	0	0	0.384	0.063	0.079	0	0.557
P12931	Q7Z434	9606.ENSP00000362680	9606.ENSP00000401980	SRC	MAVS	9606	0.41	0	0	0	0	0.305	0	0.186
P12931	Q7Z434	9606.ENSP00000362680	9606.ENSP00000401980	SRC	MAVS	9606	0.41	0	0	0	0	0.305	0	0.186
B4DG47	J3QRV5	9606.ENSP00000350199	9606.ENSP00000376333	AP1B1	LLGL2	9606	0.404	0	0	0	0	0.057	0	0.394
B4DG47	J3QRV5	9606.ENSP00000350199	9606.ENSP00000376333	AP1B1	LLGL2	9606	0.404	0	0	0	0	0.057	0	0.394
